# Supplementary material for: Evolution shapes interaction patterns for epistasis and specific protein binding in a two-component signaling system
Source: Commun Chem. 2024 Jan 17;7:13. doi: 10.1038/s42004-024-01098-2 (PMC10794238; doi:10.1038/s42004-024-01098-2)
Supplement: Supplementary file 5 — Supplementary Data 2 [file 42004_2024_1098_MOESM5_ESM.xlsx]

## Sheet: Sheet1
PDB ID	Chain ID	Starting Residue
PF00005 (ABC_tran)
6IC4	I	32
7D06	B	29
7D08	B	29
7D09	B	29
7D0A	B	29
5WS4	A	26
5EUM	A	364
6MIT	A	19
7AHC	C	44
7AHD	C	44
7AHE	C	44
7AHH	C	44
6TEJ	B	347
6TEJ	A	670
6D3R	A	1229
6D3S	A	1229
6D3R	A	442
6D3S	A	442
5YKF	B	1362
5YKG	B	1362
5YW7	B	1362
5YW8	B	1362
5YW9	B	1362
5YWA	B	1362
5YWC	B	1362
5YWD	B	1362
6JB1	B	1362
7CAD	C	24
7CAE	C	24
7CAF	C	24
7CAG	C	24
4RY2	A	502
4S0F	A	502
6V9Z	A	502
5XJY	A	1933
5XJY	A	920
3NH6	A	606
3NH9	A	606
3NHA	A	606
3NHB	A	606
7D7N	A	606
7D7R	A	606
4AYW	A	510
3ZDQ	A	510
4AYT	A	510
4AYX	A	510
6LR0	U	1096
6LR0	U	438
5TWV	B	1362
5YWB	B	1362
6BAA	E	1362
6PZ9	C	1362
6PZA	C	1362
6PZB	G	1362
6PZC	H	1362
6PZI	G	1362
6C3O	E	1361
6C3P	E	1361
6JBJ	A	100
6ETI	A	64
6FEQ	A	64
6FFC	A	64
6HBU	A	64
6HCO	A	64
6HIJ	A	64
6HZM	A	64
6VXF	A	64
6VXH	A	64
6VXI	A	64
6VXJ	A	64
5NJ3	A	65
5DO7	A	69
5DO7	B	88
4MRN	A	377
4MRP	A	377
4MRR	A	377
4MRS	A	377
4MRV	A	377
6PAM	A	377
6PAN	A	377
6PAO	A	377
6PAQ	A	377
6PAR	A	377
6VQT	A	377
6VQU	A	377
4MYC	A	452
4MYH	A	452
4WBS	A	47
6TQE	A	443
6TQF	A	443
6R72	A	357
6R81	A	357
4DBL	C	16
4FI3	C	16
4R9U	C	16
5X3X	A	21
5X40	A	21
5UAR	A	1228
5W81	A	1228
5UAR	A	440
5W81	A	440
3GD7	A	1227
5UAK	A	1227
6MSM	A	1227
6O1V	A	1227
6O2P	A	1227
6UK1	A	1227
1XMI	A	441
2BBO	A	441
2PZE	A	441
2PZG	A	441
5TF7	A	441
5TF8	A	441
5TFA	A	441
5TFB	A	441
5TFC	A	441
5TFD	A	441
5TFF	A	441
5TFG	A	441
5TFI	A	441
5TFJ	A	441
5TGK	A	441
5UAK	A	441
6GJS	A	441
6GK4	A	441
6GKD	A	441
6MSM	A	441
6O1V	A	441
6O2P	A	441
1Q3H	A	441
1R0W	A	441
1R0X	A	441
1R0Y	A	441
1R0Z	A	441
1R10	A	441
1XF9	A	441
1XFA	A	441
2OLJ	A	17
2OLK	A	17
2OUK	A	17
2Q0H	A	17
3C41	J	17
3C4J	A	17
4HUQ	B	23
4HZU	A	23
4RFS	B	23
5D3M	A	23
5JSZ	A	23
6FNP	B	23
4HLU	C	1018
4MKI	A	23
4HUQ	A	23
4HZU	B	23
4RFS	A	23
5D3M	B	23
5JSZ	B	23
6FNP	C	23
2YZ2	A	23
4HLU	A	23
3GFO	A	22
2IWH	A	445
2IX3	A	445
3J5S	D	22
3J5S	D	339
3FVQ	A	100
6YAL	k	362
6YAL	k	362
1OXS	C	21
1OXT	A	21
1OXU	A	21
1OXV	A	21
1OXX	K	21
6XBD	I	24
1B0U	A	22
1MT0	A	485
1XEF	A	485
2FF7	A	485
2FFA	A	485
2FFB	A	485
2FGJ	A	485
2FGK	A	485
2PMK	A	485
3B5J	A	485
4G1U	C	27
5YV5	A	358
5YV5	A	95
1G6H	A	23
1G9X	A	23
1GAJ	A	23
1MV5	A	359
2PCJ	A	20
2PCL	A	20
4P32	A	19
4P33	A	19
6B89	A	19
6B8B	A	19
6MBN	A	19
6MGF	A	19
6MHU	A	19
6MHZ	A	19
6MI7	A	19
6MI8	A	19
6S8G	A	19
6S8H	A	19
6S8N	A	19
3WME	A	461
3WMF	A	461
3WMG	A	461
6A6M	A	461
6A6N	A	461
5LIL	A	23
5LJ6	A	23
5LJ7	A	23
5LJ9	A	24
5LJA	A	24
5NIK	J	24
5NIL	J	24
1Q12	A	19
1Q1B	A	19
1Q1E	A	19
2AWO	A	19
2R6G	A	19
3FH6	A	19
3PUV	A	19
3PUW	A	19
3PUX	A	19
3PUY	A	19
3PUZ	A	19
3PV0	A	19
3RLF	A	19
4JBW	A	19
4KI0	A	19
1G29	1	19
4PL0	A	361
5EG1	A	361
5OFP	A	361
5OFR	A	361
6C0V	A	1053
6FN1	A	1052
6FN4	A	1052
6QEX	A	1053
7A65	A	1053
7A69	A	1053
7A6C	A	1053
7A6E	A	1053
7A6F	A	1053
6C0V	A	410
6FN1	A	409
6FN4	A	409
6QEX	A	410
7A65	A	410
7A69	A	410
7A6C	A	410
7A6E	A	410
7A6F	A	410
3G5U	A	1049
3G60	A	1049
3G61	A	1049
4KSB	A	1049
4KSC	A	1049
4KSD	A	1049
4LSG	A	1049
4M1M	A	1049
4M2S	A	1049
4M2T	A	1049
4Q9H	A	1049
4Q9I	A	1049
4Q9J	A	1049
4Q9K	A	1049
4Q9L	A	1049
4XWK	A	1049
5KO2	A	1049
5KOY	A	1049
5KPD	A	1049
5KPI	A	1049
6GDI	A	1049
6Q81	A	1049
6UJN	A	1049
6UJP	A	1049
6UJR	A	1049
6UJS	A	1049
6UJT	A	1049
6UJW	A	1049
3G5U	A	406
3G60	A	406
3G61	A	406
4KSB	A	406
4KSC	A	406
4KSD	A	406
4LSG	A	406
4M1M	A	406
4M2S	A	406
4M2T	A	406
4Q9H	A	406
4Q9I	A	406
4Q9J	A	406
4Q9K	A	406
4Q9L	A	406
4XWK	A	406
5KO2	A	406
5KOY	A	406
5KPD	A	406
5KPI	A	406
5KPJ	A	406
6GDI	A	406
6Q81	A	406
6UJN	A	406
6UJP	A	406
6UJR	A	406
6UJS	A	406
6UJT	A	406
6UJW	A	406
6S7P	A	1052
6S7P	A	412
3DHW	C	21
3TUI	C	21
3TUZ	C	21
6CVL	C	21
5OCH	A	490
6XGZ	A	24
7CGE	B	24
7CGN	B	24
7CH0	B	24
2NQ2	C	21
5UJ9	A	1309
5UJA	A	1309
6BHU	A	1309
6UY0	A	1309
5UJ9	A	661
5UJA	A	661
6BHU	A	661
6UY0	A	661
2CBZ	A	661
4C3Z	A	661
6BZS	A	646
5TTP	A	359
5TV4	A	359
6BPL	A	359
6BPP	A	359
3B5W	A	359
6UZ2	A	359
6UZL	A	359
3B5Y	A	359
3B5Z	A	359
3B60	A	359
6BL6	A	359
6O30	A	359
3B5X	A	359
6MJP	A	19
2IT1	A	19
6AMX	A	37
6AN5	A	37
6M96	A	37
6OIH	A	37
5L22	A	349
5C73	A	365
5C76	A	365
5C78	A	365
6HRC	A	365
5NBD	A	365
4F4C	A	1095
4F4C	A	434
6P6I	A	360
6P6J	A	360
6P6I	B	361
6P6J	B	361
5X7K	A	348
2D2F	A	19
4U00	A	20
4U02	A	20
6HS3	A	31
5MKK	B	354
6RAF	B	354
6RAG	B	354
6RAH	B	354
6RAI	B	354
6RAJ	B	354
6RAK	B	354
6RAL	B	354
6RAM	B	354
6RAN	B	354
5MKK	A	376
6RAF	A	376
6RAG	A	376
6RAH	A	376
6RAI	A	376
6RAJ	A	376
6RAK	A	376
6RAL	A	376
6RAM	A	376
6RAN	A	376
2GHI	A	36
5XU1	A	24
6Z4W	A	20
6Z63	A	20
6Z67	B	20
3VX4	A	544
4YMS	A	17
4YMT	A	17
4YMU	A	17
4YMV	A	17
4YMW	A	17
4FWI	B	24
3D31	A	16
1SGW	A	17
2PJZ	A	21
3OZX	A	361
6TMF	d	361
3OZX	A	95
6TMF	d	95
5X5Y	A	19
4TQU	S	20
4TQV	C	20
4XIG	S	20
4XTC	S	20
1Z47	A	31
3BK7	A	362
5LW7	B	362
3BK7	A	99
5LW7	B	99
3QF4	A	349
4Q4A	A	349
4Q4H	A	349
4Q4J	A	349
6QUZ	A	349
6QV0	A	349
6QV1	A	349
6QV2	A	349
2YYZ	A	19
1VPL	A	19
3J16	B	368
4CRM	P	368
5LL6	h	368
6ZCE	k	368
6ZU9	k	368
7A1G	x	368
3J16	B	99
4CRM	P	99
5LL6	h	99
6ZCE	k	99
6ZU9	k	99
7A1G	x	99
2D3W	C	17
2D3W	A	17
2ZU0	C	17
5AWF	C	17
5AWG	C	17
1JJ7	A	521
5U1D	A	521
2IXE	A	498
2IXF	A	498
2IXG	A	498
4K8O	A	498
5U1D	B	486
4RVC	A	19
6ZY2	F	24
6ZY3	F	24
6ZY4	F	24
6ZY9	F	24
6XGY	A	24
2ONK	A	15
6XJH	C	16
6XJI	C	16
2HYD	A	357
2ONJ	A	357
4A82	A	357
4Q7L	B	371
4Q7L	C	371
4Q7M	B	371
3QF4	B	371
4Q4A	B	371
4Q4H	B	371
4Q4J	B	371
4Q7L	A	371
6QUZ	B	371
6QV0	B	371
6QV1	B	371
6QV2	B	371
1L2T	A	21
3TIF	A	21
PF00069 （Pkinase）
2WEI	A	76
4REW	A	18
3PSC	A	191
3PVU	A	191
3PVW	A	191
3CIK	A	191
3KRW	A	191
3KRX	A	191
3V5W	A	191
4MK0	A	191
4PNK	A	191
3H10	A	133
3NRM	A	133
3UNZ	A	133
3UO4	A	133
3UO5	A	133
3UO6	A	133
3UOD	A	133
3UOH	A	133
3UOJ	A	133
3UOK	A	133
3UOL	A	133
3UP2	A	133
3UP7	A	133
3W10	A	133
4C3P	A	133
3Q4T	A	196
3SOC	A	196
2QLU	A	193
4YOM	B	20
4Y72	A	4
2WEV	A	4
2WFY	A	4
2WHB	A	4
2WIH	A	4
2WPA	A	4
2WXV	A	4
2X1N	A	4
3PXF	A	4
3PXZ	A	4
3PY1	A	4
4EZ7	A	4
4FX3	A	4
4GCJ	A	4
4KD1	A	4
3G33	A	11
3O0G	A	4
2X8D	A	9
2YDI	A	9
2YER	A	9
2YEX	A	9
2YWP	A	9
2PVR	A	39
2ZJW	A	39
3AT2	A	39
3AT3	A	39
3AT4	A	39
3AXW	A	39
3BQC	A	39
3FWQ	A	39
3H30	A	39
3JUH	A	39
3MB6	A	39
3MB7	A	39
3NGA	A	39
3NSZ	A	39
3OWJ	A	39
3OWK	A	39
3OWL	A	39
3PE1	A	39
3PE2	A	39
3Q04	A	39
3Q9W	A	39
3Q9X	A	39
3Q9Y	A	39
3Q9Z	A	39
3QA0	A	39
3R0T	A	39
3RPS	A	39
3U4U	A	39
3U87	A	39
3U9C	A	39
3W8L	A	39
3WAR	A	39
3WIK	A	39
3WIL	A	39
3WOW	A	39
4FBX	A	39
4GRB	A	39
4GUB	A	39
4IB5	A	39
4MD7	E	39
4MD8	E	39
4MD9	E	39
4NH1	A	39
4RLL	A	39
4UB7	A	39
4UBA	A	39
5B0X	A	39
4FI1	A	108
4MWH	A	108
3E3B	X	40
3OFM	A	40
3KXM	A	39
3KXN	A	39
3PWD	A	39
4ANM	A	39
4RLK	A	39
3MFR	A	12
3MFS	A	12
3MFT	A	12
3MFU	A	12
3TAC	A	12
2W4J	A	13
2W4K	A	13
2X0G	A	13
2XUU	A	13
2Y0A	A	13
2YAK	A	13
3DFC	B	13
3DGK	A	13
3F5G	A	13
3F5U	A	13
3GU4	A	13
3GU5	A	13
3GU6	A	13
3GU7	A	13
3GU8	A	13
3GUB	A	13
4B4L	A	13
4PF4	A	13
4TL0	A	13
4TXC	A	13
4YO4	A	13
4YPD	A	13
2YA9	A	13
2YAA	A	13
2YAB	A	13
5A6N	A	13
4U6R	A	571
4M97	A	50
4MX9	A	50
4MXA	A	50
4C57	A	40
3C4W	A	187
3C4X	A	187
3C4Z	A	187
3C50	A	187
3C51	A	187
3QC9	A	187
3T8O	A	187
4PNI	A	187
4YHJ	A	187
4TNB	A	186
4TND	A	186
3I4B	A	56
3SD0	A	56
4ACC	A	56
4ACD	A	56
4ACG	A	56
4ACH	A	56
4B7T	A	56
4NM0	A	56
4NM5	A	56
2UZT	A	43
2UZU	E	43
2UZV	A	43
2UZW	E	43
3J4Q	D	43
3J4R	D	43
3UZP	A	9
4TN6	A	9
4G16	A	43
4G17	A	43
4HGL	A	43
4HGS	A	43
3KK8	A	13
3KK9	A	13
2VN9	A	14
2WEL	A	14
3IW4	A	339
4RA5	A	380
4NUS	A	68
4NW5	A	68
4NW6	A	68
2QR8	A	422
4M8T	A	422
4MAO	A	422
4IDV	A	401
4Y85	C	143
4U3Y	A	25
4U40	A	25
3FE3	A	56
2Y9Q	A	25
4FMQ	A	25
4QTE	A	25
3ERK	A	23
3R63	A	23
3ZU7	A	23
4ERK	A	23
4QYY	A	23
4S2Z	A	23
4S31	A	23
4S32	A	23
4S33	A	23
4S34	A	23
4QTB	A	42
3GC8	A	24
2YIX	A	24
2ZB0	A	24
3DT1	A	24
3GC7	A	24
3GFE	A	24
3ITZ	A	24
3KQ7	A	24
3NNU	A	24
3NNV	A	24
3NNW	A	24
3RIN	A	24
3S3I	A	24
3U8W	A	24
3VN9	A	53
4AW2	A	77
3QFV	A	76
4UAK	A	76
4O0R	A	270
4O0T	A	270
3DLS	A	999
2PHK	A	19
2Y7J	A	24
2XJ0	A	38
3A99	A	38
3BWF	A	38
3C4E	A	38
3JPV	A	38
3JXW	A	38
3JY0	A	38
3JYA	A	38
3QF9	A	38
3R00	A	38
3R01	A	38
3R02	A	38
3R04	A	38
3VBQ	A	38
3VC4	A	38
3WE8	A	38
4ALU	A	38
4ALV	A	38
4ALW	A	38
4AS0	A	38
4GW8	A	38
4JX3	A	38
4JX7	A	38
4MBI	A	38
4MBL	A	38
4MTA	A	38
4RPV	A	38
4TY1	A	38
5C1Q	B	38
2RKU	A	53
2YAC	A	53
3FC2	A	53
3KB7	A	53
3THB	A	53
4A4L	A	53
4A4O	A	53
4I5P	A	82
4I6B	A	82
4I6F	A	82
4I6H	A	82
4B6L	A	62
4YSM	A	28
3DB6	A	39
3D5U	A	39
3SV0	A	9
3I79	A	51
3I7B	A	51
3KU2	A	51
3N51	A	51
3SX9	A	51
3SXF	A	51
3T3U	A	51
3T3V	A	51
3UPX	A	51
3UPZ	A	51
3V51	A	51
3V5P	A	51
3V5T	A	51
4IFG	A	51
4IHP	A	51
4M84	A	51
4ONA	A	51
4TZR	A	51
4YJN	A	51
3D9V	A	76
3NCZ	A	76
3TV7	A	76
3TWJ	A	76
3V8S	A	76
4FR4	A	23
4O27	B	24
4FZA	B	24
2WOT	A	205
2WOU	A	205
2X7O	A	205
4BTJ	A	58
4BTM	A	58
4NFM	A	34
4NFN	A	34
3UTO	A	156
2RSV	A	37
4Q2A	A	221
PF07690 （MFS_1）
3WDO	A	17
2GFP	A	13
6S7V	A	24
4ZOW	A	22
4ZP0	A	22
4ZP2	A	22
6EUQ	A	22
6GV1	A	22
6OOM	A	22
6OOP	A	22
6OOQ	A	22
6VRZ	A	22
6VS0	A	22
6VS1	A	22
6VS2	A	22
PF00528（BPD_transp_1）
7AHC	A	112
7AHD	A	112
7AHE	A	112
7AHH	A	112
7CAD	B	84
7CAE	B	84
7CAF	B	84
7CAG	B	84
7CAD	A	97
7CAE	A	97
7CAF	A	97
7CAG	A	97
3PUV	F	295
3PUW	F	295
3PUX	F	295
3PUY	F	295
3PUZ	F	295
3RLF	F	295
2R6G	F	295
3PV0	F	295
4KHZ	F	295
4KI0	F	295
3FH6	F	295
4JBW	F	295
3PUZ	G	99
3PV0	G	99
3FH6	G	99
4JBW	G	99
2R6G	G	99
3PUV	G	99
3PUW	G	99
3PUX	G	99
3PUY	G	99
3RLF	G	99
4KI0	G	99
3DHW	A	31
3TUZ	E	31
6CVL	A	31
3TUI	A	31
3TUZ	A	31
4YMS	C	29
4YMU	C	29
4YMV	C	29
4YMW	C	29
4YMS	D	29
4YMT	B	29
4YMU	D	29
4YMV	D	29
4YMW	D	29
3D31	C	79
4TQV	F	72
4TQU	N	72
4TQV	B	72
4XIG	N	72
4XTC	N	72
4TQU	M	110
4TQV	A	110
4XIG	M	110
4XTC	M	110
2ONK	C	69
PF00501(AMP-binding)
3TSY	A	67
6OYF	A	2605
6OZV	A	2605
6P4U	A	2605
6P1J	A	513
4W8O	A	24
5WM2	A	51
5WM3	A	51
5WM4	A	51
5WM5	A	51
5WM6	A	51
5WM7	A	51
6AAA	A	28
2VZE	A	58
2WD9	A	58
3B7W	A	58
3C5E	A	58
1MDB	A	31
1MDF	A	31
3E7W	A	7
3E7X	A	7
3RG2	A	31
5JA1	A	461
5JA2	A	461
5T3D	A	461
5ZRN	A	8
4D4H	A	10
4D4G	A	10
4D4I	A	10
4D56	A	10
4D57	A	10
1ULT	A	24
1V25	A	24
1V26	A	24
5JNF	A	209
6ULZ	A	209
5ES5	A	209
5ES8	A	209
5DV9	A	30
6Q2M	A	30
5GTD	A	9
5X8F	A	9
5X8G	A	9
6O6E	B	8
5WMM	A	39
4RMN	A	19
4ZJZ	A	19
3CW8	X	8
3CW9	A	8
3DLP	X	8
4EAT	A	19
4RLF	A	19
4RLQ	A	19
4RM2	A	19
4RM3	A	19
3NI2	A	28
2VSQ	A	470
PF00067(P450)
6GII	A	121
6LAA	A	87
6LDL	A	87
6F85	A	32
6F88	A	32
6F8A	A	32
6F8C	A	32
1PKF	A	32
1Q5D	A	32
1Q5E	A	32
2XKR	A	81
2ZBY	A	24
2ZBZ	A	24
3CV8	A	24
3CV9	A	24
5X7E	A	24
5OFQ	A	20
5L91	A	17
5L91	B	18
5L90	A	21
4GGV	A	14
3WVS	A	25
4XE3	A	33
5MNS	A	33
5MNV	A	33
6ZHZ	A	33
6ZI2	A	33
6ZI3	A	33
6ZI7	A	33
3P3L	A	83
3P3O	A	83
3P3X	A	83
3P3Z	A	83
PF00106(adh_short)
3F5S	A	11
3GY0	A	11
3F5Q	A	15
3GZ4	A	11
3QLJ	F	7
5TQV	A	2
5U1P	A	2
5UZX	A	9
4Z0T	A	8
6K8S	A	580
6K8T	A	580
6K8U	A	580
6ZDZ	B	5
4KZP	B	23
4KZP	A	23
5IDW	A	2
5IF3	A	10
5BT9	A	14
1X7G	B	7
1XR3	B	7
3CSD	B	7
3RI3	B	7
1X7G	A	7
1X7H	A	7
1XR3	A	7
2RH4	A	7
2RHC	A	7
2RHR	A	7
3CSD	A	7
3QRW	A	7
3RI3	A	7
4DBZ	A	7
4DC0	A	7
4DC1	A	7
1A4U	A	6
1B14	A	6
1B15	A	6
1B16	A	6
1B2L	A	6
1SBY	A	6
3RJ5	A	6
3RJ9	A	6
1MG5	A	7
3S55	A	8
3RKR	A	7
5IG2	A	7
6D9Y	A	9
5U2W	A	7
4WEO	A	8
4TRR	E	7
5MLN	A	5
4BMV	A	5
5Z2L	A	7
3ZV3	A	6
2Y99	A	6
3ZV5	B	6
3ZV6	B	6
3ZV5	A	6
3ZV6	A	6
1BDB	A	6
3WYE	A	3
4YAE	A	6
4YAI	A	6
4YA6	A	7
4YAC	A	7
3L77	A	2
3TN7	A	2
1WMA	A	5
3BHI	A	5
3BHJ	A	5
3BHM	A	5
4Z3D	A	5
1N5D	A	5
1CYD	A	9
2YZ7	A	5
3VDQ	A	5
3VDR	A	5
3W8D	A	5
3W8E	A	5
3W8F	A	5
5B4T	A	5
5B4U	A	5
5B4V	A	5
5O3Z	A	3
3KM0	B	3
1BHS	A	3
1DHT	A	3
1EQU	A	3
1FDT	A	3
1FDU	C	3
1FDV	A	3
1I5R	A	3
1IOL	A	3
3DHE	A	3
3HB4	X	3
3HB5	X	3
1ZBQ	A	10
1XSE	A	35
3DWF	A	35
3G49	A	10
3LZ6	A	10
6NJ7	A	35
3BZU	C	35
3D5Q	A	35
4HFR	A	35
4K1L	C	35
6NJ7	C	35
1XU9	D	35
3D5Q	D	35
4C7J	D	35
2BEL	C	35
3CZR	A	35
3FCO	A	35
3FRJ	A	35
3HFG	D	35
4BB5	D	35
1XU7	A	35
1XU9	A	35
2BEL	A	35
2ILT	A	35
2IRW	A	35
2RBE	A	35
3BYZ	A	35
3BZU	A	35
3CH6	A	35
3CZR	B	35
3D3E	A	35
3D5Q	B	35
3EY4	A	35
3FRJ	B	35
3H6K	A	35
3HFG	A	35
3OQ1	A	35
3PDJ	A	35
3QQP	A	35
3TFQ	A	35
4BB5	A	35
4BB6	A	35
4C7J	A	35
4C7K	A	35
4HX5	A	35
4IJU	A	35
4IJV	A	35
4IJW	A	35
4K1L	A	35
4P38	A	35
4YYZ	A	35
5PGU	A	35
5PGV	A	35
5PGW	A	35
5PGX	A	35
5PGY	A	35
5QII	A	35
6NJ7	B	35
1Y5M	A	35
1Y5R	A	35
3GMD	A	35
4K26	A	35
4NMH	A	35
5PGZ	A	35
5QIJ	A	35
4CR8	A	16
3ORF	A	3
1HDR	A	10
1DHR	A	7
1DIR	A	7
1XG5	B	12
1XG5	A	12
2QQ5	A	8
6U5I	A	10
3WXB	A	7
2ET6	A	323
4Y98	A	7
4Y9D	A	7
3SC4	A	6
2O23	A	11
2O23	B	11
1U7T	A	11
1E3S	A	11
1E3W	B	11
1E6W	B	11
1AHH	A	12
1AHI	A	12
1FMC	A	12
1HDC	A	7
2HSD	A	7
5FYD	A	9
5GT9	A	9
3KVO	A	11
6IXJ	A	5
1YO6	B	5
2GDZ	A	6
3VZP	A	4
3VZQ	A	4
3VZR	A	4
3VZS	A	4
4N5L	A	4
4N5M	A	4
4N5N	A	4
6L1G	A	7
6R48	A	3
5L51	A	14
5L53	A	14
3IOY	A	7
4XGN	A	6
3EZL	A	6
5VML	A	6
6ZZO	A	12
6ZZP	D	12
6ZZO	B	12
6ZZP	C	12
6ZZP	B	12
6ZZO	C	12
6ZZP	A	12
3WTC	A	6
2EHD	A	6
3SJU	A	5
3H7A	A	6
3RD5	A	15
3TJR	B	11
3TJR	A	11
1UAY	A	3
5JO9	A	8
6L1H	A	7
6RNV	A	7
3G1T	A	15
3TFO	A	5
2Q2Q	H	6
2Q2V	C	6
2Q2W	A	6
2Q2V	A	6
2Q2W	B	6
3P19	B	3
5WQN	A	2
5WQO	A	2
5WQP	A	2
2JAP	A	8
5ILG	A	6
5ILO	A	6
1OOE	A	4
3O26	A	13
2BD0	A	3
1Z6Z	A	5
4HWK	A	5
4J7U	A	5
4J7X	A	5
4XWY	A	5
4Z3K	A	5
6I6P	A	8
6I6T	A	8
6I79	A	8
6USN	A	5
1NAS	A	9
1OAA	A	9
2023-09-01	A	9
3F1L	A	13
3KZV	A	3
6UHX	A	3
3RKU	A	14
