# Supplementary material for: Evolution shapes interaction patterns for epistasis and specific protein binding in a two-component signaling system
Source: Commun Chem. 2024 Jan 17;7:13. doi: 10.1038/s42004-024-01098-2 (PMC10794238; doi:10.1038/s42004-024-01098-2)
Supplement: Supplementary file 6 — Supplementary Data 3 [file 42004_2024_1098_MOESM6_ESM.txt]

1	QPKHCQDWVNRATNPLTFTMTEQIVFPCVYVKCNSVRWICNMCMYKFFHTTIIQRDDNGPEGLWWSMGMACIRDNREQGHWYGQMAECNMPCDYPMVIYEMEYVIAIGGFIYWRDFWAAHANWAEGPLNLLVWCALWLHECAMLIVYMDAGYARHMCNSQAEPKSYLSNQHC
2	LYMSECDNATPRMFKPYSEWCDLNAPWMDIQTFCRRKWYWYPKQEYKRRHDVWACLDPMCLLNEENTRLIALDAHPCHIFQNTRFLLKWEASFLIVTIKQVYCHQRWSIFSQMSPQGAGRSRNRWVHACELMKMKRDMNFEETFGHIVAKNRITYKATQRPTVTLRCKIKHV
3	IHCGTEFDPQNWGYEDCWSYVYFRGNMKEEDMNFNKTVYMNTPLQMEVQDVCHKTKIEQKHFMNNSQPWVGCSFKPYFARYTTQEDSPYWFYDYWHGEPCFFLFIQISNFLKEHRAVLLHFNFGDGSPRFEEWEPNLASYTQWNVFQGGSVDEKRSTQSYKYEDRRFSDYNI
4	DHCQYDIFPSCYQIWSYTQQSDIHNQQMCRCHPRDWEHQITWCRPHLQHHRMMRTWYGALYHKNTRGGNELTAYASMPGCPALGRDSIMKIDSERHINFRHKHGANQLVGFTTKGQMSRGMKHIHPMRQRGCKKNAYQPRIDYMHTAGWMITVSWYVNVFEFSHFMKGMTCM
5	GANVYTRTVPINETFKEPPCILIPQSNYKDEAFIRNCTHELMPCFGAYHEQHQPSSFPLNGREQKFPHARYHWEDQWVYCSFPPYHCFVSHMIEFCYSVQPCCEHRPTMAYDTMSYPTAEGISKRNWHPKHSIYDKWFEPIPHAQPVFFGCEVMCCEHDQIIETDRMTNDIS
6	CSNQFFYFPLKYETEKCKCESCMQDGGRKLGYDDFTWIGNRYLVKHNGIDPIPRALCTTMANCTDHRGHCTSKGTWMDPRMAWHCTEHNTHGSGVNQTENDVDIRWWYVQHFQNEIAEPACYGCKQFPKDAISSFHPWWIANVYYMRLVKIPRIFQHVFYSHMKPDQGIHCW
7	WDVLDDNNSAIQTIGGPSTFEVLIVVPEDANTWPVQNDRHAWDWQFDLEGEKQWMILGRHVQDGFLNDSKVIKFRANSRKCIEGIGNPSEMNISAARCANIDVQTSYRIVGRFAKPEMAYYMIPYWTPSGSNLWWDINSFFHDIRCAFFIHDLLLTFAKPRWSFMCPTVWCQ
8	MAWKDHCKIGSHMHHFGLRQDLQFRSAAYYIREHFERYPTHCHGDKHADLHGVASRQHVIFPHVCNSMMMENMKNPGTRRICGCTNDYYTNDIQLRFVMFNSNTTKIPFTNMLPPIICCSMMGFLSFPQPDHCMTLDTAGHAIIVDYCCPNNNMEPIPIAITFDWHTEDGDK
9	AWKRMSQHHWYIQTTIFRCADKWHGNAKMFHGRCVAGVPMDMCPTGELTAATYILDDLELYTHFDKVYQVFYLFFPDPLDCDPFATTDSTWNGVHYRNVRAECVVCPDTWMIGGEHLHRWFLYQFQNRELYHLLHQYWFDAVSMNNSDKPTFGPRRTIVCGKVIRVDALSKE
10	TVVRRSEIRLVSGEWFAWRNPYAARRENGQIGVEFPLMPASHTGYPIMLTMMMMYLIDTGGYLCWWELKHIYRWRGIALTVFAACIFDSWPDPLDIGSIYQIVYLMFGSGPQFMDSKHPPLGNNEHMPNTHGEWDEMTYCCGTHPVKNDLGRVASWYEQDSADDYQMVEMRA
11	FCCRCDSYNMCVKEMSNWAYQLHCEPSFAAKGARTDKTGSGCLSVQECRTNCFCVLWNMIHMPEHSNMDHRPWYVEINQLYWADQWSGQLCFCNYTICSPRIVDMANCKHNPCRRWFTIVCMPNRYRPWVQVIQTCQCHSPYCDCIFDLSYSGIPPVSNFNEHEQTDFRMSS
12	YRDQFAQAQTHKSCSIMQFSHGRDIYMHPWYFQPMAVMPMYLHRAHKFTTDCFQKPWVAQASCTERYLRGFLKGHTGSNGINTSTWNDYYWFMQGPMSPYSCSFQEEQREINWLYESWLHVSQHYLMRGFYLDAMYSFLKRWPFNEYFSTFICLVIYLMQRDEMLAFRSDVP
13	KETDERSETAEMHVNIMDDDYECPPWVGEMIHPMWEWIPLIRPPGHKLDVRQCPWVTCFNGNMYNFWFGNWIVMLCRKIFRAGGHQNGFVYQNAAMQDVHLFDVLRFDCEHHEQWRIACGDWGGRFKVPHNCGLEWIAICQGPKTHKKVEILFYITPDWPFPLDLNSDWCGW
14	HLTHYDDPVGHWERQCRGNRPDFNWKGNGAKMNQPDGFQAKACCNPWQLFVDQDFWVDFISNYGITMVNSRARSQFHYAQQCNPFHAGKSPIAIDGIHYKLGTDLWDRQCSKHISEARMLSNYQRQGNGYWITKVRSSNDKPWMVKKYPELYWLGLHHEHREMLHGTSTKVF
15	TCRSHDISCNGINNEDTFHNEDFPMIMGDDVSWEAWGSCIHHRMLTCIYLFTMCWTISITSSMYTYGEGRERQGTGCMRGTPDMTLNEYNLVAYSSPRIRKGICFAWTNGMGDNGHPNDFGEEKAEKMHLHMQIKRSGKENTQHQRHKWCSFMWDDGHYLWIFPGLCCYATC
16	SNTSDIEARYIGACPMSEHQPLDENGMMPSGKNLQQSMEMTPNTCNMAMVMCDRPKMYMCGPIFGGPVLTELTSCNQIGWFSRLTKWFFAAAVYHQYQHFCVTYKRQVCKERGPLIEWKKVPYCSNHIGANTNMAEGWISCQEEAADNLCAGMCYYFEQDACYRKTKWWTES
17	KCAQKCSYGAIKQAPIAHPPCIHNIHLSFQRGDQYYMVRFFRKQIGPIKDESGWYKQPSSKVEIQTLHHFMSMMNMTCHRDRNSLLMVRCHSSYQLQNGFARYGENWNWNVRHITNTYETTVWRPVTNQYHGPENCHYTQIPLWRTAQQDIVPLETYYRQHQQCFEPPIFEA
18	QESMLCENHGIMDYAHHTESFLEDYGKPTMPDAWPCPMPTVCYVYDLNEAVWEKLKCTQHDQQQCFQILDCSSIQPLKRLMQCPRYVEARNRFFYCEKSRKDKPQRSCLVKCDWDVTKPVDQIPQWWATTCCHIGMWAVHWWCCNANKEHQPRWKKKLAHCHITCHIKVWNY
19	SGQISRWQMSKRWRWLTNQGENHHGTKKYCICENGAVAEYKYNYDYSNRCFPARKMKTYFKSNLLRNGSSQWCDSTPLDKSVTHIESTSWGPKCSSQHNPFNMWCPYAPRCVIDRDCKKFPYNTHEFKQPVFIDLYAMDIHINWLWHEGCQFCFPLEAEQDHYACHNWNFPM
20	QTHLSWFDGTDILDLPDKLDHEQPVATEDFYGCKCWMCMYEWENARSWSWYFINPTHWPRKKAMKLGDRQWGCGHEFEQEWDLWMCCHRIEQMPTLRNKGWVVAPKCSRRCQKQDVCIYVTWQYWADLQHSMDLRNAGSCARNVSKQRNVQHRWLKMSRSQQIRWPHRHYHC
21	WHRNGTPKRRLHEAWKEFYKVHEFQISWYWDFQQLKWSAWMFVLDPMQVPIINSNIEYPQDLKDWDCVVLKGNYRREELLGTQTGYDWLYCKPTAGGFNWDQMLWVIKNYPIACCTFYDEYCDPLCVPLGCMPNGWEVLHTFWENLASNCSNCFLTLTVITTYVRGMQRRNS
22	KAYQKEYTHYPAKPMGIVSAHWRMHYHMPSNKHPNVQQKVQVCEWFAMSDFSKKSGMWGCQNYNCTVDDIITNPGMPRRVYHPDNTAKPITVRTKIVTNYLYRQEEAYHMGYPKPSDGHNHKDGFICQKIAIIFDLPPSESMAMWSHSNRFVCFTNRVKYNNTDGIVEKAEA
23	LPNMKASVPFARAHRMMLYREPFGFYCTQKMDGGYQHSSMIKPCVYYIQTCAWWRWNEISPDQKTSLHEVKVDDDFGYQVEEHSPSWRPVNWLHRNRYIYDAVMGNYRAHRLLYQDVMCGWKSWNQWANIWSVFIPQPWKFALCPNPWVPEVRAIKVETPHDWRPLKYQAGW
24	FHFPFEDWVMYTDTMQTYTIQAATEYNAKFPYFSIKENSFHCDRVDGSMTGRCQLTFCNEQENLPWALFCTPWCNDIDTSRQETMVKLATVHCFVERYLPNDTLAKTWFSYMGRFDVWCTMWLYKCYSTENKWSFHILCVSHWNLQTKGETLWAHNGTEIPYHYIGYMSKST
25	ECTGLIYRLGISMYAVVASRQLGMTFFQDPDTESVIVRHLWPVSQVILGEYGKYFPHDPISRFNEPSEQRCNYMSYFLSDNVHGQMRQPPEYWHVGPSYVCPVMGAMFVCGRRATADADQGRFTYPMYHHSSHFVRDASFPWWHDIGGQMEEFIPKCPGWLGAPVCECMHGL
26	IEKKEISPIAQWPGAKLMVVYCDYIKHDAIIPKETQTMMNSQGGKMEAHQRCLVAWRNLFWQREVHGNMYWVQSNSWNFKPFYLTQHEMMHKSLYVFLAQPPINWLYAACITKTGTCQQYMTIGANSGSPVYSQNSSTHYLFLMLIVILWKLAPNPMHFMWQNRKWACVDFN
27	YYNWPAKTPTGSRPLARCFLHRCPMYALRVTSAWEKTIGAFNTVYIWQNIWGYAWQNNLDIMFPQMGDPSKANRVGTWKARYIWKFPMPWYYDMKVWVPMMIAFPMHLKVPQIHAEFCNKNNSAGVPSWISNLMQACWHGNHICCHLPITCPVKICPEVVANARDARPFTRH
28	ASQFKQYAQQDNRPYKVYNVVWDIQHYKWGCNQIFYRKSCTNYWYSCNNGVAIHDSHNVDVPRAEQHSCGIMGFVGSKDQMAVDYMGPTFNMQKQYTVDSSDNGKCPKTDFIHVAYHPNDEFGHYQDVIYKDRLRFHCYIMHFGRAEQTVSNESFPQMFKMEFREPDQHFVF
29	EPVLAQFGERWLGYLVYWDELPACNEPAQAEMCRKVSFHWLEQPANPEDKHPCIMTEDERDKQDVRTVAPSHFHCTGGVIKLYHAAFYNVINSCTFLSLVSFPAKMFRYEPNSLDEKFTCFKRERFSCATCNYYTVDCELIEMPTADLYVDEKYCCDAIYGCQGWAMDEYLQ
30	CHDIWLHFIQGNLALFWNRRKCTVLFEIQQQFNESSSQGQYYRNFDSIHGQPIEKIMKAAANTPRPVRNCRMCVKRSNDPTYWQGCPRDQGQCWLMIWFWERCILCLVGHYKCVPWPPVKKHILFVGHEKYARKIIVYWCKTPAKAKCMGGVQRTDLDDTYRQLMHGVPSRE
31	YLTKPMFYRYWGIYNDVWMNETWKWTGKCIFTIYKKRWAWTRQCTGRTLYIGFFICTTWLLCMFKESGLVCDYTQWLCQQHNGCRLVWIGIDCARHNQLFANLAFMISSLKDTSDTNNSALAMAFQMSYSGPEGGFLDEPDFSDYAFMDMDFQPYNQHEFTWYCRNNDAFAD
32	PDDKNKAVAHRNGWQHYLGWIDVQQSAKWWEEFKRQAFWPNQKANIQMTCNKENNFSYLTHKYNHLCDYAPQWPLSHIQRNSSSVRKHCHGALIYKCRLWLPAFYPMDKFCAEEDPVMHLHVYELYMNADKNSMQWTECRQREFTFCREQFYHYHHGFMRMEHIAAHSCMKC
33	SRQQLNAFCARTKQVMPLNRLILPCLGVPSALIVCDVGFCIFEPGQKQNIFRTVAHCQIKSSSSTGPPYLEHHHQNAYFTHVWNTKLLERWSTMLRRMMICKHPYNFLFTYWEPLRQRWVYCWPCAMFFTLAHFMEPRNLENEWEPRVWHKQKIIMQWWFEQWPGTLTWVRF
34	FPIWPEMCNYFCIVQKQWPSQHKRSVRKPKTAYLKHMLKVKKWWSTGPWAYTPYHREHEYRLYSGYCFSNYATRHHQNWSDLRGTNQIMQLVYIRSMTFDLLIFISGKFLTFCGCNTKYDRVSDWTQKFRSNRHAFSYRQVCGDPGTMRLHNTMKGQWWPKWHTTLMTMVMG
35	PTVFTGCTPIFFNRDPVIMDWYMIKMNEYWFKHECVLDGLMLYFGCDVGFEEVFIWEHSKKVARLEAKQHVIHESWPPQTMDIGHTDFLKDVGCCYNNFWTDLTKNHHHHDSGKRSVPRCVWEPSILGPTWLKCSKMRVPWDFYFSAPPLWWSPESGSFCFYARSPIKVSYT
36	SEVWYRNTRYDNARMVHKLWALGKFEDVEQRVWLAYTQKREKRRYLWYGSASINFGVQYIGEKTQEYLPTGQRAFHKQQFGSGDVLRYERMQTLVWHKMIFHRQNTDCHPTSWIGEPIRAMDYVPMKTFPRGLPNMYVMTRGCTHKYMRAMKCSCCHQYGWATQYAPIRDYV
37	QEGNIYGKRTFNSYAGHMRQWARWKYYFKLWFVFEICRIIKKFYKCGTSHIHCTDRAETQIYRFRTQYQWQMEMTWEMFYLMKRMQEYRWRANWNGTMAPEDEWFVIKHILSSHIDYRQHVPCETLPYDGWKKIPPMFTEFELMTKKCEMFTKWRRVPDCEFMFDCNMNNVH
38	DSSWSPGKMYCNGNGQEGEIHFLKDERECARHRLHYQFGDTPYYKLMAYILEIEYVHQPSCLIRFCEDYHSWCTFKSKSPYLNKNITLQCVCWNLALLKQDLCFRYNSIHMDQDDQGRRFKAGLSSEFACCQDAEEYIRPIYLGTMWNKCYIQGFWPPQTADTDHVAYTFCN
39	RHDPGVDDRDKANTCCLKTCILADTMAYIMFGDRCHCAEQWGDLQFRACFYGEKESATQCKWYDLIHFVFHACFHWQEEYIYKIHPVMTVKKVYTGILGCNCCFRKPIRKASFHEHSMWGICYGTATASCRHWVSRCMFQQDQAECQPGHLLQTDGIFRECCPQYNFHKNTC
40	AYQETAYPDGTPMEEINYFYWHWTMIQSAVRYTGNTIEPPWCICQMGPRTIACSADESVYGLDLRSSHEDDNEWGCCREKVHNSIPEDQFKTWSPKIIPQRDDMWYGPQGMITAQHAHEECEPLEQNHQEKGCFILHDREPHMWSEREWALFHECVWVNCCVFLRRFMHCMK
41	DSWKWHLNTFFMEMVIDDLTEYWVWKRIFCTNVHEGDFPHPVNWQNRVPMENSCHYFHGNLGMKDVDEQHYLPMVLYAWIHTVLYRQPTQEDIIVWFFCEAWDVVMLMYISCMVIHGELHMFIHLYRMSFWLLQTFTLPFSEFYHLSEGYMLSIHPIESFAVCYRVDPNSSE
42	RTGRPPNGEHWECFRYTRHILDHIEFVKVKAENNMDAYNAIWQYGREQDSCTCAFYMYFMNHFTPDECNCLMWAPARMWSTVTHGASMHRRQRYREMCCYCDFCLRTSYPVFLNVHCNCFMHKMNTYGAAINSEGTLNANYDCIIFQEQDLQNGALVNTDFKTNIEWMSSNW
43	GSSYHKLLCDTFIWHHQGMYEKNKDRAFLVYYDHMEKKPESHDAHEVTAYWCVSNNQGIKRFYCSVYIWWLSKEWQSVTGWCCTDWCQEKWQIVRFAYASMFQEENNTICMSMACVMFEWDLQKLNKECHFTRQIGMGWHQRMSRSQSHDLPIVSPIHYTIHWVYGIGCSYV
44	FCEMPAMKMNCAQCEKAPYFFGNGPWDPDQSYHYDQSTLNFLIDEQWIFFMECTIKFFQDCCDGSAKQPQPIFHTDWEDKWMPYWEPDWDSQLIIDNHCLNCQRFKKVEQQELTNDGHEMHPHGMTQCMNQNLTDKWMYDQLPEGWNAENYLYIDADNMVPTQIGKEYAKMK
45	KSMTNHCNPCHPYPEGHITHMDCNPQTCKTHTLFIYLHHEEVRCCPMWCVLIDQNCPFGIYAIAPIHKAEMYNSVWKRVVWGFCWADAAMASYACKIDWAMMQQMAVYLREGFQNPVWWDDKWDVKTSPRFPEAMWPETPFMPHNFPPALFYLLMMVGPWFKKDGNKYRKHF
46	CPSRIMILFRYQPQPVLPCARGGQTHSRWARAVHKAHTEWKPETIHMTWFDFDLNDQSHYNDKKWYSQHGSMGIEHYGWSSVMTYGSGRSNNWTCTQMVGFSEFPRKNPPSPDRVMPRYADGVMSQPVIHSMVATQCLVWYFRMHITDICPAESVHFRAKVLDWVWPPWDNW
47	PDLIIYEMTFQLDGMLRMCPDLTIIVHMYVHIRVVCMYMDSHTVYILQHAAKTEYNDPLAVYSERRKCTTRSPYKMINWMEESEESGMRKICGTRQTFQTFWFMYECINHKKHTDKISDPKRIKMVQAEKGELNHKPREGKQGFTGRIFAVKWKGDSLWKTFDWGNFFIVQN
48	TDNIGDSESQDTETNEPWLSFSEWSMYIQTWANKWCPEEMPLFTFRWWWCGLYNAMSTRHIPKGHLGIMIFYLHECIPKGIFKPGDCASFSMHTPNVKDLDWIMHYWEHSNHTRHKREICFQHLKCICEFGSICSHYKATRWETKPAGMLHTLTNQCVDFKESGEYPHTLRH
49	RNYVPWKPTVNFILMYNGIMRFKWFKRFQNNMWQQVDRYDQNPHGGWLCRWQTQKAMPKFQREWSQMSARHKFHATGGQAREENMSPMNTDAPVNEMELGPEGLGSMYDHIVYDRDMAGMPALAQWSSTGHGKCFDEWARTENEVYPLCRDKDERVFITHEPEVVLRYQWFF
50	SPHPKWEEQFFPHFKYKPGWPRHYVGCLRDTCMWKPRVFLMWSHQSSYWLTFHHFCERWPSASHKPWHGSCGAPPDNGHSNSYDAMFPVEQKMEPTPLRSKTYAVNPKSMWNWNMHYFLNIWGRFDTYRAHRPYVYGNCASMWAHWQYRLPSPNMGVIDNDECINMPQHEVE
51	PCKSYKEYVCQVNNMAWYYEKPRVHTIIQKMSTTDDVVLSTKLEIIAFDWCAFEHGKCWMNPERFTEVNITIETCNEYRHCELPEPVWWPDWSAIVYEAMACVLNTIYYFHCLMSDGSHLDHFVLTSTFQFTSELHGHTWGLQEHFPVQWYWTCEREVRMVHFINLVDVLGC
52	TAHVRMINQGQYSACSVCLYEFSCFYCPFKAFPQWFNPRHGGLSHNPTIQEYWCAPGDEMARSDRDYNTPKLNLARCMNFDAGWMQWDKVKVHPGSCFYTGACPPEYVCVFHDFAARLQSPNCSTCMPDGVGAFIAVNPSAKSLLKCYESVAKNEGMREKSTYPYSQREIWG
53	CVCYWRQDNDKDLQQAGMGVIQIVHMIDVDPYWCNPSYLWMKQADKTRHFEYSINDWHWSYRQLQYNRPQFVTNNQAWDEGMYYFMKHHTQQFGPMGSWPHLCPVLTIGCFPPLLPYNVDFQDPYQTYYRNGKSNPFFEVDWPTAFGLTHIITKMCCLHMQWLMTRSRKRLW
54	DWWEPNGRLLCQKPNRNDNAVLEEPKWRCMLFWYCKDVRIHGTCNEGAKADRYEDKWNMQCNNTVFTSKTDEVYYGGMTKSMSVLYWHGWCVAIWAKTGWCIDMLFHVGTEGPSMRSEGIYCSMVVQKGMNCHNLYMTIFLHDLYKQPTVVSHHDLLHLNWHNLTEHNCNMC
55	ISCCYAWRVFCFSTSQFHVLPFITLKIWGIIMSFFVAQKFWWMSEPMVCKHMIHQNNVGNAAAQMICMGYWMFLLTRFLMVYFEDPSYSKCFRNRCCVENISHVLHSWVMIERIAIVISSMWSIARLSGVDRKKQMYTQYPWYKNMWFIWQWWLAKCVDLAQPSDFPLYNFC
56	QNQHWSTHHCHDCQMSVGRLVKGSWVNLFDRLWWSHRFEFKANIFMEIIRMRLQPGHCMAVSNVPKVLYQCPMIYTQPFAGYCWKGMPMMDGGMGYLISYHKRCWLRNQATYSYCYGFCDMWFIYFESHEMVFLVTQCILDVGCHFDYMAHMRTYHYHEKTFQASEWKDTSW
57	RPALHNAQWPMRPKFQGITTLIKSFFQRNRAAWVMCRMCEWSYTPFYPYWTICLTECRHPPKYPPGLHKWQAWLNLAQCCTTTDNTGRYGASWKPHLNDNQHVEPCSVPIPPLLKQQRHFFPPNMRQNSTWYNTLANLISYGILMFRNVWVMYKASIKKWLGGVTHMNKFCA
58	LTHIDRPMYKQMDHKQMRYLNKSTFPNHMCFKHIWRREPEQKQYGTFCIVRRNYIQYENIVEMAWMGMYFEQALQCHHVWNNRAGVHNFGTEDMREDFGKTRLNYAYTWTAYMFFQPTNHPFKPCFDQKAQPPIWPRWEPPKMKFIEVEPQMLSANHQMIQTVHPSWGPAAA
59	RYVEDSDDWPMQYCHPQPNTRTYTVFYGCIDPWMDERRKWCPYNPDRMATNVHPTEPPICQSVDKDPHYIWIPYRTRIFLGGNMQGWEHIAMFPYEMRTIWCHAYATRHQKQIQHCANQMYDKDGLWRACQCRMGESASNGHFRNRYCKLDAQQVWRTNAVIIILPDCKQRV
60	FEYYHIWMDIDQARITVKTGVDVVKCHIFSWVWKHETCWYSFGVCDMNILNPDNFNSIERIARYYLLMTTPHLWAMSGMWLEVFIIHVFEDCEVGSEDQFKMDGIDFNMYLSKSTWCMRANNQMCPILGDDNTYQDVCNFFCKEWWESVMYCDWCAPTPMIRLIMMVSMNRS
61	SLQKGPKAWERHPICWRFTIQWKDNLVCEPMDRCFIQGTTADAVRARAFMMNVGESPIRIELKPNVHCNWHNGSIWFWRACKIPVIQNCRQFMPKNGSNRWWAPCNYEYHWISMVGYLCIDFVNWEHWWDSYFCWIEDQQEDFMFMQNGHGNSCDHDHCNLKFEHYSCHQLG
62	YLGKFMLIGFVWHHSVITVPWADLECYKCHDNCEDHSIAASISGWFMHMDKSNFAFVAKDQCPSLMFHFPHTEWNREVEASSWTCEKVPFEECMPIPRYRHPKNVMCSLVRPTTNTMWGKDVVAKLSQLLQTYSPDTLVNNNELSWKEYPTYKRYWRYAFINDLLWPQTTWL
63	VGDMLWHTQIEKERRCSSSAQVNWNMIYCHVHKLIIRDMNEVSPNVGKGWDLDKETKCMQYEEMEMSTNYGWRQYKNISTIIDGYFPGKMYNKFCAGHHVNSACCDGCRGVWQAPENLKCLHSGTDHWDECFPAVKVNWGQLNSCVETGWNDIRRDYDRFGRFPMDQYWEWD
64	QTANFSRALRRPTNVTKGCKDMLTLNEDIGLDPSDPRPQHGYSLNAKSSHQCVGWAEAWNRIDWRRMKWYRCLQRQQMLLRCMRSYCTMKGYDYPEAAEQTSNWHEYAEWCRMDTDQSDLEFGGLWLRREPYVTWRCYQGNHQDEHMLATCKEGLLMCTRRPTNSNMGYPQD
65	YSHNGRKHIGGYLMMKSAKHKPSDCAPPEYKMSHCLFTEVDETQIYYLRGDRHGFMAWIPDQYCIFYNMGGTCPAKDENDRVWYCYCNHVEHICDWFDNVTYVPLQKEEECWFMWHTSEADGTCPYVPHRCWLAYQVHPVINNTMHDGIQCLARCEVVKEWAPAYDCSVKLT
66	HRIYKCQLEQQYINRCGGPVNWSDAYTIEHWHSVYGYYIVDNNDQTRVDGYMSNNPYRIWAHAYSCEWRQAEQTWYADATCWQKFHESHTEMAYMTDWMSTKFNPVHWHERFWCLQYHCVSESNCIVDAPVLTKDFEMKSIICLWPLHNKQGKFGQIFAGELNFNRSRKEHF
67	SPIHKTSGFIHMDFWTGWLEYCVHTKCRAPYTIQHYIPSVLCFPPPKLSLMGDLSRNMTYLYHQDGMSLNDNVTYVCKYDWSPHSWPNFIGDTCVRSPPNGKRWIYGSSHNLQQMRHFKPEDCWRATGLNRRTSYMDKRVDTECEWQPHTTRCKSNHFIFHLPHKCVCFNCK
68	YWPIFFMNSTTNVIYVCDISSVYYTECVFYELDRMIPYIYSNMKHSSCTNIVIFAKIGEHCYQKTPGENWNNNKSFFMIFYGDQIDCHQIFGLLMEVAKQIQNVARVWHEDNVLETSVWWCTEWYGESIPLLANCTMRGGEIYDALGFNSNRRIFQTNGIESGMTCCYIPWR
69	HGCTGWACCQQERIWQQEHIRVIGMVMEWPSVPYSKQSVMIDFCFRGGYSRPMAGTKWMVIFSRHYMWEEDNVYAKPRGWLVQPQHENMVSPCQCSNSYGRDVMWTTNTHMQDYECSPVQLGNQQVHCETNMKQALMWPEVGYGGGQKLGNKTSWEFGWQESPNSWLMSEPI
70	KRNLPRMISNSAMYLMLHEEGWHKWVRWLNHWWFRRNQRCVPACTHPDPLERIWPTSIFGPFGKPSEFYVASQRLQYIFTVYHNIGFKYAQEDHWKMTSGKCMHCTIDCAMNSSHEPMPKYMNASPMPDPNIFAQHVVDEHCQEKCAVMIDLSPLIVFDRFGRSFRYWQTVF
71	YMATVQNDQVNNICDRESKLQLAICLKAASQNHVDVYFTKIARQGARLMPSEKGIWVNCYEDVRWKVPGNIVHCRAKNFVKKCADKSVFYGQMFQMHNDVEIKGDMWSQHSLCMQSMSWHNQGRIQSVQADSMYFQVIHFGLEHPMNYMKHESDLKDQSPNSHSPMKWIWFE
72	TTTQKWITHNDSRIKCKEPLDDNGSIYQDVFYEWHIHRLPRKEIQFNPFITCLYINYAAHVSIIIATSVKTGISNTHGIWCNEYTRRKVCEGWFMAESQCGFVSPGHIWSKEKQKRPWSLEQWEFCWVCTCNGQGYRKGHWNNYKVRPSWTDSSFGVCEYDYVTSTPSEFIV
73	HPYFHPGVISSPHEQSNSILYIKTTAMSQMQGTYGERTCVCNMCAGIHNWGCRGFEPFRCVIWCVKIYIILGQIFPVRVCFVLQVKMNWNCKENQEENNCGDPSNDPNPPSPHWRLADKEEYLHIDNPPRHMMDSAYYYGGSKFTNCKTYTVQSSTQSHSACFWHFPYNHAN
74	PFDIMRPLQIIDPQCMSVRMIPNMEMEFDLWNVTCWDIKLQPNCERAFSIQFVWAYATYQDRQSPQVCSRHKIETNSCNVDVPHRFWEYACGYSYSNNCWPTQKGCNSENGLQTRLICSFENCKNNLKVVMNTNFQNMKKKWTCAYNGKNHIGGEMICKTIHPFDNSKHSPT
75	YVYKTYFQCSWRSRTRTRNSHRSMQLNMHWEDWKYGRDEQKQGERCDDPATYHVVALEKPADDNWMWHNHHERWHYEPDRWECLGMEEITQRNQNRHQKHARCDPAPWAMENTPNRYVTPMNGNNWDPKCIYQNTRIDREPDFYQLLDDMCINWQHKVQCNAHRGAGEVIWD
76	PNMKGTDYTRMCEFPQWDWDECISVKCVAKTGQHFMKGHQKTQLPPTQALIEVHSPQHNAYYHGGQQGHWRNQMVEMWPMATCTSQGEAPQDEAGNKHGFGMVTVFSCGGLLPYLYNNAMTSIEKEICWMEQHEHFEQFAYKTKWPVPMKCILLTYPNGGLTGYPFICGFEV
77	VCWKLMFKKWSKCEPISNCKMIVCDQCAESWTGAKDTLWFGNHKHIEHCCMDTDTYWMTKYQGKANCDQRCGNCDRDYNDYGCRFYIQLNQFCRLAFCLTQYLQMVKWEELSTQHQAQHCDQHCSDIPRCYECSGRGWSMHLAYYEQQWVSSRIAIFMELKLAYFSVPPHKG
78	QHVMRWIEPKDGADYVIMSGVYADCWACAWSDRKMPEGEMQQGATFYWGTRELDEKPCLYCSTAHAELDPTEVNKSEIKDSHRPFNTICHYWMPHAETARMIWYWTAGVLYIEISHYMGCSNQINKHQQMAQHKQWSICERTPGQFMQDQKLFHSATDPIPYFCMYGMIEFG
79	KMIETTGIRIGRFAVMSWLWPQPQTCKFGPQSGVQTTCMDAQNLHADMTKLTDGCRMMYFSFEYLQWEEACICYAGWLTYYHHFIWTQAAKKICENAMWNHILFIYPVYRDVTDGISYPLDIRKKWIHGRMIAISNKFTCYGLGSSSVHIEVLCLPWRWNQKWGIHYLNYIK
80	SFKWDEDCFLRRQDIMVTVRQGPEKIEDSYSKMTPGPRPYVIDPFREFMHPPPIFEIQQCIAITDPFCHFPWAPEHTQDNWFPNEMFWIHFSHSGSICHCEYLQHKIRSEQLLWKPVTNFAKCVPVCFIIKILVEWEHGHAHNFMMFWCKMTWVQSSLLVLFQRWEQQMCEH
81	SGYPHARGNRIVFTTRQVGYAMHDYLDFFWEMQGCHHLKLGGSDCVSVMQCREDTDKEWRVDWMLCSSKAHTDTMRDCYEVQTGVNFQQMFYSDTWFEIGRYNTSRGRRCQARRQKYAEARQNVYTSCVVPAYSWCPCKTLCIHEITHMGIESVNRRNHWAANSISFSVYHM
82	PRQVYRLILRRCVKFDHMDLEWRFHEQPFYQWQIPRWSRKYQYFSHIFRQANRQWKLYPTPTITFELFHVQLNVGTNAVNATVWWRTRAAYGPIGFLRSPGQSFYCMLQIHPNWEKLTEETHIHWFQVCWYLQQLVFTIKFIMDKVHIADGHWAVIKPPWSFGCKNWLTDCQ
83	NTQKIYATIIYKIFICGHNHISVPDNQAFCKHAHRWSGNHWMHEERNKMEEWIQLYYHNNQSPCHPSVLTTIIMGWWGHCDREDHLLRNIWIMTIEYQMTHQITYQCQNNWRGPEPSGPTEALTVGFWPHDQFFLCPTDQQCVKIHPMPLTDIKMSAAPRTAPQRDCNMKKT
84	NIQTKHIMGLSSHNHAWDSYHFEDMGPQLRNMNYMENVGSHCQSCHGPSKLYDKQRQTPQWFGETCQPKHRIWTENVADVLMWRYMCGPRSDYRCARMCTYPMERSAPMNKPKHYYLWSECVYHNHMRVIQAWHNFIYNIWLHWIHRVMQPRRYKHPCLKENNTDWVKLSWN
85	SKNNFQTNKGRKHQVRIFGSATHPYDLGNTFLVRGDYPTKPFRFEHVWYDKAHSAWFWGVGNGINAKTFHPIMWNSIAHMDSATPHDTCKAWTQQRLCEARQVNCVMKGHPAWMYQEMWGLCIKVLSLARKIRILDWWMHANWEAPYPLKYEYQFYDCEIIKQNVLPDFDRA
86	HHHLHPFEASNGSWIKPNQWDSTFACREDMICKQPAWNFKLLLEGVGIRCGLVNHTNEAIFVIRIITPWCTYGPQGIIDATWIDAMCFTHCQMCRGWIYLPRGAGRAWPHNQFWYWWSTGTKVTNGWSVDGGKTAVECEQNIGCWMTIFQQFDDMRIHSKQKHTTMCFFHTR
87	PEYIDWPYHNKSKFFVTQYYIWWSEHCVRTWEDKFRCDCYYLSRAPDLYQQLVQAAYLTSPAENSKAFVHVQMVEEHHQYLPNPCGPDRIIIYHGIERIQKSPHKGTYIFWNVDLSLCQNHLHYKIKYFLNYPTEVNQGSFAWDPYWKICANWACPHKFLDCESCYSGAHQR
88	DKCDHMTSERNDLQDSWNRWWAVPFMFWPLSGRAMCDPCGFSSLVPRDMFQLMHWAFMAIRVVLDWTTQQRKTCNMTNPFSEEKYTLPLCFYGVKNISMTKCDFQEDTYIKVTENICFVPPFMWFPEIHCQRRKKFYEFVLKQWDDDHCYITPSTSIAFNKQFCYMAPAMKG
89	PFQTRQSWFMFFFTVMNKGDWCCGVRPSKGHFLARYEAPNAANIWDGHIRPAFTCCAWHKRASLMNWYSRMLMMFEWHYPEWPCEAWQNENHGCNRMLWQRFHNQLMQPSPAPGIPMPWGWEGCKQYPRDGFATKMQIQAIHPEDGVEENRHRTRMKDRPEWLWMVADKNKQ
90	MGYNRFCAQHVSSEQYVMYEYPLVNCRPHPKDTGYPIWGCCWDPPTRTGQFRVTKCCSTYVPDDNMLTLREWGMMPYFWFYNMEGMMFTAIRWWDVCKGFHSHYKHRLWHDLREALGMNYGWYHSMLPRMGAQAVHYQKDDIESWCHGYRMCSGRCKIIEIEWVKGYSAMKF
91	WTPRLHHWWDCDLCHQSGIKPRILTFVNMPSMFRLGWRAFYFQGIRFWNNPHRQWEPFSDCFMSSLWIRVTLTQTAHLFDPRQPYWTVNIKEVEVHLFKTAMFFIDEHQNFAQVWKKLYAGGRPLAKVEWCGIHRGGSTKSWFPHVEITGFWPICWCKKAHVKNVQHWMSTM
92	KSYIHLWFDSSRSVKILWMSQANNGDINCHYYWLWPATRCGCEDKPWNTLKYAQSQLVESDPSSTIASKNINDHHHIRITQKGENYACPVYEYRAGEPIQTIRCWTRWTHRDEVHIVSNWFLKPMCFKSMFVINHEYERGVGAGYIHKDIMLTFLENIKPWGINKNYQHGFM
93	GDWRPYKKTKWASWPSVMWWTYIKTFYILMAECLALHHNFDWKLTFIPHYGEGLRVVFWKKQGVGSPMKARPHMQPGCWCSRWWGAMQSDDTNMCNHLGGHTVKGWFYWNNSTQWVARTILIDNDHNKSDDQCNNWSAFKIEWQCFSSPEPYPVRQGTNGKEGGEMIIGTAN
94	IRWKHWSEPHIRFFQWHKSDTVMHDCFSESSARIPCGLPGWSSFSTPWCTAMHKWFHHPHKAKEDWTNFGFIWDGCNVEYGDPQDYWNETDCRMEPRWQWPTVLGCNLMGSIDWTILTLGQEIAGDFTCIGNRFYPKIPINQGIHIIGGGMMITCVQRGSISHTGWCPDESG
95	KDIGVLLWWMCINRCSSTTAMCGGVTQTYQLDRMPTDNLMGLAILNKQATYWKWCGLGGQVLGADYRYACTMELRENEMTYYDGHIFLKDNACKVWEPVAMAEAMGHCQKLCPQRMELSQSWRLMKYERANVNRFEIRAAHQMFVNRAFWQWCNWAVPIVGERRLVPWYVGY
96	AELDLELRVHYGKLWMDITCMHHNMNFWFMCEIFACNCFLPDFIFGQRSLNMPHKFVPECADQQNMRGFYHSFGMCCYCVCEFQWALMMEADYGLHNPTWPRHQVPRQAYEACMHDWWYNGWPNQDNRNETAGDQWPFQTELLMDNQINQEILRRMKICWSYLDRKMFPPQV
97	PFKHLALPRFRRDENMDPMPSCWLCRKNFKGANPLMRLVHCEYMRSRMCDEEFNWSVADCEILWWESEIPEQKASFQIAASAPVCLLCFGEIQSEEEEIVRMNNLRPGVEDHEYWELGKCRSFDVCWKFNIRVSLCYIQPCYSGSDMQDKAVMDCAPLELTCGKLNDFVMMF
98	RYLHVAGCMTTFVAPSVDFQWMMSNDHELWTHLVGCPHWTFVLLINTRGCYQWREQQVMQGDMQWLSIICVGCMEPCGKEWDSFTIYDYNVMWVHHMDMPCGCLHFFQTCWDRSTVFSDMTHYARWYAIIALQWVCNWPMDMIGGSYWFWCEFIGAWWFWYAQRYREYEVYP
99	ECREMWQQTDSTNCGRSSQQHAQLNDQKYTKTEFFIENNTQKQGHQEGNDLSDPWSWISRFQMDKHFWTDDGCDEGVNPQQAELHPKKDVEEEKQRSLKNLCDVNDYDQMVPEGMKIWPQMENAYDYWNESSYRYGSMIYQRWGNHQTDDCINHAEPQDHYHMYTKVDSSEG
100	MMFQDLKVTEMRRYKCFGCHVGPTKKQNCSHPVINIMHWWNQYGWQEMMMDPPCADRTEFGHYAHYSLSYDRKSPHHPLPVCKAPGHYDRRPEGMDKQNCCWAEQKDGAEYLIQFNERQCFPPLMQNDSGMNGPNECSSCMLDSTAVCHTWKNHQGKVESFPSMPQHNYSLG
101	WHCFAGYACIKRRKKFNTLGVEEAFAILDTDVNFLHHHFAHKFQQITQYWVDSVFRMACKMIEEATNGYLGTQCRKCSSGSLIEQKYRAPGWYWHICMNEFDTPEKAGTCVMIQLGPSVKESPRWWGVRQKVTWPKEWLLILGAKHATTKPIYDQKKIKNMFRMPQFRAADD
102	LYYGYALGPPCEGLYTYHWWGGLSEYHHNGNGMCSFTRYCMRTWSTWSLHIWADCYPKTDRLGKHKGSMRIVFKSMRHDDHYLNVRCAYYHAGHVFSDIQQGLSPEIELMLNYHKSIDKNFQNYIRWFISKAGNQCLEEWTSNMFWDEFQIARLTSIYMKHPWTVDRKLMNG
103	MNLDTFNHMHINDWDKQFKMILEVNSQVYEPQNGRSMQNMICYHRMGCHAMHASWPTPGAFTFHLNPFCQQRTWCNTEHYVSRVALRTTRCAFRSPKTERHRSREHGNKDRWLDNNFQKQFDWGKWMNFKTQHELWRQEFTIAFNPDRPCIYQHEINDAKGFETTTIKHFGV
104	MPTDQFWLLMSWVVHTNGNFWSRLEYVPPTRFWILQPMIEMSQIAVSSPQGCNQRYWAETFAPNWCFWHDRGGIMDHTCSVFLCITSASTAERHKGNMVVSDCFLLILDKISNEGNYVDFFKMYYLCSQQCWAKVCTRTHRAMMKNGTRICVNYCSIYPFHGKLAGTIATMH
105	NILWNARASQSMEKGKGTSTCDSVVDTFDPCIQMSYNCMFLFVPGLRWACTWVDHFTSFRDPDDATQKNDGHQDFISTRMNLYTKKHEEKCTALIFLTHRIQDDLRMTDEMGAINYTEPVVCTPFNEKQNCLAMTDWFVRTVSHIQRKDREIAMEDLNWIIQQKRLLYSDPV
106	FQINWHAVMPNTAKFLEVQSDFYVCPHDILAWHNYPTHAAMDETGWIWSNTLNVSTLVTLPVIDCFYKCAGFTYCHEANGTGVDRWGLVNGAVGWIKCVTPVYPRDWELWFDESPIMLDLYWIFQSLGIVDGIEWHQHIRHHCVFCAQKEHISDLQDVKFHFAWNAKPTIAC
107	FSKKDMACSWSNGWIINMTESMHTRPHPAHNIDVRLNMETTDLSDNVPMKYSDSTELLCDPDVWWGYYAWPCISAYHDHSHEKAITKVPRPRNTWRMLWLKRGTIKSFKKECGYPMWLLTINTMYASMSVAKADDFRRAPREPRYMSSYAHPFWFHGPPEPSHGTIRMHLMY
108	WHSCFHSENKRPNWGEKYFSYPCIATRPRPKPSVILMLNVCQQPERNEVCYHQEHGVQNSIKKQFEQQPCHDPIEDANHCHEEPFGDESPMYDSRQLAYFFDHIITMAETTNKGVCDTEDPNISWSVKCGRMAKMQGVDNSPHAWHAMHTSGYFYDGPEEWEPRMPDTEQFL
109	PQMREQGLDYCPPESVCQAASLWGDVPFIEQYMEFYFHMFIQKFCCVEGLINFSCYKYPVFMNWIIWYFWSAYWGYWLWIFYPNQGQQFFKFWPRTMGRLTCLSSWPIQTWFYRWKQATPQVGVHWNNEGRVRLRCDMREMNCHCTISGDFECMKKKPEYEGVMTNMNRVCG
110	VYRRSATPMNNGGCKNDPEALCDKWNLFCCPSICPSAAADNIWYEYWMSAWSEHMDKRSYHKTHGPRADMMYILDGWATGFGPPAYEYWVYCDAKGLLHGSMEEGDLMETWMKTEGTDNEDRPLSEDTTSCIVRRGPGDPGFMVAEPCWWSHHNWHRAMRYAYPVMANENHA
111	DWYDKRVHDYCKIGMRQWPANKPQMDIEMQQCWMNGMCAYRTCKEGNFNTLKREDPPKCLSQNYVKWRPCRAPTLIREKNDREDSAFGLTMQKRKPHWKAYKLEYNGRYNLVADSIRENQQMVKIAIEDNAPKYGLLQAAYMFVGEPFRSGMEHCDGMQRGFHWANTFLNEK
112	NNMTQTPDPVFYHGKRFTDKTCSSEDHWYKWELTCEDTYKKQQMMPEKCRHVHCVNFTGEGKWIDEGENLLLEDPAAVIVKQHNGYCCKSRCGKWNETMMCVTGWAAQFTRNHAMKNAITHSQHHYSDAKRRMTYEMLQYDSKHLTMCPKWGYYFNCRKMPPCILCCLSYRC
113	EQAQLIWETAGPQAFAVCVLCQDTKIRSQHTCPYIVPNCEGAVKHFDCVEVVYHRHRIIRAQNRCSCPDDMRQGDEQKIIVQEMVLHKHEGMMIHVHRSLWKIRHTNEDGYYTQMFLMHAHMQMQDYAEYPRDMGPIVTDIPNCMWHEIQLFPYADAQRGWLWWSFYWRVAV
114	ACVLMYTSCLYTRQKLTQMLTKFYNKHTQDEPDWIPGSSTSAPRWDTPKNRPVSISEIWLFKMRGLVCIPVFTDAYERSAPEQAKWCCPGRETWTFNCKQKKMMFEHLIKAMDYPFWNKARMNFDQTQARNDHQYMQPQDRAVCDPMPVPSQREFQEYREHEGVQMFWLGTQ
115	AIQVQYKFISNQYWVNENTTCIHNMMETLPCFRYNTHHTFEVQWDIVVGGEKDWWSYSHILTVQCDEFNIGFLLWTKQLHFNSKDQQILEWRRPGCMQLGGHFWATVSCYYAQPTSMIDLCRCCEADPPHPGSICNIMFKLQQAHPVEPMKMYEWTLCLDEAWKPFPWLCIG
116	EYCQKAIAKDPSMIRKNRKETLNDNDCQMMQRIHTSRWVLLKRDAKPMDMARHIRICTYMIHYCDWKINKLEIIPYHDPPFIPKYCAKAQHICSHMKQLSTPFDRSRFNLFLCCDFLNHCELIDCKLRHPRGAIHAEHILMEPEAMQSGSSCMCHRFKRFNPQKMAHHLFHY
117	SDGCFPCLLISISKNQAYSNVTYCIGCNSKAPQWPHYAISRWDRQHSREYRINMHFSCDIDMFVTQGNRSHADTMSEIYYELCYYHIYSRMMACDQPYHIRLMKFYIGGCSMFIVQVNFMKHMSSFTERSTEAENESGRFPHMWQLPKVLYCCSSHMNHNEHKLIHRLHSLE
118	HMNQPLFWMTNELITQAAHFQCDSWPVQMVRTICVAGFPNHEWLMMVRCWYYYVQMFNCIDCLGYAIHYISENLCVVTGGYIFHIDIFCSVCFEVDYWLYGQQYTPLPAHCSQKNLISHSAEQGNQPYKPHEAETNSLFVIITNPWDHVMEIDSRIFTKNHMAPAPWTWVCC
119	IKCENIVRGGTMQMVLHGHRRQIDNPSIMHLRCWVKPVCDMYFCLYPICWGNYLRFQIKCWICDPPWLGRMVLLNHPGEYCVIACTENLLETNDVDERLVHGQSKESKFAEVNCERKHFKLMGSRCTYCVDDQYDLRDEHCQYKQTEPGIYGTGDRQPGFEPGHTNVYHTCR
120	WELGWRQTQHFSNQDMFSPWGMQVGPQMSTDGLHDEQIYHYQKFVPIWDQCDSDDQAIRPKGMIENVLCFGKNMVYMWEDNYSVVEAKQSGKWRNDIMYTDHNRVKRAQHCATLHKRRNQPAYMEESWSFEGSDTFFPGYNFSYWWFMGRQFYAAWPSNGGDFDYQCNNWDA
121	CNASKTMGPHIAEERFARQYTTWIEESGKCQHATIFDEREQSNKQFPGCPCPDDLQDAWNVYVAATHMGFDQDKCDKYEGPFMEEELANILRNDVACYHGLWYAQYVYCQMTFGHLHFMLLSYNTHGDKPIQLHEAFHASQKCMMSHYPVLVNCKFEFDIWWLSRPWVVYED
122	TKKLYCVLEDYWEVFTCTASETLWWDSSCYAWKWGMVWDNMYSMNCFKKANRVEGMDQQHHPWFIHYDVLQVTNYTHQWYYMAKYFWHPQACGFWAGFFAVVYDVVCECATHNIRMTDLYDWASDQKLMGTKVCQRNNRIVTGGHGPTCKSASQGFPMTNWESITKKNPTFR
123	RFRRHEEGFNCNFHGVGTMAFDVATAQRKQYRDYRNDQYHVEWCQWVGSPHGKDLSMVNNMDYVIQRHSHYIYEGVGNSPKAFGRYSIFYWHSVEKVIFKMWRPEYKWYAKPRNSAWTQKARAHNACYVWQNKCLVHITQVTAGTAAKHKTWYFVKKLDAKEPMNDYLFFCM
124	VSQLTGLIQVFWRFSGEMKMFQSDGHHCEFRAIIDRYEYEEIMCAKCFPVMCVMKPYCTCRSFFFTNICDTKSLMNVLFPAKYAIDDINYHFYRTYFPNACINVTTMPPPQNVIWHGHWIVKTTKDCKCRAKHIECSGGLQQAIWGLYDYVFERYDMHNEQGFMRLMANVWP
125	MITQYNPLHLGRRELHYPTPPHEYLNEILVESAELPQTHPSFNVGTPLFQTCKHYWWQYTTYNDHTWEIWCDWWDVFIHPKNRDHIRGIDRGVKWVDPLVTDRDMGVYEDMTSSIETMGDCGYIFFPTQMQHCCRFMVSWMVSLKMVAPCHWLYWVIYMKDGMRFMHGETHK
126	KYEPTALESRLNRHSMDWYNPKELSENFPPHIRIDRSEDRETPSRCKAPPEWCGEHPKWMVNAHQVAKANSIHATVHFFYREFMSVGTLRKFSKHTTRSQVCGKNPCCMPQRRITNERFRTCNIQVNKFDRCFMARCDGNMKEVFIKNKDIWNAYHCDRSCVAIPFPEVHPK
127	GYNMQHHFCSRWPCPQRYELTEHWVVDKSFNLLEGFWDVMRLINQGYAKVNLFGCAGHTVIAQFPFMSLISTPTRDCWMGTTMGTCGTTSIRRSGLPTVQAEAERVALFKFGYVQKHFRWANTWKPFLNFQSPTDWYELTFKRKYKHFRAACHGFFKKRKGCWWAHQSGKIY
128	KQSFGEGMYWPGGVTFQAAPGNEVIKEHHGPPRGGADLSHQSWECSHSEDMMDQIEMSCLCLGSFWSYAWISAARDMTNDWHGFMACICSCLGKAPRVLQTDHMYPACKTVWDIFEWQTTEWKNGPADSSCCCNQVEDTWKTRYGKTISVVIAHLPRARRETAYNGEMMFYF
129	RCRVERDDLAGHESEWFCAYAQDGLTEWHDLMYKPHPLNCRLAPRYKGANYKNERHIHAMRTFPKAPICAHFTEDAKCAWQLLEQTPRFGQCGDKIWEPSREFVRSDYVERIQHPDMDERQPHFGNFPMMLDEHAYNDFTKDVFCKRNQFAPRTDTCSNHPWDMKWIWWGMW
130	GWNSFRRIHVAMDKSHIEIQMIHRPVDAKMPVLKFTLREMPRIHWDHRFYTDCVTIPDNETFFPAYLDTERFNPNWYWADCYRIMSDDAIMCTHTWFHHIHTHADTNSGETDFVSYFTVAHYAVEIANMHVFFQMWNLLQPPEHCCTNHVFDRWYEFQTAPPWEDADQRTKV
131	RYDMGNHHDEVLPHFCSIMCQYDCPYTTYACGTLCKIQNDMGSLKVQMPAMEQIENWWMWACPSPKGGTDHFVQFAKWAFRGGQHFWLLICWMDRDFYCMKVKIADLDWLPHYAAMCCWQYVWAYCDHLGYWFFYASLNYPVMDTQTHKCRHMAWDIECSRYDAKFNNQPQK
132	EEDSPKSCICTGMNNHHYENYEDDFTNMDDMHIYEYGCQTQRHRCDTNIWFDISSWYNSGSNNEDAINIVKDYVVKFCWEQAHHVWTNVVYYPVTGLKYTMTKYDSQLSTIYKYKTAKFSPPTDDGKDGYWQMGWIDLSRNPPTNIKFQQTADYFGWETGAMARRMCQQHPF
133	SVFLAIVDFWKDQECNGAMSTEITACRIGLPFVVAVCLTFHTWQDVWSNYGRDNFYNWSCCGMCQRLSPYNQAFYTADPDFNFQHFTCQPAIGEEMTMQHSPHTKLYPVTATENMCDGYFELSSMERAIQVRYFWILDLQVMHAEWPFTKYWDHRTKGLGRAVEAWQHVLAC
134	RRYRQPYHSILEHPKERNKFHLQSSMGVVCPIWRLEQCTYFRNNHSSKCLKNYYWVSCMDEWIYVHLSAHLKLCGDLERPMKRMETCMQGHNLINDDVYMMNICTKWKICKALRFLSGPCANWTEDERGEQGTDTCGTVYSHLQNNERSPSQYFNPHKKKGLFMMAGVYYEE
135	HQKGTNQTLLRETVWHKIHHFGTTGPPRSQRYEAGEYQFYYDPCFYTPYKAWPLESMDATCDTVFASPDWAWDCHDHLKHTHDPRDKACLHPWIYCWVWLREHYGHNPRAGFNFPVMKVPQTDPMNKWGGNFVRSEQTTWHGVGEARLKYKGYNCTLQHDVGHKERRMPTNM
136	HSCELSSWEYYMVVFEIRHKRNRTHAGIEPCQQSDHMEAGHNRFFKHRNTLMDMTREASLNFDQVHWYWRSYDNQFPCYMYDDKDSYRKNTGKFGPCANEEMMLLGPKCKCAWVNHMGGQMSGGGCCIQDSIDNDLIKQEQWLFFGSCADATKPEEHQTHETFKDHCDDDDC
137	PFPNLIITLNTRGGPKEEYWDIRHLSCGRAEHADCHAAALINGNVWPNIHNCDWDGWPWKGMVCTSKANMVLIGFHQNHSCLQPWDQLWGITTPMWPEYWPAFLCHDITPCNQVHWSAALLSGGQTVMVVVPIMGGIEKEKVSAERPLHYNFEPARVDSKIQWITPQQPKRL
138	RCYHRYVEWYHNNWLVVEAVCSDNRFTCYPHLVKDVEYLNCNCQDYKFYWRQTRYAMASRWSPNLLVCEQYLPGLEWTHTYFTGPLNLVFQPTNHSNIQWCVQSGDRFWCTPPMIMMSSNHRYWFPWHEFFDTDYGAEYYKNHDSTSVWNKIKKPGVEVMDRDPWESHGFGC
139	MRWMTRDHNTWKHHWHAWVSPLDNQGFRANPVEHKKDTAIMIHGSMRWHQHQGSCQDEMVPNMHGTMEINNWRPKGSGWNKIDAHVGMCCKCYSSTQMPCGLPKMVCMSTPAFPVIKDNHTIECWIHNSINPPTYGQPNIKEVLKMPTLKVYECHYWEYVRMCELWGSSWYN
140	LDYPPWCRPVPGPKTHTLMSMSALWMTWPEESNRDRRGEAVHKVYMDAHTTWSDYLNRFEMQSRFTTLTCFPLFGYTAFGDSFHYTTGPKLYPFQMYLRDRFWCDVIAWVALQNWGPLVTIFLQVIPCRVGDAVTKYGVTMTCGIHQKRTMSCNFYCKNPMTPFGEYKTWAV
141	SNCSGNVTECLLSHFQFPKISQRTYARSPDGCLVYMIDIVEMSFWNRYIYFREKSDKSRMLECKEEFSVLRAAIEYQAEVYTKWMKGPSHKSVEFQMNCSPHHWNWSVFRQSYLAFADSHETTYWQTQYQHCCCTSPPHGHTWGRFTQPMTQLYPQDRGIWNQKCGLVAHEQ
142	WIQIHMYVNHLTMVPPTMKMFQILHTEYDSSCHFSSINIPCYLQHCIIGKWGQPYVLDAASDPEFYNETKKMGGTCWESFAMIGQMWDFFFAYHQEENYGCHTMCCLEQREMAATICARSQDRPWCQNDDDHKVMTGFGRMTLKQEFNCGMCSMQLHWPLKQCEFSNLSHIP
143	YKYALDNEDHTNIAIPDYKFPLHCYTKAEGEAKIGFAMWDGGKDFELIFETPSNFPMQNCCEFYQPFGPCLKSCFDLDTPYKQCNCCNTAVGYLIPKMEMVWRLFHRMIRSEHDITERVLRNNWHMITLFRTHRNSKYIKWPVTWWRIQYPEEQCITQGCSFGFTCRFWCHV
144	RKAKKMGKMVSIILMHADDMYIMFEVEPHPHPEDIAHGTASIVRKRSRFIPCLAGPCEFIPSMGTARWALMTDHSHMKFGKPWYKHRSFWCIQIQEFDAWQWPQCYRQEWKEDMMQNDRMYKWVSTDFIEMTQCFQLRKSFAMNINDVPSVQCNYNKPRRDVIYTKVYVACD
145	DQRFKGNIYDCEMVLNFYCQLVACYLVDHYKIWYGECMKHRMCNCMRANIGFIKWGQHKHNIGQYVTSYRQGTKSTYNATNDSFHPQTLSRAEQTTWRITMKPENAYRTGKMNDGPNPSGYPLMSFGATRHIEQTFHRDCDRCYENKEYWAVFCSLREIESQSGFWHVNYRW
146	HARGDMIANVGNIKSERGMSYIKVYQNFELQTTFACYDSSPVEKWVTWANNAPNCYKAIMAHSPIRLLEDNCVFITAIVDQDWYPLTPEIVDNVRERWRREDAWCRLTIEFKVHEPGLCNWDWHYVIYDDWHSQDWRLWVVDLYLCQMSKPSEFRQMKDCIYCRRPFKGDDH
147	VNYWFSPMTKCCSFTDFHIMWVPAEQERHHTKIMHQTLYWQMRATYPVYAVVFVQNGKTHYWCADCMSYHCQSEWEYYHNMGASGDRIYPWWSCSEYEWLYWKPGMRPDAVEKVCYVKMPEPERMFFVVINPMFAAEKFNYTWRWGKVRMFPPFTKCTPHNWLNDMVEWTDY
148	YMSGNRPFADEVLTNRQQSVTTWSRWYNHVAIRKINMEIWMWVHNWSSQVCQRNDIYPRLVHSENCNSQHVNCFYASMHHKMHQLHWEDTHGCFLHDVFLNMEIMRRQWLVASNFVKQSSHTHGIYPHLQAWCDERNVTKKVKYGDMMCNTMSQVHPYFQEMTTSSDPKWAW
149	DMEHEMEKMFLLVTVRRDWFVQNKNKECNNFPEDKFNLCIYAFDLFERVTPRTQTNWQFYSSPSKCKSEHSMCTHVHQTQQYYCFMCYEHEFKTICWRYAADMQACMFLTCMQQGPTLQREDWQWRGGVDPGESDRLWSTDKYDESNLLVMVSIIRPNVTFNRWWCDEYCCV
150	MPVRHFWVDGMHRPKMMEALKCQYFHRSTHMWLIKSHCVVGHSVLEMNDRDIIERRITQKKLSCDVGWLSVYNDWPLTHNCISIVPDNHECFDNQGSPASAFGTPDHMSGQKTDWQATKRCWHAYATEFICHRWMDSVQIFCIFPFFVSQCLEAMANRMRHLGKSPAPKQVK
151	RETEYPVHIVSGVAGQAICCMPQFNTIHRYTNNCFEVHQDWVMYQRNAQHKMIFHHSWALIMGQWNTWYCTYMKLRYRARHDTHWCHPQTMTMTELWKFYWDWMKDGKTPEMCCDDASWIHWRMQWILRPAMPFWTNRRACEDSQLKLPPEGHDMHGGEERFRDHAFQVTAE
152	IDVGWAMGAKLADRKPPHGDLIFWVYWCHWYLDTFIKDCDGLRQYRAANYWTHKPKDVHLRRMVNAALKHIQIDLAAHKDVVMVWNFTIFPKRGQDERQETNDFMAILCEEDMVPFMQRNQCADTKEFGQESREPCQQEKWQGNMEIFEAHPDEFSDKHCYASAKKHTAYHH
153	TSMIADSTICKFECVWGDMWWPVLKQGSRLFGFPNSSQRKCCWYMIVKQDQRKFYGNHMLTTIVGNALDYFHRRYHQHMEQRVPGNWLPIGVFRPVESEMPGFLKNSCVASVWLMFRKAIPARSCGVQTIMYNFEGYNMNWTEDKDEQIFDRGGYGNSWAGVMTNMDRYSAY
154	NANWCHMAFVTMANWYGRRMEYTGARIFNMLWFQNREEIGDNQYLPKFVDEVGIRGKVIFHRIFMWCNEEVHMGIYFFYMEGNIWCQYNSVPCWEDVAMDWMIWVELYHLTHSHIDVNWPKALTSCGRIIIDIRGVNCWNHNYETPTYQRQDLTYICFRMGMLQNFNTGVRF
155	WKNTGMIFNFEYKDTCGPTWNAESWHLPFHMKIVNNFKGCLERWSLWIMQLWRRDDGEFVLPRDMVLMDNYLQAPYVIVMAKMAYWWWPHQYQRENLGNLSVMENYHQVFQNPTAPGDDFIEDPAGHGKYNKCYHRLIIGPGSQYMSKCEGFEFCEVNGYWHAFMIMKMKTC
156	YEPKVGLEGSIHWATASPIDIFLWAASNGKGIEFVYIIDPFSRQFPPGKRNWLYERMYVMQMSLGWNDFDEKMAVMYHASWELRLDAVPYWRQWVLQPLVSRCCKVIPDEYCSISWTDFVDAMELQHMANLPWKGPDCRYYAWQPCRRFEMPPMLTMRIHTDVNLFPNEDFK
157	DRSMIEMHDMCSLMDCTLWHYPWDCWSIEYVHCWPPGNTIVKWKAIRQDHQVRTGGYDNWHRKNSPTQPWPFYVCGDKETGKLLDGFQQSDKMYAANKYECHYEWMLEWLQFENCECFKWHEVNRSSYFLWIPNESCHRSPDRVSCEYIRCAKNSWKGSVFALHPNKTVRMA
158	DSHQYVSETSCTPIMKMSRGAVAHEWGAIRQAMEHKNQHSTSVARPVPQDIRTYDKFTQMQVFGISQDEANWMELMHNKGYLKPAHVHVWEYYDILMEMKIADHPRLLSWCIWTPCFFFKRQNMWAKHACCLERGYIIYRFVKYHRLSIKFVAYVHCRHNEDLKKLPHNKCM
159	VTRMGSWRKTDWKITWVRYWSPSFNLLPCWKPTHSIGAEHDEVTIHANPIKTFGCWAFVKECKFSPEFDMWIYDKMDFSARRMESCESPHLMAYEHVHTKCTSAYCQFDMCTQCFAQVACMMYGVEAFGMFRVPSWGISEMLRTALYSGEAGKRLQLDIWRDWNIHYRFGHM
160	PYVVAVFIQMMAMYQEVHQMIVAMQQAVPIAQILCNFQHSLLQELTNFSSHPWYIGAVVKREINEHVCSQFKIHSIVHAMPNFKYFDMVSKDWLYLNLLSRQIQDCYVLLQNAAGSQVPKKMVINSYHFEPMRWRYCKANCSMNKCDYERQAKFGCQFGCGVTRDWACHTGH
161	PIAKQTNMWMVLNKLTWWHEYCGYQQKCHSYDWCRKHNKHKQLEEAKIIAPDYQENMCVMLVAHALRQGCVHPEFIDAQCSIAWFNWFNKRWKCIKMIPAISIGWAQCIRGMVGLQQVDKLAELLTTMWWPHLCLEINKMPVHCHICHCPWWDIAGVGQCQSHLFDFEAGIF
162	PNDAFHFHDDRKRGVNSVLHKFVKSRILYYQEYIQTDSYQTNDQRTLPTPQDTCTFFHHVHYGETLWPAWWHPCSEIPRTYWLQLIAENAKFMSRFDPKEYFHLCMLHCDKIDYIFYVSWTNLMGQCETSPDVDSQHQGLYASLMILTMDCWSYFPCANLPDFHWDWHFCGS
163	PIDSIIEMRVYWQVTFMEREKYQKTYICKPFHAVRIYMQYVGPIAVENTPGSEMYPDWLQWIECFCLGMHVPCCWGRWFHKQMKWHEVGIDLYVSILDQFELLNKYQNKIVPWVPIEAWFALKYCTFYLHAKCRTDAWWQHTMMMLCRSKATESWFPYAYQNVFYSAIWVMW
164	WKLWCIVWQISQLFEVECIYMAAISVEQVKIMQISTTHRTARPHSMVSIDMIPFLRKFTGAPCQNTYEMSEDTSCLGQCTKGFPLAPIGTKQDTPCAHPTTISELWLIYAHWGAKPWKDVFTWWRGMEFPFHMSALKQFPATEKKMFMMMSRSSFEMGCHLEWFSAFGCKQF
165	WMTQGRNWTQCYRIIEFSMGKDIDNHECCGHQIDFYDWFLNSSACLVIACMVFVLRKGRNELCQCFTSVWHQSPCKGLEYFDSWGPCSPFEGTRFDTIVVICRSIACFAKVMWRMNQAVKISCGGSLGVKPYNLEIYWYQNKRHCFNRQQWHTCFCSCTVEHCRTFYRGYCA
166	ERGQALAHSMNSSQQEMCFHESVVNSQLDQLPGFGPEGLTTPHYACTLYMPVFVTRSVELCAEQERIICPRSWYGDSPAYTFFNPLLGRWGNISYCQQYIYLYSRGMDRNQHRNLWLNANAMTRFYLYHWEWYFSSFEWTHQPMFNCLNTACAYQFVLGMEAGRQTLPCCAM
167	KKSSCDWSPNSKTWEPRNDTSSAVWYLNPFDDMCWFREHIFSMEKRWQSNWCVPIPYADTFDCFYHIPKRFRFEPVPGEIMIMCSVAIRQKAKMSNDCCDHLRAERNPGPGPDGPASRDNWMWSIFQHYNPFYDFQRSFWLCHFCHYFMIPKEFYQICLFVICTHGIIMEDG
168	YLTKHWSPYVRTYGPNGVIQVNGIFPLYIFGFENIAMQKFKLLLTSEFYEPSADVWDQQMWWGVSIVWYPGSWSQNSYLATMNDQNILGFQYAEGYYAVTIKIAHCDVCRVWMYKWTNQEVSAPKCSSCLSCNGTVCENNWGHVMSKFEKQRMMGHSFKATPHIHTSWAYLI
169	YWTRPKISPRKFLRSPWLNNNDAIFPPGSELAWWTGGAIEWKNRIFVQDYQWVMTLWWPMLVDFINNDYMHDQDPRWNVSVPFTIQGSANLFFDACMHESWEYSHWFYWHVTICNIGFDIAYRLDDADHDDPRLRSKGEGQPMYMSPKDEIRMTENVQPGTYQGGFIRWACH
170	ETHPPEIDDCHWEVMEGVTHFGIGWDELIVHQKNKLSYQFLYCHPSMEREIKKTHWYSIKMIHPCRKIDMEGHQEPCCVCSPAQRHYRKIAPHAGYFGKHIRNHPDNDKDWSAKMDTYMALRKCVGATIPEFTWSRKRIHMPDYLIPVSTIHYWNTVISQWHVHHEAIMDIF
171	PCMKAPMIGKNSFQCTNGVRIQCKYIGELAWVWMPFVTMHMDHSVCVHDEAKTHYVHTCTCSDTMANTFGCRLTLAWGGCISWNGFRSSCWRSIHDFYDTVNIITKFRDGRETVTTTCHYAINTEDLDYAKTMQWWWELEIFLYKSHRLAIDTILWCKYQRHQRYNNQWQLA
172	VPNWEFMQHTEWKAHNPFYNTSWAGLWEKMTKHGEQAYDQFGWGRTGAFCVLPESIDPMWARFPWGLAYDTIGETPYEWHYPDCMHVNYTMFVMNEPDGCKQCWSSSNVSQRCGLTDWCYESSWTDHALLSNQTLINRRIVHWHNAVLMPDVFADMFFQNDDFAASGVHQMY
173	RMQHFESTEPCLRCEEALSYEISGWITYNGKEEIFDRSPYTNVIEGLSTQEPCQTHEVQTTTSCFLESRNVVRDSHEDQVKKWNADYADAEIQCYDMYQVLKWIPKPASPTKRRRGIIKMCGYCNYRMAMAAGNMDRGMSANTASDEDVIISTSYFAWCWRRDKDVHIWAHW
174	YMFPRYPKCDRLRQLAGKPMHAMWIESMYTEPSEYAHQWVIQTDMGVNENDVEMMYKMAQMTSNAGHYKWGVWHWYLTVFQLQVIHMATGPPHCFYLPEPHPKSITNHLGDFLVCAWHRLWHLNEQYEGSKLGKPSSKDDIAFYGKGLARQSLHSNAHQKPVGMAIFAHKIQ
175	DYVSMEKWTPWEVLATARPQKMGFDHRQPAHNNVPQHRRPYGYHDTETYYIFNEPNCTWIYQCEQYMECGKTEKMTKVPKAFMISNMENTGDLSMMMKFMKEVFGRSQRFYTENITHLAIFCWIPECLNLASFAFAYTAQNAGTRFANHMYLNIIQLAIWYGKANSAVCCPY
176	YEQFIKDIKIQTNAIMWNYGSLDYIPPGYDWEHSEARDVPCCHRQTEEHHARHQMNFIFIALNVINNTLNIKNVQTQGLHCFNFSPPHSKANNVRGIYNWVPSGLSIDLCELGINLVPCRFWSLPYRLVMDIYDVCQCFIKGPHSCACNLLQPKHGTIFKGFMLFSTRFSSC
177	HHPECPWGITTGHECTGEYPQTISTPKMNMWEHQLQWWMNGESGDRCQTFTLYPCGPLAPAENMVRVEQELLRTEELLIRFDIYCWTKDCMFSNMWCVPEHTVGRARQKRYVQWKDLGDRNGPSYSAMDNQTFGLAETNFPEQCYDINRWWHVHYWNNPMMQIGPFYDPWTY
178	KILLHYYPCTCFAYPMNQKCGLFVEICKMMMNQVLPGEYWWYESAYMYDHDNWYQAIGYLEHQWQVIYDLWFWFFGILSVSKIYWCTWRARMIAGNEAVMDGLGEQCGPDTHMAWHENPGYDGTKDNPMMPKVCVPQRPDEVEQMHKNSEPCLTWDMPWPKIYSLYFPQSTL
179	YSSFCSWGPWKTPKGTEACFTPIHWEYSWGVCTCFGFFRCLSHWCDMITNVRMLAKLYAVQVWAQTKTQSQDIWVLWDTQGYCAQRVPIWKTNGHCSLYNPFARTIQYIWCAGSYFPGRHPVWWCFDWFFWQQVAHSAKVCMVMQIHGCPCYYSVHDTFSMGQWPVHRIHQE
180	NSARAMHVCMCGTGLYHCLCRNMMVQTNYPYMRQDFSNGSTPWHQDLTPKYPVSNRIPRHCQEQNQFGNCVCVNKTATLMLRAEHEPQDGTKEKKNGGLDRHPTYFPYPFCLWNSTGWDEQYPTRDYYMGVDYMTEDGVYKEPFFPQCSVSVEFDWWSATYWYEEHYDYMFP
181	MINVWHAAQSEDAPQHDMEESGMCGMRQILSKLIPDGDCTASRGQKFPRIKMPNAPWFWGRCVEHPFQTVQNFGPHSNMMPLHPGTCTVLYQQYQTQHSDEHVMRFHDATVTLNMYVVGAQQKDHMNQSHCKRLYADNTHLQIWGICSFGGKDWGTACRWVPTIQIKEDCEP
182	YDACHWEVPFHYDNWQHYLHEPDIYQEMGYWFASSGTLDCQQGWQDFPRQWFMYIEMSEWMEPYRGWAGEMINIYAIKDPFLSINYGKVMEFAFAENATDCWRCKMLQQWRQTHIFDTKLKFVVEFMFCEYFFVYLAAIGAQTEKTPRGHPAQTNVTITWCSDNACDGFCKH
183	SWTWDMPAMGKAWVMPMHAEGLTVGSTAYNAFIYVIMKPVKKLWRHYVIYTGTGWISMLFDVAGRFNVEEQQESHLMIDYPTHFQIIRHQLRDTKRATRWEESQKYFCAFNAGRAMNGAELTEQMWTSLGTISQRKKNTASRMGIESRVGKFCRCDNVLIMHNSHNPDEGTH
184	IGEGDFDVSYNEDVHMMKVMWKCSIFMKSSYGQFGKTGCWCRACFVWPYWHMCSSNHMKCWFDIIQAREPTIRTRALMNIKKHHPQATCRCGLSSDNWTMFCHGPIITYFTPVNEESAVVFPMQMKGKWRISFDWCDGKVATSIARDPFKKCTIPCDNGFMLYKGCFVLSEG
185	SECHKAMSIDAMACCFYTWHHPNCCWADPQRFHNSFLLFGMWEVQPIFGLAMHKGVHDRRTSASQARITEWWWRTGNSSVHYMFALDLHTVDGQPDWFRDDMRPDRWEEEAANCHCMIWRSYPWKDIMPEPKNFEQYKFATYWAVNDFRVRAEQCSFQSAFKCETTSRYSSF
186	NHWCQSGFRKYTDWCNMCREITWHFGMRTPRGNHKESNCMRYSNRQNKMCQKDWNNIDNSCYPIWTYEHLYCHGPKLQPNCWIVKSIGHNGKGWRWWFVNDHHKSRFSWIDLYSDFEPIGTWIYRCGNPSDFTWQSIQDGDLLADVDNDCACVEVWCQPLNLNMHFKICEAD
187	RRIRPQWSQTAGMDMNKQDAEHFSDWRDQAEMNWWTPMHWMQWGFCETADMNDIYMGACDMYVWMCDTDKDFGYRCETKLVFTFTVQYPFPGGVQYNADMDPAFHNPHLALHVILTWFHKAIVRMRAWSMTFICEINDGVKASQVGKGWPEWLVIVTEMNCVDWRTYGAHSN
188	MLSESQSNNCGAEYQCPNGCNHIMESCFILWCDNFLPPMRAGEFHRCQPFMSQLEQVQMENCWAQETCQARWHMTKFHCYAIMEKARQWHVQETWNPSPNPAQAMDQTPERWMTKPSSYYTIRVNTNKDHFDINQKFYICIPWKNHDEWGLENNGGVRQKGFNPQMQGLNTA
189	ADDSVKDSQFRPPIYSSWCMCLLKRFACWDTMRADFSLMAGQRDGLDVDMWADRMASAENYSTHRFGAHYTWITSPMFNWQDKWDLTAWNTVQMMTNIYTFLHIDHWHSQMVMEGHRGFMDSIEPGMAIESHRDCYFITIGNKGWFNLFHYWETAARDLEQGYVEQNQVHGR
190	YANLFYKYRHCMVHPSIRYGDCIIAQAYLFVCMLKCFCFQHCLNPCIKRPKRWAFQHTQAAAWPFFLSHALEDNWLGLTPDTKSQNCMREMYPTPGAEQPQKLPIMYISMEDLRVRMRYCCGNKNGMDTNMKFENDSWDWFARKGYEGCHDYHTHTLMRRMFIKESWIKLPC
191	AIATWVIGMTVRGAHPVMHWMFDSCYTIYETHRCLTNRRDIIGMWLGMAQRSLQTDYINQPTLWFYHQIHSGFEDCGAQEKYVQCWSLNRQFFDELTRIAFRITCDEEFDEDQEMQACMRLRMFRELKNLEDHQIETQARNKPAPNNMYYCDTYDQPCWCWYQQFYGASHGP
192	VGLSHAGLMFHGDEAKEVWLLIEAIWVFEPVGHGCMPSIEDSHCVSWPDTIDPDRIHSIVTEWQVHTVWVKMIKNWTGEWTGWFWMYNGFENIPWLPDFTMDYTHHLIQRFDHIYCDHGMPDTGFTWNMTQTPIGQQWTPKLKDKRAWGLHYPDICVDQDERTCPIKEMAPG
193	IDDGHEVTIVVIVVRMEQEDGPVAAMRPNCDNGTAIPHAEVRQIAHKYRVCIKYTIKVIIPVRYSHASTNIHLHASPVQMHKQHKRHMCVGHFPDCWVAHDMQQKIIRFFGDDVHHVLCIDWKWSSWWAIPEPRGHTYVNYQLNFYQWYGHWSNQDCLVDSYFPCSQDACYF
194	QRTLNFTCCMMHTPIMMMPLDFHTDTTLLELFKDICYDPIEQGAINKWSCCDMPEGRHQQDEGTDPVRFGNQNWFGETVTEDHKCNAKHCAILWCKFYIIRALCQESWQHTYVMIAQEMFGFGNRYIFEHPMPHDDSAYYGAVIPAIPKVPNDIPPEGNHSRWRATFDHREH
195	DASHKPCCTLNYWYYELREELIVMIGVWNNCFCRHFCNIYDSLEGHHFQFYVNFSTWYQVWFKLDKWTHKVMEPLYNFSCCHTKIADTPDTMTVDCSGADQCPRQIKTANIWDPCPQWQNCRLWPNLWCSKHRVLSYIHTMGCVARGVFEKWDHLRGPATRLQWTYVFKAFM
196	SNYSKLHWCYLVGHCAKHFQFKVWTSHFCHATMLKDMQAVIRTLHCQHELKVMYKDWFQLWHIWVKDIANINHPTAHDQFQVPCAYFTLKHGEPIWFYETNPYFTIMEVIYDSVSQPDGGQPINEDIGVTRERAVRSFEPTWVMPTNYQLPKQKDMTMITGLEIVISAFGLW
197	IVFSGNKVDKPKALEPDDRGGHMSQSMEIIAGHKCYDEYNDQYTGEVGCDVSQDGWSGFFFNGTGAMGEPRFTAFPCICLFDMSWRALHIYTCPSLIHPKNEQQHYRFLPLTLEIEEVEYHQAACYVWPCIMHHYYWPYKDAIGVIVNRSAVFSVKKFHQTIGCAGWKDTVT
198	RFDWKRNFLQMDLVNYAASTWRITYMPWIIVIYNYQHDPTFNVKNMAAFYLAIYGGCLFGQEPAGGTVQWVWGYSMRYRPGPCPMRKKMEEWCRNLNEMGPLACWFCISKGDILWTWLMNTYNGADNRYYFNHKEVINVKKNRNYSYWPTHMHEESAPAFIPSPRKCRRSDA
199	DITRQEFQPHSLCLWPPVIMMMSHLRTWAIMNTDHGDQMEVAPIIKSNHPMCDRHSNPHRTPQVMFLWARFYSPSYKWEPIRTKLNHTYCNERETWNEIEMGPHWDNETLLKNSDWALVNPHQVFYQWWRCQTNSCHCKMALAWCQTPVMPDMCPSVGPVITSMETVIIAQQ
200	GECWYDASYSFIAILGYEWEINLIFLCTVSYLKNALANKWSTSDRHLCEYHQCDNCTQFGNMEHKQLYSEMQPAFWKYTKEIGNKKVVAHYCYHYLPGMACHFGTYCACLQFRQADGRWPVSHRSYYRLSSTKNTTPTMSTHKEQEGTYYWHKGCYCKHYKTEHNFPQYVIF
201	YQMQEQMGQTCWKHSDADQWAVCEERNNMMAILISGYHIDHAQTYLALMTETEQGPAICCWWVKFFLMPKDHQMERHQKRLYTMDLPSYLMMITAAWMEGCMTGMQPPAKERTIRAQNDSDSDEKVSMKAYWHQIRVGYGWQMHFLPFYHSWWMMHCNMICHMKTSSMQDNE
202	WRQPIQVNWWVVMGVGWHTKMTHRVERCTRKPKRVQNTWTEAFNWQWEWRWEYALMLWVMPVDCGMTNDECVPCRMHLYFWFSMVKAKNGGWNTVKQGNCFAWYHFEIIPGTVQYLLLSNGGKQQKLNVTCQACGICKGRCWLETDGWYHHAANMYTHSCMTQECHTSLHNH
203	DDYKLAWRFTRSRMPQRMIFMGSNPKSGCPLEGIGRRVQVGFHFNKWHANASCVICIDCTQYYSHSFKPWRMTLELQWHYTALHITFLLGNPFPLYMTCKAFDLMFCDWVIDVDQHTYWDGSTTDIMVWQVDDVPQYRNQMLFYDSSDCDECGCMLFVCHLQNHQHNCYFHH
204	STDGQLFNCTVLTWCHNGCAYYVQQCEPITCDFKTHIAVYVMRMCDVEASLTIKAMSCVDFFWYGVFTDVEHDPCMAQMKWYMTKADDQPHTLLHIRWRPQEPMFRCNEIHAAVGNQISDDDMSFRIVMSHKVSSFTEPTPMHLMYADPFQKVMCRAEFFLGKNQLVNFPKL
205	TYRGENGISGDQIRIKAPQIHLLDHFDPESFWCFVPMVIDGSSVIFVQCYIRDTDTAKCPPFITYEWATQIYWYWAYQPFTVKYWWPWISTPGFEANHFKYRVPPFDKKQTSQIMEMVVYMANNYMQLFMDQSIAGRDLMQPAPYLTSYENSTWWYLTCGGFSWQITVHIRE
206	GNSFYINSNALGYFFVDRPLCLWLTTAHCMLHMITAYMVYSHWCTHQEDYAIDRFDLEDYKTSWVDRAYWWRARGPHFHAAYQALTSWPCNMMSSQVCCLVHPWAPTFPASEPTHEMENRSSLQHIWKDKVTFWPKVKKIGHQEHYEKKKLYCNSHAGRSVTMRYGMYNWPG
207	PVFKSVAAFTMGFQIQRTDCIQPWLVRQWCNGTIRASSCKCEWHQMKKKSYQQTRATNTPHHTERYGCRGNFMGKSSYSCARRTRMKPQDGECAPYVEAVPKQGWYPDCGESCGVQERFYGWHSVMVQGEINTFMAPNKTTWAVNEPGAYYREQQQFWSMSSSQMCHQCEAI
208	NTFYWIRFCETPQLCYYFNCEKIINMKKIDLVALDFPADWLYAFWHVTLISMWGDQFQWHEKAYEQYPVPHYLERAMINWCKHFCHTCWKTITRTEMYTSKIIPQLWAIGGERTDVENPRDLCANKDEMINNQHPHNWNMSDHEEIDQNVHRCVARYIQTVYSTASRFPRNP
209	DMYGSRERKWEWPDVSLGEFWSSIQEIYWVNKTAGEVEQWTQSSQCTMSLCQMIEEILFTVDFFEARTAHADDGGRSRIKSQQDIYHGWNEYYWIVIYDAECVEVRSTYPMAFQGQWHVALQRYWKLPWDLVIAGYKSAGYNFFNHNYFINWFNETACEAYIAQHMERDTPE
210	IHTPNVFCMDALDEVITNCHEESQSYQANRGDLRYKWKMCKNKTCNQSKVQGEETQIIQEHHQWPLPREMLPWWLKPNCFRVVPTNHKPFFVWDQHAQRKMSYSAGHMTMYESGDIEWLTMWKNPNSAGDLCLRKHEEWNNVAQENQTPTMVLHGPCWFIHKYPMHRSFTRR
211	GKTTKPGQGGKKMRIMKKGASNSDINELIYPCVYDRVFTDDSMEHVKVDDPVMCAKSHSFFICHRELTMLIMDLEVIRVTLYCKHTMTGWYPNHIKECDNKFGFMCGEWQGYYIRLLGIRKRCDIDEMEKYARWFIWEVSWALCCNFGSDQNFDSWYKVCQGMDHDLFKSRS
212	MFPCQHCVKMGMMRLCGYVYVAETMCPTIDPQWWRQSIRHPGRGWKRMFGKHEEDGVKVHRLRISCALKTHHHQIQDENEDHNSSCRPRNRCYLSTMQVSKMWSPHIKTPVQCLQYGISYNLPMWESCTLWTKSKTPLRMIVTRRYTKAENCMSSISAIQIEAWWAARPEPA
213	THSYWIDDTNLCLQSHRGEYFCGVGEPDSLSARAKAEGDDHCPIADAQPCVFQQSRICCCFLIVDCVTVMVMYETIGQDMYWVFADHRCWLVVSAWTQLYKYKGKNAFYKYCSGIMTTNLPDEGIHIAKDQSPSEFVFKNNFSGSGFCSMPDHCTHVKPALYCFFWTQRRYA
214	FIPYHFTSTQEFARPDCDTFVDGCIKYKNGNLAIWPKKTEVTQEDASPWFVFMNYIFKLARHHEGQMFAYHGSFYVVYAWKNYLPYIMVLYVAICQRQKRIGAYCKHVWQWCAKYAKITVEHMQTFPENYMEFNFCISYFDKISHRDLFTYQLDFVINNRSMHDAIRGLPLK
215	VMRWPTTRKPDVDMVVRVSIWFHITHQCQHNDCIIWARNCIVFVYANDINELSIKFLRQSFHKNNSSPKGVCMAHDEDMDTASDDPQAIHESMMYPLQSETVGSWLLYRIYPKFETACHCLKHREQVTMKDHTDDQYRCWPRHMAAHGNAIVIFGGVRASWKIHGAPMFSFK
216	QQYNRGWGKMCPLSKAYMVQEKHYCHRPDWMHHQDRSTLVWIQIGCKLVIGGYAFNRSDETFIEPGMIERMARFNPGLKMPLSGHITVNAYFWILTCCGFQCFEQRGHEQFVQTTSWHETDICNIKDPHRKCMYHGNKMWKTDYYWCSHILPPFYMRFARIDWGSKKNPACA
217	NGIVRQIKKVEYAALRCRSLAIWSEMGGTPRVVEDFNNLYLPCYNQWKQGTGTRDIPQETQCYQVSNTDANTFAQETREAILCQLAQRDWAPKLGVDGFFQGSCMEFSISACSEEHWCTFIECWKVNHAYCSNDVNGWHQPPKRYFMFHVDRMLKVNRQSHSHNWDMEAGYS
218	QAWIYEAFLEYASHEQILNTSRMESNRELKLCIPVQHMMLIRPRYNKFKNNLKDTQHWVDGLTTFEPTDDDFRDLIFSDENNCMHGFPLHYAVQKTWDMYAKGEKGWRYHVAFREVNGWPTGMFLICSVNMWAYEPIARFPTDVRPCHEKFCVRSRNNMLQARYSMGGSGNP
219	KYTLHEFYCMMVMKSAAFNHGKSKKRTTQEVIVIEVWKQSYWKQHQNQIQYMHKITDYAKSCFCSNSCGGSLIAMGINRAGKLQHLERVKPYQKKRQDIDQHQAQITWRDVECEPNHPWVLTWSGIMCRHKNWMSHCLPMDEQLVKSASCAGSLNRARQVWSSWETAVMMGQ
220	WAMIGQPARRRLIFYDNDCIVCWYVCCIMVNNQATYHMPGEATTVREDFEWYENGHTSLGCPETRQFMWKCLWVNMFRFLGGQRCLTRFFTNMCGKLTCAETCMRHVDRRCTLACHKQLQVCDSDTRPGIAFKAQRERLRHKWTWIHQQQWTGGSHHMQMIYDGVREGTNNQ
221	IDTKTMGNQCMMEAWKWMHPGWYCSFEVLRHGNMMYLHPGGLNRPNRKGVQIGAMYTFYQDHKQHRNSKMAWASGDNLKWQHYESHKEFRFVWNWVQNHIIKNIGGTYVSFLSLNVELFDTWQNFANMGTICSFSTMDMTTMVLIEWINDQWVLNEEGDMERKDNTDSHHTY
222	EVRVDHTIRLVNYFLRYFNCCFEEWFRYRFVCKCEDSVCSRAFWIMPCFCKNEEGAKGNCLARPHCDEMMDSGPPAHPECNIQAVIQRGNYGQYEQMHCTMNFRQEANYPSFEYWCKIIQGDHRDQFVKPMSCMKYQRITWGWFHANWHRYMFPMMPAIDPNFTAWENYETF
223	LYFYPKRRPPARSAVNEFWVDFGPAKPFHTNQTSRSPCCVSPWEHVNFARWRAVGVGHQRTWIWNNMMQYCKSCAWPYNCEMGPIVRENIMIASGGEMDMWWWGQQFHLATAGQIETCHSSRDLKAGNGRFTGAFLCMSSGKSHRLEEDVLGHMYIHYEEINHKDLQEVWSR
224	NIGMHAMSTVHLAIMACTLNQSYNPFECGITTYPPTRDFIFQKEWCACLNTITSVFWMRDFVGSINPGEHREENPKLTVYLHDFFHFCEHYLVGARRFEYDYLCANAWFLECGKLNGFHNIQLGNMLRQYSPCNHIYIARTRQAAMHMHVVPYSGHTRTFDCKSYPKLGEYE
225	MVINCCPAIQYHLSVRPTNPMLWGYLNCYPKTARGSYDHSYFRKSFDRPQPKFHNCFPMGYMCIKNYCYKEDMWYQTAQYWMYPAGFTLEDFHHNWVGKFDPQNVGVCEHPFTNRIMAYEPGWIGENDPTYRVFLVQLVIIQHSWFDTIFDFSIKEWFQHCFKIRGYFKENQ
226	TFYLGIKKNIWSCGVVHCLITIEQVWHHPRVGSPEFWTKISEHGWQRECCWKPIMHDFKWFRDVAILYYVEWPMPDPTFHCKNLVTENIQGTSLLQAYFRHWDEMQIMFSYRNQFHRFTSVAHPQYYEHYSIGLYCCYMQDRFMCPCDITIPDYCFNVISCCTFISGNTCSG
227	TISGMIFNAWRGFWSMILYWMISWFKAHCYDTTYTALSDPEHQYECMVRMPFTPVNDLQEPYAWKYEDIKTEFVTRMCQPLQSRIHYFPHKWHQIDEFMTSCHNQGYVWPKSISIDSSNIVWIYTTTNTWYQDLPTTGWLLTTTAQCANSRVPFRSEPWWCVYEDIGTPCTH
228	YKPMKFLCAHWCENDLVHAQWWIWVGAMLSDFKTHICQRHEALWHSHCKGMVWLTMMRDGLNLHLLRLTVHWRFNGCNDFPVTTYANNYWTPSMSQGTIHEWAADYPFRDDFIMKLACVMQKMGMATVMAHGNDCCVKVKRYAYRQGGYFGAVIKEFGSHGYMWFMRMPWFI
229	IIVTELSYMNWVWMNDHFFCWCLMYYHLDPISWCLVNHHCNQPPVNICNFNHCCNVQFQVGEFLQAFTNNQIMSRQIWCRRWHYGPMKTDTLYKSPNQSGLTPKYCDSIQWSHPYWGWIDHRMQFNEHHGKFVPLMSGELMQFDPMLWKNNENFDNIFSRFSATCKYRTSCT
230	PWFIVFKRSKKANQGDHHNLCGEWGPVCRQGPCFAMTQGMEVIEKTHYYDRHSRQMADKTFKAIRFTCGRDYPTWHCMTICSAMYDVCRSAFMWQEWDWWMSGKCVEICWYPNTWNLKADWGWVLLDHCFLADLDMWRWFRCYGNECGLFIIICDGRDHTQLGEIENGVMTR
231	KYEFETHPQDWLAWNDRECLNQKEERWAQPRRYIAWSINGELGLGGPYDGELNGILMVTSFWLPEWWFHMCVPQSDYKNRYGGEWKGRVNYFRDEGIEHIDWHTNKVHIKNYTQLSNFQTKYDFNKRFHGFHFWDDNGAKHKHEHTGEMYVDYAKLEMWNMLSCEWYEHHWH
232	WAGWRQGSMMFIEHKPRDQHLTLIVWTLVVWEGEPKWAECYHDFNQSLAWNDIHQPARKWVACEVSMLAGVFYVCFERNTYDHKPFGQYGQKCREWMHNTKPPLRMQLMYNWVTDAKRWDDGSEEMSLLAEIQMGQQGHYDAFDEDQPSRGPSFWEIWCDDCLPRFWVSYFH
233	IMPYGFMSHKANWYIIANYSTEYAYDWGGAHISCCWWMADDATLIYSANSIIQYAQVSDRGSYHRRYQVHVSSWIRQDSDEERWIANTKDHIYQLCSPAGWCRDCIAEMVEIQYTCCPSCDGLLEFIGMPDFQRWFVNRVFKYTAHWSDTHMWGCMSYFHITQGNCDFHLKG
234	IPVIGTYPEQHGMKGGRMAIWPFVTLCNPIQIDQRCCIDNHICERTYPIRYMSMHKANLVCYDNPNQLKGETKAEYAFLYDACDRQQSQFRIWVIKTSGGVQWMHGLMNTVDNWYELTIGEPMNFDNDVGNIKSYRTIDMCALKWSHRGQMRLQQINGDMGWEVIMPLQVVY
235	YFTGTVIHKPVMDDHPQCVPECRKTGSDMNTVYWPNVVQFTFRPYIDHKLKPGFEVYYQNFAVVEYYRYYRNQCAKDCKMGKVESWAHCDPVNHTTYWKLCCRRYSYELTHTKGGCDAFRKPLIGIIVRELRKEQESDIWARLPDNAQRQVARSSCWTWPVNKQCGMWNWAL
236	QYIMHNPTRESRKECNNEGIAITTRQGFFIAMIACMWVNWDGIDELRFCHIHGLSIVEMQWCCKDRHPMYRGDHPTTHVYALDDQSYMSIVRHWPSELHDMPITITCQTNFKGSFKKFKRKRDRINTNLFKIKIAIQTMIRFKHWYPPMTQCIGSNKNDPPMPSNKGQHSLY
237	QVTIVNSFIGPRTWPSENTHMIPTIYKPHLLKKYTHMKVFQTKWKNWDCEFYMGMAHDAQEILKDSPMIIFVLYSWIMLKYMKNTIHDALCCSPPTQKQPDPYESACVKQKFNDMRKKLLLAMSENKMTTQNMSVDGYVLLRKPEYTVYKFFYDTKEEHKTEKQHKDMSPQI
238	INNKFENQCKLHQHMNIENGWSYINHWFTHQGNSNVMSYFRIYKFGNVRYHEQYLPYIICCKEMWVPGPGMWRNMHDVIMFTPQTSIGVLYYDIAIPIYGGTSWSLSSQKSMISLHLSADTMEYCLAATMINESNIHRMKDDFRHCLVTSREMITRHVDVNNVAIMYSAARV
239	CLINSEEMSAPCNWETNDDLLGNNSQDYMFIVETRYRIHNTGDKASCLYQFFWCEWLWTMTSKIQMLCGTCQVKMLHDNKSNFRQQYARGETDDAQFNQYRIICDISDNDAQTRDCSVTCMRSVIIYAVKQKTFEFHNYDDLYGMDYLQVNPTDIDDRQCWCQKLMGQLSHF
240	MTYHIHLWSCEWDFASVDTWADDDVYCLAWTEDDKAYWCDWDPPTRAFKFSAIICIIHTKPQHAPVSSGPHWTIQMPPPETAIITQNVCGDFYTGKKSPSEICNMPHVYHYLQLWWSKQDNCQMQQQLENHDWEWSKWAQRSWYKHQDVRDQDGRMTSKMCPFPYTFQDAPF
241	TSHFFWKNCVVKHGWDLHHETDTSEKEYAGPAEVHEWRWALSPEGCTLDTAYGVLYVARHDSLAVFAVTFLFYDAEHYLKLNDVMSLKIHKESSDYFAWLIYWNGQQRKETQKYPQFFCECADPYSFWMMGIIVPLGNSGMDDEVLRLTASERTLQWCCEYQLAGLKGYWGF
242	IYPPRHFPVHHKYGDRKMLFGHTNMMEDYYKHPIYHTQERIRQMPHSKGKLISREWMMKAHANKDHSVAFTMTDWYTKNSVKVQHHYWRIGMQDECQKIYRNYYDSKVYRLMPVERTQCYLGDLGNSRIYMWSPVPPFDWDVMGYDEPYSYDNWLQCIHERRAWLCCWIFKG
243	AQQFMIIHLLTTDAEFAMFMRRGEHTVPIQNHMHKVQLLSFFLFEDCTEGSQEWHIICAIMKCSPWKAILTCPQEVWNFLFSKPLDKYFCRNQQTLAALRQDQVVWSLERLGGPRNAFWDITHDMHAQGDIMMNWMNYANLGGNMQYVLDMLDFKHIAWTEDDREADFTLVW
244	EPGKDDNAFSSMKEMHAYVCEPRNTMHYWCWETEWLWTQYKMFADMAWATVRDLNAFYGTHPRWIDMMARFGSLAQDGWSFFHRNTNRTRALNMNLCPKDISHQDFINSYALNECALPIGTHEVWHQMEYIATRIRLHWFCTIGCCRICHKVSDFCKGQQCGDPDYKAGIKI
245	HISIRQHFDHYEFQKNTLEQMKRLIPVGEHILKTMKTSSNETQLMMFHTPCCKCNVRVVKKIKSPLEFKEYGKEMNWNYDPQPHTVTYNMCAKTNTPHRTHMQRARWKSRCYNNYIHVSQNYQDLALIWNKAHAYDMFTRPVIIFCRRGTILGMSPNLLQCLAWSMPEEKNR
246	FIEWCTCISRHKDGFFRKVRFLKTSETVCSISLWDWWYTTMMQREDHHNDLSSKPQCYPQCGHKIQNPVMSMNEGPLDIVTWEQRLNTKHHVKLTWDTVTDTMRWCMNSCYLWLFCPQVNWVICHRCFIEPRWKKYLDYLESFPELNSNMFEGIRWWECEIYLYEMLSTYSN
247	VIIVKISEVSTQDVCGFDEVHVGHCEYLRDCFDKSISMPPWYRRCAQGRVGPYMSSNEYLRNISVPTWRQGKNHWRFVGMTRRIFWAHEDEKRYVYDKDAGSPETRLHINLQVYRKWGYARWGVDYGRMAYGHRVQDTPKWPNDTSNTIDSQFIPTNHNSTSPAREDHTGLM
248	YGETWLGWHGEFNAFMEHPAAHQCSNGCMERTNQCQKYVLGYDHHPFWMLFEDTNGFVMWEWDIEVNSLPSHKPTSLAELDFWMARAYCMPRVENNQGWYNNELGSVCCAAMASMEMIAFDVGFFVQIFLTRKGDVNVQEEKLTWGLSHAGAIHQKNDHSMKPHEQQQAGED
249	ILKWHCPLKIVEQQYSYGLSYQIFECVSGPTAMYTCRWHGDNWCKDYCKILSDENMRTKWDTYHAFYILEAASEFCQYTMQPTVCQNHSCMRAWDIDWMSMCLGQVKCAYQFKHDSTFEQCINKAHEFAVKQVWSHHINWERPPAHLPDWHKIKISGMYNGWKMHNEVRGNP
250	YDMHGDGVSGKGLCDRSFTCTQAWWWACRVVLIWCQCREYKKCMYKNWISRRNGWMCFYSQYYGSSAFFDQPKYTFAFDFIKHSWLFAANAQGYQHKFYPAWAKGEQVYEKPMFHLLFNPALNFPQSCGFSMEWHGLCTNYAMYKTGGSKQREEIDKWTGRECLPRRSSRLL
251	WHCWFWIALHVGTDNVQREHKFFKHSCQQPITCWCMTRKTRWIQHVGNWPDNKYDRQEFKPTLAGYPPPCMHFEGEWDDMDKFWNYFIPKRGLNVWLFHGKWSADKIATLCRVNCYMMNFNVPEKWEKQRHYGYSRSVDREEWWFVMKGTNWPQTQVFDGKQGCVWRCARFT
252	EKFWRPHEIYANRHKFRAAVHREKFIEFRQTGYILRRGWQDLSLYNTWWKTYHCFDYGENPYGPFWEAMMEGNDGTHGVIQMFEADNINVKQHTDNVFGVNGNYKYIDGKYDHYCMHITCIGNQMIRHAILNDAMPYNTFFIAVYTEPGCVPERDLARCLYCMYVHVKYVQV
253	PDCKIMEIGTEFKEPCMPKSTLMWEEDAKGVANQCDFRMVFSQEVQIPSWTHDSDGHGYVSKMRALNGYIHDHALIVKVKLMVMIEESAWRRNCKSMMTRYCATTHLRHKYICNDLKPMTDFFFDEFYQFHKNHSQVFPVDSLDGNQRSMAPQYYNLRNVPFFPSRYSNYHF
254	TYPHDNWADVVKPQGTKQHVTYTFMNHWLYIHMSANFWEHNRYARHPNDKFWCGIWACCKRQCWKFSTHHPNEYGCDMKVTSDIRIIPRKCLITIPCFNWIVLKRAPEPSQDRHDFGMRDWNFWHTQRSQWANVVEQRRAQMWQVKMNMPMKHARYTATQSHALDDWEWQHN
255	WHHQDDPSKNCFHKYETESWSNNNCGYRTLHCFYQPALNIIDSCMSLIKEHWDPQNPEEHHYACGLAAYDHFESQWPRAEKGQVCEQKQYCEQYFPPMHQEKLWFKYARMACMFNEQAPLDTMYDVFHWMSMGYTPGLDAFKKTDAAYMQFHSMAIKCQSSLDSSPALMLCV
256	SNNWVKFYMRGVIVPMFNFLYHEKNVHDDWYHDLWTPKQIDWYTISCKATIIAGASIQDVVFMECDVIEFGDHQVMARSSFEMIFPGAHGCYKQQIKHFWMIVNRWIFHFGIRWILHHLQASYHMDCTGTETACSMQVCRYVDVIMTYDVYIMTVVNRNRQAFFGHQTWHNH
257	LIVMMAPQWQRKWCNFWPQYVVRCVRYFWQCITGWVNEHTQNPSRAHSGPMVSKSLEHEYVFDNPWTAPAVPGTRNAGEKSMWQGMAASFNCCTTIICVWYMDTAFCPFKKSASIDQTRVHTSPSKYHGVQVLTAFNSAQLSMPSTHKLMVSASSMKYTPTCHFIKVHKAMD
258	CSGVRIPDMNLRIGDQNWLMCCIMQITCRQRWPCAVQHKFHYEWRERGCYSNPIRALPADCPHVGMLVWFLLDLNAHQCAVKVFKPQGNLRFDVNNGWTTCTNILCQSQEVAPFIKYNANCCFPEVMKLNPSTYDGGVMYWMLYGTHIEAWTCPAQHHRPCNVCLFDNRSNR
259	SCTIESVKSYYDWCIAQSLAWFCIKFKGYHDAKRWQCAHMCQQLNMKAADRREYYFIQFDHWGSDTKEMHMMLAYMFSYGKNHGRPHETFAAFCVRSADFHDNSRNSVFQPQTRHWIVQIRMDVVQRLYEDTFIINDLCKPGEDEYKLEPGRNENLDRIARCVWLNTWQGVA
260	SLFSERRWIVWPQLYKQFDNVENIQQEDLETGPAMIALMSQRDFASDHWAQICNKKPKAMIFGSCFGFHGSGTYSLDPDHADENCLNDVSRLNIIVKQNDQPCMRLRIHMTKPQEAGWAQETINKAHYTAYMERWRSKFTHDFTTKDTMVDFQPRETCNLLWTHNDCENRHT
261	QCIWQVYSHENKIKKHFSWEVTKYKRWPDREHIQMWWWLYYQKIHYHFNEHWTSYMSHFHQFARKRQAFSVKRWTGCSGPHCGVDWVYIHLVNFKHLCSGTNHVHDYDCWIVVLLDMETLTMQKWGKRAQEDDRDRYTFDYCFGWIKIWCLPGQYLWCSMAILNCWWCTMWF
262	FCHSDMHFCPRTWFNQMTEFNEQLPQLHVVRRHTPLNAPITTSGQCVQTWPSCYIKTINKNARYYYQRPIIIKQYNMQIAVLHSFEPMWHAYWVEAMHWWCKADHIDCSVPWMYMHKMSHFLYMECIATQKTICYRWCIFICYFPRQMNSQIIYCMDSLHGTCLVLYNVATG
263	QKLFIANVNMSDNLKAIFAVTVQENRFRVNVSYQCPAIEDEMNKPEVYYYFHHLPNGKWPPNKMATKDWCFDQCQFLARCKIMTFCYGFQPYQGNRGAHKDRQLWFYSRDNKQAKPVEEKIPWHFQIHFWLVAWPLLAYYDMEYPSENIMSCGYTEKQWQTHYVTFVFLMNQ
264	EADHSSGFQMPPTRSWRSVILIYKCYQNRTYVHDFAFCDVKNQRKVPKMGSQVHMDGVMCIEIPLLLNNACMCPEGWYGLKECQIMDQDHAIHQLPMYVPNKSYNVPLEQWWDMSGTMFSLCYYILPCDVLNYYEQVSPRPNKDTTNQTAHQYLTRMFLKVCNWLLAYFNRN
265	HGGCICAETTICGCLFAVHYVVRWMGHPGMTANIDCFQEHCKVAANWCWFNWRLWIRIEVYTSHTNILEQYVMQDIEHVVHRRMYYPVPMYNFKKKDLFIDWPEGDNNWKIMMAHGRLALTYDTCWGCFLRNPYRKNRNCGPWISLHETYTGDAMWGTSGDHNFTVVMWHFD
266	QDDPKTNACAWDELITPIRVEIYQIGMCREPNQRSANEMWIGRYHCCSKGCHCTATYDALFDWNVLLENVGTDAVTRCQWLHTFCRRYSNKARTKIGQDCRCKIKHRYRFIIAADHSYPLRCIKHWHLMMARQHWSSGVECWFVPTAMQRFKCMINGGSHSYYQCKQITNYP
267	PITYTEYESTRTKYTESLIRQDEGVIVFGMLRVIHRPTNMDMHRPMLTLNYDWVHRKNQKQRYAFGHYYIVSCMFNLCQLFLTIILNPTRLPLAATHDKSKEEGYPCHTEYRMMLFTYQDGHKSWLFRFETEWVEMITQMRNEEFVIVLQKYYNIMRTMELKSSYIWWDGYW
268	IPYFMCFWGKMNASKQSLEQHEPFEDHHNKIRKESSVHRKIWMPIAYHMHNMWMMGLCKTVELPKGERAAPEQFRDNIRCPCWEFAHMEAFPIKNLNCRRQGASIHEYKHLFTILGLNGPKSMFWMAVDFMFQCTMPIEYWCGSMHMKAMQPPNQMCAGIKLTQFMNRSILC
269	YNYMEMYCSAEQIFTRAYVCPDKAKMRFYRSYHLPKTLVIGWTEINECMKQGSNCAQDREQWHYAYPLHSYSHIEGIWMWHYYQHHNDCNEPIYQIGLEARGPGRSHYLVYQNWAWHFFTHCRFHKDEFSPAMVSIQNVPDLQWIYFSPGMRLYGAIDIVCECTRHHFKISF
270	VDFSTVGLIGTKYWIYPFVVDNTWLYANESDNDWQDDSVVKISCMNKWVTPLRDYFAQLDGSIYITMLKRLFTDLGGWLEDRLIRIGFPLRNQKGSFRIAWHIFHPLARCTQSLLQYCKQRRIRTMTQLGMKHDHTGTAHADSSQCFFRHHKAKKWCIEGPNVRHAWGHSQL
271	GQDGQSVAIMEYYEKKKIDCKQEATWLFKYHFCWKDRLSARTVHGIECDFHQNFQPSSDRNLIDHHPDCNCPDQRQVFGIVKYRTLVTCWSAGKHMTTVCVHCEMHDLTHFERDFQRYDPDFYQPWYQNIKWMWIFGTYKHSPLKTWDMSDFSGRTSSHTMEYKFYDLLFWF
272	HYMDEVMSHTRYCQERPSGLLPDGWHLYVPEITKDFLYKYKHHKYEEPNVDFFWCVTGCREYIARHPNKFILGHSGYDYWQCTLEIMSFAIHRCQMQFAYARNSKKMIGTNYDGERRITSVILETYRMDKWAEVHSSMRCSHLNKCRQNCQFQDYQEDQFCVVKNDGRDSVD
273	TRSIVVSKGPYPPPAPPFKKNDQNRWARIWRCTYRAGRPNKWVDYFTGMDGWCYLHVKLDHATRRVKHNFIFPNDFLMKFFDPFKEQGYCSVYTTFWFIHRQIEFQYRNTTVAIVAQCMYGIKVWSSKPWTNFLIQAPWNCTGMVLWMLDDTSHWQTDEFTMTFGLEQEELN
274	WRFDHEYHQGTCKTLLKWWDFWTPIHWRVTKCPWDRMWKKMFWEAYAMWDEKSCIQEYSMYDTNEQTRINYRTRQRVLIYTGMQAWWQTMSEYYGTTIHLRGWLQLDWAPQHGKPWDIKMYWINHHAIVMDAQANKLQFWENFGYYIMNKCCCRYCRTGGKKTIVFSPYYIG
275	KCEWAEKRKCRCHLFNMVPNCMFLATYRKFQRGQGQNMEKPKMDGVDMTYLAEVERHFPVFVLGDTKMLRLIYLLVRVYALVIYSHKWRHGVGCRSSGWLPQDGMEINHGCSKESYCRIFYRRWCHAIHVIKFNWFHITKRASFMYDQCCYAAFYLILDISFMHASTIVPTS
276	WRDAAFWQNVKNEGNAPLTIGCPIVVGSCMAIGPLAQEHTMWQVINVGCMFLKIEWRMSDETRHGWKMCVRELEIDGFNNVMAHLDVNNCPMQGNDSPGEKPLLLNIMWWNDEAIGILWTFVQMEFVECNKNGEEGIPQRRRWWEMAEATFWWQEGRVRSWISSKINPRHDA
277	PFGEEEKWKQFLQRHNDSCSQCDMSPIEYFKMYGPRQMWWAHAMCDGEMQDAPTEHYSMWTTNLNWHRRDPTWPSMMHHKPAQDTSKLTNNWNTYETMGIWSILYHWNKDMYLAYNHYQRFSFKENFAIRRRFWDCCTDLSARGIATIFDQWYLPGVNAFVAKYGHCMMIHS
278	GAYHHRCSSYRNEIGRSCQVVPRHGCSPMIGEEDSKFFYLTMCLLCRQQPTYRIPDDCRRPMSGNIEGFMNQDAFGIKLVPTVQNYEPVKGTFGWAYLSVPYIFNSVPYCCMKDEGMVCCRTGAVPSHYPIDVTTYLARHVVQNLPNNYPRQAHVTWFHCGWGVPTFFWPHS
279	CQSYTGWGPHMLWKKTLYPLRDQVDVVGAMRLEAQVLPGKACFCWGIGRLQGCLCPFCLFNIMSMKEGHSNQEYNVYILRFSNTIKFMVTHSMGNPMHDCPEAFNMSGMWEKDLMIVPRGMKHSGQSWNAKRGTCRTIGIKDLWSTDDKICMPQANAHPFVFKQKEFASFHA
280	MSKMCQNGFLREPQFEYIFYFCYQDHYVYYIYGVTEITIYVMYSRKAIVIYRAEPTQLDHAHGLFAAREKCIQGEEARHDAYKASNSCGETGTNFIDFFQLNMQEVQRPVTVRNKIMTVGESWRQRILNTMYWMVESQLAPMAYMETIQSMWIGFYAEQKEWQHMNCAMGSD
281	CGETFVYECDTWCSCNFMEGRGVHCFRPFMNLYQNQHTQMMEANLATFYVYPEFEKCMKWDLQTPIGMLRLTWFAYCFAHKFHARPFHPEGTVYELSRLKYVPSHDSACWHHSDAGWWFMKHAMAATPLMLKSVKCVTYDIMDTGSIHATSQMWMLMIAMRIRSRNDVQWHY
282	WKPTTPHFAQHHQPKICQRLPEIGENRHWNRIAHIIQSEAWPIKVLYMNSYRSTLWPIRRVCVQPFPDWPMCPEPTYGQDLNNAIKRHQDKHSGHDKNCFCYSTLQEKRCNAFQTRDHIDMRGMYVEIGMHCRYRQHMRQNWKCKRVVKATCLWPDWSYQVKRIVLPWYMGD
283	LIYCDKMTYCHGELQEEHLNQDWDYSQIKVLSYAEQDWLEGPQCWIPHRTHQVIMHGLLKVRGSFANECQVDLHNVFIMIVDYPSKTQDYATRGCITHNQETPVMYGNQEGAYAIDLKCNYCSRKDSEYSGGDSKLGVNDNSIAHGVSVVNPNLRLVQNPWMYKKGQIVHRS
284	VASNAILQDELWIKNARREERFFVQDTEELIAGFDGTVQAIFAECLPNFYEASIKKWRTQSIVEFHRSHNQTERMEDTWHCNHPQNETNLWTKYIAPNYPLVHYAISFSNSHTQLGKSKPGGTFQPYDFHFMGLMHLYYWQKVQMWYVVWPGYIELEMWRSRVYPNPEQTAP
285	RPMKCCMGMEASTNYFGHGWIFHCKSTVHARDYPWASIRMFNRKPECYYVDHRVRPRVWTCDFRCIAHCVCRNQISSKYLHQMLGACALRARVDTHSDHLSMGLKKSHNYYTEMCLYPMNKCVNNKIKQFMQHFKATHENCMKGPIFEAKHVFVQYHIDKLRPQFHTARDMH
286	ECDLVEWYDIAQVAYELVCQYGNSPIVNTSTSHEYCPMRRTGDFQMNNKWGQQYYRNSQDFQLPQRVDHTETACGCEWLQILTPCPQQLYLATMYERCSDIWMIIYPHDMLDTAKGKYHDVCMNCFLSDEIVPTLHRAQKAADYQYIEFRWEKLEQWAFPCIWTASAIWVGE
287	CEECNFGKSNYDKYVYWERIPIFQLQQKVMTFEEFPHCMTDRDHQHCESMLLPWSSSQTSHKCWHVWGFKEVGTLIIEDRIWMATFYPGGHLIGWGSGHISKCPHRCRPAKYEFINQRANEIGSYIHHRITEMYRSRMQCWLRNHTIAWTMPLECSGISNPGGWMWLGTSFS
288	LHKYFIRHDFQYSGEFAHLWSMTSPIPRSGYEYDVPRDYMSWLGIFACWQGMCWTGNAYVIQQHHIQGWGWMALKWSCWVCHHFWIAYGGTKGVMSKATFLKESPLYIVTAWFRLQHPFNWASKECWDIGGHWEKFQDFVKNASCISILKIIKKTRVDYTPMYFWYFSAFMV
289	GTRHCFSLNYHQAVSHRTWMFDCTKKQYETEGIFSKCKFDCPGWICAWMMYHQDQPWIKRCQYCCFTETYMHDNCEKDWDNYCPLYKDHYDMKQNRHADDKTRVADWEEIFEFAWEQSMRHWEGIEVSHAMPMIIPTNNSVLCKNMCRGAVDMDCEYIASMRKDPDHCFCRV
290	KSAAERSPFFYHLNVCGCVLATSLMFANQQWIIWLCNCYRFMYLMFCYRLKKKMNHQGWAMKMLQTPRSQQWYVNNPACRWWILQNLMNMWDHCVVSMAYGIDGPAYSIALEQLHAEETKTKCEIEFEWDYVGAYFYCWMSDYQDRCLSSWRSGTRYSQGMRPGRKRPCGEL
291	QRISPNKKYQYFQVIAWDNIFRADSCDQTKGYYGWAEWDNWCYDTDFNKQLCIEGLQPSCHTAVQSDNECELYHYGPHNPFFALYWWAAMGRPSRLTVKKLWYDGIPIERHIDCVNGWRQEDVAWNAWGKSFTNHIENSILSGCEQLGSMCMWTRRVRWYNTIDHEMMSIWV
292	DLFVACRGHMAYMCYRQLKVRDYTDYFFLRAEMHSRGSDKGRMETCWTEWPDIWRALNHQMVEMNFCWYLQVAFVLGWGTEYYPEEEASMDMMVDYRVVPKGVQCFCPRDGDQYSEETLLQHANESYAHRTWWGGMIFKQTCWIRARLSRGEWQQRKMLMTRIILCAPSFDL
293	HNQFVLEEVLKDFASDQPQAENWGTTNHWPSVPMMCRMWYFVHNQWSNDLMACGILHNHQNLFESYREWKYFKRNMVDKFYYKAGAKRWNIKKGSDKQQDVQMPVYQEQKDLYFYHSNIFTEQMNLEDYITSYYWYCEDWRSYCDDLTQLFTTWEFEGMFPVYLMFFQLVHW
294	LIFIRSFGCWKNNCAAQTTIWIVMCCIYKIEIGHLTKPMAQSRPSHHKCTPCWWQTFGKHPLEVYWEQYKYAKDARQTRQPCFYGFLLNTHDHLMPWIVNSWVEQRIQLEQLGPLRAKIIGCVPIFHYERWCKADAGNNDSNWDGPPYNQGGSRKYKMVRTMLKQRWMVHTD
295	DFKDWNHLKIEDENDIRYATFHPNCCITYFPIWDSCKYWSGQLNQVVNCYRNMDNQIKPYHYHLCFDAIAVMNGEMYRPLPMCNEWMLVTWQRQYWHSVPYRDWFTRAAFNPKWQAAWKHHQVRKEYGIMYADIWILEGMDCDIKWAIADQGVKTPKFVLNWWIYSALPVTC
296	IGWCMMCFLPIQIDYTNSHHLGESPSLGYWSKANRKAVSNDTSLIPSNKTPNKYDWFFIRHHTRCQPCICDFKGCCTFDIPRTWYKRIVYSTMEQKSFDDKYGEHHEAELKDPILWNPQNQIIDQHERSMWQMHMLFQKYHFKHSFHNWPGQSMEDNSIKNLPGHWHGNYQC
297	GWWVPRMPCPWDSWIGQHNLAVLQPMRWNGQWPHGMLQKKSISNCTACARQMMHQCRSKGMDTVSTENSRSTWNLIIIYNVKHGILHNQKDVRYLADAQLDHSFKEYSHDKNQLKRTIVDTEGNEQKPISIFIKGDNHYAWDSISAPNKIPMSTCTPNFWMVPNIQHDFNAQ
298	TNDTPHYWRFMRKPSALMHTGHMTRFMFTHKNKVLRQGGHHMEWDNDEDFTSVGNRMAACVIFYWEEYRRYEEKAMTMFRAPGKLYHQEARQICLRLYKIGIWKAKPIMCRAHIQKWQAELYINLTDIKIPCNSSQIFRDDHMIYEEHVICNPQLELCPRWIVCPFFFFYNT
299	WKWGSFDATAEIHSHIEATFSIKQQVMILFTEMNQITVASDEDRFNHHMRKIATHPQPNGENFMDYVKYMAKGNDLAPIEDLMTDGIWIYFGLAFMDWVMYRIWVDQGREDHNWEHAAARMSFDMLSEELDICLPLCQCGSCESWRYQLNYEDKCWCDQTDQSVYNFPPDPY
300	GPIGPATHFWRCWGRSWEGKNPGGEGNALQRCLQIPQPDAECALPLARIFQLYIQGLMLEGSGPQMTERCQMYGADEFDDGLRMEAMASPGTLPTYLVMEDNKKTQQYTSDNTAHTDAQDWKELAHKHLFDWCYKVPLQKACTWDFHLNFLTSWMTWMSPSKDDGKKQDNWH
301	YSAPDCQLDIAVLPWQMRDCTPDMEKYPTAGFWDIPWRSFPAIVLIQNNASKYVIEDICVRICTLTQDLHEEKQEDAKRIRKTAERTNDSFTLRIFPMTNVHLVFGCCCYCKHLAPGSHRFAFCIKETKMSGTNCEPRDMQKTDYANEPLYILHTGLCSNVCRMYQCFPRML
302	WTHMHTNFMELGREPKLPAWINEHENGKWRRCGSCSKGTTYNNKWEFPTQYYVIYRAMELNEDGHFAMVPWRSVSGRKWRQHMIQPWKERHRDRTVFWCMECFREIAMVHDQTSRVFDTFIPNCEMVRVSRGYANCWVNLGVGWLQCMSWHKKFSCEMSTYFGYGDKENSEP
303	ICGFGDMKRCGNATWHAVDQHLHPMVIAPLIRHNNLTKQFQGRGVEPHTLICELFLHCNLCTMMFKSTPHPQWDGQPIMWHTCKRHMFPHIRQPSVCYHCSCKSHSVISMQKAYAKDVMYSVNHRCSRIKVYSQELWNEMYLIKPTELWTYIPTHDSVMDDCFWTMPQSAWK
304	YMWAISPCPTCPNSHRIGERKVMHEAQFIDEGTTPENHDYQNYVIARQGQLSEWMPQYEHCPIMVETHGTCEFTSWCGPWTYGWYEFSDEWHVVMHPPATFCSCCASGPWCEWATLDIPEKRNCVKDGDHSLHIMTDLEWFGRERADKSGAFWAFVTWAFPAHKICPHHNSL
305	GVKLATWVHFHSYCAQMSTFMRRKPNPVNWKIYYDSIKEWNWKPAKDEQRGLDGDYKDFRNRVIDMYYWQIREGRVYIPGKMKSAHDDSAFSMPALKHITYDNFRAKYPKPWHNNCCDIICTQIQRYYLLQYHKRSWQFFVQRCAFGMGMHYILNGRFLPSCSKLWMLHECD
306	DSGEEYKHCYYPDQTRWLHLCAMGWHIQKFMCDTMIWENVNHLDTMPPNIHVTQCWDWAVHFARDNKCGFNLLTQRHEKFKASTAVNKKGARGQKCCKDCNIIWAWMCFFTAWGKQKMRPMTYIHRKHCGGFKTSFSVGPYPCPTSNCHSNRETMPCLITQKKTFSTMKMKQ
307	RFYRVVYCGASEQLLKRCPHAWINWMCCKTRHLGDGIRKVTMEQQSKSHNRWFNTHLHVVVWAVRAMELAMTSLCQTKRRGDWMVLYPWEMNMHSLVTVTWYPYWLNSYDCRFVGLVVMMIHVRDPSKRLACYDHMAMQFFRHCHSYRGQGKCYGDTQDFDPDTCEHVRFFK
308	PKKEDFKFLHFAPVTMIGLIKMPFTDFSAQEFQCASGNWRSGPGGHFWRGAHMGKQSNDLGKQHSIMTITPIPAGQPRNALKLVKFEISDMKCITVTIPARPDKVIAIVTYMEPDIDDYTSILDMVECVIEQWVNINGEWQYDPRSVNNWHHCPDMIMEGAMTWPEQVNSKC
309	VWFKIKTTVVEPWYKIHGPPQFQQKYHPAGVPNTLIECNRVWTPPYLQGGMAWYCGNYVWTPYMVGEQRPTCVTGVREEGVENTSKAETRIDFVSGDDEINKRQDIAKHFSMCLSFPAEDNFEWHLRTYEIVRTIDCGYPNVVDTDDSNKKYWGRYAWIDQQICEHPMGNDH
310	HWLDLHSSRTGLMYHTKNVNCHANSEYCVLQGDGNDDQTMSYCWIWCLFNITCPVNLNQPLQVYQLYVWKIILFNGEGLNGQTQAGTNIGDRRAPQGKMNDVQTNECFCYEQVHTSTSTKYGQYYREHDWEKTLDGRCNDVDQPNFHQFMQNMFRSYTYWIHFNPVNDQALR
311	QERGKNEKTKFQWMHVVNCTEKIQYLWGYEMSSFKKHETCRPCDCAPACYCKNPLWNNIAVIGVQCMGLDDLDKCMVMMHGIMQWADETMNQHGVANHGQDMEMIGKTMMMSNDRYFEIVHKQTLMKKFVWAQRIEYQYFDRIPAVKRWKHWHLCGGLNAYKHCYHIWLWIC
312	PIAGRWFWQVMMASIHRLPFRGHNYYQDNQPVLCSKMGDDIDKTMCKFFSGPPEYRSPGHVLWCHEFCYKCGSYIWMKYDREETHICAVHMVYYRVDLARIKEIAQWWETPRMYGHRRYGKTTEEHKTEVPHNTPWGDKPTRGGHMAEPSHYFDVELTNNFQKEGHNVDYWG
313	ILEAAKIEQSFKFGVKFPRVVQASLQEGYYQCPYYRRNYWRLQNPHWFKCVYKIGEHVEWQFHYDTHIVINQNFAFIDHHLIFDPALCTSRSLEVKTAQKTLMHWGCDALTYNILHISPRRPCGADDLASMLSHREHADNHMQFSAYATTRTEVRVVIEWQAWMQIDPQAVW
314	VTQDGPVNQQNMYIHECMMSCICVNCSYVITGIVSLVCERIAKFMVMQRRAVGEDTNTVYTPHKCPILCYRPFTALDVCWTSIHWAQCDGHCVEDSHYEVQVSYLRIGSPRGSCYSSCWYCAQTVKTAMVDCLLSFSWTLCYQIYIQLKSHYSMFNQRHGEMHHSQAPTDAM
315	CCKQYIQEQRENYFLAMAGGWELINIYNYSQALNCHWFGDFYFGNLSKKSFTCDWDGRDSEILEPTINMCNPFLYPADHEGMKWHGPNEALGKSNTTYILLERCRPKDHHFGKLYWPKNSFTHMPSCLYGFVFGRDQIVLYRCMYNDTHEFITWGMLFLFRKRASILYFTNQ
316	KSSPYYGPFEPNTYSYVRSRMPPAWGDGFPVLFNFFKLVKTSSFNVSSHWRLLVVTTMPEVIILNHVEESQGKWMMSWICGYHCECLWGMREHCDDPFYTFGQIRMGYANKVHHFAMHILYKHCHHKTQDLEFGDINLRRGGYIKQLSWGARAGSRNLTWVKNSAQIRRTLY
317	GRQFFKKIHLCCLFEFEVEYQYGYHSIEIYHLPTLRFSPGCHTYYHSRGHCMCAALEHWKIKCKGWHLVCHFEDNPCCYYTAENHPKLKGIKFISRPDNWKQIKPFGLSHMARYKELYRCKSMMPSWDAGMTQMFFVTGDNLGEWYSLRTFLAQFCQDRIKNMSKWCRMNKI
318	WPHDASNGKQVQRGYFDAEQKKCMCKIFWFEDKWMMIHHEYSLECPQCAYGKLYAIVEVCEMPRSQNAERMWWPLWDTMHCEYNYWFDKGPYGREHRWELNAGDWHRRQHIDQYCALPESDVAMESDMAPRKRSICLQWWYEKCPTCCAPLIVLSFESAVHGQFQHVLHMQL
319	EGTTTGGGFGPEWHNLCNSNNQSHDAQEGNDRHSMYPGEFGWWLRFHNLDFRSPWEIKYIPTFACLKCRCYKQTMWCSQPWAYQMSDHMLIATQWTQCQDQPTWIMLFYDYYGHSMPLHDLEIVPTQDMVESYQEHNPTNHSVDLLVKLNNLNDKQYLNIGHRWPDLFWHFT
320	WRRPLCKSFSLWAVNHYIEAKGNLSNNCFLITAFKCSEWAAPQTYSTWSWAFVWQKVAYQKIELGDWSARNPCMGRTKDSYEKNKDWCWHTNFDWAIGWMEKFEGQLPNADVRFWLTRMGECRMDLSMDLIMFATAGDTQWNGWPCDNAHDPALGVVTFSKNAMYYEENNAI
321	AFATMWRLWYWPCWIYYPISQFIMDHDAMVISHPYMFESENMPQQTKIQPTMVTRPCKVKDSFWWPRPRQPLKLQGLQFWVARQFEGPGKFPPMRMYCGLSKNMEKIVGRYMGCKTKDYDWCCVKMHWVEREQMCKGEENMTCDLKDIAEPSKYDKDLAPNTPVPGQLQETS
322	TWNPYTDYDCDSNYTIDHPWIKKCRPEPPFTNILQAETDDCQIVYGLWRNRASLNVDVMASHNKVEHICEQERMSPEGGDCFSKQCDYDYTDTKTFESKDARRNQPDSFIKPFYIVMWMPEGCMVYSFGYMHWKDTMQHGGDRVWEELICCLYLKPCDIGAAAYWQGDASMQ
323	EDTKHIGHQEYEHNSFIPKKVTNNERTWEDFEMFLRCFPWIIWGVGQEWHSDCRHVFVCMDCIIYDCFTQVHYQYMHLQQDTVTPITEHYGTGSYTMCHWECPHIIHGHVEMHTPINIHPKPGYTCSGMWVPNLVMVSRISMHFYQRPSSPFEMGMGQREMCAMDIQRVWYS
324	TWMVSWMCNYNSPAWHIQYDWCAFEPSDMFYRCIKAKLGQDHWPLRYQWRCSYFHMYCGIEEASILFFAVERQFPNFDDHHAGSRVQDNQWENHPKAVTFDYQQHMLIGTCMWNAGDSFCCDLCWMASLQTQIVIDHDASIEQNMWAHRFKQEAKAVIFLSALMPRGKCTWM
325	VAKYACAAAPCPAVSLCVMGDPQHYTNCKFEFNKSSENAKHDHSSLCEPQFGQMQFCWAHNAEHFNGIFFADYSQYKNITNTIMFGVHWHENTKEDNLMADFIVHNQKMTGPMFSCVSGDLGFAEGMFRMMPGFTKMMLSTMPVPQMYPPLECRNNMHGFKTNIHFQLGQPM
326	EMIEWCIPKGMGWNMRQSWLSYEMRNSTTYCQSQRITAFKIECMDPDSPKDVPMIPQKHTMKDHTCFDAFFFDWGKQKHEYDEAWEGFWDYAAPRFVIQYDDYRHQTFDVGVTWPPNIRDRDCSNKNPQEVYPMHEQYFWIIPEPQRSGPLARDMCYGNEATQTTFCFFMFN
327	KCLNYGWSMHKYGRCGCAKMFIPDWLMPADGYWEASLVHTCFSNGVEGGQSLIQLHSLNWEMYTAADKCTVTHGHPKEEGDRGCHYQDGHRWSENIGAIFKELWSKNNKENKWKMVVSWGIVPDAVIRQCCYFRRQNIWCRHLGNLYCNIYAFPVTMLKDGAIHVGTCMVPG
328	YEETCMVHDYPITIGGVNILFPNIREIAWLLCWCNICQLWSKWEKYYHRRVQQEMRVDSIMGSDCDAFYTEMFQDNMIYFHPTFFEKFFNDLIPMQDIYYHHWRFPRNRMCSCMIEYAGGALSRQWLLGDHDWKYGRLFCSKNRCMRGQGRSEHMVKPICHDAAPHRELVQL
329	NPRMDPINDWKETMQQHRYHDLDTEGCACNHDWSKGCQSLVKVTPIIKPTMCMPFKLEWDYMAMSGDSFSQYWRFRVQDYHQVPHGFGLSPAHQYMTAQFWCVKSAPSRLWCIANIANLEYEPTCCHHQPKRDTIPADTWPKQHVYLVRFHKNENYDPETDGYLFWFICNWF
330	ILGNLKNVHALGYFHGKWAPAPSSDALHKRAALIEIDWETWTYEYMHHCRLAWAHLYTPQSTYVRKCIEEKLMKFKKICCINEHYWCYPGGAGPWDTDPYSWFTFSYNLWTSAHSSPLHCGIVWAKYKGTANWIQFQSLEKMPNESYDQEMGCKRVCKMIWYENSTTKENTK
331	FIAVWDSLPETATITGHGSAKAWPHLTMEQMAFVLCDELTRTKPENSRDWMCIDNPCYQPLSIFMWMKKLGPAKWCTKWACWQCMMIHLVNDWTRVEYEKWCIHHAMTRYSIHHYQREVEKDKQTQPMIASFHRTMPGRARNLTWKRAPNWGNQWAIEVWYEKEFDDINGMD
332	HMEPDLTAMHRHCMSHHCYNHFQGQFYLGEIACEWHVQMYHTTYELSVPNYCPWCGPTNTKPTNIKFYDNYLTKFYTPQKAVMWTQTWLMSPNCFHDCQSAHEADQGYKDDFHIQDLGVLCYTANVGNKDGIGCHFDQSGNQSWWVRVLNLRPRYIQNHIKQKKKRVSRLKE
333	IHAPVVFMNNWVMPQAWGGQHPEWYQHFHAGFCCTTYCVIQAWKQYQMFGPRLMQKQLRTFIVGNRFTKELIVMECRALIIPVDLVMFTCNCYWYIFEKKFEFELTPETGRNLNHVVHYPVWFDKCWIIQIGSRRIPFETINCYISYIEHMTLDDRYLAEACHAWTDLGGSV
334	EPVFEQQESKSPISMFGELLLEFHNQTEYEWEEGMIGMMWWAGPVMPNQGQIGPMNDRCHNAMYWGDPETIEVQKEMIAMALTRVSVGFEDWWSLQPQADYCVENFRIGNVQWCLWLVSGWDYEYDCYSPAHCMFVHCTVMMLLEITDAGNANQRMKPISMMNRHCAALRIR
335	SAVVQDNMFWCCYPNVDSEVPINHFFIKPYFGLTWGGFMTCEWGTETFNCNYFCWWCFGVIAECITYCTHARIIIVWGVEPMPHINPDFKSIAPVILMPWDAAPEFFQFCMDQDGNDKTSQTENLGTMNLVHKKNLFWSQANLMLNGSSWLPITQWCQVYRLNCPIMVTRKY
336	RCLPHDEREFDPAPAYEMWCAGWPRHAGDTYCWQEVSKYCMIMFFTRPMLTHNNHTQPPDPAEWGMPMALQFAYFWVHDKVPICCMKCAQQWNDHFPFHWWWNQEIAMEFPDMHTFCAQVNYFQWDATAEVKECFPVINLCPFVYWRFQPPYVLKEMWWPAEDNCANEAQRM
337	EHDDHPIRVWFDWRRSLSEVRACFLFGNICFNDVCPATCHSRRKFVNHEMWNQVWARMGMHMWHWNYYFKKICNTNMCSVEEAQQLQYTNRMKTWDDQMSVRRICHHLKWGALERDVHKDENHHHEGDYSYSRDTFAAFMIQTVCFMCYDTHKNVAWYQKGHHIYFPDVGMI
338	HACAMYKLKSQYRHPIGSNGGFIEKRLCLWPIIIQDWRFEHNYRVVHDSDHNSPAMWQYNFWVYCMNSTQDISIECWVSREHDFGPMCHIMCKKQKVWHDMFIDAMFMQYNLKFISFNSVPAPRIEDDNDPACRQMWIIQQTTHCDIFFKYCGPWEEQDECFHVNKIQKEKR
339	ELTAASPPECCCQHWMYWGNRGPYTIQGVMQWPNPITYFKHVQASHGDKWWRLMEFKRQGWMRWNAVYLIIRPCLHQRTAMQPVLSGNVMEDHRYKPTVRITPPYVATHMTSLGPCEGGKPDRPCNRRNRIMEDPTMIIDWLNKGSNTREECDEEMCNRHYTHVGFGDFQRS
340	NWEMCRLNAGDEVLYEGLRGPTYHVIFQGHSKKHRDPHTNMQLFAYEQIVRMPPSPLRCCCSQLQDEITEVLSVNYVYCWASKLCNSMFWCYKMKYGNLNNFETRPRASRPVYLYKEICTSVDRNHHRIPNLVYYCKFWTVMARESIKNEELNWFRPHHKQPMMFIFVTWSD
341	HTYQVKWQQPSHTKTKVKRCNCSHFDFTQWRWPIKLYEGTSDTMVRAYSCAYELVIIGEGPYMPTSMAYECEKDLVSFQTSILRILYKMVAKVWKQQSARFSTMGTNRVFNWTLTPTSPNAVSSHLMQYTDAQLFPPGADYEQASGCPFSCRSPWQVQIWYQVVEGNDDHYV
342	CIEVSINDVYKPFIRVDHHYWLLPIERKRCDPARQNKTINFIEPSHPRCLVGKAFLSVRIDACNNGYWDDVYMYTKNFHFEYDCGHWAQWEIHHSYPEMLAMHYFRGPIDTEFGSARIEIYTCRCLDDKWVCDWRKDEMWGFEPFSGRYLSEWIARFEWYEPRMQLAKGSAD
343	LVATHVESYQCKNEMHEKADMISNGNEMQYSYKANADFSSTCWKIGMMCFDHYNPMYDTAPDSKANDQYQHEFGRSVHKTFHQLIPICYQKGLNYYHPNPFSLRSWHYAKGSEVCNKCMECFRQDKDPSRAIRHMAKRSQNKQRCNSFLIVPWTHNQNEEMFVFLQKLYQQK
344	NGTHCQLIDWCNPEFDDSVVDDMNEAKQNGTVHECRKDDKGSRRTCMLDCIHGCFQFGSQCAAFARHEPSNRRLVPTVTCEAPPSHKYYYPAWSAKARFGWVKNILYAEFPHYAYVIKHEHETIREADCGNNFNDRCEVIGIVHSNWYNYHKPMLTVGIVGYNMSRQGDTEY
345	HGKDEVSKFCYDTCNQACIRTGDCYVDDFRDMCLCEQMCPRVCNMISQDQVAQIMSMPCSTMIMYCTWLMGSFFPMQQLCDLESPEQFIQGRCKNPGRGYAHANLNGEECTSQATSNYNRFMPDLDKYCMFIMIPKSKWTSMKPMNCMTVHTQQSSFSQEYENVQWPMFRNC
346	CMHAQQNIHRATPMPRRFEECEKGYVFRFGFLVDDVWYEIDITTYMNLFASGHPPKLMTEYWPEPNGMTLIEGWETMYSIYSRAEGRQLVRPFYELWFMIMLEDQKWCFQPGRLQGNTEIIQIGGQSFACPVFRMCCMWWFWRRLTRTWMWKRYAKCESIGLCHLHQKKTAH
347	NTWVDRRCLCVKKEKRCGPNGIDHLNPVTTLSKSCNRAHGFTWHSIEGTEQAYNVPNNQRHHCEHTMDRRSQHQSDPKPEVQSWPIAGYIKSHNACSMAKPEPHQGKTQAPLLNICQHVIPCHAALQHQELLSPCCAIAHKGQFMHREAHFVGHCCQVSQTTTEWCEQICEW
348	EWWSTLITEHSIKPMQSPTVDWEFIMFDPRWTRADMDANRWLNMAMIPNCAGMPKYYLDWCSQIPNPEREFMDAHGMGLFVLGEKFMTAKPHFGTPHLVQFKWHGAWFDCWDAGMDMIIPSYYQQWEWACVDERMKLDWNMEWTLFAWVITSVDPKQWSDPFQEMTPGEFMK
349	HHFQTNTNIKHGCKRIHTRADFNRSSKQVMDTMRSVNSVRRAENMYEKLVWPIQTIPWQGHMMHNGGKQMVAEWMSGKTVWAMSHCGTTLMHVENSNPRDMEPSEPYIASDCSSINVMHWYHHIANRVLQDANSVRPVNGFPDQHVIVDVAMGANVWSKQRCAFGEHEYMYV
350	CSLTSMTNGMNCSMLAGCYNGWAYLVTHMRRMDHEIQARPDEACFIYWRAQWNDEEACVHQFAPWHWGAGNERLGSIWNCGLEDQPYFKEIPGRSTYWHAWCVLPMQGLMGTWDEVRCQGSVAGQHYPSWFWTGHACRMPWVAMHHEMPYYSAKCQYYCQGAKSGDMGYALP
351	QLNSNQFLQNWKKYRWESLVIYQSTQIWPVRFKCEAKLQVAGHDVHCFYDFIHAYSAFPWEGISMHSMIYAQACIDHNVEGMMNWYWRSAQWTIFMSQLREKLDLVPLGQMILMWRDIRHFGVSTDCRNAWCGSRHMCYSFDTRNKNSFFCVQHVNQTNDPCSSFARKASLF
352	LPMDSCIINSGKSPNRSSTRMGFWMEPIMRFQCPSQRARPYDKTNGWKWAIKNISSDFTKPKAGVPLAPQQPDWHTGTHIHNNCGRTTKKMMGWDHSVLHLASMYWGQRTYFHENPNVIEFRSSCYMRRWRPKLYPRFHDWDLDTEHWEPRASCIAMPPHMWWSFTWMIRNW
353	HEWVWPAMYQLQNPKSQRIRHLPSMFQGMSDVTQCGAYIIIYVEYWAEMVHIRNWDFKITPKMWWLHTDWDMVHPRMESCLNFRFRAMGIVPSREPMWRIAHFDKGIETCTKDWVMRCDCTQKFDEDMIGDEEKVEMRKCEGITADKVIEAPLEPSFHILWFHMFEERLGRL
354	MCWAKADQLKRCPHGDERMTDMTHMFGFKDKLMVAINQKLGPNWRWFASERQNMRYYPNMTTHARTTKSPVDWMLGPTPVIYKIVEFGFTGVFVACMNPPEDWSLWTALSHTENNYNEFCQAHHYPIIEKGESSYKYNGWQVIIHHVVFTGEVHFANVNWEAGMTHNPKLPY
355	FCDFQWAKHMQQHRTFLNLGIFTPPYGWNYYRNECQEPSGGGDRYSFQIFKMIHRTQFFTTAMKKDQLTDVMNRVMLGPFPECRVTIDYEFKMEVQNRAYAMVYPFWESTWMSSLPTHLFSHVWCGSHNYHCHDPGRQKYGGIQCFQVYYTHSYAKFKKAYRNIEGANRSLF
356	HTSTIVSVNCIDADDPTYQRPLKDLDQVSWSYNARQGRHTHKGWSTWCISVAPFRSICMTRLGLIRKWPIQCPQDMDNNTYRPRWFYMFCYSSTNWNEYVTHNARNEPWWKKEMLKIDSNDESMGNWVSKAHATKWSWLEVVDDEGDQWMCGEDSSYLNWTIGMSQHIMQNY
357	EGARFVIKTWPKYGDDFYPVMSSDPRGISFKTILDYQLGSFRWELSFMDQVWEKQLHEGNCKVAPCVMHLGLQPSRINDVAHCKPCGMYAPPADGLSWGCIRSFPSCYYRGFANFMHIYSCAFSQKYFMGIQGKVPQNQRTDSMVCGNDRNTRNCDQSAIGWKVAIEDVPQY
358	EQYKKKFPLLEGVDTPWLEWHFQHVKNPMISIYCFSHLNHRVMSEPLSSRHDTFVSPITLCDHQPPIKHHLWMTHFFANAPQYIMENTTAWNVHLQIKTHIGWFGHMFMEKHCNWGWWEQGKWIWKDQYSEGWGWACHWWLVHVAVPCFVAQLTIHMQWLFCRMFNMHRMGW
359	WLFHEVDGLYPNEMSDRRATNNAQKSVETYEKRVAHYMQIGKCGNAQLWRPIAVGPTCMQRRHKLVWLGECDPHEWVPIPMKMMHIEQSWSEHDEYYTPDHSEFQTTQDYVEQTCANLRQRPAKKYEPAKHVSMAVRIICASTWNGRDPYARIWNMWWAWLYRHVSLITTFY
360	HPWWRWPNSERHYEAPRINMQVQLEVSIYGDAESWTAPGCPDEAFLDWMFMMMFLFSMRTGVHRQNEMVCFINGVCHNPLFSGYCIVDEYCDIMTCFQKIALFVLEVPCRLDEAWNNRLPNVKKSRKAPYSCAGWDLFMCMVDSVFQNLWQTYKHHHANENPQSMRLLNVLE
361	GLPLKHPCCYEQPQDHRAEETVENYSSSNLIVSASVWQTAIDDYTFYIVHTAQSFMFSLMPKVSPPDNFCCGMTYPAWRHEIQGARCFWMQTVFIIRPTNVKMCSTYCPNNWSTPWTFHEPHVGWDAFSGCVEQEAIEVPPHYTGSWEHWSPRASHESIIGHWQGKPTFTQV
362	TSQQRAMAILPGSGCPEVKECEQGCHQMKFTQTVMGSCAKHSLAYGGCQDYHRRPGNWVVLCLFWCMGYAEQWCLETVFQTVNILVQPNLWAYKWLKAGQTAYLQCNMPPTPIWNEWHHIMNSVIPEEWWGVYPNDNWESITHPSNHHWLKITDLYCKSNLQQQEWESQCWY
363	EWMKMENEAMNRKHRFMMHGELAWDLKDYLTYWTANNGQYFFWNVKQFHSRMPSQIDMTEHSLKPAPNSKFWGHHLFAFKATCTQLRGHSDVTLPWMTRRPSQLQTFALNEEQPDSLHAMICWQCGAQKYWAGFFWKIISHLMLMSPEHKTSVSMWYRMQTNLMRGWKSEQT
364	LFGVFSSMHVTWGYPRWHSGSCQWLPNVKMLLMKLRWNYWIMAKVNPCKRTCCGRDGKCFQISVTVAYSSLCNTCKQNIIETTDFHDPHAGVIEVCTIHKNEFRLWSLVNGVEFEDHCSYFISCISGMSAPGIMIHSSLINWVRVSGGFLEYYHSRSPRRDSNHEIMTQDFN
365	QWQWNGRTLLAWREDQNRRRSWHRWRHFFHNLAIGIKDNLGLRFMIPNYWYIEGNRCADQIHVKFRDYVQLCIGFSDPFHMRQFGTVYCNHQSATIPGKCLMGAGYMDAWRECCCSPYFPSMQWMRMWCFPCVEANKHKNSEQLPFNYVIAKELVYPHIAATRSLTPNWWLP
366	RVCQATSEPPWIANMGTCLHPNKQGEHQHETEAMVFFGSELCGVCWCEGDCVKRAIALVAWYKKMTQRDNYKNRNGLAHRMEWPFFMIMIKKFGETFMAPIRAWSYIEPQARKAEESDHVKHKVCMDEWKVMSVCITLPTIYYIMMNMIVFTCWQTVVMPSTDCFEMHEEIT
367	GVGKFQTGQAYRKECVGGDDPLWAKILTCSCICFILASTQHCPLEMHNMKYKYAHECKVWMGEDTWCVMFMTNFCFEVGMRVDLATMSWVDRNRRIMNHISAAVKINECMCWVSRYRQGCQWPPTELIPRWCLSGIMLKDVEKEYRTTKAFGSFPVAQAWGFSSFIQVFDCQ
368	IHHWGKAETMAWKWRNMNHCQAIERPMWGVMYHIYSAWVSHYNSSWNGTCFNQNRNMDPQYVCEWSWLEAISKYSCGDTLDCPSPDERNAEQSFANFTHQCPRMNVIPVLRGEPREGFSHFIRAEFMEASLHYPKPNATMKQMFEYSVVAKHFMWPIWCNVGLSLLFCITES
369	QGCWAPWWHGYMNVIITDRRNHHPTAKFRINITNYLQIAMRLMKNLWCTGNFWDFWQDHCMYTCCHHIVDFPWSQVIAWSDWLVAEKHQKILYFIHKHSFDQVPGYIILNVAIRECCADKPPFLTYKEIEYAEKCIYDVDCKEMDNDWHFSCIWFQSCKIHTNEEYTAEFQM
370	YNRSLMIYIIYTKPRAYFKTCGIKHMLCSLNLQLLSLSTGFRAQCTFGHEKPLINPTFVFSKWDPIFHSECNPWKVWRLMIQDSEKAYCAQMGAWYRQDWGEVIWGVLYSDMAYYDLMVCSDNHPGSEDWDYFMIQKYFHGLKQMAFSYGLFRTCRQADQQCYIFNWSEVIN
371	SEWLLSQTFEIMYFRPQMECFYIPTELCDVFMKFPHEPGGGSKFIWPKNMCNFMLFFAGPCNRYWIGRERLCHPLMPVASDDKRMNCYTPYNILNPYLSEVRIPCLLNTTDNAWMATFPDVDYKASDAVDWFSFHRSCHHKERHRQMGLHWKDQAQKPRNRTRFQKVGKLRN
372	TDRYYSVDYQNRYMDINSMYRHVHRGSLYGNMRFFMVPMYAHPFWINLSYASAGLVKDFLNMHRCMAMQTCHQHLKVQFKRVYPNCEIKNNGFGGCTAPKRGDITFSAFMNHTCMSPVMELIRYDRAPCHWNNFAVMTCNKRNEMKQMSVNGGDPSGWRWMLTRRHVLKWWY
373	AIVWRLTHCWQPRIGRYPPPTRTPENDDDFVRMCESMRHLKSTRDHSKHLPNLNHYHAIDVLRIWPTQTSYWSMYGFIPPIRENRSVHYYEAMADCNTQQWFCGIIHDNKFPPIPSHIWLKWALCDFDVNLCIDPQIFQHAYVQLPSQQHEGCWCKVCTSMCQAHQTLMWSW
374	AFIFWRMPARRTFMGKKHYWYLWNKQEMVANYHFDHKLEEVLSMEDPEFVIFDGPYRYGTRQNIPKPCIVKYKSQKGAHVTVFWDWWTWVMPHDHGCCRWIKSYMCVNPVCPANWENQNGQCCRPAKFCYHVGCTRRMCHSGSSAFGIKDMYDLGDKLNPPVLHHQFNEGAS
375	GITDPSGCDQCTDWSTSSFIQDIFWEALALCCLETNVQDENCPYTWITCVTAFFRDKELVCNPGMDEANEESAQSMFQYNKDKRFCTLACQNNQICNDHIQWMRRMAPSEKIYRYPVIGFLASECGRFWSGLGTQNHPLMIYSHASVPPNMKHRWKRPWVCRERFIVDLHQV
376	WMMSSLTNDFRQPRTDRPKECKRWSHTPLHGVYYWAPKSFRFVKFHHPMSCSASTVHIPDVTVFDIWQPAANHNTFGCTGCYVCYEVLENTFWEQLVRMMRWKHSLMGCMEEPTNDYTDTNEVEIKQRMLPDGLPKMGRVTGWWNFLMSRLEPHTYICTPEPGAPGVWLMLD
377	DFYNKKMSFSQWEMYAVKQRRSHSQASSSDDMGWSCAPHCFHHQYLGHYFWNCRLDYSMGQLHNQERVIQAMVWGSWTFFIDKRKASMDWQVAWTIFAHCRCEDFLCCVNGYLKEWHTCITFVSFWLQSLMLNQRMPTTTNYSKCNLVILWWRMWGDFSDIKCCFMSCWLEW
378	VWCLEHTDRCQFESSLCYDSRHDQYCSMHPCRSHGKVFFVDGRISMHFYTLICESMFGSMGRIGNEWAIDQSGITRRIRKMYPVYAHLSQTLWPDTDEMLPPPGDMHTAFTTEQISLYSCGQSLAKWRFTGVGTNGCRIQPDSYPAFKHAINHECNRNFRHWIHTVMVETFQ
379	SWMAKSEQAITSWAPRGHEKNIQVRNTRWNKHARHGLKWMHELDCTAMVHKWWLWTYEAVIRSVIRPDWDIDKLAWTHGICIWRFFNSCPHVKNRFMSRYAKFSANHPYRWWDPDNFGVHKPWTGDNPDEKESTAMDVELVSIIGMNRHMFWTEYGVYEVHVRLMWTHWECF
380	YHIIPWDAASMDYRNNVNSLMMQRNQYYRTWSEFAYMNAPRSSDHEHLYYYNGMCGAFEGIQWYTHFNCNWVQHVSTPHIYRTPGGYLEMVKFTDKWPYRLRMIGMPKQYNEPQCVSLMHLMFPNPRTFTGVCMFDFIKRHMLQLIFAAFEDIDWDTDDYFINAWPLDEQTY
381	NGETKEFKKHKACADNFWHNAVSTCWLMPNPFHNFPFAPDRHAPMKPYVYLVYADGTMVADPMPCCCWPRVTEWNIAYSMCSQNYNIYAMKFAVQITEAYHYPESYMMCQDDQNPWKHPESEHMSIWMCTTSPKDYFGAGVPEHKIYFHTQCMRQQSRVNCWQIHHVATPTL
382	PMSVCVPELKKYKWSTGSIWMKFMFTSPHAQVCMDWMIPFFPYAGSLMIQRHKFKIQNTYNTLKLHAAPHIAALQHQETHNDRAQGHRGLYKEIHQNNRSQLWCHAPWPWFNMVNIEKHQSFMCRMEDFNEYNIRAKVQFINSTYHNDKGQASACIHLNRRQGQWKRTLYEN
383	EDEDMRYQPDVLKHWQEWSCPVMFHSNDDFSFRKPCHAMKSDSINLFWPSTISNPFQVKGFSQDIQQDWLQSRITWYWYQHILPTANYFEMHNDRQKQVLNQQCRKQYYVRMSYNPHACHLICDATYFDANWQTCRCIECVCDTITALEMMMSQAECHNIKVADRAWLFNTQ
384	FQIMILECNDLWNDQLCVVLEMGFYQHGMGMMDQMDFKDDQAEHPPEDISPNMRIAPFHYWFMSSPKVCKLTCFHYVDFLIGPNEHYMDCDDSSEIKRHLVTMIRQNTHPVELQNAMLDDTNKRWMRLNECKMCIIQQDRPNHCHKINDERAETMVYAADPLKRLMHILKPW
385	GPYANHQRVVHYEVDEDCHYFLQVFQHHWQNNIFNNNCQIAHYLWLQYINRCNQIHQMVDQWLESQPLKAECALILAKWYPAFIHPISIMPILVDPDGPYFTTGQSEEREMQRLGDCDKNWYVMPWLKPPHHVSNWAKTSAHMTIHMWTGNYMPMRVMWIQWRMPFGITTSG
386	VYHLNPGDWHQWFVYIQCQSSVSIRHHTSGHAKNMQQHMWYDMLNELPRHREHTTAWYIMAEVNIYAKAQKICGESPWWFLFDVEQTPQNGFQEVCVTFGGWCAKKSEPNTRWDCQSTSYMIGSTRWIKIYNKRKSQQTCHASFEPMFVSINALCDYTIKWVVDHMQNPPSM
387	YTIRFIPVSMDCNTVYPVSFMGCMHRCAVSFHWILKDTNGDSAFTFKGYNSRVHYWRMRKCTHHRKIPRIGCDIVYNPMCGVHTWSTIGEWPNYPNVLWVKLVNYTKEFDPELTAWERQCTQVHTSHMPVWMDPPDYMCYRCNAGFWDECMLAIEESLLDFYKDHALMDMAT
388	SYSPPCRISQGARSAVLRWGIPTQYWEEIGFMLHHPMDDEDVHYPDCHNKCQSGWWLNACPGLLAPPREREEEDICIGFSDQIKCYIIVMNAMHTRSWRYMCRRWPWCIKWGGPDFVLHNDMLILKLTNYFLHCMGISVDRHYMVHYWGMVWIVDWNPNYCKSEMRCEVHWA
389	SANWIQWEADYRPWRQNPQISNIMPMQEICRMNDLAKQDGLNKDYSRFSYKLNCVWYYPKETRFVTINHRWDMNRRSKIPFHYRQVDMMLAVKQKEYHHPRAWWYNFLGRLWKHAMLDHMSTMITKMDMMTWMAYFRITETHPQMYDNREQTETCKRYEQAHAYTAWPSPVG
390	YNRECLTGYLGHQCLPATTYICYAFQDWFNCHAPAKTIGPVECHYGHYDKNPLTYEAFIYYYCETFKMEMMPDDFQMMFMWKNEVVGCLVYPQQFDQLPQYTVACEGHKCTHPMDKCSVLKYKVMPPLLIDHGGYLDNMFWISYFKHHFMDIEERHKMDKPPHWVMIMFAKG
391	GECNVSYTKKPNRETTIHEPLMKDQVEIFHCGEARQNNTHGSGADQLRYNYVEVSKIWQTPLETTGLDGRPVQSQCCRWKIGRLKMWTVNIMDANIFQVLWCTYRSAPWENWRSPIWKNHPSSCAPKDQTYNHRQGNFISSRRKELNGHPLIHRNNSYVPKYWMANCRTVYT
392	LFRNECQMRQNYRIHGAIDAFPHEVCYKGDCCFNCHCMYMYREHGYHFDCYFIGCFDSYLSTGHVRLMAHMMQDLNYNVKLDDQAFWPKYVTPTGCPDDWYTLYLPFEEAWAGMVTDMAAACDCCRHQGIKPVETVWGAKRWVTPLWENNFQMHYHAYLYDCAHVWYRAYSY
393	QYWVNMVKKITGQEILMDDDRYYEIFVTCLRNACRMMHGPHCKCQILLFCTKTYDLVFENAWSGFWDVHIRCPWQGWTGFPKPKSASMNTPDQLIGRVDDGVHQNKLDPVYMSYNHIDHPLNSGKIHCQTYVIWPVSVTFAYYIQHFLKHLTCEDMVMIKIQHGFHACASTV
394	NPCIIFCPSPRGFSHSGHMYQRDHDQRHIDMFFWSWKMLVHEKMYCGPKDKAYKTCKHFQVLWRILWSMAWIANAKEFYTSMHDPINASKWTFMTDGDENWQVSDVRYKSIPSQNYYIFEFQLPFKTMQFYSRVVNFIQIIIDSFTPGWGTLRDMARFALIADPFLMDAMHF
395	FTTQVNLIDRMYTWFHYRHPDPIDCHTYLVRPWYFAKAPFTPKTMPVGKWDKKFKCAFREMNGRDPMANFTNLNHFSGCDHQIPRNPSVDIYLPAVCNWPRWTFNIWDEKEKQHQFAWKTCHMHCCNNDRAGRYKQSPTVRLSASYGCNHIIMIQNQRAVRFRIWVIYSFTG
396	GLCGCCHRNGFAEPHLVARPHQRGTNQRNRRLNMFLHNSYNWADAKKNGKDMECVQANWRCNQVYRLIFMNDIPWMHDAHFKQKKFMTIEFFKEDVMWATCMWMLITWLPWKGDVVNHANWRIFAMRKVDDLGNKFCTFKARVSTHHWFDDCCPAVKQRTRCSSCLYWRNYM
397	DTAEWWKHLCVKDSFVPWPDLCYGHLSKQSCCSKSNQAPLGITFDWEGHPIWAFTYENFNVQTNMWYDYDEFVRPAYWAYFRESCGFDASFIRDTTWGDTLRCTHYEHPALEEKRNEDFDGLFPNEMCLINCKIGGHATVEIQAIELHHLPVTLFVRPIYKVRQCGLVATMH
398	FTSGHWPFHLILDFIESYPYNHITAQNCFSTAHFFTTYDSAWLLTDLEKPKNDRPHNEVRDLDACYEWVTPFGQYVQWREQTRKAGDFHVHNFFWYIIATCSSYKHQGMSHPFRIPVAECQEPMKLTQYFTLLQAIPQWWYRFLNHLIYGAQGVNQQAHLGKCHSSTDDQEE
399	HMPFQYAMMSHKIFMFSLGRLEYMEYNPNERDSHSQAAEVYIVWCQLAVPDRDYMYIFMLVVMIQNCATDWATYYMTAVVGHMSVLQVLRVDIRVALYPYHLFYWKQNLIQLFLNNKMEYSCGDRNCIRLMVTEPWSRTDTKVFGIQMRYMTVVTYFTNSWVTVNSNPWRKD
400	HVCFWCSLDKCIFSTPTDHRPHLWIYRRNNAVLKLLTPTREMPNNDAWRYQDVMAIVDEKKYSFHMKGMWHGWVNLKWFRVTNGGSTNAGGFYHDAREIHDRGINGLRTGCSHWIFMEEAHRTKRVSILSSWLPFWDSLKEPHGPWVLMYFDKHNGENASWFCCEVFGQLRF
401	ADTQEKYRKKSTWCSWWWKKTFYWRNDAAHSWELHRWDKMMVHHFENPHHYIDHSQDEKETDRRYVHLACLKRCQSLLMVGDTVACWYEMAVAVGVLDAIRPEVEHPRHKRYMAQVCFAVWYKEMRDYPFTEWMHLCKHFQMMNLTNELMNMARSIDSEWDMTMPIMSGHIM
402	TMKAWNHADNLPYGPPEFWYTKPDHAKSCFLPSSTWFKASYKHDEIQSRRNMAAGWHHDRRTEKGRITWATIYGWRLGIQFVTYGWWFPNYDGYWWSVRVPMSVTTSIVIMFVNPTTISWKYPQKFHKPWMDELLYWEAESYPSVGKHKDYTKKKFQINHWQVNVPSINQFN
403	IETEAGFQQVGPARGGEYFCNYQYTTPMVISQFKPALSDKNLKEDPIMGLQWQYHHEWSIFGSQLHYIMCKEAPHCTRKWSRYHDIVLRDTPVHLASWFRMMKRMESHVTPECMRKYWWYPMRQVMSMHRVISHHRIFIGEVVMSMDLVFIFLKMERICIKRKPRRYGKSIR
404	CQVSKRKNLAETYFATCVTPMCGVHTPERWEPQGWQCWFYRSQIYDCTNFLWLSRFQRNYNEHKKWGMKLKEDPCYPDTVFQRHMGLYYEKHWCSAYIESRSRPLFENESEMNYADFVLDFEGHFQDVISRMMSPEQKMCRHVSDNTYYFLPFDHCNKRGVNPGGCPEQAFM
405	CTGCQHRAQASWLWQMYLNTSEWEECLAHNRDDECEYWRRPMYTLDYVFGNGPTWQRVLSGNHFVEADNNSPLYSTEWGKEVEVLHHASPRTVLCSTMPDNWKVDIQAAIYWTRMQPLRCVMCDRMMSDYAQRVFVMHVQEYMAWHEITQMLNPVMYTYWARELIDYDFCYP
406	CGMPLARPLNFIYEEGFSRHGFTVPQCEHPRTSMCDAVWEQDHGCPMRHEPMYDKCMFHPDTYLHDWKMAWNMEIRVKTIQDAGVRCWIKDCSQQWHDNKPHQRCHVPSPIYQHWENWAIRYPHMFHHAMNVLNDCIAYIIIAIPSPDSHCPNAITPCAVNSHIMWDCNWFW
407	RELSCNRCEHFYIHWWPFIETKHQHFYEIRSLILIPHKQEHLSVSLGIWWLHKGIHQSMPCICRCRMCDPIIICPMQIHDSLWRDPKKLSHDPWSHWTMPCVSHDVTQNLIKIFDVHDNRCGAISDTMPIAFNLQHTADSSAKQCREMPQCVNNWDGLLDSYKKASRRPMFV
408	YFYVRCCDAVMTLVNHLRPPSFTWNKRDSEAFFDKECRADGERYFGAQWTCAMEMRRIMFQFWNNDQSPYRRIITVDTNMLTPMVLFNECNHDGGSLLLSLYVWDHTLRPLRKNLTASPNSKMGVLWREAYLQKVLKEMGKCERCSRSTMEHIDFQQWDPPPPGFHWGEAWY
409	HCPNYCQLWLKWAYYTQLYSLKWVEFEESHKWSARFLYTCHAFVYTYIECGSPFYKMLTESSPQRFQARHTQWVETYQNIQSAAHVKPNHKWEGTMELTLIAADTHYSMQLCMQVSAMWYQHRVGGRIDVREDFLTVWINCLLNFAGDKAATLTVYDAYDYPSPMQRRKAGK
410	VNQDDECLRYHSLWHQWANSTHFSYVATWWFDTFAQGSGERTQLAELHPKNLGWNHGEHNTVYVVQLIETANLIHQQQCPHFWMQDIMHFYRYHVKSEDIPPGRYTIRKGDPITTKKEVMLMNGEQDELVVHDKRDYPIAHDFKAQYPQCANYHTKLKFGGYKKAAFHNYSF
411	HGCMWQALTNMALVYETPAMMSHYCEDCLYWHYAMGYFPSSKEGDRMNIMHTCPGGHMASMWTVRQSDIKVFWIFNSACNNQHIEMVFLYYTHPCLKFMPEMPVMHFSAHYWNLLVYKSIAKSWKPYWICLLPWRKKMLFQGINEGCNYTTGFHPDRYKIIGDWCTHVRSYR
412	IWCMRRLAHFMLENFVPMCYLQFLCFEPHYVFSMSEGWDHFFQDYDHENRSNRKAAPYVSINYRTADQCWVKLDDWMSRAEVCFPPRSPITLGHKQHCPSDRPYCMLSFNHLMIYWNPDINCEYFVMQNGNKCQRICHDRIRTIRMIYPISIERGTMKLYSEVSVFMAGIIN
413	DDSTTKTWCKYTLGIRMNGNGHQLYRNDEAKCHMWGHYKLSMTNVRVNSGIHCCTQQIQYRLYVAVTYRYFISYHFKPHKYVMMWQKHIYGDMYTCHRNRSVRRGIAVWPAGRWTYQHWHFFTLEVNECEVCCACQTGMVPKNMIMRPVFSKCPLYYCERVNDPTMCCLRRW
414	RVCNIPHVAKHSSTYPNYNQIEFCRDPDGCHTQGIKEMCNHIIHIFAVSKFAGIFLLDEIIQAKQIGKLIAVQLEVDVTRAGRDEGVPDVRINWGNYLNDSCCLNSLFAHVWIQSAKAPGTFTTHGVPQPTQHVEGMCNCGADSAHSDPCAVYEVWGEDEARFPLGMGACRN
415	YDDAMLHANGLIAVHYNNEFVFRHSSNYMLAILQFYSNHIDASDGIPTALPYQNATSWPLGGFPLFGVFLLSRDYSVCVYNYVQCANNDPYRMCYCDSPCERHVKYHVPMEVKSCTQFPHQVQENRHSHYYEFVNEETFMYYWNGTQTNTMRQQFRSFCVVEYEFGGHTGQC
416	TVCGGPVCDPMAFTFEDMKVPMMQHVADRTKRFLQYCRGFHPPCGPSIGNGYRMFGASSDDYFLPGLKMKRRITFPADNVDMDWKCPTIRWSDTRDAPCNKVQHHHMLICYYSNGDHRTAPNPNLIPKPNSNRERGSQWWYEMRQEDPKHVKHPTPARRTCKMYSKNKEMDR
417	QRCAPSFQFHQWGKLKCIWPDQCWKQPLHVYAWDSFAQKNYPWTKHVDIWFTLFNNCWDCTPKTGGCVIFTEAEQPMGLAISPLARPKDHPVWQTKMCKWPSRKATYISVFAKWCHGCPSMIMQWEAHNEKQHMAPDGPDKWYQDYFSCQMWHAFFREIQNTMGNLLGTVQD
418	KFIVFASTYGHGMIPWVFMAQRGCKYVEQPKSKMIHSRYAGCRIGRCNFQQEGMKAMLQDRMGRAPMSVRYNCEFPWVCMSMWSRGIICQGTNLKDDCCYISSAGYWRCVFYIWPNMPQFYPPFDWEWLKSLLFRHMLMCNQAYECTDDEEKIHAVLRMENYMIPMEDCYIK
419	QAMTRAKMFPLNWYAYVQAQDLECCSKHAWSESKICATYDIQNVKPQNVDDDTVTDEFATQSYNEPHRNTALDPLWQLDAYCDRPQPGSRLMWKDNMVDWNEQACTDCTPWEYYYPTRVGVDKRFFPNVSTNSVFGAFCHMNWWIRSKRGQICCWSCEVWSFKRFAQVAKLW
420	WFQQVPQPYGTCWTKCHFHYCECEWNEYNYKEHPEYFIFTKGDSAQNENMGCPRWHSPDCAPNMWQMYYASATHGATQESDSEYNTKIGRGVKNRLTEVPAAWMDKTCLDWHCPTQLCIWVDTDMPCRKPCAPVIYLFGLQTGWCYYRCKMAQDEQDHDVDAYMWPCNFLYN
421	AWNMCLERCNHTYYRTSTPNGNISWIPAAIKNMSAVCSQMDTMIHAHFHTRIRNESFVRPRPRVADYVYWECVSNHYMKHYWTARSSSHEEEYTNPLCYDTNTQSFPAERWDIFPGTDPANGEVKHWDPKQCVIQHGVFVYAKFSPNWDGGGLDYRQWEKHTKPYGSINILH
422	STFHQDSDIRFRFMGSFGRYHNPDHCAGHTRTWQFPWVSSAPKMDAGVGKNNKWGWWDWEMYRRQVARESMPHSTRNRGWQRHTTKVFTITKARRQAIMEAKAKGSWAPKQLQCCDQQICHFQHFPQSKYTSCDIQYDHPGYQHENADTMWFAADLMYTQCRGTPRLLCNCY
423	NCNTKSKPLFKVHSIIFHDVFAVMIRYHSNYFTYELARDQFGFLPQVLMMAIPQPYFKTCSVDEDFPIVHSAYKMRNPFPRQWAHNMQKDHDLFIHRLISKDDWATVSFWKIPERCQTRVCFHHWYKCVQRAEPAETPSERKVCIKMTHGCPQDHISPYMLQQVHNVEGGGI
424	VFNLYIESWAYIEMTLFSAQNCPRDWYTQGCVHVSHRTNHFTSLSGTIFRECICHASGSPQGSKSMRQSSWCWYTSMDYNKEWYNMRRDNIEAFKTREKCGDCKKETKDRRWKEDHDGVNDKQSRSRLMPRGELCENDKMIPEMNWPQLRTGFERGDFEWDFLVKMGQWQKK
425	VTPVENVNPFNRAIWMIRKWTTGHLLVLTWHGDWKFYYWVGCKGRLPDLMKTYVNKPDSEFMNASRHMRFNAYEEIPVNERAWQIQLNMTYMISHLGMKWENDKWIDMHVVNKDVGLNTTNKGCEHLLFEKNWIFHIMLEWVITWFANVRPSVGPAGMNFMWKSMMMLIWEN
426	IDKSDWLQGCNDFTTRWYHLAGWHGCNSNCAFFDPCVCAYMPEAWMDMAAFETHDWSKLASHLLNFCNSQNYHRTHSSMPPTAHERHFKDPAVAGCVIHGARKECIPMIDAVAGHWWVIEHYGFLVTPAPYVVFECMLLQTVCRNQHKWDRYLKTAYETFTDKSKRRDKVHS
427	VMYYQNFIHSKFYYPEASREHVFMCWDVQNAILTSSGNYQTMQGMNGEILWWLTWHEAVLHQYCPDRLAPATNAHLQAPGQCQRVPYIKPKESTCAGGGPANAWYTQPEDKEYNMCVAMQCLYRNWSKVMTPFKHPYSLEPLRTKKLELNEEWPRECTWMNRASIYNNNHAD
428	GQQFMPDNVIDSHTFQIQFLMGTCGFQYHRIHWLIVWRTFPEGKFILQMKCHDLRMPCYAFQITGLPYHNASHDAPMQKDTAEMWCQWERLWCMLAKWFERDMVCRWPDIWFLYSQEMQIWQMMTGEQRIQSMWPHYIYARLNYNVWTFRNQEFKRFDCFKITQWTRKSWHG
429	REWYTIAPAVQRVMHEVSTAPNGMRPCECLWIRFFAVFDNSVGTEYRMVMHGAQGLKRLYRASWYCSKAITNIALMPTQDDKPPCTFKIPAIQPVHGQHFKHSMLFFHEAHHVQLALPVHGDDGHKQTHEFPTMYWPIEIHCMFGKMKQYFPTTEEKHWVMSCIRMRSMKMY
430	WDQVETVVDLRNKALCFDLWPHLEKCHFSECEYMWFGMAIHKTAHGFNEQESRNVPGPAMLRMKWHNDVWKFKMCATKFIHNWDCMCNQTIHFSTCAKGRDHMWPHRGWVFKGNQMYCDTCSIISHYDWQCCPWVDPHWHVSAADDRQWPWTRKWDDCVYFMDVPVCYMQSH
431	IMRMADEMFHGCPHSMADWIDQDTNNADPMEDCCYHSKWHVILRQYNICSILFRAGQPEPRTQQEYHVCDSCLMTPKRARFNYRVSEGEAFCPSECLVTDTKRMLGMECHYIIFTQPMWCKGTCNGWLKYPRCSPKIQFSRSCDPILKTRHVKNNDYWECYGDDVVRTIWTA
432	CDGPRHVRFVSIVGTNVPSQMHTMFNFPDAWVEIWEMCIKAHSLEWGDFLEPTRPYFHINEFTILRDSIRFLQSLKFDHFFAKRQFFNGCHQFTCARRENIWWRWPYWHWRLYTCLQAKFIAALCCSNWYWRWGRLSKHIEVIIHCYPCDRPVIEWDWHEKNECTAATPCKV
433	ILAYGCSWSCVAWDYGCCARVCWPMKTVLIGEGNTHKRLVFDESRWVSIFCDKLHTCKDVCTWNTNNPFPCVSFRTVQQCHQSDQSSTGKGPTGWSYTYDVWAEVAVRRWLMSGKPILMSSKFMKVEDGHNNKDRMYMFMALDCSGSTFCFDFMFLYMVREMAVNMKYNITR
434	NDKHNDSTCCIYFHQATYLMPQFKCEVLRAVMIHWLGWWQPEDRIYRSYKIKHSWHAIDYSQFIPNPGEPCIGVAWPCKNLKYFYRGNPQPRYCYVECAIFKCQIDINPPGPYCKRMYADWYNKGCRRAHEPECPIKQMIAGGAPIRAQQRKDPEFWETWACQHRIANMSPK
435	WSGSFMSWDWRIVECFTHEVFKYRDMEPMFARMVTIINMSHALGRTTLYPELHPEFEDCVLCECQQMDKCVRRLQPQHGCQLIVEWMCTSVFQNVIPTMVVAVLGGNDLGSSFWEQFFVYDSYTCAWKLILARYCSDMTGVWDFQWCCTAPIEVRVDQDPIVFNPDAPCTKS
436	FVTKVVVMTLWMEACAEETFLWGHSEWIGNMWKSSCNIEVGQNGCVEFLKENCYSWWKVPHGQQRIRIAHRRFRMGYTKAGHVQQWHFPATWHAMCFMISIMIIFWFCQEDPGKSNGGNRDQSGDWRIKIQYCHVTKSAYMCYYAEKMHCKFSDTCTPTRWQPDWFPQWPQT
437	DEPCLSCSIAQCLMIKQVACWPINMIHKMSTNCLYMYAQIPHQDLWTMLANNLCCSPLLKSLRIDYSPWSINMCGRTFGMNELQMLEDEPRETSMEKDPQPGQMSCMSEHPEDGWWDSPAFIGDEHLWWNDQSLYKNLTYFHRRYSIHNHDWYTTLVKLWTQGKKYYSCCLM
438	NFERISFSLSPAYKHPASACQVFKVICRTCHQRDDCKQVICIVSVLTPPEYYRKMFNCYGHPDWIQLGMIAPDWNDQWRGTHIIGMNLMEDLHDQSHQPFWMTCHREVHIIRLDIYRTGIEACHSQTQERSPLVHIHDPHMKRALKIFEVIPEVLLSGWNQPFCWMMILNWW
439	NWHLDYIRTNCRNKRCSWTWARYMARFWVASKQYKVHYKDPSTDLHFTAKVDYLVLMYSLFRQLTSPISIIWRKVMCDEYNQIGGSWCSSIGIWYGDMDKTDDCNQHQVGQDINQLNDGGDHACSWNQNPRQCEKTKQRDANHEEDNGSHSKHRLGQEDAKTNMWLCTTRLP
440	PPATRAFAGDVMQRFMSSTMMDPCDFCNKSRSNCWPRCDNINLLEFGTVTIFCEHESKRDLTWKQRSSFIDENRRIFYDYMSYCTPCFRKDSNQPMEGVYYIFRWSWKYWISGNLPHSGERYSEVRWDSIWFFGLCHQVQPYPWQTDYVNVQCLECNKRGMALMDATWAMLF
441	VYGMCCFIYEAGSMSYCLQLQAMDNCWDAMRQVNLWHWYCLDPHCPCWKRAQDFFCWRMGCSGCWTMFRFRAYSHTKSNFHYRYAFGDHWQVCTSVWPFMATMYTEYDRRSHVIETVGIMHFYKSQGRIRKLFSWIRKTFGKYMVNGWYCRADYCRDVCVLHVCKRTIHKPE
442	AMFQNEKSQLEYSQTTYNKFLRMLKLIYPWTFAHKMYSLEAFKQDFFAYIGHEYASFCSRIDRSNQVQWISCSAPNESFVSLYARWCECRTYQKASKPVDHRWASLVYMWFDLMRLNITAVKQRVQNMSHETFFCFPMQTKPIPHTRQLFEIRAHNLMVIPSPVHRMREHEE
443	WTALGHNDSIQHRSVNTCSHSWSCANGSKYGFHMLYWWCGQSAGDHCMTMKEFIVKHEWYPVEDVKGHWHENTWWSECLAGIWGDEDSGYVFRSGWWMAYPFKIGEDWMATIVLAFPPYKRVTFRGHRFHMPCLDRPWMPVDFYDCGVQAIELCYETYEWGQDEDVRHCKDP
444	IRYTVPNAGDKGFLYTFPCLNWFLKNWINGKNYEIMWDNWLDVWEYMLIEEDHFSFFVRMDSSWAGIFRNTPGNNGTGCQPGCFFTVYDRPPAEIAMCGQSGTSDLDQPGQVAWWWVSPKGDKHNWFIVHGEPDRPKFQQEVAQIGWVWSDIIRNQCQEWNQCWPRGHRQMT
445	GRKFITYCEVKWVYPTNKWLQALLFCLKRQWWDVWYLEKQYNGNGLVIHPKAPMKWVQGWHARVHAQKCHSSSCNWCTLDERHKWHTCVVPQECIFNINFKTFNHGQLFQLWKSTKVCVLSPPRLSWDETFRVIKESPYAETRNSLTTWGDERCYSKRLMRHYKECDVWGPE
446	FDTVTWPLICDEYAQKEHLLEQYNQTGHINRLTPQEAPSGGANRDCDQLMIWNAHFLEDYFEMPFPYAKDKQCYFIQVYVFSDRGIFLLAQFKHAHTCHARIVMWADECGSGHWVQEAYWGWQRSSKEEQFHWCADSMPHKHHLSGMQTEHDIGDVYNDRLFQLKPETMTVP
447	SMWNFCHFSCDDVRYYQRNRKFCKNAGYRHHCAKRSLILGYSDLAPVDRWEFIPQHDAPAEAIVCPFTIWERTEFKGTSLTKMYSPKIFPKKIAEELKLMLYVNARESNFLGECDTKNQQRIRQMTKLMVDRHQYHFLSKYLSVNKTKIHFPNGMCVPMLLIDQECWVDNGE
448	IMMQRDFMPKIFWALKRGKCLHHPAEVDPELQHVTVCEQYESQFVGQATSKQGWHHVIERMTHGAIMHRMGETDLFWDEHTHFVDAVKAAVSNQVDTIMERWSQMHPKPLCYNIHENCHQWKLMDMETERNQFFFCWMSPFPFFEKRDEELCKMFDHVTPMFKKNHKPRAEN
449	IWFHCGLWIVKDRTGSYDIEDNAVLQWMTVIDVDENLHKLAGGTWYAWAPDNSDIVHHYVYCHACQLIHRQWAFAKLECMWQNCHPHCFLMFQLDSCMTGTVRWTEPINKHNCPCLFSEIMHHEQMKISHSEPGFYPGATGYHFDCFHRTAIWRQGVPVYRPQANSSQRPNH
450	MMKRYTSNPQMLVVYVDNNIGDKTCSILINHCQPKDYHGSVLPGKMTCLDDLVWYRNPSRKEWSCRLCKCDIIKHDMQCDVSNKDWMTSKNIRYFISWIIRREMNGWLENGWYPGHMIQEIMACFFNYMQNMKAQTLSTEKNSKHRSITDEDDKSSAGRWNFDYRYHHSPRV
451	HGLLLNCKVWVCRVTYPAINMGFIFHTSNCYQSWSNAMRSHEKIYPSIWETSQMSRCIYKVCKGSKQTSMHGCPNWVESHRGSCMESCQYSWMPMMHGCCQSCHRIFHCPVVAYAKWWVGGHVFRVKVRIELVETPWQSLHTEKMSTIDSQQQYDPMPNRSEHYPACKFSDA
452	WAWHQSHKDIYGSTPEHIHVNGCGKPSYAEFNFPTNDNVYTRWVHNNSRWPSRPVFEQSGRFSLVCDGIGYIPQFDDNRASYCVKEINDFEVAIGCARDSADFNVGDQRHWPCQTLLWCSASHFPYDDFCSLSMKHNPQFLYHPWDNQVSPYPTTFGWMWSVSPHWHFNCAH
453	VHRVGVVRVPVQMMVLGDLIYSLCSFNNRPCHFIVALAPCVHMDCWKNRLVTGGANRCCICAWTSVAKHDDCADPDWGDVNKVRIFRFITKWAYCTILCGTQPCWFCGSDNVKYALSEKQLGYDWKLQDYAFIEVLHPEQEFDIYTVDPYPKSTPGIYEEEPNMDNGHDHLD
454	PISIYQMQFVCPAVGPEMCGTVHSSHENIWDMDFMRTNKSEMTDQWVTNAIYYAVVKARCDYMPYTGGDKIQLPYNEQPNSHYWYRQRLCIACINMYGWHTLVPNILAWPYCHKDSIAAMWLCFGSCRPQKVGPQGWPWCKKMKSCCILECDSLMQLWEFMSLCPKNEPCQK
455	FVANKLDMCDLEFKSCVFPNCEQYVRQRNNDIRMAMVVIIMRGSYLMSFWCKRHGMQWEHQCTNHHMLSCHDHIGNQMHLGHELHIEALETEPQARQGMYSFEWLWPLLAQPEYCAPSLDGVWPFKFKFDYAAYGIKKGYSCFDPQDFQHQQFFMYNTREGFQPTRSTAIHP
456	EEQWADWDEKNKKVQYECVKQYNTKRADAWNCALTTYMWQPYVMIMVWPWEEIMVPSNRNCCRGQHSHQKSATIHRKQFGDLHFKAMGLRWNGREKDKLSFRYRNSLMMIRMIRRRKNNFFAISASWHQQVAFHWELFFYYHVANFGPQQCNTMRQGVPEIEQDRVELVPTL
457	FIMTCEMTQRGYCSMCQWSLHHNSYTCAHPKVEMPFILTCMHDIEYYAMVADSRWGIWRSVWWISYRARRKCMHIIFVYCMFHNEACSREIGHACSWWEQHMQKHAGNAMRGTPCSCMWFRPCDPYCYQAGQYWSWAENHVRCNQEDKPMISSQKSDQNTMRIACWGHIWTL
458	YLCGLSNCVFCPSGSVVRPLDGVWHMAAENPHEMWHAAMAGNDTWFPCFKQKRMLDQQIQRNFKVGGWDSRYFGAMHNKVQIAWERCHAQWRDCVCINSCVSNFDKFFIWQTVGYFTVCKRTNWFRSTLFVEQDDMSDHRTELTLQIDCKNSNIFFDTCFMTHLIWVPLASL
459	NWKFWCGIKPYGLWMLQMHMTSAQTSIFYHVINWFSICTGNNYPMAMRGWKKHLPLSVLIRGNLVKDKCVTCFYTDGFLFTFPQIWWNQWTNKFKQIWMPCGQWYWEEMCRVSFNNMGMWYAWEYMEHWWVNHALCKICQVNWYEQQTCGHQSHVSMTRTDMRLCRIITAII
460	KRGMKVEEAACDAAWRIRFMCSMEASRMTTCQCCQLIPAFPNGMLQTTEYSLIPLIVHKLSTYIARDNERIICACDLVIDSRYNDCTEGCCKTYFKPWQLSQCHPGHRGKCKKVDRSYWSQYQPVDNHIHDTCRYHIPLEIFNAATIIGDEFNVSPSWNPQFSYHSNNNKWF
461	QYTRRNMIMDSKFKLRQATRRSCGEACKWWVIWPEAHISKPWVDKNCDRERRTHISATRMYQEYKDDVCNPWQEMNDRYESGRCAIGDVIGDGTTKDGFCMQLRTNKMIQKYFFKQQQPAHFRFECFNTDKAEGYLNNGTVCENYGTMIDKKFLCISCDNAKNTEQMGYYPL
462	QALQDPEQCVIQEWSRPFEGHEDNDFPIRTEDGPSMKPHIGRMPSTALRMDQAIYIRYMEQLVWQMKNIIYNLFTLWCSLIRATNPPHKLQRDLSEISYDWFWDLNHEWSSALQETFLLLQEFYMFWNPGTETVRMQQMAKILGMFGCNPYPQFWTRILGGVGDFMHMHGVL
463	VGMCAAKRTPWDRVHEKMFMNCCLWAMYPPATTTMMNWGRHAQWMLYGRRDWDTQGNRRKIDDLHSKYMNWCWMDIFMTIQDEDHPAPINLWNFPTLWPCIYAEATQQCGWAAKREFSQLMVGCMQRFCSFCDLQQAWCPPRCSVRLLHPQVCQYETAYWAPCKAQMMYFTT
464	ACKICHRNTVDTGNHWHATRVSTAMMMIQVVNWSQQMRQLLTRLGYDQVTWRIRNFTWTKEVIMLGCPPFRPYHSCPSEQHAQDVVAGIQFDYNSPFKESHPPIGLFAEPIEGSTRLLDVANDYHPRENQSEGNGDVTHSWRGVVRASSLGQVNWNRRNWMNMMHIWFIYDF
465	QHENRPHFHWYANQAIVYWFNRDTVGCWQNACCKPDNQWLDVCVFIPKWFVVWYQQANEWTDWDGMSQLYMEIKVKEYNLGGSSVSWSFSEQIAGASICQIQTPNETDACILTNICPLKRLDLTWNCWGHVDPGDVRFWGDEDIELRIFMYVVPEKSIAHSLPCKVDFNSGK
466	VAPKSTEDYFEGRVEGVFLFAAMMFYGDERIAKQPAPEFSAHRKGAAWMDANCMRSQPCDAKHTADKWQSWREVLERLPMPWDGDFVSWVTSGPFRAFQKERLMMYEQVAPGMQTSMYHLWSWMNKSKNRQMEPAVFQEFAAPEPPSNFSQLCRGYAWPMARSQTINDTPRF
467	MSEYKLNSVPKTQDRMSMTTYACMKWADSVEPPWKVGHRPNDEGDVGNKLHMARTCHKSYQNVDIDFGFIMLACREMRKDHMFQKRIQLWLDRECYTIKWERADSRWGHCDGAGHAYAFDEYHMTNSQHIGRDRDQRYFFFDNFMGQYQHDVDSHQCWVSVTDPLPTHALTS
468	EHGAENDTSDKMICKSNSLGWLRVHCIDQCFRIMAFGLTLPCVQWMIGPHINICLHDHYDCWGEAGEMFAMDADCHIEFQTGHYAWSLTFVFVYCRGTAPEVQSSPAIMLGNNCRHAGRIMYNYKTPGKVEPQWPSFTNYQNWKAWERTVKCWEQTDRWKNLLSWMRNMPEM
469	PFWYNGAGAYKDQHKCIPVWHCYPYCAAHYKKREWGAQLWKYWSPWSFELRIPHESVENWDYKQMNKILMKEAGQIHSPNLAASHVKGRMKEQTAKRHTIVRCRICVGPLALDLRPAMPWEIWDQDYNTFSPPQSCFSKQICFGHRNCGWYDNIMYHDDVWPEETICDHTEW
470	TQCYWDPCIQLNTYISEAALEKMQSYDPYLCQEIGASGFPNFTAGSHPLDRTVFWCAYTQDMHCWQMETPKCHWHKRKHYTDHFEFRSRSVAHPYWYLGMCSYKQPIKARMYCTREMCRCADNDVTTHLANFYAWHTLETNYFPKMRQLCHGWNITTDHVTWYIPQSCFMLC
471	TGFFWNDSTDSSCQCWWHKALKMEHECMYEDDRETCEYCPGEVVYITNRAQTESYLNHCYMPEMKLCFMRVFMEQFHEEHPDRTYQDIKQTTEGMWCEMDLRDNRYMCAGIRICTQINGRPASMDSMHWDLYMWGWPCIHNDHGNNIHSLKTQKPPHDIEWWEARGKGDEVV
472	CWSGGNNQGESCYPCWGYNMLPMDIWDQSNDYRLDDDYQHPYKIYHQYCWNSGQKLNNLTQCFCMRNPILWKCHRHVFFHEYNKVMLIQKQNKNRAPTLVAGDGGSVPMARIDPCGGYAYMKMHMAMDAWGTGDPAGDRYGSIRTQYVLYVDTGWFYIGQPLDGALAMERKW
473	YYMAHNSYTLTAHFGIHPNPYLGADPDGLPYDLNDHVHPHFSYVNAHSRDIYWNKEQYSWVSINCIYVDRSVPANYVGVWMEVGMCSNTFNDPIGDANITWNNRIIDRYWHLHWYWGEYWLSKSGFEMPTTVAGECFEYPYRICNWGWEMQGIWFFWRTPWDSVNIICRWIC
474	PELLFHNAGPAQMMDHHHLKLKGIPCPMSQFTWNWQQMHMNQCFCIWGLHCDRWHNSCECAYGTHSMDDYGNWWFGADGWWLFVGLESKWPCQTEEGWHPCLLETMVRKFCKAQGVWTNSAQVCYHNHLINNIPCAYDCVCWIFMIVPFKQYRCNCLHACANRPILWKQIEY
475	VVKQSQWNRKPTFVKKKYRSLRMRVIHTNEFTADVQHNVSHWDSIDAYHMAAWGKQIGYPGEWLHQFDSIPKTTLIAATHKRLNSRCTWLFCFVCDNRSWQCREMRLLFHVIKCTRRPYNKCKRHKWYGEASMHSLDSCMWIICIHFHKKVIVITHEHGIEVWHTLQINDWL
476	HQEASGIIPMHQKKTWAIRCGRSFPYSSKFKWMWAEFLLAHSHWFNTACWDAECDFWAMAHMWVICYNTHTFPNGWCDGHRGTSVGRYWMPHWKKAAGECMEDGHCDSMPSNPPWIKSRELFVYIQKCVCEYCQTVSKLPRCWSQDYFDLRPGRPYMKIITASYDGGDTPIV
477	ACDKVMDHCIGHVHWDDAHCRRYCGLFFSGVPEEDHQWKDHVIVEISVHRVVRAMDCNKRKEESSRLYDTGPCINCGRRPKFKTWNFMPENCCWGWCQSMEGSYFKKGHRENPQPCQAHIPCGWNIVNINRNTENYKYIYDNRASVLSKAAMLVCTIMKPDMAPIIFLIHMC
478	CTIISWWYTSCANRETLIWMTIPRPEFQVSDPQIRVCPVSTFCYPEECRSGESTIMVNDFVNTCPGMRMWRPVGAMYINFMNTPGHCAGSHEEGCLAISQTHYGTCHPWTKAHFMAPAVWHTRDAPQANIDHITSFQGMYVPWWRSPCENAQITDNCNFDHFGVKEPEYYNF
479	AYDIGDVWGWWIKGPWALTSLEDPIVKAVFAKVIVTIQVENEMHDLVPCSTEERLHPPAASDNSHANNYAILEYCIRWIFESNSMYCKDIAMRHTIFSWTDAKPWPCFRQIWTWPGFLEAWPYQMIHLWAQIISCRRMWRSMCDEYQNPAKQQAWGDRNYGIKCPPHLRMIH
480	YLHFWDFRNYSSWLMICECQYRMALSCVHSMCNDYSQRGYLLRMVDKNQHCEEHPEPRRSDCVHKRDQMCVGAQNAPWWRTMFSLIRSDHTGHMTVLQQVIRYNINIYGRAVSPNTQAWDHWSSNIMGNSYINGKWEMCGKVQSQIVGLDKCNSFAIVSEEVTRPMSCDVYE
481	RMGFYNYCDNLRAFVIMSCSIVPRSDVISVRWCLGGLGIQHPHDHGDAVNTDIHSPHFAVHAVFEIHGSVVTSDQRLLWQEYPQFKPFFRMCHMVHNCYYWLPGFPDEVIECDGHEHRWGTTIGRYVCTSIVTCRYENSICQYGCETKSLASALPGMRRHAAPSFESECWCN
482	RKKQGFVIPNMIDALDCHQRYESCAPPYLSADAGLHNEQPCYMWWYYDNICVWKISLVHVDGICQYSPACDCFNWSYLLAHEIETGIYFLKVHVKSEYFHLNAKGECCVKSTNSLEHCAIHCNVCWGWCWGSTYMGMTMMGTWSRIQVPPPPKMHNSIQDVMCHDPVGTDFY
483	LGQSCGHHWNLPMSQAHTGCLMRRVDLPKSHNHCFHWSTWMTCEQKCDVKTDSMQIMNTAPGQEGILHHQAESETDKEWEPWVPVTGPAWCYLEWEQCFLIVRDCKGWTTLLIQGDPQLMTYHPCTINVGTEQCLKILVHRNTTYSSYSGHRLCHMASLSEAYCVIAGDACY
484	RCYETRTKHLTQTFMVHTKSNIDVGDTTQLKPKDKWMWDRFAQRWYGQKKKGRGMDKHTTLTQYFAFNSMASYGAHATCATTCIATDKSLKMQTEYVASHAYAVCCTDSEIKQAHMRDYVEQNITISQHAYMLTHQLWYSKKTYLQPEHTKLWHPMMNVCCLYHDTIRYEYE
485	KYYWFNMKDCEGPHANTRIEEPTLSHELMWEQITDIDAKWPQLRQCTDWRMERYWSSQDSPLMYNLGTPDRGYNCRTMWQSWYQDIQNNGAYCNYPYYADQEDPCCKLTAGVDTHIWCFCWASENMVLLNCIGGCDKLPKKWMFTCEYRSRSSLSRRMVFLIVESLRIIDTY
486	GHEFTKYAGQQSLLIPHLLHLTEMVYCPMWPGDYRLRLCWICYGAQMLFRKFSWSEYTTMMQKSLRSVQGMSHVVWGMSFCPRMTIQFKSQNLMDGRRQHMTSSDYQDSDKCVNANFWKWCAWQWFRFHSYKLDNLIDRCNTLVKNNRNVHNRLQFGLKWWHIKWLFPVYHC
487	HRFYSGWHLFGNITWVPHNRYVMIWCFYWQQISNASRGRNNQSVHDNGTLECQMIWCSMANYSRIYFHSSRTDNKDWSSYIMHFYCWKCKFCIFHHRLYWWRCGAEQSIHNWAQGFGWTQGHFKNQNHRMWNVCVQISWLMSEPTIANPEYWCQNKVKEAVWSKLVWCSVKN
488	SGWYWLNEEGVWIKSSAFHAFLYRQRSPYNHLPVHRCPMEVEMSRGTDPSYRWYAWCNTTYAEEKQVQSTHTWAFLPTMKDCYWPPLPLAEKDPRRNTIGPCKFDMRVGCSTFVTACNPSPRLALFHMGLYSMKEGVENSVVYYWRSNMSASPAPLDTLKPDMRLQQMPERH
489	IGYCVPIWHFLGEGSQWDQSGNYKIYSRGQCGVMQYVSGIGFPNQMTIELCYQWSNTTYNNQSNVSYRYCCFWLERVQRDFDSVVCFAYYYITLKCAYRLTWRSNLPPIHNAKPNIPCPTLIMWIPGRTCWMGYVLVEWTGYWDYEYDWRQWVWQQHRPFFTQCMTEPHDNT
490	DGTRAVPSANNMYFYPTCLAPASMWCIRLELDGLILCGWEESQRCEERWVAPYVFQNDVDDMQLTRPHMRDGFPSSDNTEVHRDMKLPPKIKKPCGCVLMCQWTSPWACAWQCPSEIGQADKMHEPCRYFSYWWSQSQSDIAFFGNNCAECQKYCWMAGVFNREMPLGLGAV
491	HKIIALFWYKNAHENCFHDNLVYFAWATLHPPFPEFPKLQEAWVHALTATDLRPKLLASSHRHHPKPEQAVKINDNFQECNTFPEEANPWGFCGHGSKEYSHSEMLVAWKESTSSFGWYCLWHQKLKMKYCAFAEQEMARWWNEPAAFIHGGMEENGKPQNWAFGTAHWYQS
492	CDFTGLLYMNRNHLPIYLRVHYPIVNFTQNPKMDWLHKYIVWMMIDDAGQTQCAWYSNIHRKYRVVWWNCCDFEFQRHRGSYWAWRECHYNPLPFCLRWHTPAMHSKAAGAVFHAGFEPLCPQNEWTMNNEMVRWSCCQIRWFEFHDNQPIVRTERRSNFQGPHPAVGIFTF
493	CQIYNDGYNEMSHHWFMQQSWGEGEWNDTEQSQGCWCCYIGVCYKTMVRTCQFDQKGHKDQMNFEMTSHMINTNKHRSCTFLCEMNPGIHQRSSHWAGAYHVIPNFGASNEYEWSLSQQKDGDWKRGNELEYSDVCVSKKDVIGKRRNKPAFQSAKIQHCRCHVGPGCTLHH
494	VPLCQGLLRVGVMHVRPFYNWAGTKEARSYKAEHTRQDKASAMGLARSKCMSFKQKMLFKCERMGWNMKSAFLSCPPCTPGMPHLNQTVCTGVITFLKQITLWGCFVGHWEEEKLYGMYPGETSSASYFHIHAFNWCFWMPCMMDKSNHDVRQYVENGSSSLGRHSCEKCYM
495	LQENDEIPRSEQWDLNKYMFLCESSKENDICDWWGILDSWTWVTGWNHAIKMYEATPLGVYKMHCWMFIFASPWYNFAVMCMGPPDVDVSRWCGASHLKFVFAKVDQLHGTPYWPYKQVDKYRTESQFQHFEGANWDQWFIELNNFMKATPWMCLMKAKVCCKCQPNWQFYT
496	ASKKKHYTYVVEAFHNYPKRFVLHRDPNVLQNAATSEFTWDCIPGVHNVKHKQSIQCLSFCADYEFYTSGYVHTAVPWEDLWHWCTMSFRVPYKNALTMGFTEAHCVEHLHEKACAYTPTNLADGSCLTMRRWIDTELQPLDELLQGVVMQDEIYTLRNHWNFITRANAFEG
497	NAFNKWIDKRDARHCFYKKYQCYASFLVHMRKAEIIEPHGRMFHDSEFDGHARIFHSPWMIAQELDCHQCIAMIKQIEVPDVCTATIYLLDNHVIWPWRFPQMEGKLSNMKPPGVRLWSFYVKHAIRPSYISACVQIMHGTYSIWPTKDVMQPQSEMKTMEVCSCHLNSHNC
498	HSDWYTGEWQLLIPWSGGWCFYCGHHKMTLLYIGLQHMNIYQYMLMNLPTVTTVVTFCGHAARMCGLSMKKVCHGLIGWWNPMTMEEKESGHESYKGCEDLPYVEPGLIKRYWKNSTYASKIQTIDALTYQDLTWIVIDCERLLSCIGMDTKNAPKCMLKIDCGYIQCLKWG
499	DVCHFIMGGVQRSHHPRICCENRMGNCHDMAARVNTAPYFFRFQYKQCALPHAEQLQGNALLIPGIATWAYHYPPMNFVFFAREPAEQWLSVITNWPVWLRYMDYKICFQCPMYNEVTRREVFTHFHMEDQWIKTFEVIMGLQHQAAKNNMAEKMSESVGKKYDWYMSQALQ
500	RCYFIRKMCMHAFAARRPEMINGFIYSNIADFKMINRYRPMEEIPVTQQLFCNDMWHINHTDCASRHVTNMRQISSEPDTMIEKGVDGHVKTFQEIICEWVLSGGVKQNMTFVKKIQAGLNPQGQWFAMMMNSNEPYTFWNAQDRWQMTRMICIASGLVYAFCSPPQCCVMS
501	AHLCYMVYGAIEFITENGVWAAMINTKWVWDYFHCQIQCGKVSHAHEAASALERHHRNYMVVPEVHGQNFKMCCKLLQKPFIQQPVKRREYIWITLIQLITITWNWNCEIWVCIADQISWCHQKHKTSQSKGDNPSYGLECEGSNQEAHAYAHGMRVQYTQQVSWSARAHDT
502	PKMRKMFVAGDYHQHWDGFIHVEMRQVTQWKKVTKQEIFWQTENILNRSFMSKKQLDEYPPNYMINGSGHIDSCLYFNINTPRRLDPQGFQQDAPANLMETWHDMWAVETIGMKWYRWRRDKTYIEFERIFYFTWVCQCWEVDPPHLYHISHPLKKTREVIWMSVMKLTCCQ
503	TIFDRSQRHSCDASECHPMCFLILAMKNWDMTPKQSPIGPWPSQLSDRKGHLITGRMPCYAYKRQIALCLVSSGHGTYVPFHQRAWCLIAENASQRAHPCAPTLKGVDHLFDHCFTYLIGMYCHMTVLFVLAYPMYGLPTDSNHSFTFQQDVVTRYNRFTACTSNPNKVIAH
504	FTKEWDATRGAEVCVYMSSMMDRCFYKVILLMGQPEMMQHCSPGFKHMEEFGDRITCFEPQPKGDWALWFTVNVHRDIPNYGCGKSMRYQTPTCSRTIATSCDWDLIFTDACAVNMNKDLSISLPQCVDERTDESTTECQLPPGTFCCGNCMAQYHCSAYAFVKKDKWAIWT
505	LLLNDYQQCVQKMTNGMYELLTIVFWWCKLDEYVTMGMSSWLKEVKWWLSGVHRYFCPCCIHRCWIQQWRNECYNRFSSYPNMVMLELHYYLSRQWDMARRCLGHSKAHSRNEKVISWALENNDPLDTDRAIGKNQDVGFQYEYHLEAFAKHLHGCTGGCMCTTPYPKHWAF
506	AIPEMDKVFTLNDTFILHNGKCYTSGVLHYDQSWHEVSICLSMNYYTSNVNQVQVVGESDGVDWEGQGSGKGGTDYRGTGDGYDDAPKDECRPEQLLHIYIPAMTWWFSASMEHSCWNVWWTSLRYMVFHPKNCICGEGILGEEQIEEFRTIQHHGMVVQIHDQETGSQSAP
507	IDILGVTLASMAFVHRTYKHRHADCEHVTRPKPATTVHPAYWKKWCITFGDHMQNFADKKTVHACVMKMNWAPCEDFSHGKCCAPEAYSLHYYHQPWKVTEDSHEIAQKTSWVNKAAWAEQWEPAGKEGMKYRRPPHQMNMCFYDCCLMLSGYCHSASYFDRFWCKKRHCSI
508	RQWWYQSRRLILAVFPMVQSYNMCVEKAWPTAMHEMPWNETWTTYTHAHDYWEYPKGKIMALMSILIEVEEGIDFCWPMNNTRFMVNKGQQWVSYTPHDIGCNGSIIVWALRKTSRWPKKQRAIKQEHDSRGCYNAGHKANERGEFAPFQDFMFGIQADCKQGFIFAMMQYN
509	HHKEVNAHRFIPGQSKQLIFTSVTTKTMNEAAKPRRRCEHAMIMRECAKDLVTIHHDHGPWNGTFCQITTCDYMCAMSYQRQWFFSKEWPLEQAHCHIGQIGLAHTTDKVLLQECYCMLDGAKQYMAWMFNSNMYMQRESTREKQPFYDWQERVIMNHMISTKIKCCDTNKH
510	RPRQTSWHTCIMCENSYPCQAHYPSSSCTEMRHELNCWCNICVCQEHPRIGTWHVLQWCYWPYQVVEWAFWYWMFLVFCSYKWELQSIEPGFCELKKITISWKSMSNRQFRCHWIWTVDWIDCKMFCRHVILSYDFNHIIEPQKRYHDINVVEAAHRDTCLVDSLVLQVEQL
511	GGNEWIPMKVCGSELRIWRTYNYQMVQIQAFSHPHWNDHWYILLVCQIKHVDSQNTPNPDLEGCDKEFGSIQASYIYWVQNHCHKMIHGYFAYIEHCEYLPDNISIEYWNKDHQLAHNWESAYKCNARMGQKHWCPKDYRLRLSFFNNCHAYMKIGDTHEKNWSPGKETPDQ
512	KTKYLLFARRRQEWMAIQVMTEDAYYQSCYMAWLGEKIWIQWCHFEREMPKRYLQPFLAYMIENKCAQPDLWHSVLKAPNMCIKCRGWCWQHTSSQGTGFIVRYPWKFEQERKPDLNCEFVTSDYLQVFEFMHDFLSQMQSGTVWSIRTWIGIWCWWDMNMSRLHEKHSCTN
513	HFDGGLLPYDCKNCYTEQLLSIWMWSSCRQYQKIRRRIMAWPDYDPIQFFDMLYCNTWENDSSKVLYHCSYHMDWNFQGFYMQTTLRDDEWGIQLNKIWMYKDAGAKMQHNGIQLWRCRFNPEEDLQMYNKWMGYGWGCLFTYIIEAFVSGDYYLIHPIKQKCNHLIWTCVE
514	TNWLLWMAHSADVHHWTDKDMFMVMWMYSSTYVTETQNGLSHYFTCVCEQFQGMGWNFICEDWDTEVAIDSVLWNRWAGWMFNYLQDMQMWWANSLEDMRATHFAAWVVGVRLEIFHEAVVCAFCRAWVRGLWCILWGHMFMMSQGQYCQDMDGFYVRLQNVGAQILGGTFQ
515	YPWYEVFVQWNRKMHQFMCCNELDRMVWYHNSEYIFRTYWALGFQYGLPDKKIARTAGVKYMRRALWNCIFYMLRIDKDRSCHMTPCERAISLIKKPNPCILRFCRRYMALHLGQFAETWLRTFWCSLLVALAWFWCKTELACDWTSQWPVTQRCQDRIIVVYQLGQEKIGH
516	PPFMCWTVKCDWLWIRGCSATGNETTYSWQFKRDHISRNILYPKSKQPTSELNMKVNEQVTAWPEPWRTDITGDWVQLDNEATLIRQDLQYNPSICTGFNLTSERLEQMEAKGYVEHCETAEWVEATPDIPYQTKMCQVMAKYWSFDTKYVGYWAHFHTHRDSQDHDQQGRV
517	FQIHKSHWPGSKSEVQIIQMVTRYCTKQCFYVPKTDHTNKQVFMPECEMEVTSDDAQWQVYCWYSKACGSTKPACPIQDEIAKSDNMEKWVMDDIVCFLAPLIMCKSWHMYCLEHTFDNPSRVRWAKQWHVDTWGVRITPLELQPCMTRLTYGSPVLKYWVDMIHESMYHFI
518	ESPSSHGVIDDVMDGNFSAQKSNAFCLTNTSHKKKVQLNCMIAKVHWGESKGHAYLETQMAYGGQSKCKKYKPHACPRRNMYPIEFEMDANWGAAVWLQFTEQQYSEGAQMGDGDTCANRQLFVSISRETYQRFWNWEMYHGWEFYSIRFVAVVHYRDEEDPDLLMTCLRYT
519	MYFNCQIFMNGMGYHEPGRDAWYLKLDPMEYMSLECFGDLYKGVWLMHYKLWCMMCEAMWKHLMIFHGGSHYYFGDNYGLHCFVFTKVDVFSMHLKLMTRFTHPCHPAWLEYHPHHAWAKVRFYMRIATTYPFDLGIPKRDHDNGIASMDRWLISQWWKQGERYMASCTMDR
520	ESVFFRDCSRAYAERGRTMKIPGITSNTNSEKDPPNMYYTDLDRNYWHMGYMLTTCNQLGVHMNWRSFILNWTHCFHPWHGLSIMRPPFWLLAMLKQTNKCIRNQQRGQMLGAIIVQAQGAAWYDTDSDNWMAIHDWHNWVAMVKCVFEVCCCLTLTHRNTTAHSGVKTCLY
521	NLRHGLTRFDTKLVKSHRPVLAAKGMYREWHNFHGNDGEFRYNQQELSFYKMSAHSPWNWDRKNPHQKIYYSKDANWLWQMDGIYSPTASFINEAPNGNCTVPNCSQFIGDNDCCTVWLNVAADCLYEDHQVLRNATTWPEWEGSRCDFGITWGIYAIEETAYAHYTRFHSS
522	PWICCMMDDISMHKPQLDIMFMSKKCRYLRSFVWDCVYGTHVLMYQMGQYSSESDWTCTVMSLWSEKYQMTPPAAGDFRPSYDPSKWLGLDTYPWFHGYTNHWRFDVGMVVLSLPWPIMQCPDTDYCCGITFGMWNTQAAARARTTFVCDIFQQRGTPMRSLWISEIYDIRC
523	IGNDNLDCLWSIFSAIATNYKARGPCMSMGGLYHWCDLKLIFEAKVSGIMTRQCKVSLDFIMVSSSERGNFELYHWVKYFDQTLIVVLSMTFCPVAGAPNCEHEWCEYAIKHSTAHVTEAHKIINQVVQAWAAGKIMNPTNSRLIHDEAIHKFESTGCDRGRRRMWIWGLRA
524	TSQVSWKVRNWQREESNRTKGKKPWNLCEWIGSCYAWTTRACTGPDSPKNTCWEDAEDPMTFSSIMKIECHDFWDEEERYRVDHNHPGAKPYHWHWLFMCDTHANLNGCWFWVQYDFPEGLAILLHAYYFGCHKVCRPSLWGWKARPCHVGMTYGNSYFWDGEFGGYGPYVT
525	MWINAAIFGQPRLVLICPNTLRWFHSASHALAEDFKMKCNSARFNGWDCDFPEMHWNLDVFTVKSFHLIREDMMALQVISDLIMDDLVHHCMCNQYMMIWAIMQTARWEIGLYNSFYGYNITNSIDSCYRRNWKVAGRHNEECNSLLMRPKEVCGSSLNMNYTQMMANVHWK
526	LCNPFNPQNESCCFFDTCRIGVARSWKEWCKFYMVWTVVGCMMVINIEDDCYRYRWVQNWIPHGKDPLTRLWCIKCKMKERCECFGKMIYEWFMATDEWSYFGQTWSFEVPVRRSVNQGVHSCWSTVTNIMNKAQIRAYSDSICPKKVTNPYMWWIFDAFIKDHCHDRQNDR
527	GRDEFPAKIYQVHMAMPQGMISFRQQKQEDRLGCENCTDLVCKQFRHDDHAKNLKTANGLNTGAFSGTTTTWLSPKCHTRAQTFDRCKCLFHETDNRGMHDIWVYQCVKLPEYCQMLQEAIMKMIKRHYVSEIWKHPLKHIFTWHCYMPQSILWVRQWYVQGTQKCTRNVHK
528	DMWNDFCTFLRHRKKRGYTFWERYGPEMECRFGKFMISEKAVKLVWNFHLHMQNQVWNHLNGDVSGGLYAKEILPYYEQWKQGSSLMTICQRSYRSFQRATGMGRAHRALKSAKNYWEPPDGKPFKYHYHTKAMSVCCCPLNMTWDILNCRCEVVIWDFNMMWHNMCLSWMP
529	ASCHTYHIHCCFGCNHCRCYLELIFLYHCSKISPCAWKKEFCITDKSWIKLSRYMCFAWREYCKGSTRQNAGEYAHLCWDCQMGCLNQPQVIIRRHDMQERWYGNHHASGKLQVPQQCINFMACRWTFPHFWNSPILLRCCWSPVKMWGWAYWVMNQTKLMPLIIKTKAEDY
530	CMANVKMGEPWCILRFHIDWQNSFSLWFYAAFPNFFNKHWQFPGYAKMFTWWWWFWHAYTAVTETNCMTVLHVCWQTTELYDIYDFPMHYQNSDFYKKAADDEMWGAEACYKGLWATKVKKPINLRFYEYQMEVWTTVQMNVQWVLDVDEWQYVAITDNWFCVISVQNYKFE
531	YTNDAPECHFMMENWLHQDKDNCAKEMCNRYIQREFQNPITFYKAKDGQGDYECNEHIVVQAGDKFPLFWWTRLRQFNQHCWLLWDQCFQMQSLCPKFSPRVWNPWVIKQCVYTGSAINAYDMKGFNFWGRATQIAYEAGTYLMEANLAWYEHFAMADKGDDWTRTFERNPS
532	KLGRCKIATPCEVWIMTFVIGVFNIACAWLCYQVFRACYRSKTVMFCCPMLHQEMATKNWLGQICPMIIQEQFPHIVHIPWPNVGECANAVAYLIAEEQICENSTITLRINADFKYHQQFFPKNRFETISPMVESMHYTDMTLEMYMGNTMKMVDWLLDFCNHINQLGHEEV
533	TISRITIMHDTQRMWEGHCHCMNYGIALFFLLYDAFPWHTRGGPALLSEPYWEGPAYIWMIYMYNGYCDCFFKANDWMMWIYAGSIVSMKDTLSTAQAKGVYHQLGVQVDWDLFLKKWRMIDAVRCIIRAEHWMCISQITMIEPYFFTFGTRATQFFTGMQYNDYPELNSSG
534	NDRNFINSKIHSSDYHGIDSRQISFEAFTKGHSLRGNAQSMEDKMLIDIKGRLEHDHWGDCGTMCWHWQREQCTDMFMINTCDCELPEHFNDYCWCCTTKQFAIVCNLNIFGIICFKDMYLMTCELWGCKLWLPFTDTTIPDVWWPVLSFVHGHQHLAEVMRWQWCSCRGGP
535	MLTIFSSDDAMQWEAWHCEIAKGYCGAVTQLWKCQDYMLSVVKLGQRCKCWLQDTEDEPKLHFNHTCDYLRCALDECQNLLEPRQGVNWMTFLEWENMAPEFIAQTGIIDLPEIEKMAKRQMGEAKIRDTWDSYTELSPEVTRTFTTSDIRHYTEMTETNWCMVYSHNYCAT
536	PQDGPQVCNRQSGKVMSKYYHTDSIKFHCFHHTSQVNNTFHYMAWYEAQTMPHHMFPNPPTLGGSGSWYQTMMIFIITGCLGCCYGLWKRNMCINKAEGLYSKYNTLMTNWRARQYDMEMIVNTHNVHCWCYCKIKMSYDENQSIPKWSTIQDMWCEGHHQDQTENMFKSPP
537	MEYNMYRNGWDCNYEDEINRSLECDDDPCLRPQNEAGPDAFNHCIQVNTNRVNCFDLNEDCVQEPHDSCWLCACLSYFESQEVTQQMHDRMGMGMPATALKMYCWYDWNCYKMMSYPTMSQCGYPQIDIIDKTKREIVLATTQEHTMPQKEFNIIGKPQICVVCGMYVHNQP
538	STPLNSNAEGGQNSTMIRMHFEQFKYGRIKNGIWSGCKCYDPAPPWSAACYVEKICCARFTKDCFFVRGAEFYQKCIQGHHAAYEGMLNIAGFPVNWNVWIERNDTAIGVCSESWVHPHQPYTWWCVCLCGNKSSVLYCAIWCVYASQNCIWFTCWAWSDVCCDSTQCAAKY
539	HVNKFLETDMTHWVRGCRAMIVMHVGHCFLHHTQSPPIGAYIRIPGMFDILINTENVKTTTRYRIDEIDEPTSMAECAGRLLYKKFVCGVVETSMAPVLRVKWLEHSGWAMIADLWREWSYRVYTKYCAIDHSINTCNSHKSGLMCSTESCNTWDKWSWDYNITCFSGDHWR
540	VVWFSSRCDDADRKTSWATELDHWYCMPECGTWAYEPTPWASWINHVLYILLIQEPASCKSEGMETLKSIKRNDACNRFSCDMNNTGYARHDAQSQDGQEETITETSRDNVVEKCHMHQPWSIAVMTVLDTPVCGENPSPLGWCTSKAMCDLVHTLTGHWPSYQEAKCPNKF
541	NYDNSKIMYMELYVIWRGRIHIFHRVNRKYGPTQRIFQMDPYFVINCHEWMPGKRFIITGMDGADYWERWHNPNRYCHHDCEVAVGFYYGQGYKNKNDKEYYGCYLNFIRWQASLKYDEKNQHWFVVGKGFPIWMETQAKFTRDENKMHWIEGVSPNKDAHVNFWVEWRGNN
542	KQTQERMFRYFTRPYQKMHYSDCGHNVDENGSFEYEKKICSHITPKGRNFTVIHFFRMSSEFQHDVGGYCYREKNPVGLERWNKSDGWYCFAINHLARMATKYNDPHRFGWGPAVPIPKGGSRMGWIWISDIMYCRLTGTYMVDMDMWNFKDYQTMRYRDCSMPTHRYCSIW
543	FKGWGMVVPAIINEYSICFHKTVCGWMIGSHAFPESTQIEHECCYSRDHWVNLYYDKKYTLDCQNELFPPIHLQEGLECKENWFIIYSPLDFPQYYYEQNQGSTSCSYILKTFEFVDGETHDMYKYSYYPHDIVGRTWRKATAVIPCDYMGIWGIHTMDYHCPPRLVVHKAM
544	HVFFHEEGNQHEGFSPNGQSALVRITSNGCQFKNMKETYCKHMNSNWMFALFDRYQRCIATFATSRQCGEIEAVENSVARCVILKQTCTTGHAHRLAAMRAITAKAWLLIFKMRQQRLMVLNWAIHKTIENPKHSREIGDHRRFAREIASETTNHEIVGAAYYPMAVCCHFR
545	FFSSACSAPYRKIFYMKGEDMHTVVEFKKVCNAMFEGVMGSGAWRNWCWFLGLLHRIMHQASFVIVHNCVCHWLYFHFPGKAPPIASAIQHPGRYREHQLRGHPDWFKPGGSNDWTAGYMAHMKYPSYPQHPDMCYTYAQQSTQTDTSMIAKCLAFVCISHIVWKSPQWKMF
546	TVNEKCCQQDKRGLRVHNYCTSQHKPQNKSMQTCCFNQDCKKQMPRMTMLMNLHIFIKEVLGHGTEQTNIHRKNVERFWSCALTLMAGNAFDWEYMQLESDCYNEFRNNMLWDGSFCWMYIWHYRNPFYWTCFFYDWMDSINDMCNDTTNPMLNNERDTPQVTEYLCFFMIM
547	QTCGDWNEGDDQQWTILLCSHWQRIQPYMYCCWRTHLRCMYKYTYHYPFDYMPPIIQYQQHDHILILEFPIRFHRWIYSRFIKDCFETAKRQFANNLGATRGIRHYVIMRSLYCWWETSIPTYPYIKYGQRHKRFHLWMEDRYRCHHAQPFQEPPNYRQKGCDDEYWNGWPE
548	LIANCGYYWTLVWNKLGAAHQIHILDREILLFSFFDIMKANMQYAPAAIMKGGRFEHLSQCGWMFRLCKTQELVNKVERQELDVQMNDQCFYCVEWKIMMPPCQQRCGYFEELWMLMGYDKFCLWVNHIEPKHIWHKLRVYGYDPCAWEFDNWRCTTCELMENRTRWTNLPN
549	MPPHRKPFEYFCRALTDGFKCMRNHIQSMIDFDGRGKRANTCVRDAMIMRFALLTIQWSCKMGEPGMKVRDIYKQGVLHTDYNAIIGSFPAVHSAMLFPLNMFDESLRNQCSYTGPWCEHWCACQTSSTMMQKDMIGRQGGWIQSLFCDYYQEHKQPGVACNCMRPWDKLCV
550	EKFIFRHLWKRKASYHIMYIFAVPCVEEVDYILPWCPPYKECEPPNGKQCAKQYGLNMPHSGRIFLGCDPHTAAKNKMEKPYCIRWIKRIPFKQCSFENIIEVMGEEMLDCQGMDPDTTTAVEMDACKRGDYNGLPMTTKDIGKKAIVLKDLTSAGPGHFEWKILATMMCTQ
551	GNVPSYQHVSKCADKNCQYDMLYYGIRLDWEIWRYFSHTPEMMQYPHFPLEGKQWPSYHPMNPQKWTYQFPSQGTMQDDQRFMATFRFHISRKWYRSTKSRNPKEFCFPFHFHRYGWRAGCAMVSVPPWMGTDAPVDNKWYPCWGFSVLYWVECVYGRMCNDLFENEFDLEN
552	GWSACGYEIWHGLPPFMFASRYDGPKPPTCQGTPSIDKPITMWKFVQWGVRPQWAKQQFCMKRAMNGGILAMVEKAVIQHFKWMFHIQHQNIICVEDLIITPDPLADMYDWSRAIMNGQERNLWMMDADMKMSDDIFTIADCGMVNGSDTVVAESNIIGVFDRYFGGGHQWR
553	NQTWKDSFQTCKWEFTDSTQHPDEKCIIPSELGHHVFQYVVQDNPIGMHQSNDFCMPMPCMLFAIDQNFWTTGGSQSRACNTQTKMGSNSHALRDKNLWAVCTNGFKVHADFVICKYSWEWYANAAWAVSWIHDRWASDVRQPTNQQQMKKPWLGGKLNANPMKWGMVYECT
554	QNKSTRKHHYRKVEDICLTQPPEHPYGQANWLILHVRNWNIQLKVNAYSCFGYKSTDGVHHGKYFVIPRMSCHRIYLQFMFNVFELNKNRGGPIQEPHKQTYHHQVLRSWGKEKYDDSPPMYIGPIAEYEDPSDPGCHRGHWPVNRSTGTDTESKMNIFIIKYVLWHCIPDM
555	DSPRFCTPPGHNMHQVSATNPHHAMFIEADWDNEHSVTMQDNLWTYKNPTDFKKQEGHVMTWLCRVYSVSIGGEKLTENTKQKPPDDFEDPWMRLGFWHFGCDHIPPQYHMRNQRLCGATSGVKQFTQCNWKDMYQTFKITVPVGKAVTRWYMSVYTLAFDNRPCPKWLSPE
556	GMWINGAAFRDFGIERLGVPTHTVRVMMLKKKERDPAPREVVTKVYAAENAHRFHRKAGDEDIFHMHFHRLYFLQNNIHKELCYELGECAIWMKDDACFKTINRDFLVDQDNQQEMEIDMTCPWETGRSSPMHGGPHVPDYEYRMDHVTNRIAGQCCDCFACCCLCETCVHW
557	TEYKSLSYVKDQDNIEYSAAGQKGNLHDYCAIGRIDSDHYRRYRGGKNNTVDNWYSQLGMNFWGYLMFMIWENLVCMYLCIEYNCEMVEYSEPMWESTLRKWYSLGFHSVYPYNRHCMGHDNCDIQHTQVYCIVVTEWGCCCVKVNGYCWHLSNHLTMRDDSPFKWFSKMAQ
558	GGWGTDNRFNHKKPVRKMLLTRICYNFDVFNSSGIWIFTRGDMYFRRDVYSPCWQIDNSSDEWLQASKHVWGGYNTLQTMRHDVDNQNWNYKCAFEFWVVKRFSMCQEEDEDAILTLHFCCNVEICNIEMAWERMYINPTQQAYDKAGWLQGSWMGFYFYEERTCEPCTWCH
559	MKHGKGHYFYKSHDGQFDKNEHTTQSDLAHSHMNVGTWTFICNPAIVQKRAVIYISANKRCSCFDPPFPYAGYLRFAQMISAVIIFPANEFKSPTEHWIGWWQRQMDIGICYQDLLPVLMHKMQNHEIWWVLWKYAKLYSPWLQFGEATRQKDYVRMWWDFTDGHSHMYGNQ
560	ADCTPVTTCDGYQKFVHMKHLNEQQAATMDFTCEVMEGMMHFHHIPKYSESSYVSPECPCVYYCAYGNDVQKNPFSAHQVFFAEEFHKICQQGWSIDYNMMVSDEFQDCELYVWHWDPRKADPMIIYMFMCRWNDCQTEGRKSHITAWLSCRFRNTHYDFRVAHSCEGRAFH
561	NKRLVHWSRYVWAYMKCEYLMCKFVNVANARHGPWLLFESYSRGSHAIMICYYINSEAVGSCYDWNDGQMPSYVYRCQRLRHMLDIYLFMWGTQAYIERVQIDTWCLQEPKPKLCLWGEMKATLYHGHIECMKCLSSSLTATMWMKEILSKKWCAGWCGASTSFKNHWFIEM
562	ARDSFIQQAMWLMSEPMRMIGASSERPPWIMFITNSILKCDRAHIDMMKRNCLMAYDRFNCTEQVYMVINCWYINDEVTPDQYMYKGLDKHLLVVTGGSQASNHAWKNTNRVHVFDRRTYREYTQAFAQKDVEMARAGGGDQFIHYYKQESCHSSFYIISTARDSWDLHKNS
563	YPKDYCERDNQLHGKKVGCGGEQTGIMRIYFFHYSIFMLKWANDKPAFLNQSMQFRFVDRARQFPLEVAYRDIRSHKFHGAWEKGWVPPDWFQDHQLVGSVAECKRAEFFQWQQHRQNIFKESCFVLAVMYHTYQDYNWWWIKMLWPTPIVEDGKWLICWFVRGGSEMTCGI
564	EEDGTEYNLCKANVNWHHWYWPACTWEDCFNAPKALDQLWRRLWENLRHPQIDKPSVEHRHCQWQYYPPFHFWGCHDWFQMHCYNIHEAFKADHRDTESIQPAYIDGYNVADCKEFSMWCNCNADGIKFQAFHLAKVKSYPPAKCVLQCPQVYLAAVRFECYTFRTNEPVDK
565	NLGTVKDNSGVWQSGLGNSSMHQRMFPGLPHKAKHCRIMLMQLTCDKAYLFDHMRFHWCDNQGHNLIIFHPGTEFGWMWSAEGTTKYRTMESETQRGTMNDYIFTEYWAYQMGFVVEGYIPQKMRLYDIAYNDFWVISQAPMKPVQKTERHDTEQFMVLRGRSWPHHPVQAC
566	DPHKAGMGGTDRHVGCFITLCMDESWLNKYRTMHLCESEIFSNMQCIKRSCWYLPPSHHTVWGWLYNDIKKFIFGFMHAFTKPQPPVIAGQTGRWMMESCPLAPMMTVKTHWWRRQCLFMVACWRMHIEKVQGWLKLGIQSPTEEKDRTQMNSDMKHMLETCVAMDYMWEPK
567	DPASEFHQVRWWCRGCHHFSRCPTGTMTCANAPQNKGLTGYWQGCGNKHKYAIRMTMYIVIIHLWVKPQTMIVSFQHYPARDTDYKLYQFAINACVLWSLIAQICRYFKRQSFYGNFHRELFYWRKCHPTCECDITMLPSWHCCEFMDVMQDKRFYHMCIVFQWRVAYPPQN
568	SKDWHKSVLCSQMTSFTLAMNYAVCRHVGLRDNYCNKGFHAGNPANDFENRMHMQAMFKQFDEKQIPACWSVDSMWTIEWWRWGNGINHSYKHYENKPDWIPGCYSREHLPEANFYVEEIYLRRCDIMFNYDLWSCARPNTERIQECNEEEIVAYWFRYIWCKIQIGGVWRG
569	MENWDTVCEYPIPVPVRYKYFMHYFCSHFTDFVNFSKAEYWQGSRTPQAETLGFTNWEVFEEVKNLDRYWYSISDVAEAFDGHLVNAMDPPNDKRMHKKWWCYWSAFVLLPDIFYDSPATAYSDIQKDTGLLCRTIFDYQMEHMGCCFVDQQGSGQMWWYAELIEIWAYQYG
570	ISNFCPPHRRWENLDYGFSCREQPENNPWEAGTNCDVVVLWAWEYRFGYNSRMTVPNLGKVARAPHCHRQVHGYYIYDKSENTLMLSNHYSVNFQKPIAKWIPDSNTMDARCNTVMNGGVSVHCHVWQWYHPAIDYMMRFMVWFYAKERVTIPRFHHVPLCDQEDAEPGWSP
571	RQCLGADKTDRHGRHFSFDHQVNIGRRDMVDGPKGEMDAILKKTPVFISCWFMNDAGPQISYMAQMYFICTTFPACHMTLSCSSRYVMSHFLHSRFKISAGSINDCWYYDKPSEPVTAHKQINRMHTDAIKHESKWYGMFAYWLDNMRFCVVHWCEVNVLQKVPPIEDQVHH
572	GKWYHFASKMQESFPWMFSRDPCTGFCGYAWLCYNKYIIHNPPHMTYRWVFFLSKCVSMLGLLQARHNCKYVVNYEIVATMCMGWTMRWFTVTCQNHWANPYANSWNTFAKDALGEILSDTGNGPRESWHTAVLRPVLCPRQGDFQDISHVFGKLRRNMRIGTIWMCKLTII
573	GLIGLMGYQWLGRNELSRDCKPRSWGLQEWQWADTLFWVMKPWFYNSSMEHCLRFLKLDNIPSMPSFQCAQHNFAFEEYNKKYSIPDSQDEDCGAFFDDTEGGYWHVHTRYGGQTCFKWQCRGHFACCLYHQGGPHIDAAPHRPHSQESVPRYNCNGKRYTIMSCMSEMPCM
574	LIHYKWHLVKVETYFGADWSELEPTRAWKGYRDALQMPVYEYCGPCHSVKHPFMCHPCHSQRVPVMPNPPGQSGHEFWNCPTKYERTTCAYCPETPALGMWQINSKRKATTLWTGPYKPIVHYVNNSRAMTKKQEVHDDACKASRYMSRNHYIDKKMWEFNQYLLMVMPRTW
575	WRRNIPDIKYNHESFAAGGVDCICWHCQINCMKYINCADALVVETIILMHHEIDMSGPSWGTPAQQCEVHLNSDGYCVRVEDANIVNYGKQCFIQFFPAEWDMTYLSMCVLLFHEQKHVGIDSYMADQDWLPQLMNFSWYQAVCRVTGCWSVWDWFGFRYCNVKVTVRTNFG
576	EPTRHCGGVDAFGKPEVGLSIYDHVAFHMSFENFFAFAGHLDFIFTWEWYNTMQFFLLRTVKMNQGPEDVYAWRERGFKPVFDEKYYEAQRCKQWTGFRLRSIDNCYSPERINERYLKLFALIKRKRFLMRVKDIMNRLIASWIWAHEHWCMHMCVGAHFHSFCYFMRQFMC
577	CQPFDTVCQCSNTLTWQIAKSPSFKFTHCPQLKKLWTQCMVFYCDVKYKGDRPARPNCDREWAQDVIFWKCHLVQHNFMYWFGQQSWYVDLRNIVKKCMACPNATNNKSWVPCSCIDPKLQRPVPYWECNHDAYNDMLGNWKELRNCLRMFCCDCPREFMASLLAGEPRIGM
578	ATARCKHFRQCSVTPAFGQKSCALQMWNQYLTFCADNTSLCTNYTQESNQKCLVTIMSGRDSWLVERGCFQYTCWDQCMTIFSLFHYHPVQDRRMPVMGVINVEDCHWEEISWPCQCAGIKYVNHMAGAMGDRNQFHDEAGLYCFDFNIIYYNLTQCLDIHALKLMWRMNMY
579	TLPTQEGKSSNHVDRLMSKYWDSNGWIFWQDVLYEWQDKRNQMHDQQWIYVIHGLTCWCYDMTPTQMIWCSGMVRYEGGRDMSWVVQNIVRAETNVKGVQRMCRMPRQQWSTMTWLDWEFCHGSMYPLHGMGENIWCEWFWLHWEVMYWMNHMKHKGHYFNQNQHYTDKQMH
580	MQPWTCNVRSSKGQICILSNWMTSTTGHWWNTGRRSDYSTDPCGREFASHQYGTKILVELSKNAVASVSYCPCMSVCSAKARPCTEAQLQFGINIEWVYQFGDSKVIEGQQFADGQGWIAVILKFEQEWLQYEIVCEQDCFPACWVTDMFFKKEHTHFICVNYQNVMGSMNK
581	FFPMIVVQTWWIDINGFINCNMQPFVWCMFQPGFMHRHMFVCGHAAAGWGRLIRDNPAFRDYPSIKDQRSWHAFPFPYPAERIYPMNDIIYDYNNLPLTVTCEVVPVEKEQEPSAMPCTNKWECEGQGAFHYYKKVPPYTDKLLDQMSMPIHAEEPQYPGKVQQWDNTVSTW
582	HERQSPTFCMVDHTETPWITIGKTEDMDGNIPCFSYKLTYPDYCTIHNYKYVCYPDRGGVDPRDLQYGCSDPAGYWKISKNIDTCKTIAHGQKVCPQGCFLFDVDVGPNVAYMEWCSRLYEKSCVFDQAEMWWVTKCKIKGEQTFHMPLKINWFDIQKPWPGFIAIWEHTDM
583	FCAATMKERCRKTGAVASRTGMDIQAQQDDQKCQIDPEVINPSSTLMTTPKKGLRSVNNNIPPNSSMEGGWMFGRLWDVGERGQGHTIWNIQTSTMSEIGDRWSQSDAKLQPQTYFWNPFGYKTLISPSFICYVWCMGGSIGMNKWWKRTHGRAQDTLQSQEEELLWYDNYD
584	SWEHTAVERKWTKVFIFPDSVGHNFRASCAMPSDTTRNDGVCTIMLWDDQSEMAPAKKHNNTIGQCLNGVTCPAYTMYGAPQHHNINDKHYFTMRGHHMGCRSTPPCLPIDRKFYVKMIHVIWKCWGVKPNEKSNHPIFMSVIHQYWHCCDPFHTCDPIEKENPFNNNTHSL
585	VRFLLNLGPYSSIIPSAMFWMEMCVHQPKLAKRSVRGIYVANEWTAKQIKNPIHPKKSAHQHEMCHETDGCPAHADDHDIWFGMTSEISWCKETTSECNKDEKWDHPEQVDFLFQRQYTRYFISAQHRTMVKWSGTNIDFHKSFQQKVMKLDHSFVKSHLRSLKTMQDDCAY
586	SNTTLKGCCTRRVCKHNQNMVMVMVETCTMNQPRRNHMHVDVWITSCNWVWRPDRQYMIKYRVHCHWRMFIISQIDWLRSDSNRMCEGQWDVAMDNPWKEEETNAEQMCMWSFQHWYQSVVLVWTSFVMAFATNCIWENSAHWWVCKRQIAWMIEQCICWDLSTHYLNFEYC
587	AFQATVHELVNAHVEAYIGALCYVYPAMKHCKPCYDQGCEFMRCTIKHHEFQAHDCGRQTGYDKDRMHEEHFLSCFKRVGSEASMNKHFLILSSAMQKASFIVLEVNGHWHAAVDSNGNLNIMEKCHVWMYMVERDHDHVYVMKWTGKCHKGKCRTQDNMYQIGCMADTKND
588	SPHSSRCELICKAYYWHQATEYWRNSGLAWMTPWLYQTGPIGGRMPHNDPRHLHLMIERCFHFYADASLDALNLIGMWETKWHENKFLRHVQGRVWPQMGRSINYRVDDVGGAHFNDMAAYQAHFLCKACEIILWCDGDGFQVNRSHKWATHCFYGRRVFMCHHMEQWLMMY
589	MARFIDWDGKNYHPFICDMKIMRDWSIDDFRVKNRMFRCHCYLHRIWRQQSRVCIVRPIGPFRKGRWIFNCSSDCHAHEDKVLNMKHAFDGHHNKYYFIQTDLQQRWFRKLLLGQLPPAEARPVRPNCTIWRDILLFSMDWDDIHGSCEMQRVSTRMTTRWALWNYDPFDIV
590	GFYHNKIHHGFTTQWMSMAMTKMDFWRTPCSKIIYDMWNNFQSEKTRCNGGKNSDHWEWGKEAHQCGDKHDCYRGLDLPRIWWVMGGSWLTACRYGAWQEFLTKYIGNNPFHHKCGQPPWLFPKPTTTDQPINNVPVMHEFAAWKGGYWTVIGDYQYALPLSCDLLGMFPYR
591	NAWKRETPRTPWSGNCQAQFNQSNSVGMCGAFIDIQDNIQYATWAKYMRSLENLWYLDRSFNYPGFQSNGMSGRAVLDNWSEGVNKRRATELFTHGKVMQMYTHTKANYMSRSKMKEPPPTYCKACNDICTMNRNVEQDVCCHKMIYHMTMTKSVDKMICEMWDTPVMNGKL
592	HNVWQSRGAPADMHKHKKIFADFKEGNTQTHPDEFSNPGHSKPIVSALAQWEHMVMWNFEHGDAWERLTLNHCRWAGFWHTMKPRQDTWRPGMTAVVKNPTNSRVPKEEGQGHSIRGKYGNYHMGVIHWIAKTIACCGEDHSYASFQLWRCPHPINIDHYLEQHIVKKLGAW
593	EFVWKCFCYSRVSLWVSVTQHSPVGLECLCEITAIKMLWPKPQHEIFLIFMRDMWIVPFASNGMPFPVNYFLELNIWVQRHMRPLMPTKHNQLMQSGTHSQDFIVNQYHVYHVLKFLRVPYTHWCDWWNLTKDTMYICGCCNWGFPFIYWWMDFAWGMGVYLLMWTGMRMVD
594	TWKIMVAWHNHDGYGGDKSDRHQYLPLWYIQEWRVMYHAGSFATMQITVMGEILCDSHDTNYPWWVVVQKYNAGCVVYGSDKISEVDAYITIHPMQIYPLCEYYPNTQRDQNQAWCPHCWFCWRMTYYSRDCTPFSWAGRITPIYIVDGHVRNHCMNNAWANMDKFKKTEVR
595	RDFECFPWKWNWEINQDDTIMRDARDAMTKNPEFDYRFYLRPVHETKIVKRIKLRNMLNDAQIKWNGATQKFGQWYVPPDEMMHAENWYYRCYFQIQGMTCHQVMVGIPCMNSKEGRFFSHMCMWLRWGWDYEHAYAKHGCLEAYIHVMWNSPTGSESVTTHGLFCGCIENK
596	KLTQWKLMKRYRCHIDILRGIYGKFMVQKWDKSPGEWGDITQEHWAARTPCKFPQEVEFPHHGQYLHRLETWRDSFVDTVPDCVTHYLENHTIFMKDVCRSKRGVEKYEGAYEEVVAYRMLDAVFVTTIRWTNKQEPYTVNGCQSIFKLIQFWANRINVHPGKQFEWTALNV
597	PAFSNRAPAKEIPLLNITGIFIQIGERWNRVPGSQIRQDHERIDVVQTTTQSIADIQHYFGEFHETFNSSCHSKFKVCQNFIGGSIHTKKNKNCPKCFGPMPCHPYKSFSLVVSYMCYGPQDTWDFTIYVGDWGMCMWVANQFWLLPLQWFGLEFTRLYIKTMKLYQRDRFC
598	KEMTEFYGGIMNVSPHVFLNHYEINYDPMDRWNTTPMFVCMVIDFEWRRPSVLTARVYWNWKGPIDRCTHNCWKQRHRRWVRSCEQEYPFVHVENHGMSVGIKGGRGFSIWQIPEEYTRIKYHKPLKSVFCEVRQDDTTLTQVRRGRVIMKCSLHWTPARFDTWPWTSIDMT
599	SAPYLMALPIDDHLFVSKWKCKPPGWLKWMQWSNHTRVYGDQFIIKIRCNIFHATQKQCRWISKMQVPFADQIAGTHENHIVMDYHNGFTEGKVKAMWANFFIELCNCRTNQMIQFVFEAATGSTHVLTWIQYMNGIRDMRMFWVNKTTWLMSTKMQFFQKMGPNERAKSEG
600	IVFCKCWVMNTHPAAWREAMETLLPQLCWCIMNSTVGGGAAFKLWVSSGRQYQLLKCFSCLDVCFRVCPSMSDLPTQQLDYTYRIWGRPGHYPCFRYPAILAGVMYDAWSQHAWFMMIAVKNKMNAHQDGEEMNMKPNEQINWCPSDYNTVIFMVATYLALKMYFFGYHNRG
601	CNMTPACNLWDNGSHDDWFLTECGCLTVVPSFGSTFHHCRDESRSMYIMPKDSWPIGTPMTVKKSCKVFEMRRSSAQDWYTRLTEYFSVLIFEQKGHCEVSLFNVNILAHWMMIGFNKAFYRWFENYGCATVSWTCMDDGRWRKGREYNYNGKAKPQNHCCCKETFIWIGEL
602	GGKGQMKFMCTVRMAHRWNEKKVENEGNIKSMDFQEHCNPWSHGGTIYWNFMAVCEFFAPKFELHHMDTDHWCNYPSEYHVIILMRSPHSDFSRVHWHQGHKLHYCSEGFEPQSWNICEEGRSGQACKHAPCCPNGDTNMAMYWLPFHGKYYRNDYKHWEEYYLVCKALVTE
603	QHGKVPTAMFTHSDNDYGQNPPCLNHVEIMSKISQMPENHERFCYAITFAMMRHRCSESPVLDNRAMGSATNYTFGDMGMTLWVNNAYSTRDWFMRSWPFNCTRDNRHYKSYEIQLCMCDACNSCEQAWNFDTFLAGTDEISDHAGNTIPNHPVFFWDKKQVRAWVLPEYPC
604	RARTWQSGDGFHYYWEREWCGQLWWIGCQSQHMGDPHIQRDFLAPYMTYNNLVSRQVLGFGCVFAEGLCWGVLHIYNRHNCTNLYLHNHKGSELNAHETNPFLQQCVDSMFNPSIRSLYSDQVDTRVLDRCVQIRHCWTTYRVERPWAHPWEAMPPHDWQFGELSPTEWKRQ
605	ASAVILEMLWRNWAYVTCHEANENAQLMWIYVIHLNCEAMPGFAMLRRHLPEQPCWHERDPHMKCWLHHWHVFHAMRCTTSRWVYNSFETKQAPAWIKCGYCTNPFESYVMLKFTQLMDNCWLYSCLAWQEYTKGVRIPCYEVTIQPGTQASNAHHWMICDRYFTRPTIQHV
606	RQFRWWPRYYMDPQQKVGMERRQVAIVENLTHMQSAQSPQTTWAKEKFSRPKMGSEYVSSYCGDGQLLTTAAARCWWRFQPDQTDYFHWRQHEMACSIPYQNMWEYCGECQYIYIPLMDDKDCHFYAWQSKDLWEAFLFRPKAHREVYHHSGWGDFLDDERHNHTKETQIFW
607	NIHNAIFYFNSPSHEPKSDGINCCNTQWLMTLMCFNPANWHDLETWDENRDCIHEIPDNKEQRVSALRNCHKVLQESSAAICYLSLCRGWHDTLWHEVGKPPSESSICETRDHAHFVCPNRAQLCRQAYTHNSFAVKYVHVITEWNRQHEECYFHSHGIKCHEGNAVMACGC
608	DMLFFLCQEFTTQGRVCFSQPCSWVFHHVSNVGIPWFMNHFPNFRWGHLCEPLIGQRKCQSCIRFTAHFRVRVCQYRSVRSRALCEILAWYYSHPQQHENCQTMFFIWIMIKGQAMDLTWKPNPLLKIVWHMTLCYRYWEQQGKGPYMIESVKRKDVEWTYGSCQHFYDKES
609	TERILEFVACDCVICPYRMWKDFGAGPDEERARWFTDNGHCNRTIVGMYQYMWQFCMSMLLLWQMHVTVMSVQLYLERDWACENWQWPCTECCNHKGQLFCIGDGAVNRAEGSVYKQFSHTDQRLNPQKNNKRGAIIAGWMKFWIHIHYDGNFDDWDSAHNAITYKKGPAFT
610	AVYWMRVHMNNIGTHDMTFKKNYPAITCDLFHNYDSCMFSSSSVIQMRDGGEAKDLSLQERTFHAAPTARRSHATLGTHNWVGCELMFSPGMNCNANTKKPNFTECKMAKKSQCHSLVEAIDWYRDLGTEEENHTKLASFGDPNYLTPAHGTNWDCLLTNLTQWDRKLVFLI
611	LLSMDLLYWDFIGHPHHDRGDPEKSSQISSQHMNTCWESHPRCGYIVTGAGMCQGWPSGWTPYVLKIPSIGDNDIKTHWQGSQVDIMWCCSRHFFAKVCDCNYKKRRKYMGDKAFTCRALHHHGAFTYHSHQDPDEYCTKVENSTLKPGPKDMLMFNSEPMHIYDCWSWTHT
612	FKEIAAFVILQLCVQKTQFLTHDWEVKKICSRTFINCHAFRICPPVSTYKIGRCKLECCGWEIVTVFSWRTYCDKRPAEEKKTGWTINLQTANNKDIVAEKLVIKMYAMSNHVVHSGLFNKYVGSCMADRPVNALYNERPGMNMQTYWFCRDQMGILPVPESKWWKCNLTQY
613	ACEMVPEYPRTGDKTFDVVEENNEDQMQDDEVNHYPQSGLKKDNLIHRSLHWQAYMLGAPIRCNHNKYYCLIPHLNPPQVTTARFVAKFQYCKKRNMSYKMNTHHADISRSCHTGCNREQQMWCYPLRQKIEEELLHDIACEYKVGYIPNDAPDNELVTQNWTHVLLRFDQD
614	ESERHISEIGINLFHHNKCVIQVCYLMKGQQAPCEDANWAMVQQIYKHHYPGTVGVQPRQLWTVKRMSDTWTICRMLWPQQDDYTNKIMRNIDELHDHSQFNHQYRKNQLYQVVSDATPWYMAYRQDWDTVDQCNAHSPFRPRIRYMIDMASYCLQPMSQSNEFEHKLSGPI
615	WHDFGAVRLCGIPSGLQGTKESTMKQLLSCEFVAESTYQQCMWTRWSDVHNHLCNGSMGKSFFVLLTMYRLEQGSVKSAAVTANQCLNVYMSPWWKITGEAIQRVHISSYAPRRMNFRQKDSSCQPVFYWVGPVCIKMTPVYAEEFPTVTWIRWLPQSKPNWFYTDPLLSGW
616	CANNTPEFMEKCVTFAQWGQIALAHMWPNHIGIQLHLPDEMPMTTVFQQIIYNDGDDRTMSCELNTCNYWANAGLMLTPYWSKGDYQGRQPFHNFWFDMNPYMFMYGPYEFSPDSEQSPSKDAAAAKNQDIFGLRTGWRSYCDEEIKWQHWSHLWTFMYIMRFMCHCKQFGA
617	LWQQYDQSMQPFHYFHKEDFIEWVFVSINLEPMNDLCNHLMETHEFCCHRSGHCDPACRYGSNEMTEKSMYYIVPQQQKPLSMSRIFIHTRPWMRWLRHVMHFRLLGDCGLAKDIADFRVFYQLIACCRYAFGCNDEPGQHCSGVNMEDQRRGLFFDDGNDRTPENQNCCHQ
618	MRQMWLHNVNAMAKMSWPEFIKFSQGDVPHSQKIFLNKGQAMGIKAIRRVFIYCHFAFIITIYHNKRNERVMDELSDENSQQYVPVQPHMRLEVWAYITQMPRCTNWLFLVYEKCGDTETGGPPNNACDMDAIIWLAVQNVFTAEWAYTRFFYTRIWCYYWQMWMDAVNCCI
619	IHIEYGEPKELYETAFAYVTVCVRDEETMRRWTHGRRCPYTGPMYHYYTYWWDCKSGGVHFRKQREMWNGYDFFWQCPYGFMKFGKQIGWRYAYMRLDFDCFHTAIFKQEPKRCDLPIRHDEYYYKFYYVMEINMRKKGVKFCNGTPHKPSDVTTQCDSSFNMECFHAKISI
620	HKSCHTQAFFTMMMPIDPICGPSQAMRQKMFDDHTVALNSIPVRDHYMRAIEWCVEYDAVSWEPVHSYHPWRLEESDILKAADYRSFLNCTVWMKCWINWPEPHWLCYVRKEGQYNMNYLSGPMKGVVTALSQWQKWPGYDCNVFHVFCRFECMRPIGYKQEEHFQKHKYVD
621	LHIKQNQHNPWYLVGSAPIDSFWGYNKALHTSCAYADNAFCDCLVVSPVLTPEIKSKHCPKGCARPKCAAPGRFPELHMNLVAWCEIQAFRPHEQRGLSYKLKCMDLRHIFWRIQYKAEQSSVKVQGVPDYFDHSCHDPPRGHCYRCVAVWWEHKRTEPKTEVYNCMPVNFR
622	NHKSPPCNVYTDYCWQMETLYEDHPHPEFNWQHNYLVADVNFCCIYEVEAFKGKCTECWHMTNIGLKQQDEKKRCWTVGLSSEKYLLLPQSMVPTPQCMSVDTESQAGRGMCFLGREVESKYIMCIFCINHRSSYMLSWPQDNWTQTDLIVWIAVNIYQWMYNACKNAANTY
623	HVAQDEWHYHTGHFPYVCRNFSCPGWYKTYALLTVFGHRCSKGVAWGHHNLCGQQSATISDLGNWAAVCRFKKKHMVLDFNVQIWNFVQKKDNQRCSIYKTFILSQCGMNVHQPHIKDTAWWVMFMTEHNHYGNQSWPGREWLDNSSIHRLFDNVQAWLSKYQPWQVAISRH
624	WPGADMSGQQIFAPSYEPCAPRMFYLCFSCMYQLKCTHCDYPWLCPKHHSKAYMQKPIGWKLRTWHLWLPDAMNAFEDYIGGFEPEGTFQTLKSQLKSICARGVKWFGMYKSWKYSLMEVDITFRKGKMFCDNQKHMTLAHVHEMNKHCAPLLERHAPGWSNICYDISIAWY
625	TPEMKFHKARFTECQDSYMFSTYGDFLVVDYRPYQYFMCKMTTTSNKEAEIFCEKCCWTIQFAHIIFYCMWRFDWDTCMYQQDKMCKAPFCKQIWCGRVDRTHFKSYWTTCCDESVEAVEAQKKKFNQNWHCGVQRIPYRNTEFQFHWLFSNACTVYVTKWHMRKFLHWLAM
626	EQYMAYRKRMREDVHNDRAAANLRNAHCSPRMDSTYYCEQMRRYGSMEQDPIDVIPVLSWCLPPCDRWGKPHWHCCIEALNIAYMANWDMNNFMGPSQSENFDNLWNEMWAVWVGVPEWEGIRCRKMDPALCEWCRINMTYMMQPMTPMLPTTNGCHDHECQHRKQKETNLQ
627	NSMCTHIIWQWATQPRDVHFYKHYIFGYRKKTWVYQKDRGIDWWMQDFIEERCVFTNLWARFRGYYPTTMGVMWMSTRAMNMTIGVSVDASEKWPWCSVWFAQDDWDPCWNEAYPNPNDEISPRPKSHHGIWAGQDRVPNYCFLWCDDLCFFNFPIINPNIAYYRYHVVMKP
628	YVEGCLFRLPANKKCDRDITQCSLPAPTHFISTGFFAQCYLYCQHESVWVWRISANLGQLALCMKLCDFILCWELDSPHHLMKFSVGRMYIQSDEYMLPVKNLCTTEQWVRDCIGKDALEVQAVPSNTNMFQASETRMRAQSNVMSLHIEWRYQVIHFCHIDHTFLSILTHA
629	NRSHYPLTYRRVPHISKNCTFNYQRFCTCLMQRWAAQFFEKQCRWEHPEWKCPLTVFVAETAWYTLTTHRMNCKALDREMFMFKKLTGLQAYGLPSQNLFADEWVSSKSQNRSMFMSDIFNAYRFLPSYNFLEFGTNLKIGGHEVQNPVTNDRGCHTTVSAWQFKQLGKRAC
630	TWYNAVGMQLYGLVVALTNCMMDPWVSLWIIVWQACWFIWMGIGVQTERFHTQIYHFEKHQEYILIQSCVSGFARCLAICKTFFPRNCYMTAPDQSQVYPEPKEKPRTAMLHPNNHAVLQPGDGGHIWQVCVWGSTWPRMIQEGQMWFQSNMNQMNTRMKPKLRNKTGSAKY
631	EKGPNPCWQRFMIHRTHEVTFCYCFRMERKWPACATEGKWKAHWVTPPKWHAIASVTSLNKIEYMKGSAKVLVPAQNWKWFFCAPYKDPALEKKSSWAVHFAPSNQVSGNQFSSNSTTDWHWLIEPCAPDNSQCIMLVFHCMLDENYWDGVANVQVAAYDIIIDWRDCNTCR
632	WLLRYWGSEWVYTPQRGHIYGAVELFCHRNRSDSQPMYDKVTALMMVMCITNGYFYHEQIRIHIQHWFTRKPQEWKYQTNHQPFTYIREWYMPGMKMDECSPIWFCYCDYLDSGFSNHHEFLYCYHWSMQSQGHYADVLHQMFYCNSTIHDHWPMRQSNMLTERPNYKSVFA
633	RDCYTHSLAWWMYRTNAGGANKNYSAAIETMMKMKFPSQDCDAAHQREKTEVLDGKYAENDVEENYDGRPMITWPHVRCHMWPPDTVEFQLHCGNGSKYHTAQFNERQKKQQINCEWYYAKGWWSHVMSGDCCTAYYSEYFQWNFWYLHMPHFQSNEPWDDDLIAWPYMRWR
634	YLVGFNHSGSTQTVLNYEDHYSEVWEIDTKKKRYPSQSARFIIYCTHLFGRCNRCSPGMRGSHWRLAVQHTVTAMHTFAHMCNMWQDAHKVCSKYGWFCAISYGGHTENWKLKFHHHSCLTHSPFGGDRMCASAPLRFPVPNSYISNQKWNMVHRQCTKVERGATRQCYMEL
635	STEVNNIRSNFNKQTGISNPFPDFSHCMRYKWGPETECNGPGNQPNLVYDYRAMVMMAQERFAYYWLRYYTMQSTPLQIEFVGMGNVVLETCCPIKCPRITGLSVHNTALGEGYKKAWHFIVEVFSTNWMTHDMKYPWWWKNDTYAWMDKPSIPWTNYVGSCSFSWNELDVA
636	SIYAFEVRHQPLKMCVLHLDRKQVFNFMFQKANRIYSVIGAKACHFAYGAKQNYEISPGDDHCITTDYEKYIEQANRVNPRGCQEIGDMPAWTAQMMQWWVLDEMPMKRMESWPVRAIDHGENTTCNKFRVDITKTEYGQSNLAWHWEYMSEWALDLTMIDWTDTVRFDFNN
637	MWWGKWNTWPTDTVCICVYTTWVDYVEAWHRPIRGCRQAQFASTYEERRCMLEEGESGVQAPVCDRSHRFHPRILFTTYSGLQLFLNWFMVMWIFIMSGTQREQTAEHDQMLPLIVAASPSWMKHQIIKMNTYCNFMHTRTDRCRRLDLLDEDKGYLDQQGWYYYPKPNVHQ
638	EIMRLHKICMRCSMWWYESIAMSSCTSGRWQDVWLMSMYDGHFNPLRFWDHPIVPAFLKKDWPASTADLENQDGRIVRWGGVAWKLYPGLKKPMEPRHQWKTPRHIADNDVWGTHFMMLYREAFNPRHVVKDLQKIRVRSHMTRNHYCFIFDNMILSDRPSQKEWDHFECCT
639	FRKTHRITLQMVFHPWGGYDPSPPVIFSVNNWWASAIISFISCNPTGWEWWNPCDHDPFIAVPHMEVKQISLRSGNKWDEVAFNTHASSWMWEWNQGGYTYEMKPAYSQDGLDNSDHNWIPRHCTKGRQEFDNMKWYSWFTEMKCHICVLFDCMQKRQMHHQNPYNDNHKTM
640	QRESICRVYLLYTQWWEHKWKHIRKFDWGVRGVNWPLDKGVQQAPLVLPKFERDYEDKSTWETEKEHHCTQFQVCNAQPQASGRVYQRDMQDIWHLSYWLLESFEWPLAPQFLDTHQHVMALVAASLASNWGFKQWTDRAQMYSEQCPGWSGHWKCVRVKQRSWFDAYEARH
641	CMIALNDPVTDPDYIEMTMQAQVATMYVYIDTVKMQDRMSPRNHSYTFCWYGCLCNAMAMCPEQGKYYFQTMKSFSEYNWLTGQNCFKTWSIHVVWTQKNKVSCPQDWWPAMQHARQKITAGKGEATACMDSDTEFEQYHENLQRVNKGKFMVEPIAHERLHWIDCDTGVFD
642	EIGGKCDQTDNLVIYIKYECVIYLGKCNAWQEFRCYPNDNLWLKPERFGVNNWNKYTCPPVQSNDPFECPCATHNITKDPNMIKYCHPAGKDSIMFIKGIHRECCPTTRACFNGTGVCYCYTSCSHYPSRYHVICQWFGIIGMWHSACTNIRCWAVSNCDRRHMENHIRIMP
643	GECHICKSVDHPMDDIGSCIVSIQCRVWCFHLIMFENHKVNNNWLWAPYGITPWMHLMKIMWHECEAQVMKGYPFHHLNAFKWHVMYSNWWNKYIYEIGLREKKHNAWIWVTNSDTSHREWFWKPDTTINHCVGTDIISAFSDWMMCFQLAMCSWNQWCRYAIYKLTNPREV
644	EFGEEYDCYPELDVWETLTGQCHCEQPHYCNPWHHTHIGMHYVNAGHWEINMMYNCHIKKTHQYEKGSMREEAHPLYEIWWGHPFEHECACTQYMNCPVGPVMHLRIACTPIHCEFLNSLWSNWVKSCEKCNISTFAPNAEFADLICQQRFSGGYSVITGLLFMQWQRRLKC
645	PWSCKFLQCHKYMCVENNQERWKFCNCFDNYVMAIELMWMMIKQCFIWSLNSPFMNSDNEFESVLKEYIPIPTCSYMHKTMCSPIMQEKNILDLMKTHSILCYQVPAQKTIIKEIADTSIDVDLDEYEGPSRERHISYQCELDTAYKPGHQIFWGMWKRLQTFGFSIWDHPY
646	QGWEFSVVPYRVEPWPQDENIPDESIDQCSSIVICVYPHDIQWKCDRCKAFVPLKDIYGRTKYITDAWLRWNSPPASSDPTSWKGDQQIYDMFDARFHGHLGDKMPHDWDDHNCWLVFVLYDLHTKAAQTHRCKEPCTGLYSIKTRNQNKKEKRETWGNSRRYISTLLAHTM
647	ICTMAEVRDWIVAAYWANPLVVCTCKFYAWATQWCVWDRHGHPEGWYDDDQTQIHYIVITHKMTFKFIQSYNHFHLWCLDFNKTSRSKWCWVRHWMDPINVGLHSCQNVEFEFMQEIWNYAYHEYNFNYHCLAWYVPVVPDYAMLWIASSAFDYEVEMMFKRYGVHWFDLDV
648	SLELGSYTIVRLDDMEMCNAVSCPCASAHNFYAPDTPMPEFVNSYEEKLKRRFHLDQWDMQFNINFKFCKHLSWWQYINPCGYGLHKTMVIFHFLHHKWLKRNRERGNDGGLKSWEWDGDEEDGWHRTSGFFAMHEFWRQWHRNMKVELNQAESSERWWIQTKLLICLGRIK
649	VQEPKCWMNEAHNDQLNTHYFSMQHGEQQCRSRRGMLMPAVFMKYSMTPRFLAVWECSVTHSHNSACYNRCFWSIACCNCKTMQNWQQLAQQQNSWKMGIASHMSRYNTYYILRDCMASFDAWDGSKGLKQHPEPKLDRTAWFGVCNMICCAMQCQNHFKQYFDGPHNREFL
650	HFCWMHPKDYLGDLYEHMYFRWSYVICVTFGRDLMPKNWHMWYQMKCTYKYLANEWDRNSPCNIIYTSHPQSDGNCTDQDWYLLAAVLGTCQPAQKAEEFGNVNYRRWVQFGDQSNGGYYVRNFPLSFCVGKNQYKIRTHIMTTEMYAHIKTQFRCDGSISDWTEDGYRDKK
651	YKAMVSCGCTRYRECGVNSHKRLRCQACCFFLWQHHFAMSFAFPLYCPNGHDCIMHDHSNLHMPTMVECVGQGINFNVHSQPWWVWHGVHLTSGKFPVGQTNVETHKTESFYADNRENSHDNEQRNAGQMAMNPIKQCDCREHCGHFEAHCHTGWKQEKTGDTSVKIIYNHC
652	AEMECWDVAWEWFCVLVWFVFPMYVHGKCAAWNDSYNKWTIERMYSDPGCSFAKVGCPPTRQVNPWKWMYAEAHILHLYEKKMIPHEKLFMKHPMVMWRHRAKPEWNNPSYPGPGGWDESEMSMVVCAAMLTREHCLQREPCMMVWPNECFGDIEMGALGSMCRMSGNDCPT
653	FTWTRFRRMTVNMHSCWHYKNKDQQVFIEACVLNNKNYFVLVNAESGNMWVQHATYGIRLHNQTPFFNYNAQKCPAGYTWPFWCEAIFDQMLITSKREDCLKDETHLCTFYVAHCSQTAWKHWRFPWCWQVNRSDKKKSGPARKRQDSKYSWSCDMNNTHWCCYTEVLGFIM
654	NTYDACHWCCIASNGYFCKSRVFFQFHTYAEIFGRCVGYIYLTNANPTHAILNLSDVIDKDINWIAEPGVVPLMCWFLCQDAIRMNNEIFKTRQPICVGEVDRCLTVADMKCDGTDEIDCYMVSSLVKSASSQHVCQCTTGFNCITLHFDPSKWWPFLIVNPNGQKTTSHMI
655	TLEWNPMYNRHPPITFNLNYLLPMYWNCPMDRRNEQYFPTEIWAWVNIPMMEKLAYQKDFRLFSMAKQNIWDCIWLEPWKWDSADFMNAQGPSKICDSCPCILVKMNDNAIYAIPIYKVCYMIKVFKIFFQIKPNCMIWKIVHRCRAVNFTVCGNTLVKWYFARQPLRVGSC
656	KLFDLSRNCHLIFDSYDFGVGHGQLWWMCSSDRFDLNWVNPWYDSKTPYIYLQQLTLHMGSFNQKNHNSCCPFGNPPKTQQTMTYIRYPVQYRWAMSQKIQQFYCCDTSVHHGFYANSQYQGTQCTGEAMVSRLPRPGTLWRVFENRFWQERWTGLVQWENFVSRDSCKACG
657	KFRPFTQQKMEAWRHFWRQMIKYVNWLWNPANMRSACQWHNMKDRKLMDGYNSEWCQRCTCLKYSPPCRRNAGLGVVFFMPMTWAHMVYDGCFQRLVKWYITIQKHNLTDTYNAWGNMIMEIGCTYTFDLTAVDYVHVWVSTQYHGEWHETWNIKCILETLAATVVPTTTIK
658	AWGSMRRLSIHCCMTYKPEQPWTAFIVVPFCQQYDSCEENWGVWLCDPGMEGWPTPLKGQMNHDDYVWWRHFRMGMKKQFDWKDCVVVGFEEHIECFYHCMSQCIWQNGPWRWKLQEGNFEATCGLPQHNVCKTPRWYYFCVKGCKMNYTWFVASKWTHPVWVTGYSLMIFF
659	PWTCYMLTYKRKMCVFCQCMTGPTWQDYPSTKQWVVHCDLSKNAENAKGMLQTVYQKSGIMNISAEWASILGEQWTMFGPDFWMCTCWGAVVITCYRVMWCSKKKRSCVIEALKKDNFGRKKCCWMRLTDIKDGPCYMLTRAHLDAYHDEMQKLDREKNGVWQLPSGGWRPN
660	WFTWKDYTNMDVMACIWDKGNQWQIYQLGPMNCWRSDFNWMFMYNWDNGASPCISILENPNTHHACNMPTIHQCFFWMHETWQDHCIPQLSMDYDWWFELAIYNKWKHEVCKEKSCFSMPNATFINCEATKDNKKDISFQYTPVIRHDVDLSGNPCHIMLMALHTEVHNWEC
661	PMWFIILEHNADPWRLNCLIDHITHNTDADLCNMAIDYSEFVGSQGQYIVHNVRRPYNYQRFLYNLTHYAVNDKGKQELQNIDVRVMASALKNMYPEAKQIAIYHDNQLFRQYHTNTGSEDTTDGPDQAGHITFVHCHGHIKYCTCNYKMQRMKYHYDFVTYACTIWLVLHH
662	NKGIPTFLDKDPETLLEMTSNGNYPKVDNNWVANRSICPLMARNYDYESYDVIYECHHSLRPNWYHHCWVDNWTQFNFTVILLVHFIMWYIDHCQRPVTAHMGDVCYSRKTRRVKYQAHPWMKIGESHPHFNLSVATCLIGYDPPDYKEVECTYYTMNPKSVWPERKMTHWD
663	IHNRQAMVDFCHHTKEVWQSDDPGIQNINQLRFGWMYNVVHPQPLRMEAWGPQRLCGACGVVPPTGITLPYCEVGCTVMFMYHMDLNSAKTATLELMPVCFWTTVSRAAKQKMNYMCITTHLLEGADNQISLKRMELAFWQITLPGVLCHACYDAVVWGCCYKAMLMQPVYQ
664	YARGIDPNRAMTDDVMDPFYYENTDWIEHDHFTYPYTPWRPQDDERWLSTWMWACQHEPVILSDNADEVAQGWERITKHWNSMFEWHVDMDSTDRWEFMMSYNCTQHYYDGGTFPFFAQGVREHGWSVVNVRLTIPYENSLVCHCQDRKPTDAWYLEYWHHPLEDPPCIQQY
665	CCSPTSSMHTLACYATWKHACPDLRYAGVKEYWWCMESGYKIWIAEPMLFHQTKRFHDYCCCDNDEPIQRQNRMKPQARHRVLCQHDHPFEHWQETEMYGCRDGDQPRLDVIRMNLYKEPWMPAFPLGQSEQERRIWIKQEVPDMTVACWGKHPMLLQHTNWIPCANPVGTL
666	RVCKTMQRKDDESSGWMHERSWNHGSSEWPNPSAQVGISIYFACWQCAVEMCFQEYIPPVMVEHQNGMFFWTAKFIWAMHPRSHFTWTAEEFVWMFTIGPHWERVKTQCLKCSFLVCQVTRCCLSVVQSGENVEAMYMSRNYMRGWECLNNTGFQWSEFHAYPQMARWMYKC
667	GSYVSGDDFGPRQSSFGCDISENIIMNKTVITVRGDGFKHCKHVDRYFGTWNTPLQPNQSRYRAVRANCWPPMRLGPWHSVISFWNKLEMGKFIELFSCIREFQSSCDMESLHCNAPCGVWEQKLLNWFGLDHYHHDWFPGPCQPRLPDFIIGRWDQGPMDCNARWEAYWMQ
668	GPHCFVWGQFPVPTFHQQVLFANPSFIKNMDKRSSVNLAFTKCPKQQGLAISLYCIWQTCDPFIPTLAETNRARTGHWMRPWDERKKWYPKPDVDKNKSVWWPQYRFEGQFTVAMWRIRKENCRIYLIFDASVHMKLPYDLCVHDTVGYHDNIDPITQETGECLLSINSQEY
669	YRLGQREYWNPGIFDICIHMAYKHVTCRIVYGIHGWFIFTPWWETWCAGQTMHMIRSYVSGYTGKYFDIRCIGTIADVWPGKQTDECPHVPYMLGWPAKLCMWKENFYMVNDAMGINRSDTNPEWQIPMDLGQHPHHDLRKIMDLARLFQAVYPDMAIRRQQTKVWTPLVEK
670	KNTGFWHSEDRQMWWTKPERFSTKLQDFHGGKTKKAPVPRNLRYIYTHFMIRHGLCLWYCVMRMEQTLFRAKWICHGHSIHLHFFTYTTTLGMFTGSRYFDTSSRMWCTDKGCCAAFKMEPHNYYKCCTESAKPFFAMMHTFDHRMGARQDLVWEWGPWIMAFYVYWLYLVR
671	VENYFDQGVRWTLQPVFHFNTSKWRTLQYYTQDVNYNMFDHTPQPRGWNHYQECKSCTFMGPKMSCEFIYRAVNYYSLRKIGDHYPMYGDSTFITYGLWQHWPQHWKMTPQDWRPGLEGCFDYGYTGGTIIGHNSWRTFVQCNWSGNSKWSYCAEEDGKYIGNNESQRMIHS
672	YAYTTVGALLTWDQIWDSRKNIPVIFAICNAQKFPGALWCWHLSFYCTWHQGCAYQPCMLRELDSAMYFEYNPWCPWVNRPGVTCNGMTVWYYWLNHRQSTQHCDGLTGMFEHQATILILCGLPRRWWQHKAGPNAYLDSILWRPKNGIAIPEQIFMIGNKWYKQVVLVTNY
673	PQKEGTVREVLQSRYYWDINDDMFMADHRGGRGPIQSTKPPWWRVMVDRYGAYDIRRQAWYAACPEWCGSEQWWMEEVEVMEVECVWDPCARVNTAFSNDKYLRTDEKVMQFAWKRGLGNKECPMDPTINYDVCKNRELDVCDSQMYEGKDKKSPLPDPYMNPMCFFVDLGS
674	CDDHYMSEPYVPRMNTSPFYLARYRHVMNKTTPTFWVWEFRYCDPMKLEKGGAIQEQIFNWQQYSKTIMTRWDWEVEMPARDRDFLARVYWERDRIGGFWHPLELWMNSTRLMESLPNINATSKTPPLFWLFEHGRSANIKKHHWADDHYYSTTLSYDISACHSWMPDYVFA
675	YYCETEGFQASCHYCVKHWCPHTWRNTWGRAIEWNKEERGIDKLMFMLFAYGGWSSMAPHMKFWTRFLAQYHVYCFGPTKLMMSAWSFSCSWEDNLMHPDFLPEERAYQLMTQCNCYEFWIVRKTGDAQALDPMEACWCPNVTRLYLCYYILEQVWNFSRMFPMCLCEGRQN
676	AWFGFKQVELESFVTDPLDMITEASYLMGYTMSPRQMHSMLNVVFSPRAKKHSCNSGKNHVIKWKFECAVKADCRSMSNMYIEVQMPSETGFHSDTASKNGISAWCEENNIAWYWNANCRWARIIIRPLQSFEWWGKRRHNIRRSHWMHLWHMKQGQRGGKKKDYSSHCTQW
677	KDRPHDEFMLWKMACAQLAMALPLKVYQISTCAWYWIPVATATWRMRQFYFHLDNDLIFALGHQYQYRSLPEPENYHMVRSEMTTPMTQPLPQKMYNAIRVNIEIQYMHNSNRTWMYAYKQWHAYFIRKMNSGCGWSRWVWDDYQIWDDRVAHRVTHVEGNEYLVRASDSTY
678	CHAESSVSNQEFWKYKNTFCEQYYLFLGMKFCYMTHEAMEVEEKKIGVYEGHDRLWWQSTHERKGEPIVYCNKWDCHWRLWLCSNGYDPWTPLLSMEDEWGRWIFQGWWLSCFKHNQMEWSDNDFNDVISEIGDCRAHANMRQIMQFEKYPERVMCFLYHMWYNVGQIYFLM
679	QFHVSMQNNWTDSWEMSIAPYYVFALQGFYQMIKFGWCHAQELQGWHCRNQVWEYSADVPFHGGRETIFYIHRPMMHGHNHAVQHKVCNFYMHIKGNCDNMSDKYHHETMNTFRVQSCCGMVLGNQLNIPNAQHQLLCHDVSYSYNDKHCPSIMVFSEFTSKDQECLKQVAT
680	DIHVEYQRLQWWRTPKEYISQLFWCWTHHVPHYIYWKWFGWMMCQVFQLMPRQLMAVQDSHWRLWGMTVIPPEQSPHLAFYVVLECIVPVDNIACRDCKQPGDAEPVWMNNLFQLAWVDPIVINKGNWKAYSNVKPFLNNDSEARGYYMGHGPVDTLYHARHCNCQHYINFQ
681	GMDEQTFNEMHKIGFPRSLRAHFFQTICWGVAHMFCKLESAMSVMWGLYTSMATYDQNYRDELWQWDEAPCLHESYYAWHFDPNQWKFTHHVAQMSSDQHYMMKWCPANEGGQDFKHFNVIQSWIISGLITRPMNHEQGWHKGMGQATLDFHDFYVCWETDYYNAVANFKWC
682	SDICWAYWSREGTLRYIPSPAIELNCSTNDLQWCHLYVKNYRSWLPVWALHRHLIKMAKWSPVHQLFDHAEVSRFHQRKTRQEYNNWDMICTQCMMGITVHMVQRCFPWEGLCDHATNMYACNPGHLKQCVKANIVCQPKCHFLQGHANWVNYYFPISLHLASGALEPTWQH
683	SLEATYTLVWYVNIHCCKDTNRDQHPMYQMFVFRLQIVWRYWETERMYTMKACNYHPLIQGDTKDFLNSGTAQGVGNIWGKMAIHFISVSMWGHVTEMRKWQCIMEPNQFVWHWQRQTNPLHQTIARPFCHSNIRLGMCPGPFGNLCNDGYEGYHCSMSEHYEADISMSAMC
684	VQDHNDDKDYWGMHMHFQMTMFTYFAPRFHDTVDRWVAAKKPDCYHQKWAQYMTNFYPVGSYWAHFAFLRWGKICSELVQYMTIMPAPLHNQIHCHVKIWMGFLNTEALMIHNARLTAQVDKYPCAYTGSWTYTIQTKLYIDFYNDEGPYAFSRERDFIQKEIWLLKDNVTH
685	AFIFEQKKHNPSWAHVVDPCTVVYLHWFLVAMRRMTDNYTNLANVWVNLCGMKFWHNLNYHWEGLAQKTWTKWATNYDDDYWWWPCNYCILRTAAHNFVPECPGSTHAFNVDRQIQQVDPITERKETFPFAHALQVVGSQDMKTCLPEPSTFMEIWYGWPMDCPVKAHWGAG
686	DESGVFSEHMWINPSYDPRLCEQIRPKGHDTNTHDQWEEEHPYIPQMNGDQRNCKEQDNSRKEFLERQHDCSMIGSAHVGRVTFSPQSLKIDDMKRKHWQIRNTPDYFTAWAVQCALPPSNGYKCEGNPTKPHDQDITFHNRSWRKYDHWAPWMMPMCGCGETPKIWREVKQ
687	TKMRYWHIMLILLMWRGNYYPPWDHPCHGDYWEAISKKTINLAAQQGKLNCKKDPGQIGCWWYSEIWNDFWGCDARSCVSYQHCWNQGEHDTIMCENLEHYKKVMPKPWEGHSWITHYDVKVWTQTMVTPTKLHLIRRGQMHINFTYSACPAVYIKIFQWPYKALSAVAFGS
688	MNTNMAARPMSRYQMMCSKCHIYNEAPFSPPIVSKYDIKSQVTTYYADSMYTQPGKQDVDFLMTEDLIFRAEHCSNDCSYMHPCNLMFTFMRNDTLHMIWKWRLKWHEANSMAEQVSHVGCGCRATKPWNELWHCCCSQDWMMWEDRWPEYIRLYKRYLLRWQIHQHFMRMP
689	EYDNRGQPQHWQPERQSNRQVNDFNKKMLNDYIPKQEVFGFVLRQWCKDEFQWGRVAAALGYAFSAKVKQAHMEGDTFAAAAEYVHAEQGTESQRSPIFVRWGCWLWEVAWHDYWGQGTQSMRIFLKIDSANNTTYLCQIRCSFADMSKEMLSELMCDKRDRGCGKYDVMML
690	DMKQIVIQDKAELHCTPVKHCPYIECNWCEVYVLFTGMAGSVDAVYWPLLARAQTRACDQQLWHLRYWFLYWYPSCMEWTWLYEIFYKRARTCKDIDELYRADAMPTYGQKWCLPDGRMIVIMMTWIHGHIEFNYNQTTNIIYTCDYFMHTNAEYERVDKFSLMGWFWRHHQ
691	FTEFTKPDTYLQKPVTTQKASDHWTEHMHVNNQRFCYFMHNLLSFVMMKRKKMDDMHGYVFLQLNWHNCDQNDCVPHWITANRDFCLPRVMHFNQNWVFSVGMRNNMIRCRCSPAYEVPSENERIEFIQWDYACYGYLKVTKGRWRYLLPQPDGSVTMRMMGMHQYYKCGPV
692	KLRIFQNESDCKECNTRCAPHIRTLGSFRCDAEAPIKLSFQECPWTGPYHWIQWKQYLWTEQHYLWRHYVMYPDDEGPSMTWVLGLDIQMRDRVGEHLEIAWWWRSKDSNFWAHRVKLWYDNRWRMYARFWMAVKVVHNKAAFWQAWMCWIRWNKHMPYMQRHKAKHMGQRY
693	FPPQQVRTLATEVYPSYLWAFFDKQEGQSWENHKVWSDYEIFALFKLTDCHNARNEFIPLRVGYCFLMMCCLARWRSRALAFDCYPMAGQQIGNILATMDVICFSFHIETFDMQWVPTMDIQAFRQRYGFHMVFYFPGSWADLEQKCLGQTVGEGPTIHMIYGHISDPHFQY
694	QKCRLHPCDWVHGYEGRYCMPKELEIRSKDTPLACHQWACFPFSKKLGSVWVGFLFHCLGETVDRRWVQLAYQLTKPRGNHSEAKRAGGACSAATYMKKTKRAMMFIWQIVVTWMRWAIETYEPKPNFSVSQKPYIRNSRPIMFSMNTVLNQAKMCGRRTTPWHDPRKQFCS
695	NNECYQFLNERESVKRYHQVPSFSEDMESGDRGKPVCFQRNVGIVKSCHAARWLPYFLGDRAAEFYTDYFDHNEWVRRKQICIMHILQTSTHCDSTYWAFWALPMENLPLEIDLSGHPNKMHDKYPYIDFNDQFWILHCKHHSTQCGCHVYIVRMFCPNRNVRTYHPIDVNW
696	SHVQPTRYDYICNHRLSWDEKNAGVTKTTRTFFEMYNIFTSLRNRESHYVDVRVIMCEPKWCFFASMGNCQENRGRNWGKCNMARQRVMYVKKLQLHYWYRCNRNHLPPSHMWGHQVNPVVWCGQPPPIFNLSFRYSCSNMNPKFQQNVFNQYDTKDYFDPPGTSDKSVPRG
697	IWCFPCWHFGFEMNEGRHHQLICKNDRQKQHTIMFMQKNDEAGSQFFDWREKAMQMAHHWDRFVICQPLKKGYWNSMPCQPWACVRRQDHTDPDVWWMTVGYANTYFAYENHTDDKFVAARSHCANIQGAIFHSQKVIEQMMQIVPNMADYQEYNRPHRIHQTEYFQHKEGS
698	GWSAERQMFSDENDYPGQTCAINYRFTSNYKHMVGEARRMLYNEPWETIACGQHKNHYFLKLDPFCSSEVRKGNVMEGCYHEMEQQYGCLVPVAQTKVEQMFTRAIRDAMQRALIATAGPNIMYIRTRIDPSVLFYGGTWTDVWFTGMCRRCKGINCRELPPKILQVMTECI
699	MQEFKFENLVNIYPAYQGDVQVGQMFIGFNIAVFQDIHWMMVAHEYQPWYHVIKKWVNTDCPPFQTQCVDWVFNPRFKYGEVWNRRQMLGCWFRSWQCTVLSKWLMLPMGEDYNRSYDMGEQAACGQRIPFSHHREIDILISVNGAWRDVNRERGNAWMIHNWDFAPTHQKS
700	SVSKNGYLIEFLMQFNKFTKSWLQRPRAWPSCFTWHCVLLVYQFAVYHVRDIFGCRDGQDTDIWTICHWKHWSQHEEACQKMKDYQSWHQMCEKWRDYGKDNMMCDHEFYPEEKACIWYWRHKYHVAQGIDCVHITHQWVATPSMPSDWMKRFRMVGWKYVIAHVPEVRNPM
701	VKEDTKCVRRFYKRATQHLMNISCATASCIPHGWVGWPCPIATLSQKIEADTNYLYAGNEYMWLCNIKRNGWTPASYGWAACEVMKWIPPPQNGTEWEFKSVIFNHYQFQAGICWLPPCVWKMGMYDMWKSKMDEHYSTKILCLEGHMGLHTLEDWMVPGMMQTTAIVATFR
702	TIMRDNDHATHQHWSNFMWWRELCERIKCFFFSCEYGDWRPWSAESSDFDFLEHKSNFNIEEWATCRQAAQGKEDHKSVRMLGHYLPNFEYILTLWQAPRTLWIQCMRCWFLTGFYTPFMKVMVNLNMQLNIKKVIPWIKYEQHSNQPWYFPEGWAILAHLYNHITKIHHPF
703	QAMTVPNYLIYMKDMVMMPANGEQSSAHMHWGQLYIVDHYVTLNPCEMGQDHDQERFANVMATRYCAEELVVCSLMCQCEAITMVKFCKKFDNPIVWNKSYCNIKRESIWPNQEYLHEINCFWSAKEGRYTYCMFILLYWQDYKGLVGSINHKLKCDLWEHWKFTPVLFLMS
704	TAAFFNATKQIKMLSFYQKLWFYMYSNWACNKHWWLQRWPGGFCNVYWMESEKMFRLSCFFSLAWKINWKYVKYNGNQSPWWRENRGKWHNKMSQNGISDPHYPNVFVMSSNQKVFWGVHPEFIIYFTMQIWYFYWHNQMYSAVESNWRSYMKGVGMSFEDHCNKFIDGLYY
705	QGTMRMFMKCMKAGIPAAEIELFPGRVEGEPCCLAQAFMVKRPVAYQHVMGLEVLQCGQTMAWDCMGMCMRRIVIKTMKPGIYDKVQMIMLCHMTYVDVLWYSSNQYVDEWWSMCPARVLWKQHEDWYKHHLDRPSKEGMPTNANHAFNTGCHNATNIWEVSLQKIKLYQKR
706	KEVPGGDDLDAVGYWTYQDDWACDWNWKLQHIETMYEWICCGRTTWNPKIGIGGWPMMNSYIRLYIIWFIIGKDNSSTVYPREHRPPMTAHLINDGQRLLHPDWGVNLKEHLKENSPANESMPMAEGQIMDQLWHSQSRRYSVQYWAPQHLQEHEDWGAFVKHGQWFWTQLF
707	FHCVPQSRLVMNLKLAGMSSNGWLSAQVARNTKSGWMDMNGTLSEFAMWGPTPWWKGYCRYGCESTCSDEEWCSMSRFWKFAHHFTVNQKAKWIKDRYSLNKWFHVMTIDRGPYCEFSLIDNAKKCDLNKQIVFKQWHLEPWDNKDRHPFYDGPHHTYSATIMPEHVEERDP
708	DDLVEDSTGEKLMGWCHAQRWGWWVCCWETPGNYDFREMVPSPPYLHWTQAMWKCIYAEGNCSGYHVKISLMVYYRWAGGIVDWLAEGSPGRYAQCTAWELCNPCQQLISNWNECEHKLMDAKPGIMEYGWHEYTHWLVNISNYDEPGGVFETSEMLYCSIMSCNFVWSAKK
709	CFVTDLETNYVMTIVCIIVRGEVFYYMRHRFVHVEQMIIWNMTYKKVFHTQGEPICQPTLPVQPLESPLIMERRDWTILVCNPDGCGTWVSNNMYYQAMQHRYYLQVIIFSCKGCPASEFRTTQHMCICDSWLRDEMIYPHDYACEALWRWCDYYEPFFPRIYCKRFRYMIT
710	RCDSREEDFHLLPRGTEPMHIANYYMKDWHRNQSKGSKSTIHLWPSGMVQFPSFSAGEVGWTWITAHEYQRQYCKKDSCNAAWIVWHQRAYMTIYQKVLTCDNITCSYQNYCRIHPRGEFKLTVNTDWQMLLHYVDQLMQMEIPSGRADWLVFECLCKAGFMSFELYPIKLP
711	SFERLIPIDICALKNNEFAPTSVWIPHSLMDRNWHTLQNVGRHSPYSINVMPYNVAAVMRCQAQSDEETNPHNSKWHKVVTMDMGHNEHGMMRNAFSIRCWSPVAAGDEHPHQPRKHLQNKGFQSMYKPQDTTLWQWADTEPNRRCIHYIWYFIRTITIVGVLSQRKIVKAP
712	MHHRMDPHYVWRPVWPVVNYRHYVNQNTGDLATDIAVRDDDMALSNMDRGPDQGTAVLNCNLVMFIDQKYFWMCWCRPHEGILMPNIQYDPANEAAEERFFNNDARYVVAPRRQNQTTMKWWDGDEPIHSYRPELGRKFYWGLQQPAMKVRVQRWDFGQRPTERGSIESQTV
713	LPRDEGKWREQPHWNEGSNSWFTWKHNTTHWYKSYAVKRQANCCHTWKYYIVHDAVTMYRYRGHMWFDIPYMTMTWDLIPRDPCFRCQVMHDDAGLMCLHWQCIYPQFMIGHRWGKPICDEKAVKDPLAHHKRVYMMKGSKSSIKQWCLVDMHVQLEHYNVIGMILIYYSVL
714	ASDFAGCEHMEKISFEMKKWKYWPGKMDHYDPTAGTLHPFCPGKKEESTGRRQECLEIEDRIGWPWMESWQWPIDNTNVTFLTNFLFTFKRTHWWLEQDRYDSNRMRHDNFQPVYQPGIEINQIRKINHDFLPGNYKAHTHVHMPSMSYWCIPNMLNCSTDGTATRIYMCYK
715	IMWQHLGCHQYQDFNAMVFARMVGDRKFYPEYIGQFAKCMSIFRPNLFQTCAVREHGSCRFSHRNCQCYPVKNSWEPYEDTIAFPDTYLAGISTSHNKPIYLSATFVVQLGGALNTWNSCAIIHGYGTGEVISFQMNFNTDDQRGEAYDAVWDFGEPLWLQDHVIIRNHDSV
716	YQSKMCCEDCCKEPPELRHDIWAVRQMPDKRYLPEMKFEDHGDVTNAPVFMAGMAYAHCECDTYEHDLLREWWGFEHIYMWAPRCKWNFQPTMEPYMHGGRITPEGLTLELKIDHTYAYNGVMVSDIANAHRCCNFIMIYLWYRPHTMEWELPDIICYKQDASWCGAYNRMK
717	WMVDFKIIIWIGSVQEYGAHGLSFMYVNQVVFQMLSPCHENEYIRDINQIISDDIWPRVYIDRRAEVCAMPPPGAGPEMTKCCTYTAATGHMGCHSTRMMVGSINHFQYHWWNLQVRDVPYGAIVVNTTDQMTHINYFGFWDSENWPPLSILPEHPHKDFPWPINRIVGQGQ
718	SMNIRWNECNFGDMRSGSIGENLGCCIKLYPASAHWYGPKGHHQETQTTRRGQQSIHRYDLVSRPECTDHHQPDIEMPMVCGFFLNFQSGQSNIWIGKNPATRIGIKKRKYVAYFHNFIADWCVCILSSACDPYEKSCMWRSELMWITATLNQACTFHDFTCDQWTWQFELV
719	QCLIITDFMYDSCYFRPLDRVWGESMDWKEVMMWYIRWRWLKSGMQPNVHFGHWDVHDTDLMPNSTQAPQYYFMSFHILGLDFITPTRLDNYMLHKGKGVRQHNVCEFPFILHVDYRYKFEEWKGSRDMLRSFAKVWYDYIFIEHIGSRMINATNVARTFMNHTPWPLMCAV
720	CINGCGCCEDHQVIPKDIGVVYCNMHATHDMTGIKRPQVEHHKVAQEFYSDETSVYFPWINPCCRFGETRPMFYVGCYTYPNHLSPCMKMPTKEGNRQIGMHIWHMAGNFVMDHWCIRSKSRYNSMYWSDEEHHPPTEHWESCNGIAQSKFPVRAQSLVMIIWYRMKYIEPT
721	TNVSMWNDSFCWLCIWAESAGANQQPGLFAGPGNFLIMDLIFSMSGEIWPGEQSNYENPNTSDAEMSKEGMERQWMPVCYLTMMYQHHCRKDDFMRSQVQIACRMYDRGKHCFDADIGFNGGVCSNEACCSSTTEFMSNHIRQQRSWIGVLNSYVHVQAWWFMYTYWFAVID
722	VPVNLYADWGMETHNQFRLYQNYQRYSCGDPIRRDQALVYRRVRYAIVDPPWQVWLEGLTTDFMYRYVLNHFAIWGGTTGGQQSTFDKGCYMIQQKKTWKHVCQTAIGHEIAGTFHTAYSCLEQFVQYETQRNHVGSYNHYSEDIWFVLKNKYYYMVWEDYGTRTINWRWIC
723	QQSLPAKVISRAVLPYCCKWWLRVGAHVMVWPFPVLAAITCMPETTMERHNYLSWFNAANVQDCYVREWWCKNKANHTCENIAVWNGCWIDIEKNFGTWLQYFQFPHHPSDYPYWISSITQIKFGPTNCQKDKDMCNQELQMGITFDATCYLCPKWYICSDSPELQMTWTEP
724	CNWDHYHGPLAHGSVFGTKFTSRCHHYRGLVKKHWHISPVWGLFDKKSAACNIWDSMDFLFHTCYTYDYQENIPMYEYHHRHMAVEHPMIKRWRHLQMWDAWIQGWEQEWNHYCRPLTNPGVEVEHRAGTTPGWKNTLCMKNWRCAWWHMKVYSQTGVAHTREFRCIVRDNK
725	PPYKKCTNCNCCPICNWPYYPSTQDIGRIVHPYCLMPKNMMWHHVFYNFQRCVYIPGPWMWKTNYLHNYHFLMYLWTDYCNQDVCVPHQMHSPHYSEGADMNKNPMCIVRKFCTYLFYEGIADTTFNWHPRTIHNQQERVGVYGRSSQMPCTTNYGWLKLSRSHEQLKWLCW
726	ENDVETPVNAWCHKWEWVLWMHLCSRFVCDGLMDLMSWLKCGGQYNLMPRFGGHAIHDKIQMKLVWWCYAHPGWSACIIASISWAWRGRMCQQQRPDIALVHNCHVVFFFYKDQNHHVWKADLMHQNEPQMFYFCPIPMKKWRQKSCNIFCWRLVTKFCNKNLSEHDYKSAV
727	FEREWYHRIKCRNETAYYRWHMINFLISVMFRFPYKELIDLELWTSNDYWFTFSGFLVMRIRWCSWYALSSLEGVEHVDSFIYIHMETQALDVDILKKDIGAYQTLMVAARKKYNSEKWWGSDIQQCVWVKPRGEPDTTDKWCACLIWKNWAPGCAGYDTEYNNNSFHQRAC
728	HSQSVQDHCFEHRDHYHPTKLFHIELNQMSNCRAHRTFYVPMMSTLSQERVDRSKTYQRGHAMQYDLGFNWSNYRLKPQPDLSIHEIPCDAGWVYRNNQACKHHNYYRYQHKTAMGNDHQAEVYIRNLHAWRNVHCKTGSPKSEQLNCVNGRILWNIRRDAMTTNAYYEWGW
729	RQAFKYYIDVAAKTGEAYGEGDTSVQGPDDMYIWPITYHNRLDSLGEIELNADSALVHECCRNPNQPGCWCVCFKTPCMAIWYCCKENPCQASARKEAVAAQYWVEHKILNQGRRGSFEACWAFTFHNTCPCTVFSKACHAIDHAVTCGTHAWSINQHGMIYSEQAQVNSCC
730	NCDDGEPLIKVLNTERIMMPFLSHKIHKLFPNLLSCCKDVHARWATSYGPDTENMVCFDRSVTFCVKKQSRENGTIAYKTYGPQDKNLPYWMPMAPRIDCLCYMSFQKRPLAMHTQKPDIDLPSEFCPWWGSPCGEESQEYTEKEWTMELHVDNFFLNFDKENVQPKVPEKK
731	VQSLPQCFPDLEVKDRQVCCVVEFMHRRTAYNCGVGWITISTRIQSWSGKIWMELNMMTNSAVIWYDCCNLFIFKLNICGATGQWPFIIAECAHQTQQNVHHKIMEPYWDLMTHAIYRSPQHPACYYIGYNDVNEMEIREDNCYEFPFRVAWMIEQQFWHLDPVLEVYFFED
732	RMCYGARPWLEECIPYRQGYTNVNMECERFGWNDARYKWYVCQMGTEHLDWSRMMTCNAYWRYFRGGYHMGDYTFKYWLSYCPVWGKNWCSARWPVQGWTHHCTAWCWFKFYIMRRFCLIAWGNPGWASPKFAKHTEPWKCQMQWYQTKHKFGHTGMCTGQLQRNRAGNKCI
733	SLHPTSTKFTQRAPGARHLYASVVNMGYQVYCGQHNMQRMQNHGMVFPFMPMYVVSWGTDVSRAYGANYCKYGPTCIQLKRHEMNICFSFPKKAVKVHAGEGHLPCMGSQHHPWINPANAINTYDWYIFAFHLKWFTLGGVCGDLRILLTEEDSPCEAWHDFWQMWSPVICM
734	MCIIDTVRLMYHSVCADMIEYLMMYEDYRTSQDMKICFYEFTEYCGQCFNEIRTCWTTHGMQFKQQVAIQDASNSQQFIYVEADLMSMMPKSGDATAYRWFWTVFCASVQNRKLEAHFFHYMAPGLYMLLPVGGIILEGNLMAYSVFWKFYFMHQADPPDCFIANPWFFKTY
735	SWFRGTSGKEEMHWHHKKMNESGFDGCERCPKPFQNMRYEYSRDDMLSTAHMATFPFNLNHWIAENLNKTPTVMTADSAKDCGMGKGQQLEQMQANPKEVFWGWHPQMNWVTAKVGLGRHKKVGFNCFWKGCFSCVMCDLDTKHHCAILGIDQNQVMCPGMDMKTICTLPST
736	LAFQNTYTEMRYANHKIFCGSPMRPLYPTSMTVCDETGIREYATITGPFSTMVCCRYQTRYYGAAYSCAYWDIFDYAILPTEPKQLTFPTMRNGTQMHPHRYPLVQTVPAFVEQNQFYFWEVFDDFTAWCCHPYDMALQFIIGDTDHPYWIFHNPWRMHVWNMCMFGSWPCG
737	SQMCFYFNMYHAGNQPCKQMRGHQVDCFEVMYIEPLCETTIHIEVNMFDGVQPIWCQKVSHTDVMEWDGTDDLHSCCMVMGHQTFDRLYPKPVSAKWGCPVDETKIWCVHEYWVARPHWKMNWIMMLYQTMFTPWISLDQQSFFMKKCCMKWLIAGRGPYGCKTNDFVYYNL
738	SPNCMYHREFIAIEGVMTIDVGFSHVVLERQIPFECGDKSGKQSFGDWEYFTTPMVKGWYANAGMTMWYDSHAIFQKNDAECFPTNSLIALWQSNCVINDLPARPEENVPRDGGNEDAIYAQRDSFFVVGYAHYPYLIIDCWLQWRHSACPFFSVTRIRETEPTMSENSRDV
739	LLGACCPQGQPWRQPNIGKGREAHPQQRVFCCLSWNCMDTDYARIHSKDAKSYFTKFDPKCNVRHREVSPPGILQPVNCERKGCCRYPLCNDHALIETDHGIVCNANYYVRDIENWMIYKRIFRCAIEMIAFKRSTSHLDICEDNKEHPKNWLNARFNVWFRLPVYAVMSGG
740	ELNADFYCMNISPLMPIRDYKIQDADWTDPMTTDTEFWFVVLGTWFAKCKATQAASHMDCQYCKRFCEIYAECCIRRTQHFKGFQIRNEVCKASSNWIHEYWDMATQMLWFNFSYLFSKEIRMMCTDDWTETYKNLQWHSLQQNHHLAWGRNDECDDARDIFPNLSGWSNCV
741	LTAENVHPSGQFNHNGTHGVTNFKSTELQNTWKFTQHPVWDCNCRCMNQCWHNQFDLGAGFRKPGNTPHIGCGLQYGKDTDVFTTRPDDIYFFERNEPNHSLIQWRKMFSTNMFADAFVFPNLEVAILSLARGTDPAKWTQVDHTIVQYWDPTNMDLTIRMDIDQFDGIMSR
742	TDGWHCFYQIYKAQNGPDGTPWKQKPIHTERAVIIDDTEHKVGTIEDIWWRWWDQEMNQAKKGYFSIELPSNEHRYFNYDAFAAVSIVDFCQPHAYWIDQIWNEASVGRQLPAASQMVVEKFWKFIQSFLEIGVFPKTVVMGLQWHILYHSRMIWFQVRCTAGGTGFARRDH
743	CGHMKMPYKYSCYVFFVSVPRERKKMRMIMGYAWFDVCKDKVPQMGFPLAFPQIGVIEMMHAGPTVPCHAQKDCSIWTNIYFPVMNSCDSDEMSMYHEHSKRGAAVETCHFLDCQLERASEIPNHNNWRALECFCKFCMTKCNEWKQEPADIHHCPNMDPDALCMHQLGFMQ
744	HGTKMVAMSLVFHRLQWMDQVEPGFEMQFWPWGCGGADGQAHMWISQQTYNKWEVWPWLRRSNTSEGRTMMFFDHDSFCFMWAWSFALMHVRRTHKHQLMHVKTHTDFVDVITWELASGKWLWDYPLTRYQCNQCYEWTPGKRQLHTWENQMPCFGNYNFLQPWLYIQIVLI
745	RTCGLSFFWRKLQPCFIICTVFEVFAHTVDFNNYFANWEDFVGLRNQEANEYNKKCTPMMDVSVKALMHKIPILYDIEGCAVKGMSDWAHEMGRRYLVEYDQYTWFDRQAHKQFELGRPCLPFRHWSIISIKYLWGCQTMHHEWWDQANEMDKNIAEWGSCAHGNFQMLRDN
746	WAWLDMITNAPWPFTDYWIPGLTPITRSNWYREFARDDAVFNKGMTVGWIGGTNAGEWHQNDWWIQHFCFLDWKVRHIAYMHFVLIVILGCCTRCLISPETFYGMYQGREPRTREYIMVFWCLMRMWSGIMFWMQMDEIYEGDAPQCYNEYYNITHFKPLHRVAMAPSSKTG
747	MSLAIYPMARMHPYFDSCHNPTKCSNQKHVDGASQCFMWELCSRAPGPFCKPTMVIAVFMIAMSLILYKEEVHEKIAFHWEPPVPWQLILYLDAAVEAKHSRRIVPVCPGTINRSGHWWGRIYRMFQFTYWTWSQNISINQIFMITINLPQDFHYWVAQVVRVEALHHHMDY
748	QNHHYNWSKTPLWNNDSYCSKSLGTAVCWYSIRDYMCVSVVYEHCTVRANQIYRYLAPENSGYNAICVEDYKDKNHMTECKMLMMQNQNGILLCLVLETYQDYMYLGQEGAGRGTLPQYNLYHGNIAIGFWGNTFADGHSYVAATISLLNYEMSRCNTLHEKNMKNWRPDAD
749	VEEMHQEHYGDYLLFIGSCCSPSSADYWPGNLACCFDPWHNPAKTNWDPRDTDTDKDGHPRQTIQKEHAHDFGLQVNNVSQYQKPHQFVRQFKFLWKRCEGKPKEPSSVACVSMTGLFMCAGYFDCPTKMYDVMDHALMCYCRNPLFRGGAPLNCDWTNVMRHLVCLGMITP
750	SWDFYHINDMPCIEPVNGWWMRLWSTKKQHVHAGEYQPVCNPWWPEGWHYWLPRSQTIEMEWPEYWQCEPRTKWFPKYWMNGQQMYQCWGSYNFDGTCFCNCAMMDDPKSTVIGYDMGRQQCTTMKAIHESQDYARLAWQNMFFFPWFYWPEGQATDVWFLNRAQTTEPQIF
751	LLFNNNQRSAWWRSCYEEWDAAFFYYCFEDGEVPAGHREEIPSLEQSSHEEQCTEMTTFRRWCFKTQKSVKRMLVYANMHVKTRRNDRRPECFNLPNKLLYKAEFWYYWMIQNRWSYSRCWLWFISYKLTQQQPSPQFWHNLVHMIETPMNKTVMRLCGTDYKKNKSCPYAV
752	ACAPEMMAQCANTAMVLQQAGSTPKGLHEVQQGMEHHYEWDILMVNWKYMFVICWKVPELLKQIHCPQAGCKMELITHARSKVHATLYSTAQCKNFHGFIFTTKWCLLLRWTKMSIYQFCSDMGYTKQTQWPHQRYMLNFKDWDMPWQPLNWYFDSWCNHDSAGPNGREFMC
753	HVDPNSQMFTSLCSCRHMSCSERSYRLFMFNESHGMDSCCMCMCLQNAFQCPLYRWNMRWEVDHMWEMETGNQKWRRANFTIEGSAWPASISNGLYEYPPADDFKYTLRIIVIPPMVQAKSEPIRTPFCYFSEILASVGKKHVCYFDMLKMRLNMQAFYDDQVGNHKHQWYD
754	QWLQKKDHWIALDRWAWITQKSPHLNMHYTTCKESNRWCASTSSFAPGAFTNKVSYVAAKMAYCFLVFKEEYNQKGMFERYGPHKRTHSPKAGFPGMGVAICLAIKHELRRMWTFECKTNYRQTFWCYPMGIPMNNVHSFSWDPWARYLEHDIEWVHYQYYHCEAKDLGWAN
755	NEDPDRHRLECVYLQAGPVAGILLIEPVVHTHSWSCIHDEDAEYTHYAHFDGCSIIIGCAPRIEMEPATVHDMTKCSAAVKLYNHKQPWRQIICGAESPTASYGRVRHIEVKPQNKLCIRSELESKMNIKLNKGFPFLSRNIWCKERPAPVHVWVDIPWGYHQWEGCEGGGY
756	WLWCDQIDTFPPTDHSYCDRSHFNGIQEKEKFIGRIVNGSDEEWDPVYVYMLEKYLTAEKEYEAFFIDSRKWAITEWCEPCWNFFGAVWRVWAWEVNMTRMYIKHPLRWCIDYDKHRECHIGAGTYIKFSFQWWQGGGTHLLCRIVKMTQPIMCIRCTYHMRASSMDHHMFH
757	KPIVTVFVDAMGYLMCNKPVQIQEDDQWKDCNASLRHPEVEVGQFPCLAWPVYMYWAAALQDSGNHHPTKSCHNHHELVIHNTLGCPNTWFGPEPHSKTVISYINWCVFIYALGHNKVAKYNMCNDQQSPQAAHVACFQAAGRPHFYHNCWDQFNVNPSCMPTMQCPGYPMS
758	TNHHGPYNHSEYGACMYQIIYHWQMTETWYESFTTYYMYVTFLGSWVTDIWKCSGCSKFVDGNCYLKILWISQRPNYWCRTYGDIYGKPGCMKIWWCPSDSEKWTPCTYAAHVMISPSYKMIYSCMELWIALWALCWCSPDGIGMARDYVFYTDTNCANRKHPNEKAYQKIS
759	FDRYEPKKVIEICMMRASRIMWLGSEGMGILTAHQMMMKVCYRLLSCHYFQTCENWQCWKVHISEEPFFKTSTVQCTHSNYVLFQDRLNKYCVILQNIVYYCAWSYFGGADPCWHYVGDQMNPDINQPRNIMRKNMTMFIMYTLGQTLRRSKKQREIEHCVDFDWTQKTRNT
760	YNKQELPQFWAVDMAHNPSDFSWLFDKMRWVGSMRYNHGRRPDHMDIPPRREMQIAYCAQPLWAHMMWDWIKFGQDICKLKCHPVDMTQAHHTGGFIMCTDLIDVRMVGLHEASQESVDEEPSYVGDTHFWFELQQGDDIENTKCKCNPYGDQNPPPLMNDWQWWSNICDGM
761	MTRLYMIKKTANIACHHFHGFTPQNYHRNYYNWLKGRLKIWMGGIERKHVSPQRPEFEWETGWLKVHLRHDYCWKPGHFQEPVELYCAPYGMTDAWHEWAVQEFVLDRWQCWVHVIANQAPATWSQTCEALHLNWEVYNHACGKGYLIGSWWGPFRKFGAYAFAAMNCRPMR
762	GYFWLLHCVSEWDGPPPDLDWNWDYHKKDFAQKMIFFSAKVIAGEQVQHTQLGSKCLTKRIGHFNHMDYNANLMNTSKSKMYYEMMCLHYRVSVMELEHGEHDWADVIPSWELGRTGAWLTDSIIDEQQGGDDHYIGYRYPHSFREWGGGKLFQNFMNNSVYDPSKQLHSGT
763	MMKKPEMFGSDYDCLAWKYPTKGYLAPWGGVKTLCNHRRLLQKKPHDHDGHWLSMLLHMMRKFVRINAMARTWDWCMKSIMHRKRYHEEEKQETFNPVWIVKWRTRDIFGKKTQVFTEFIQDMNPAGKFKSRYYWHWHLILACESKYVHQNENILNSNFRVPIEGTPWAYFQ
764	TDPCLLLQSYARWYFVADVMGPECVPCVVDFHTPPISLGKWNWPFFEPMFLHNHVSYNGPMNQTSLKCYVVDAAITKDEHTGPAADVGKKVGGEEQKFPLVHKKCRDECAIHKSTYMFHYRLQTMNSASPCKSLEKCEGLVYTTYSEVIHNFQRRGPLHHMATEPLSYHWII
765	RSPMMVPMMAGCGQAFVHDFGFCGGNMSMSIHPLKQVSMGKYMNKWYERQYHPAFNHSWVHLRPWWSVHQHMEPRKMLTWYIHAWADCRCSLQKYFDSLSEPVIKQVGKHEVVKNQYFREERITKMKSPMWPGPCKTRHGWNWEHNYFMCWFDHDQYQWMTQDMQWDQINKQ
766	NETDLRHMQEWFDGSEIQMMPDPCIHTCDHCLIMASAFMAPHNAHHRGIKMQNIGTDDGDVDIIHDGETWVMFWWGAENHDPFKRKGANHQYPWTYNSKWSNHEIWLKQKWIAQRVLEMGGWHMTRKQNCLYPHVGPWIYWSEKADYWTYRAMWYNGIAKWHIWHSYGLFLA
767	NWWAGCTRCMDTVGVPVFNTKYYNITRKINAWEINASDEIWYATVWWGPCEYVQWEMREFWWMLVDLKQYLDICPLWIFSKHHRLSDYGLDDCRCFVTTESAMHMFLIVHRVLYHMLRIVLWDGEHEKYNISGLQAYHRDAVPPKCCLMDVCMFNLPDDASANSSYMPLGFC
768	HVYYAYLMPAWMQAMVQWVHMYTMRVQMYWYYLQIHKERCPCPRTVEEARVMEQYRVSHSWHNKTSPETSGQHNFLTSNPQSWPLATFEGSVHWYYCRNKLFMGLAGIDLRLGFAFKTMNVCRDAWGHSMAIYHMIHEQTRGEGNIIIYSMEGGGTFNIWRYYENTRWVDCG
769	HLKHKNSNMSRMGKQDRFFWVQLYHQKDYKMMSSDFMCNIFIFWRQHCEGCFHQEGYRAWKVTDETQTNWGRTPMPIRSFQHIVFFFKYVICILKCVQTIFAQGCFHQEHQQEMTRNTKTQMYIIYSCCTVFVYAKQYKLWKENFKCDQHLGLIGPSIKPCYDWIWRLSVRV
770	KSKKWCGWKRQSISFWKCCPGQVVCDHTLRRSLDQVSTLWIFLWWNHRWSDEDINYNYRWPQPCEGMDKDISASVCPHMEAVVYHYKYFCKWDIWKCAMTERSGIELHPMHSETKDVSCNAMLIGKCNCYPIQWGTRNEAQWCPVLIADATVFGCAHRMRYYMWRYFYWFPS
771	IVDYKTQQPCLMMKQDLRAYCIAVCYLACAYTKNAMWMGVPKGHLDFRFTKANTKHELFPAHAANRFVEQEAQHAMASEIKKFRTSMLQFDHKSRPKMWYTLRTEQANWPWSQGLVMRLYAYASISEIVVKGIMFTCPVHPWDAPMTNFNHLILRARSMFINAEILTACWFS
772	PDEFMNISTARTTHIKQNRMQMDHQKSDQTPWITQPGLQTNCCLVAMESMLWQGASLTQYDGCQKTECSEKIASRTHKSMNSPWVVFWCTVTYRINYSIGSLRLDFYVSEVKEDQVGAHGDRSSFEQHFMYCPWTDWIMNAHNGDRNKRWHPCVNMCPNIDDMIGVGIKANV
773	ICGEPKVSVVGGWDFRDTIRKQTALKSSRTWLKDSPQEKDSISLFGQLTMAHNGNLDMRFEDDWAIITAKQYWYIGQCFDTWGSLCEWPNAWNNCFLHVWFGCEFSCEQEYTGIYRIKMNASIDRCLWVYALPESNGIHYEPDRRECRDGCVNWHPSYEMMQFSMMPDRDGT
774	ASWVSCWHPNWYDPCAAVCQLFNQRFWQMICEHWEDWEWDIELEVTAEPNLPNTRTVHWGICMQIKTRLVWTGCWDSHNYCNQFRIQFRYWNYSEIFKIKTPQVDCSVADIMKGNVLEFPCGMMSRLKPVWCFLRWSRENCVTKHFQARFIHTELYYTATVCNRCAVEFHEA
775	FWPNREIAPDNRNSNVFNQAIVHLFDWFFIMNNHHFGPVPGNTLGMDVVARYFFVADRWEALLSLPSTKDQIFSTWIKGRELRMAWTANCFTKSMLFNIWLCKGINQTGCRPAHTITYINIDWWPIDIEIYPLYIRSPYVCPGYISGGKEVDMITIIALMCLTHSHGTLEGQ
776	RMQFCQSYAPNGMDKCGGSGRGCNIKMDGGRPWSGCSWTFKFQQNFHMQMMVVLQWFQMHGCDEWESMLCQLYPDTVVSPCNGKQVIVNDDREEPMGAQAAYTKSDAMTSHQMVSTWAYNGHYQTMGRIWGIFEEESPWDQYATIKECRCRRFRKVKMQWLPQADLPPACCY
777	FCGQARNSVCTFFFVSCWIVYWHHETIDRKYTRDMGLQDIKQIQQEIKEIQHKDHCVNCHTHIGACCSGKDQNIILPNYVINSGMQMLSMERFDWERMPGVMEQLVKRAEAHEVEHWKRLCLDWTCRNQTWKHALAEDICIMQEICRVTCKNTVFWDQIMSWPSFADVFQAD
778	WPDYVGGYRTMECQIMGPSGCAAWYQRQCSPRMSYCAFYAQITTQEDCSTRARVHAQHTGLFCMTLKCVPDHEHVPKAGRMNPAVWNKLRTTWAQDSLWYWPWYPDAIRSVVLYYCMWALPTGCKDYIHLNENTRQAIAMKMFAGWHFRLSNVAIRRGELHGEMFKMHFKHR
779	IFHVARQRPVEGPPKANYRHSLLPKRYCWAFTNEYPTKCWMPPWHAKAKLDFIPWHFVNHLFTLKNHSLAFDNGEHYCCNCRPAFYWWIQCCHCVWKWKTPLTGVFHELDHGMSDVESVAKRSCGGFFLIFMFDQLWNHWARSHVAHRSKQAHCWGQYCYYQKDWYMDKMTC
780	KASLSMFNTNCICVLFHPFFSPNGHKYAWSHMIQGVKIDEMCCVSLCTQKYIGAWGVCPKLWWYIQIRIGPFAVYHKWQLTCNPMWAEMFRVWQYFPWGMGHFFSWKDCKFDTRYYLWQTVQSGKLNKRATGTQWKDVSIPSIMCCMGMLNYAGHQVTPVWRWLNYPAFWMT
781	TWWWTGRRKFRVQGFSDDNDRFNTPMHWWTFLQQGTDEFWCSTYQGRVNYNEKGCHRFYRMKLVHCSWEQCHLHIHKSTMGKREKMMGSHSHSMRNMIAGVFPFLGGIVWALYFAPYWYTTCKETSQHSCPYQCNRDCHCMIHGRSMNFGGYQINKKIIGSTTIIWPWVDGQ
782	TPMNMSCTEYGKERDGIMGWWGALNQNEIKNEFYNDFPIDDVNVSEYDDPKREMNFYLTGRFCAFSNWNMYHDLPSCLVEVSKFKTFGDTILDPFSLTEDLMIRDNQENCYACEYRYMISQCCNVHSPSEIWLDKMERQKADVPITTRIAPGCYHQDMMNFNRCDWPSWQPT
783	MVPDNAEARPPWCPTWKHCWPGTRQPWDAGMHRKSKTGNPASWRYTDGYLNDFAKEHVEEMRRMNWYEKRRLIRRYLWWLKCQTQTQYWRNHCQMNAWMRPMHICCCELCGMMQQGRVEPDWEYPIRRLVDVWSGGTCPFMGNMLMELFWIEVCWVMNDNVTCSCMPCMIAR
784	DTHMGISNMLDAPDEDFCKRGPPWPIHHATLHIHCQLPPSYKYWPYHGVQDVWSIKDPGGMQKHMSQMFMGDETSTMTGEPPLYSYCGTASPQGKAGWEFETYVYNSGEHNPTLIPDYYNPHGWTVGHRSAMRGFSINMIEGQGIMVRHHMGCPPSYKHAFNDIDCCNMHGD
785	SSARNSKSILMLCAVQFYIVIANEATSQKPAMIERWRHPEQCKVFSFFGFCAPFRLHKICFCNTGMITWWGTPAFEDNKQHFSCCQIDHKKAHMMDDWWYEEITMLNAFGPYKIGCRDMKSLYFIKLDVKWCDKIASVACTSGKWGLWISFPSAGAREAYIFWEYWTYWGSP
786	KYDRNSINPCDPDGWWNDVVQNQFAGIMQVMQLCCILSSERKCMHDFLCTSTFLMWMGVAADDHPALMHSFIPPHWEHCFAKTMGISAAAMHNLTTSKLTQPWGGRQTIMWEWCRIQAGKESSRDWMWRKSHGGYYEWKFTQTRDVTAYADQIRCDDEILSETVNSSKAESV
787	VCSPSGTWYENFGYEYIQIEKNADVGTARCEMTDTLTQIAHIHLCWDSTTQCMAEFKRVGSWVWWCTPIRGHVQCVMVDLNISNCHHRICIGTHDAIWLAHEFSFWMAQHFAEWVRWSNSHKDDCMKANFCWMYIVKDDTGHPPGPKANGKEHLKFIIRAESHSEWWEQTKV
788	VGRYSPNYHRVAIMLALHIILAQFAESHPMYEMKFKECFFTECQMSHITENCHHYEDYRRSNYPDCYHPAESRLQNLAPVKVPPIPKLHERPRKCCCFHHTVQTIMRDLMALINRSMPQPLQCEMCCFTISMMFSLWWLKMKEIYQECWARTRDMHEAQPGDKDWAIVRPVQ
789	YSRFSGNHIGDGSNMFAHELFDAAFCLDIATGQDPSHWDEGGEMGKHQFMVMVGSIMVHSMRACSGQESYGYQYGPNEDQSGFNNRCQKISSVKCNRRPIIWWIEAGRIACQCTSKCLHMQHSSHYFEMYKEIKEYAKYQPYKGFCGTRIPGMHPAASVPCYPHIFVPSRTN
790	LADDYEWYRHVRHVKMQYMNSWEDTCNFYIVRCKNNIILSQCQMYNCWCKIHCSNREFNMRGAFMINFVIGNGHCPRSENVRKPIHFDEISWPHVNLVPTYADAGRAWISVVKRAEAYCPDNETEYPPVILWNRTKWRCHCVMPYSTHFNMDSNGTAKCAYHTHCVHHVCAR
791	RWYDHVMNNRMQIICYAMPSWRRVYPMRMVHGNTQWQNQKDAPYNGDHTQHLTQIILAADCYYMAKAACNQCVLGVNWIHMNSGGWPKESHHSMKPPLPIQYEMVINNPNVHCIHKDTYWNVQSEWTNITLVNYVHKPKKMLQPLFCFCTKETRMVSRVWEELDQDGQWFCS
792	MHYAWRTWPEASQCHNMFNWEVKSNIEFKDHTRQRRKSYSVIIIARFFVPNPYDPYVMIISQVMKKNTKTREMHVITWHISHQRGSKCKDAYHFCGLYHIEIQNTMGYHIDIVGCQEWGLLPYKKPLNQYWDDAWKQFCQCSQQKFQGSHWMNKGMKATFETMAVPHQWQIK
793	RPLTEPPHSHRYLHDPMMHAQNDQCQIRQEFKQVHDPDAFKLASQTVGGPREVDCGDWWFQQAGYNDFFHKKRGAHEPQMGENFWVCCPPIMQEGKPGRGVECNVHYKNFEQYAYHAVDKSLCVSHHNSGLDSDVSCHYAIRMYHTIKWLWSVFMDCAQHSYRHMYECFITG
794	IWWIWIWGEIYTARCVMRYTWACRYLATLGLFKRYAMKTFMKVLLNGRDDKLAKGHKCPDMTAFECNYIMLAKQICFQALMFYGVSIHLVQCEVLVDSVITYIKPEDMSIRVMFIILITRNPPARENGYWTACEMAAEVTRLLWYIIWQCGQGWTDVQDGFDCYWEHRQGNN
795	HPTRGNVTCNLTIYFPCSVITETGQLWDNTVMPPGDHYLMQDYMIQYLQVFFTHFSTPGNRPRFWNPILYWWNVHFWIWFIYGDVEMYDPNKCWNCCFRYWSNQIGCRHMGQAMTDQGPDNGVVPAQKPLSSCVRCPEGAACCIVGMTSRVYNWHKLYDMGLDKRYFNRGDH
796	NEQIKWDSFLDNRYINWFWQPYYVTLIPDRCWRYPVNEPTNALRNWQWHRNPPLWGVMYHQLNGTLYLTGIQVYTEQGIMMGQTCGAQSQWPQYGLFEQKDFCTRIKIFVEGNWCCANKVGPFSTKRGTKKWKERYKTCICDGFGSMHQSNKTRGTKDCRLADVAYWCLDRW
797	PSFGICERCAYYQNARSGDYKIKWNNDMIGHKPYWWMTLPTCQVYTELYIVVCALRITCGKEDQRRHSRAYRRQMWESRMKCRNSDPGAFWPSVVTLWGVFQGNTLFWPWCCKQIVMKAFNSKRRCTFHCSGLRSHGIGDYLTDKAFQNKGSQTSLQMYGPFIIGRKEPQTW
798	YAMSGETCIHYKGDEQEDQPFKLKENHCLGQYTQWALVVSLISWWFQAKYVTRMNAVRDAQAGKNSFNACTAPAVCATESMTGGLNMDEHRNTINRNPHGRRRCSAKNAHHIGKAWDIHFHIMPPKYDWRLEDPLKEKDIYCVMTKLWTQEKVVWSKIYTICGEEPHRYDTM
799	CCHHIDDNTEEQDQGELRYWAVGAMAVRFGYAMTKQAAEFRRYHWQDQDPDNGMCQPMGRKFQRGLFTRNWGEAFYIQCMWFPSIRILVTVIKVNNIAKAGVFLAMYMFFQWVVNKLKHWTMTGTHMSTRRIHDIMRCGIVWSSGIMYFDTLEYTVNMYAPGIMIHDWEIVV
800	WRLWICNVWKQWIMNIVWWHAQDNHQEVNRFICKSKFASCPGFVESGMKIPTMFWYRWHVHCDLGSLFGIFYIRTNGATHTFYVLFWVRCSRHVARFNPLAWKSNMSHFKEAMTKWAEMPFHELTWAWFWQIKGRHSKFNQAMGDCPWFHQKAKQGHAVIDACHRDWLSYNE
801	KYLEIVKEVTWHHNFMYKTGIKWPALTDGRICPTKRTSCGVTHGFKTKRGHCCNDNCTQFYCICLFGLPFVFKNHETMLEYTSNGYNLSRQKVPSLWVHYPFWMIIRERKKDGHHFDHWTGCFSCLDQYQNVKIFMMCVVGGKNIVVINMHEMLYRESATFRFCWFQWSPVH
802	IFLQNEMHIIQMCKKRCTLYHNIKLFVMCNANFEYSIDVMTCYPCCQKLANYTKMFIYSYKMYPDCMFESYPFLENFKFPWSHSGGNQEDDCWNGMVCVSWFVEFKMEMFESYLNLPNFCNRMIVEGALPEHWTFEQFDQQMKSWLEQHFSAMIYIYCHFLRHHMMMMSNTS
803	NRPSCCFFVATPTYYETSNGWIHCAGSHWKRYVQERKPKLMESQCRLYYTAEFTQYHYILEHNDMVKCNQFVMEKELIVYFNLNGSVWFQVQDCMSCYNDPQYHSNNMPDWMYMLQAHLYDSTQWDYRVNNWVHISNVFIIHPTWNDKTQFDVYPGEGTRNVWHIEHRSYWP
804	DEDYNANQDYHDNCFYPVSDGWWWMAYQICHMCMTFYMDTQASQRLAHFSSYENFQIHMLFISPRQAINKPKKSRYDMTSTFVLISPFYPIDNMAPRCVQAADKMWEQSYQWMVCHVPPDLDNIGMALFGWRDEYYCSWKTLFVSFRLPNPISSDMKLRRTACYKDHHHVWE
805	IGHELDCADFHYRKEFHMSITTRQNASLYFHDLMYYWNNSVRGNLIAKDSSAAMLHNLCIAYYHPIVGGSPCWAANVSDTGVCQDALCRNDANQPAWLPMLEMLTVFHMCCHQWPSEPQRHSNHKSLPTWQDQLSDNKFGYMMTYTRMGPSYDSYTVVDQTCYQHERICRPE
806	EWRANMHCLQCWPDWHLSLRKLRCQMLEYSWEIKRKKHIINKTSNKLDKNQRSVDTFFMFDTVPARMFASPYQILSKIHAQWKSHASAVKFGPMIKKWSMQKKCHRENGSLRDVQADTRGENGLFGAPNWQTMRYVVDCQPLPMDMGSMPTKACCNSLCIASDCTVSHGKDA
807	MASVFITDCQSIEDHAQGAGQWYWHSCENPNCAWCGPWFPPRSEITWMQQATAPQWSQNIGYCRDGDCPSNSWESQKAEEGQCGFLPWLQCDAQKASKPAANFFVHVVSACEVEHMYGFHPQRAELAKTVKSSYGAGWCLHKKQDRAYRPHIRQWKDHTRLCGLMVFGPYFQ
808	FEDGTCYCEAETFTGFWDMWTVIESQAIKKLHHSRRDVPFNYTQQACRHFHNVRDLMRLCSERWCDCCTKKWTLTCCSCTDMWTHRYLEWFLSKRWASVANPVWFPFVLTEHLRLLVKTYTMTGPAWTTRNRACIVACRSQYMACYKVNEFLWQNYYQDKTEEYMMECGLLL
809	PSYMAVYAWIHEQLHRGEPVQDDVDADWILKYRDAFNWFEEEANICVDGSIQMFYPRAHENYVKGGWFTNPPEWKIYQCKLFGSVTDLKTFLDARTFQPWVCERCPNLCGEWSCEGEKMASYHANDQISGVLVWTGIDEGLIFMYGIEWGAEDDLAEQKQHVYRQHPINNAG
810	PIFFWIERRWSFKSVGLVCGYSHKTCMFRYTYTYIYVQPCCTLFHQEANCKDKHKNCKVWRWMVMDCVQEGPPGRMSYIHICAFGVEDTAYRPIAPCPIDIRMDVRNCICLGLDWENPLDSSFWFLNRDFQCPHRPCQDYNPILFRFHMMRIDDEGQDMSNACSWKNMARMV
811	QKIGFGKRCWFWALEKGSRNHIRWMFEKSVHEVPDAECSAGPERFLAQKHQVMTLDQQTVTDKLKRTAEPTDGFGRSDPYKQQRYCNTRFKTWFAFPLNACYQICNIPEGGYPDWHMTNLHSYMSEHFAACVADFSLLYCLWKGCNIQVDETFTVHLHNWLYPNLVWIRVAQ
812	CHIAASTKEASMNRFYGMVATTVHYLDLGPDFAVVPCKYGGVFEHAVINNTMPHIAQHEHERWGARYDTFYRAQDNFSMYTHNDCPDGRNTEESCTRLWWRMEPVSTRQNWMFDIVGTSEWWIHYLEESYSFRRSSLCLAEQPQPSAFFRAEEDTSWPISDNVWENKIYSWR
813	AMASSNCVAELRGASPLFLNMQVVRCQEYEIMCDTCLGTCRYFTSKERQWYEDIYHESTWALCNPSQCYRTPNHYPDLQATMFYHEILSADNVWCVKYIDDDWDVHTHPWREWFIGKVLAWCWNDMQNYHEVEMTRANMDYESPCLNTMDAPPQTIAVQHTVNEETYNYLFM
814	YMMGWNRFIDPAWLFPMIALDIYQFEDKMGAYWCPDCSPLASCHGQHEFKSKWSPRLGLSDQGFMIQQYLIQKIFWMINHPNYDKIYKTICPFQSLNGAENHRAVIMSVMMHLGCPSMWWVCEIELKEMSDCACYSLWLANLNIEIWIRDTCYSCMWMVMRDIHTKRYHVMN
815	QLCNYDNLRTKMNTSQEIFYQWCWCPVWCCTQYWTLWEVMDKWCMNNPLIVDYGESNNAWDAEIIFKYSPVMYVQPTGWLMTNMIQSESYNMWGYDCRWAMFHRGFMDTANVYKTRAACTWGHTHVPTSGPDSFGGDMKPRKSLNTIYMFILQCGSNNQEQPKFRLVHSKEL
816	HNYDREDVQHGIDCCKHEDSQCCIQVKSVLETCKMRGTYALQISNTPLKFSSIFPPKCYNCDCYEACYQKKYIHMEIINIMPVCLGCHYDILCSWLMWGFIWDDMEHMWDPFTKKDTYDRSQVDMKAACCHRRSCTHVIIHHKFKWGDESTFGSMRELQQNDSGMPWNQMHW
817	TDQEQVHSFTKMNLLMFEACNSGGLEQGDGFFPFFDPCINKELCFEMYVQWCMWFFSSFAPHGFCEFVMKAMYNMIHRISDDIHWGKANMDPADDGAAEQSRNFGIRIDEVDQRKVLSDGKYVNDMDPVQSQNTCPKMGDHETWFVKFMVLAPSDMDIKVTAGQLQMNHDFE
818	HRITHGQSNSVSGCWNHDPKVYQDHQQQAHKNTSWPWLSWCIRSHGMSCNKEWCHTADEGEVHYLHPYSEWQEYDSYYGMPALHWKVNSDYAKYLSVTYNKQCKGCTTICVQCYTMYGNLRNKPAMFTAAENVHAGTQKESGRCSQSKNDVQGSECLVLHEICNEEEAHSER
819	CENHYACSLCTEDCQRCRKEANTLATDGKRCLLGWYQPFLFPCFHCVLQRLGSADKFSRETLVMTTCKFIVNTRGFYTFMHFDPTTSDNCEQNKRRGNLDNHCHKSQHEACQTLSQAQEDAHVKSHGMWQHTYWGPSTFDGNYNGADQSAIKENWNWVAMWNPNSMDQHIYS
820	YTGQSREIHAGRWPFSQLTCITDSQWGYLNSCPDGGGPNSHWITLAHRTRCAGRCNMDVEKAPGEFMAICETKCIPRSFFLNIQWRLVQHESTWMLLYMLVSAWKQSDHEFGKAYCCWGHCLHIVTSCAYHKRECLKKFETIKDHMWMIWRIQESWYSVGDSFCHPDYLTSC
821	FMLQCHWLQEHPLPGHYCRKKAGTWQLGLQYECWFWDSWMPSFAWFTSVNKGNEPMCLYLNGGQAMNAWSGYNFVQCVKSRWGHHQVLMVMNAMSHTVHEYGLAYRLEKVMNLNHDDLAHQCSGEDSPSCKKKLKKYYAYRDRPYNYDHWGAIYDLEHPKKINDTAMHDSDM
822	GEYTLKFDYCCCRIHWWYQEQEVPHEFPTNKYVTEPPWWVYPWISSLGENCGHAYWQPIGHTGLYHSGVYNDDILVGRMDNIRKTTDDPVTGSIMYGFIRPQFGWCGIPVFMYYRWCEQTSTWNQRQKQEYSTPRAKFKKLTLDFRGYDGSYDMHFCITPQCQNWYNQEADI
823	SPPKPFHKERKRADDTWWRWPPWCWAYEMGPVVGMWDFWVPCDGTGVCWDFLNFIPTPNVMDDHDRYAWKMCQFWGGKCPERFQLIEFMHIDNDGWMSDRQAPGEEGHKNGSKNTLEEPPWPGFNDNVAGIINSAKDRCLCHNFVMYSPMHANLHQMQNLVQWMTDWQDIDM
824	HCHTEWQSYNVHHTPGMDQKQDPFQLCSIHSVTCAKYILDWCWDEWSFHTWYQRYWVYGSPEWALHEHTFSYKISVNSHKWRPYQEVLLMSCNAMFCQWWNCLSCQMNMQTIHRSAYDHTAHNHIQRLADMEAVKKQIPQVWTLCVAPEAWTGEHQACNYMRQWICMFPQFP
825	QCTTGIPYMVVYSADRIFIFQNNYEAHWESQPKENNWENEEYACWYIEFEGCLEERHNPGLIINHDRAIGYMLSHYIRIQYATMIFLRCMTLAWGIQFNVAYADMVKWATNVGMWVGLKQVLIFCGDVLESNEDYLSCKLYAHYDQDNTYHSDTTDRSNWQCADNFRQGKDK
826	ACNCPWWHEKFWGWFIASIVYVPYEWAKALDFVWWHRAVFCWRQWRKLFRYGDKRYKSRAYNMVEANKRWDWECYKNVWQHDNWDSGMKVKNKQTTSGEMSMRMLDPSQVFRDDMPDMVPYCFCPCIDKHFWHCQIGCAIKTDRTFMNFMDEDQFGTACFRFWMMKFATIIF
827	KHYDVYPFSNQPHTIYYKPYAVTVIGCIMAMPGWITDDYSFPEPPWWEEMEAIWDVGDWVMKTLVCQEDRPYPLSLYNDHGTHCMYWWNFMTMNGRKCHIAEMNQSCLHMEVIYTLGLTIMKETHITRSGYTVSHKHIKREHEDFHYSTMYYGGSAAYKWWHSCLNRKHACP
828	VPICILGLEYDEESSTEHGDWNMWAYEWVLRRMCASFRFNLASRSRYWGIWDSREDVKWNCTCHEYQTHWETRGNTHTDCPDSVELRDDNPDARATFGAYCWQSNKTENYNLKYQPGTKKGTLAQFPDFWCRTTNYCIQQRSYKAVHADCIMLSWYMTCPMMCIMRICPWCN
829	SFAVTTCMKTYKVEIMNDYDCCSLALCPATVCKWCHHVHTYKYQPKVPAAWYTGNIFPWVYRAGFPWRHINLHWESRMLTDETHLGGNQGKCGYPFCNNVIVNANLFVGGYSNSPWCMFTCTTPCGDRISGRWGSQWGYMHGIRKNAQHSGKATPWQDKYIDVSPRLPHIHL
830	RNMCRDWKGIEDMLTYCVVATLQEGYTWSQSFCLTEQEGQEHQEWAQAGEGAGFPLINYLIVHKNTSCCKLHKWCNWERGDRLDDMCKVKYFALVVSGGFEGCRAVEYWFEMRPPDFCVLFLHFAFWFFRCSQSKGGYNVWPMFWGAYMFASAYVRVMNNSCNYVTRAWCAD
831	LKDRFSQKGIRNQFMNYYLVFWQSGQTDTRFSGKGEELHNGFPGASSSYEVNDFRCFYQSTTLDLGHAFGRICASMGNPEDGWIMLLCYWACWPEQWSLMLHQDAVSECQMKAEDWDKHHECWHRGPCYKCWVINDGDKGGNISHHRSLVHCIVPSANAGFKHGCSYDTGGY
832	GCVEDCSLVCRGVYAENRLIFPRRDWVVNLIEDHQDKQGIRMHPAGYTYQQPHTECYFREEPNQIWFNLVNLSYVLDRQWCYPAYCHNPCRMKWFPVMQQKWWRIRCKINETALRERQIVVCAVSPYKMTLCSHILSCDFQGLIVSSPDCAASYYHFQQIQAHTEQEHCEHP
833	SAIVQWMGLRTDVINGQYMTLPYDCPCTFWCPPWALNLGACFYHYMKWTNCTPSKKQMYTFTDITQNDCMFHITSMYIDSTNVHRPFHTWYKMKMHIMYRSHPQQRVSSRWRVRHKNQHSNDEFKNENTNEPMMEYHAAQVHVADWCDFHVAHNQADNKEQWVWPEDVSDCD
834	SICPYVLVCHSAMANIGMWVMEQAYYKWITWCSHPTPCVCNNDPCGKGATKQMPAEKEQHALPMRMMDPYAVPARWMIKNDQWWEHWYKRFRRRTIPDKTMGKCYYLTLWYTPKHVASAVIKPKIFPDNSAMFYRYEGPWMRLFWGSCQQEHNGMAEMFIRCPHFQPVDPVV
835	HGDDLRSNMNWANGNSWVKIRSPCLTSDFLQTTDKYWNGTSTTSRRNGGHCAQMYFVETPCFQCVHHAPDPIHAKKEIDYKIVPWMCWMRTKINEHPEIVHVTNYAKLVWHKMKESIEARCCWLICWDQSGFWMQDQRCTNGMADDKMSWSRKNDWQTWWVHGQGDNAGLSV
836	MPSAQCSFWFCCQCCAYREHNQIRIDKAPGVQPEHNIMQCYIIPQPERLCWHFNLDIIRQNVKWFTFIATLYQSGRPYEYHPEQHSEWYVIIAQASTGTAAIHSHFEIKISEHNTHTNLIAAIWYAPKEYAWKMPMALPGCHQQDLCPLQKTKNFIRIPRKADTHNGTIQSH
837	YDHLQRYDNDVNVQDPEGTIRAHVSGFDTMLYNYAMYEKMDTNFGDCHTRTDFRTDFMVFHIICTIMQQYKWYDYAMKQLGKWDKVFNFRYPCMMFDHFWFMMKKCPGYQWEDKAKRTLLRFMPPWCGRRSVLAAWMLRRSAFEKANVELWCFLMGMYPRHLRANEHSGWWH
838	FMIRIGQMNEFGFKRDAPKIEAIPMALIAWPCMHYMAARGPMVGVNLGENRYAREVPSIKIYQEFYYHNCRFGVYTRNLPCMSIMMHKSHCITSMIAGSQKAFYQYHNPGSAKPDPYKVLKQDFCFAESTYFRWVYFAFGWNGTMMWMCCEKATYWLMKCPRIESGRKSMHS
839	IFMFVQAADPLNKTEVSNFPTTLYFTWLHDSKWDSAATLFCWMVKHGAVAWAPVNQMDCIEPYTIRFRVYNVNLVRAQYPAAWGSNFRMMESKPCEHHTLMPILCSTAYAWDTPASSTGHMAMHTHLIGQQQEQEALERYDAPMDWDNVENMNIAFMHDILSKHHCAFQERR
840	PESFLFSIDSALMYFRLHYGYCECMLCHWRCANDNKDNHSEQVASHKWDVGEIHQYHVYIGVPDASAQKIDKVHMFCQTPHRPPLTRVWRGDEFENQTEEAYPQVRVYFLKIWLCNLNKFFNICKLCCHHWYPQWTVFDRKVNVLPCTNQDPQPRVECWRMVQGNVNICGWY
841	NRFPWNVHMPDYCVKCECEGEFSDNEAQRAFLHYHLLHENRSVNVMFRRNVKNSYINNQYRYPRTIHWLISTQDCQVDQSQTHNFHQGMAHGEQSMPFVEKAWRWAKCQQWCYACVQHNIWGKQQHCNKACGNFCYYHAKNWSDRYRYTEMQKWTCMSVIFLIIGQIPHDPC
842	WTEDKYGITCHAAGDHNEFFAPRDRFCAQPASASLITWKMKIGTNSGGHSRHTSEFHNLHFACWCIFPKTEQHKHHTSYCDMNNKKLSTIDEWEMHIEHKHLDRCKFAIDQHCTSCMCAVSNTTAWYKSHCELLFGFYMPTNYQMWPYLAFHGSFYFGWTIPFKMVNCKWVL
843	DWDCKYFIERAHDIPMTSCMMWSPEGWSNHDMHACFPSCVLDCGSRRGLWLIHGMGNSHRNQERGQSKWEVFDIYYKMVDSKAGHSYHVGFFLIRIYWTTWRERPYCRNHYTKMDSSRMDRPCVAATNGPQMMHFTNFDDEAAWIKKFYQILKYVYMITLWDKVHSECQRKT
844	MHMWNIVVDCFDQQQWHEDDFNASDWDGTNCTLEIRPQSKEISWQRVHFNRQLTPIDDDYWELCKWSLLSTYVTCFPFVHEYTKLLFSHIRARLEIFSYMPIQPKSIQTYQRIDLTDGPHWGMIVFTCNCRHGYGNYVMMMLLCPFCDRGSVKKNIRACRECTPQFWWGRSN
845	GFFIWYTPVNRWGHWRDEIAGCVQFPANEYDICALNILWYHKGIWVEFDNPPYPEFIEMFWHQYHRCRCLYGRTEWAMFSEAMVWENGFYLSRTCATISSKQWWTVSQSFARDCYWHKQLGRVTYMEWLYSNVNEKWTGAKTLEGPFQPDIFIPDRWLIRWQQFAGNMATLA
846	WYITSDSLVDNYHHHSTNEQIRNVWEQMYPECLQAVASKKKPWCFRKKWVTPVARMNFAFPHAAGEQDYQAWQKPHGYSYTRFYEFNKLHKYSQAFMPVYPCSMLVPWSSVEMPCETVETWWELTKADFVFLYMVEWNWSQEVWISKRRTPGSIVCSAQPTIWTMEVWEDFH
847	TCSMVGYRNQHSQMWAHLGMTENQPPYWPRSEFRALNFTMWIFDLDTNFNPSATADNMKDWSHCMGRSWHRLMGMNDKVADSLWYKHWMANGTIRYWVIRQLVTALGKMVMTVACKIHEDAPSFFYMIELVKPWHAIKIQCYIMGAHHVADTANVGKNGGLFWQWKQCTWHQ
848	NIMQIITVQNHSEWHDLACLMCKSDQWEIYNQVKVTCEPCHAQKRKFHIWNGSWCQFLVNRNTGPNISCWEVCLETTHPWIGQNFSFMKADCPLDKYCMTSEATKVEMPKIKSYVIFTDKANCWAYNVTIINSWSAHTWCHMNSESEPKWTERFIHQGWIGVGESDIPTFWS
849	EWWWQCFWFITAHHNCETGWHMSSKTNLRPKKNQGTRCIPRHLMKRVGYIGPGRAGKSVFYVALAMDQNVDNALCTEPIVIMRESGSGLIFLLKYLTSVDKINKYMDMMVAKKMACRLDCKPSIYMGPSGWASGQEVEWHQSVFNHMGFWRDDLGSYLKNTLGYPFMILRDF
850	ACNDHDFQFTDCSEYPYQDPYPWKRISSKLNPYTMQWMCHARIVHWAADVQHEDCSVTTEDAWEWTWWDPWPMPMKCGEFFTTMELLATMWHMPRLTCPKKIVYNCNFVKHGDCVNSQIWMAQRYFFFDHIENHNCDMDVARYFEGAVECAIHIKSGKQPVQQFAWHTINAK
851	YMGLTAMDGGIGYGTNPMRYSYDMPDKCKEMCCWPGLLVANCHAVITRFACYPYMSTWLHHCGMNDRLINISLWDPVMPEPKCDSHALFVPWFAYQTPIMESPAMGFFIQLNIECADKACEPGGTMPGWFGQNYMNQEDFHCHRIDVRVELQLINIQNSAMNVTDPEFMICV
852	RYKVVWLMCLVHENSILTMTWIMSHYADGVKQGPFAKVPLHWPEYRTMVTGGCCFEHRARMYHIACLEGGHMAFVECHEMQTCMWLCVRSGGDNYPMYNPRWPNFGNETEYQKVEADSGEITNGSKNKGSSLQWPRYSKTTNEMSNKQFATNQWSQNKECMAHAMTHHLEKF
853	KDHSPAQVGDIVFSNMNNAGCQPSGSMYSVHMWQMHWDGDHMTLMCLPRDISVTIDTYGLEGGQRWSSKFARGQLIRYRRCDWRNCHKWPWIGECSHEQCQSVQYCDWFRYYDNWKLSVANYWDQQCRKKTYVEAWQKQTKWQIMAHRVQYRFNRYTGDQESKCDHHANMQC
854	MIWAQGLIWLWEALGKGSTFWCIQCHKWLFMDFIGIVQVECHDQETSLDGMPFQVTDIEIFATVNGGRRNDGRPRHCYYPDHVKYCGGADTVRYQQRIQRFNYGDMGIGHSFAQVLRTDWWPVYFQCQYSRLEPNNFIVFKDSDECNQTKSNVQHCMDGKAPKCDRFVILMD
855	MEYLIQSCNHQHCNDDNCNMYQVSLSEGWDKYWRNDTGNKHLDYNRYQGYPNSGEYAYNADIRIFGPIISPDKMGAQEEFPTTSVEYSTDYIHHMPMMLKGTWYAQQLQEYVHPCWRQVIFHGWLLLEVPQVHTLQYEKDLFKYSDLWIFHGQYPHAHGCQKNFCHPTRFYN
856	RNTCCAPQDRGCDTFEMWKNAQWIIKDKCGGGNVMTRGNEFPRESWPVIGCHYIYNTFNFFKPQQHYFYYNRPGNLYVIVKASITHYLSEHPKRTISQVMFGQMDSSFQWMHPIYIQRTWVHPYHANHHSEGHPGYIDFAIFDMIWAWKGFEQYYTTSWKNWDCFRVNRPGM
857	ALACLVTWQSAHQCMDPKTQVFYNTKCPAINQFPPPSRTNSMYLGKRYAVQKIYFYYWYFLQGRHVWFRYTSANTLYIVDTIYHDWPGLWLMIQYVDAHLARHTKLHFSLVNQVPIIDVARHPQMTYQCFHPFARHNWWVAWMGHILSILNDPPPKALKNNQFHIGILAMIQ
858	DKQAEEKMWCIQYRPWDKYMFIFYSMHRQDGAEMAHVMCRYNFGMENANVEMGPGRMNENAMDNQGYIPIVICPRIQCWNFPEGCGFINMSQCTGHDNGIIKDNAKAKLTMDWHHLTTMVAQPVNEWSPILLWVKYYPCKCNARNMLLARRGIEEKRQPIREYSVPKQVNEY
859	FSQIMECLWSVDANQPLQHIRKTCQDDKAYALGFGGEYSGCCGSGIHIGCWGYAQLDKSWTDNECSAWPAKQGSDHWMKHGYFKMMHDEDVRHHTRVESENSQICWHKLFIDRNEMPLLRMIAGASENEKKEMTLPLHAHHNDIDSSFYCQPAYKATSQTHKCQYPNCKIQR
860	VWAMKNVDGDQQEDWQRQLVRNHCEEHEHDVNHNLCLPNVHIYWSTEWGYSAQVDFLNEGTMHHQHSYPRSDWYGGWFNENLEDCEAGEIAEHEADQYPIIQWDAGEGALGNRYDRRNTKMMPFQLTEVWCKYMHMFKIKHNHPAVSGDAAWLRLGKLPLDIVNMGMWWNAD
861	WDEEVKAEHLQFNLQECYCGPSDEQQCMPFDTVNHGWLRKLEWQTHFVAGVMDIIGHKEKSWLPIAWCCVCLEQPVCEQDGGETGREAPHTAMEQPRHMCMNMTVIYMAWSGNTGPCPCVCGSEWNWIVTWSNRIPATWKWNYFGMELKIIGNNCEMLFSWGDQFHCKQLQM
862	DLKHMRECYIYFRLCNETNQYWDPECECPSSCMQGPLPLIPYEAMNWMSFYGQQKFTWTTTIYMWWYPIRHVVEVYKGASSNLLFKSWELQMWVGEHPSNAVKPQEDIHVKVADEWVHEKFGHRWATAWCFDHAIGIGQICNLACAFIQYTYPINWTCPIEMGIAEHNWQWN
863	VDSFPPWHHLKHNDQKFCAGQGFYPANCYDRNMADSGSSIERWAPVPWKSYTCQEFHPYRAHQHLSEFEKMTIPYYNSHYQAQHPNHYYHCWDVICEKAICPLGLNATGYLKKTANRVENAGYVLRMVRTDLVCVHIVSSFNEQAQWKWLWFTYLKYTRKDYSNNRPWSFQP
864	FRDFIAGCSQWPVHTTDIRVGNPDLDMDYDHLCFFLCAITGATWLMRFHSLMLSIGNKPFCPWFEDLSESIGRWMWVFSNIHTAEAWEIDWIQKMGWEIFSQWEHAQRVRGSKIVIHEYAVKGSNEYFDQCWPIVAEGTQTQIWYVRNIKNWAASFLGSGFDVSIAYTALNS
865	VSVFLSLHGTQTQTNCSEAAPFFRDNMQMMKTLYGSEKVPAWQKMEMHAWWRWGYVWMHNMYVRCCKWPFTDGGISPHVMRCQENSYNDIYCANMLYEHFEYILGRNYCFCSQQMFWGSHSRSYQLVSAGCMYLSMKADRFQNVGFKFICAWDQVGGHCLEWMEMRASTVMN
866	ACPCMTAIQHETGILWIATHEDHWEDRHYTWKWACQEVYNIDDSYMTMASGSSRHCKKTMEYWNCEYNPDQHVCQEIINQKRPDWMWQDYNKDRFSRPQGMMWQWTQCQYCHFVDLVLVASRAEQSLCWEKMQRPFEEDETSHAALRLMYQLPSLVTMHQVDIGRKASCKWH
867	RWMDCAADWQFLEYFDTQWPINQHQWKKDGCCMDTIMYVWFLGWSFWDFHLFGKAFKNFPCFVICIEASRWNIFWANPRETDRKQFRSVCCSCFRQEWMHMIVDLWLYHVTCRQKHTPWQSSNGVMCVEKGWERDYCQNKSAPVSVVLILCKYKTVCEMGHFINKCGLYEKA
868	GPFAFTNAGYGVKMATFDLQYECSCFDSWIWYFLPYVHEDVEIDQIHACCLSPNGYDFKRHFILNWISARALASFEMNEKESGCNHCFYICEIFYHGDYEAINAKRMHKDQVDTKETQGLPNTANHRAKIFEDDHETCLCCGFYKQRTFEMTSKYMMHCNLIMEREWRSICP
869	YADPKHTVGVTIWSGDENHFQDDGTTETTSPCTFEFPITRINHEELWQHCAMMRMSQVPNWLDKQTHTLIMGFIKYCNMVMFRNQDPVGLGVISEFYGPPTMLHDCVCMVDRHICIRVWDLGHRRHHLYQSMDHIAQDMEYMVHNCLNRHDCLVPCERVRVCKWGEEHKACG
870	LSHGPFWRWAAHIPNSFRQHAWNFGPEEAHIKGTWVKIAYADAFKSGLGHKWTPPYENYAHIENHRYPNYDPYRHPGANKQDHTNQLDQKMSFWMSKDSLMSKSFAGTWDTHTNEWELYPRHDSVYRYFAPQHMEFARDRIFSRQTPRAQFSEAWIAPAMGKVLQFELSILI
871	LHSYHTQLQQCQGEERCFKFAGYYYQSGRMQTQCQNSSERMAMRLKRHRKWWGCPPLQGTVPQPIYNGASKQMVEVSNPALWGSESLMWNVTKYFNRSHVRDISAFVWYCKSERALGAETPTQFKFARWLPINDAAQCNVIEYLLHKHYFPPRMENEEYNTLYTSLHECTCH
872	SVIIGSYCHYSPWINFPFCIIFMGYFNTFNYWWPHMQGDPPMSKIKQSWAYSSFSTLHMGYFPSKIIRSEFEREGISTAEAERVLPHKLLEDLFTLQALMEPLWFMVAPYNPKTRKRIDLYDPQSFQKCWNAHNEQKILFHHSMNNCIRNNETPRWYRAGASPQECYIWVTL
873	MCAVCYEHGHLPPFVLEINAQKLNKKTLRFNEYWNSCHPMSKHEAMMYRCKYCQNKDFIHWWIIGRPSSNKMAWRPNPKIGWDRKIHCCFWCFFHIQPYKMTIPIRQKRCPQHYASSIQTHVDCFPWSCGAAYDADQGADEDAWQQYLEVTAKHTLQDIEHGVFRPIPFVDS
874	VPQDQNKPCHGSGTSFDWKARVNAINLCVVPESLVVHKQNRGVEPFDDLMIWPYHWLPNFMCADNDAHFAVSWETEQFMANAHTIPMEKGEGALARMRHVEVEPVMWCAIIMEQGCQAIIPCAKCTWEWDITVRAQPISIERRMSSYHIYFMETIYAWWVQKDDDTWNFVAN
875	EIVHMAKTPVFVMGNERPFVGDLKDCPRDVYAGWNAWASLHVDWSAQIAWDHRNSPPKRQHLTVHQDEIITVSFCMLNWPSPRDSNPNGDTFWGADIWEMWNQTAKFITVKDIPATCTLIQPKNTRHDFLAKGIACGWEDQDIAKQDESWGFWEITMWCPLDITQFSSQEVT
876	FKFTIFAMNSGEMNVWNLNCHPMEVSVPSNAISIFHTEGHNGGPQSTKYYQVETVDRSLQMPAELHQCWATQVCHWDYFYYYHNPTGDNYNWEPTDVHFECAMVATLNLRGFPQWRDTEQICPHLEEGHGLWNNCAMIYQVPRFFINELTAGQGCKHKKNVYIMKTPLQRCM
877	NHFCHFWEDYFFLDKWPTDWYWNYAMDQREMRPSMKIPAWMVRLIKQFFPHGKTDPNDMTPVVRNRIFTINDIRTHIKAIHGFLKFELHQWQQMANDRDAPKSETHGCASYYTGYKDEVMQTVQFAWDRQWPQRYEQVVFSNMMEYKPRLYEMTRGYWERINEVKTHHCEAQ
878	GYTCYFSQAAGIVPWLCKMHTFFIRWRTYAKDPRRAESDGYSCMTVGVTNKHERRVEESANRADEYCAAFIKAGLWFHKKGLKDGGSCETKVHCEPHINIEWSPDKNQHRVAPKFRIFYDLQISMKIHIGCLFYDKSVWVSCTDPETCFIWYNNNPNFQMYEMDYMMAYVIV
879	AHQHDEYPRRTYQGNHPQGWTGEMHNDVLWTGSGNVWLAYPSKHEEIAIQHFTLEMPVNTKEVTIHETRQWPFMGAKWEDRQLKGTYQKAESCCKQCRNDYVTVRWVYFMFPVEYMWGQWYSLQTFIEFIVFIPAPQIRHMVDWSVQPVVLKHYDFSAKHDFRQWPVIRSCK
880	GNIEFKDWTICTIRNNRNFWFTQSMNQMCKILPNEINHHAMVIIQIAKPDCTNRCKMRNIVSWSKQLWYGQRFHPDKHWWCCFICYEILCFQYFSPVWGFWHGLYTEQTCTQRSKWMSKGHNCCESKPYATFMADMRMVECQAPLHEDWTPRGRSKKAAHVCISLDQEMLSG
881	NCWTVVYYWICDTQGHTFRHPNSPNPTMASWYMHNAGLESKTVYCYWKSLIHHYCVDCYFSFHRDANHDQCSKDKKKFDDEHIREFDCTEGHEDTIEHRHWYYNAPIGEILVIRHRSYFCLWNIHDNQWRNMGIYGWLTQMFYTIAPVKVPQEMKAWVGNKCHKFWYGYTPT
882	KALFTHSADDCCQGPTRKSKMLSSTQSHIAWFRHQIVTHCYAQYYERKTFVHFEGLGQVLFGHWYWMNQVSQNKRCVQVGGCMTGDRKIQCKCWHGVPLWIKKGVQFDPNPRALCTCPHCDDTQHDHVSTGLKRKFMYNPKQYAPFERFTQWRWKFTFWQHIIHIDSVNDFW
883	THSGQDVQCYLQYQMRMFVVFVTCHHCTSDWTPNVMIPGVQITVYSQGYHCCIMFAGDCNENCMWHVLDCQCPQHYNTVLMVECVKTLWCVFINQSEMKNSNPGNGNSMYTCSTVSCCPNKHRSAIPPEVPTEGRSVYQQERPAVLRNKVRYHASVSQFKFRETDMKFAVIG
884	WDDCGNQSTNGHGTCEGMPSVMTYERSSSLIKDDSVLVSTMTPCAAWYGFDHNDWHEDVQIHVLGMNLQNMRNVMIGEWACYMENGCMPWLNFSYSRMYPEHKIRKRTFAEWRFYRYGTPLLMTRGIWWQMVAPMRKRESRGCGDPQMEARRQHFWRAGATTEDHGSPCLSP
885	LKFTNRKRIHHDNMNLYCDMKDGCPQVMTPAHLCDNCCNKCDNWNRFWTFFCTRVVTYENCGWSHMASGPFCTAPITQQEFRYKVRKHDPHTYGLYMQHCMALIRKEVDTYGCPFLWLSSGNCKPRMFMNGDGAPGYTWLSLILKRWIHLMQRYRNTMHEMVMWAHNGCQHS
886	WSYPVITCKRLSFILLGSTRRVWGIFTVEQTNQQVHTSVKAEEDAEMGAARWPMASMCHNKRLPQPNDFALIEKVFAMWMPWYMEFTNVGPDGQDFTPNRVFFNIDAENFHTIERVVFRAHVCRKAEQQVDIAMLDYWHISVYEDDLWIHLADLWNTMHANLVWRDCHHQEH
887	CYWLPAISPYYIPVPEVTMWMRKFKRRSSMMPIFWIASWKNRCVMRGSIPGPFAYELWMYVTECISQWHQGIPIDNTTWEIISLYAAHRWVKYHHNEPMTLDAWKNTKYPLAAAMRKTAARRDHIFECWKRPIYVQVIAQHMRNDLQYPGIWGEDETKSETVRGTNSKAPSH
888	APCYYQHIHLLRTLNYWHAKHDEVSKKLPFGVMEWHLWGCLCYQICMEESFFDCTTFQRREHIVVQWCQWHKTPDLNLPWPYFMCMPNSVASWNCILSGKHGLYASCIISLVKNCIEFYRGLFHACHNWNDMNCEYYMVYHDWHCVRCSIHYKCELNVRKSRCCFMLPPLQS
889	HPQTCRMVRCQPWKQEWDWNPWVMQRPVKEVKGQLNFNIFDIPTQTMSNGDDLTQDEGYACCVFYCVPPNEFFMMDVCWPVMLIQCGWYVFAGCIYICSDCKHVNRMLSKYFLCEPTIQYAINWYWGFGLPAFISSDYACDPSELPIWAGSYAADRYSCIKNWMMHLLQQMP
890	IAMPCWNADTLTAYQWFPKREKSCCSWATKCRFCDKIPCSRYCLHVSHPNIHKRIAWPGILSGIEEFEERREVNHDGAQDSGCITVHCEMAMLVNGAYKRMDMFMKCTRFLNHWQCNFGVWMHSCAGVMNKHLFHFGTVHQMYYDGFHPEMQHHPAVCNERMTGAGKLGLGM
891	EMYAQPSEWIMMMESNSIIHINLYNMIVLETFILNSQMPLYHKYETRYSNNYQNPRCGAECQYTFYCLEITRKLSTNVCYSIHQDHSQSTKLEFLVAQKTDAWRCKDKMKAKLPLNGKRQLKWTQSHGLAKRMNIFALLEKEGLDERIRRRTDGYADSFHMQGFGQKAFMDT
892	FPRGVPSFAIEYMYGLMAVWTMAATRVNRELGQKGCIFANESAYTAKQMVSVRTQRFNECRDEETWEMETQLYRQFVPNHGFYDPLVSSNGYVVASPLTFPDPRAIGGKVPFSRWLWQTNIVEHFYGKCWELSWMAMRPVAYCANWFRPHHIRYNPMGMTYANGVYQFVMVG
893	DQDLPHSLNVCQRDEYPRHWENRGGVFGNNADPSPMLSANQGKVHAHTTIQGDLEAWLAGSWRTHIRHLCQQNVMHVFIHVADEDTNSPMPCLRYQVSDSMYWYLCPLMDSPQMNIYAGLGAEACYMITKCETRCCVYFWDYLKWSSSMRPQWFCTCSCGFYVVDHEWAQWL
894	DCMMCLVRHWSMSPTCLNPGLPEWARACKLRHEMVDFHKAPGMYCMSTKCYECTNRRPNFLCGWHTIFVCTCDMQSFYGINFTRCLISPCYMWFNVQVQNHGPYIDPKMPLQGNTKFNRTICCTSRGCQEYWKTSGWLNCLNSREYNNAKCSLGILCSGPHMFQCQGMGPVS
895	GSTDGHDDIPCRCYRDFKSISLTTHPLDKWLWCWSWWWCDQNYFIKGDGGQREFLQLGQVPNLTKRLFNQCYQLDEHNRTYQCGHAIFIENTLADQWHTVYQNCDFSWMFYFAEFLFDSRRPMWGLLNTMPEAWWQATYSIRYMWNRSAYYHSIVMCTGGAGKGMHESEKQR
896	ILNKCMQAMGFNLMMNDIMMHHEKERFGAFHCEELVIWLAMLMGYINFWPVSNHAYVFRSLTYEIDPCYGVSRSSDRHTCWYLFAYMLKFIEWSEYFFDAIHTAYAETSRHTVIYWSVNYVEPQFIGVMAMVFMQCTWMWHNPNSPMPCILCWAKGGSFPVNAVEHGVWVIR
897	QEDEMGVLKDFHWTGENGEVALLYMWEHCMLNVSMCEFKTQVQEGITDPMAEKLHLMISKRVLFFWPNHIMHTASGNVTYHALIDLGVEVFIMKPSIIVGRLLFQDFSPQIVFYPGWEIQQIAMFLTMYVFNPMDKLRVVNRVIVQAQIYYECNYMHYHVPWMDFIRSHNCE
898	LHWYQYMRVGQVDDPYYVPSGDPWLHDCFLCDSRPCNSPYNLPPFASGYYNGLIIYKPSVVSNRIRKMQCENFMTISAWCVRAGKWFPRGWMWCEVVYPIPPVNTNAEGLKYPHTLNVSMHATGLFGQFVANNEHVVYELCALCELPSGCACIDEQEYPHCYCQYTIEPRHQ
899	PPQEQLEGGIKAHCTSPPAAILDIDKSKEKKVVGDCQYEKEDQHPNTISFSDDVCMNHYSEMFQTVLKWEAEMWQLYDTWLLEAQDQNMEHVYMWTTNMHFFIEADSTPELGNMRHLYTLSMLLAPLLNCQAIPTAASHHEFSYQWVQMCLISSYGVAWKPVNLKEHWSMVP
900	NRDKQIIWLPQQFWGVCNGYEFWCEEYIKTKHWFGCTKCGIRMDKLNCEFTNIWMTKVKRMWHDPADFPWFFKHDHLWGQVWTSKCLFYGHGDDTTTLQPEKINHMQLATRRHYDWMAGFQKRQCEFHNRCLARMLLQPCGNVYCNETNFWTEHHDEVLPMVMFYPPKGNYI
901	HRYMHSIQVHELRDDVNFDDYITAKGYWWTWNVGYSQRMMMYVRAFTFVWSMWSDVYRRALEMFDKSDTVWAFIVCGWQDDMGGVITKVDLWGLAEANSSGYCQCNNIDEETNDRHDMLYAGTMHVPLLMNYRQCAYIESIALCVIWQCRPIVYPEDCTVEMNSSNWLSVCF
902	HSLMYCWMIWHAVFIDISIDFRMKISVNIHAIYCHGCIGGTLCDVPSIKNRACKGENEWPGNVKVEHPMCYMDAGPRHMSFGIWNWWFDFGKTLMDRSLYMYTTCDQQCVNGTIWIVTGCCEPDYFALFINEEECIRMKRMQFWKMKNGAPNQVPNKCWWFFQSQWHYSNNE
903	SIMHERFNMIALSSSRVAYQRAGESKIRAICCLHDMYIVMMRMCDDIGRKDSASTMIACCVRGDIFHITQRETFSDMWAKTLSPQQTPFRTMIKLNDIEHIWHACDMYDENIALMKRDERQTWQQYGSNGLQDKLKEYRKKTKMSFIKMLDMMGVYIWFCTEKSMGEAFDSN
904	RWGACEMMTPKPTVDCLAKRHCPSCCPWPPISFAPKWMPCQHLHLLPFDCTKMWWSRTSIAEVKKRVPAGQIYFYHANARYCQCRMNQSEDYDVYEQIPVMFDQYRDLKNYPDPAIVHLHGWHTVPNAMGSMWHRQWLGDEGATMFVFEELPPTCQKWASCMNIHWGLTVGM
905	WIAPNKFYPTCSVDFWCMQVYVTDCTGKQCTTHYADCGCKAWKEIWRAPFHLTNCRPYYYFRTCAEAFFMYQGREPAGEEYNYKRCGNEQGMYHANVVGWTANGATSRYQHCGLQATKSDRAPQVFVTQKKHMFMKHWLGPESAAQCMPCGPSWCSDLDMNMDVFQWPHGHQ
906	VHKCRVPKAYNGRGEIANSYYPCCWIGFHTHQTKEKAHTLEQGLPGIHVPNVIYYVPPDMEVSNVSMCDTDWHVCLWHKTENHCWKIREAMTYKSVVMYKFKSDQRPPPKTTDEPACRSCRFEACPPEIMQSMVIPRRLEIYHCPNPWLINDWDRKFWRMCWYKPKLRILTI
907	TCVRHPKWLLWVHDEWETQFALLASYCNKTGVCYHHSHHRMLVRYVAATMHAVCCVAMDCFPAYVERSGTQMTKVQTYHVPNLCDDIQYVWQESDSYYAYAVGGTQPKIMGWFIFQRPFCVGGNLARFTILVGSKNIESYDNCRWCMCNIRTRLGPAARVPVRNNTNNYDPR
908	FDMWVFCNQDHFGWSHQVKESNQSMWKSRMVNPMEQENKGYYGIVPSMGSHVSSFWTNQLRWMRKRWSIDRWAPWPFFASMEDKGMWRKARQSMDCEMDIPNSQDCYPFAWNDADHPCLTIIPVTGRWAVSVYCAMASGFNVGCAKPDYHSINENQHHMYCLYAIWVSQPWD
909	LKTFDAVVHDALVVARMFRPTWRLPQGPVYPYSWQHMPIKLQQRNHDGCNWKRHQMMFMRYCELFPFPTVFFKMPGTIYESTRLRKFFGVSAFADKMIGYKRNFLGTHGKFKLVPYNVTVCDYAVTDYTNHHCWRGHHHCTHIITLMEPYHKCEYHLDFCSWDARIIPIQYH
910	DVDSHRIRKQNPENGIRLLSFQSRYQRQIGYLGEISVKEPQAMQHSSAVMIKKFPWNRFHKKDKHIDCPICNLIKHPYAWPKHKINPWQHAGVYCIHKQRHDMMDPNTYTEWGWFTEPYNNGISGDEKAQCCPFMKGGFMDKHDIQMWYYQQRDEKHDHDDHYVLEGGVNKQ
911	NVQIYHNINIKVTDHCAVAVLYIKVLMVAISTSFRHMGYTEWRFLQQGFSPYCHGTMMQKKANLFYLAQANRRDPIVTGDGASENKAAWVDYAWIEELYHWPFTTQYFTEATENSMEAFFRYMCMSGFGHSCYATCNCDFPQSYIREKSYYNIWCQRDPENQIMRYENEHLN
912	ADAAAYNRLQLHIMAYEYAVLLLQCLVTKMMAFIMCSPHPFGVMRSSPQGFDNYQCHACCQLPMYWCDDTVRGVGLWYWIITWTLTMMGRQWHDVGHQTRYETDQYMRTQWAWRGQHFCADCWHKQGDSVFRRFVEDDCGVIYTKSFDVIVDAGHYTQMYVLPDTLELPFGV
913	PKEIACNEILVNHNPMEDQNFEEVYCWYMAGKRNHFFCPFMEKHWHEMTVVARQDNQRQYPMGYWCFRKRHQERSDGMIMQNRHNNNLQLFGPTRGPQTGLLGGVKENDNYQVPMNAHERLILHGASAFALRPMVGAFWADRFDDPHFHEEPPMNVDHPGVQWKIKMGNQDD
914	CDRWEDYWGWNKIIPWYFKHLTFHLVIESPRCYVIALQNHYEVRGYLRCPMKFKDNGPVRWMQGCAVIHLDRCMRVTNNRARWGDFHEKPHTNMPDMSMHQESAIQKPCKRQPHYAGTHDGLMLRSWMDLQRIKMMSYWKEMSGACMYAYAEYGKMKQGGPSEPCVPFPKYF
915	CMCVQHLEDSCKVICLVVFYTTSLSCNLAVCEGPRYSIEFNTFNCLATPNHYWWWCWFCYQYEFCTGAMVTMRIREKIFQPRVWPPQWLARNTTIHRWRMEVAHGDADRTQFFITCKPDAQLNWDTCRYLYKAEFEQNSCGLIWIVEQLHIPRTEWELTRSLCRTFMRLLAR
916	NKSYALAIECHDDYLHNGQPIEDIIDWMQVHMSGCLEAQNHICTTNKIIRKVFTFDNNADGHCGRHYDSAPHLETKTFWKESNYWHHRIEQSLLVSAVSKTPPEATQIRKESFYMYDWRCCVKAQQLSNYLYFYLCFVFWLQIMMGKCILCWSEWDDKNGCHINPDKGENLI
917	HIPYTKIHQNLQDDGFMAAEMGANSLTGPRTCTSHKMTDAKCCHMYCGWFYCDCVVTFNNEILFGNACHCEEGDRKIRPIKLYSEYYMSHIVMLMRKHCSIVCKDYHKMGAWKEYEYYVYFDWTKSDSINTFMVLNKSRYKQMAVCSSTEMVHTVSESGACWLNHNVMTQSH
918	DPCYNAIVLTRIPDCWSAENPHPKACSSLDAARYHKGYRWCYPHAFRQEIPSDVPRHPKINWCYALHRNEYECNHMKWYYKLDGLWCLAMDEKYQMPLRWWAKKFIPMRVEDFQNAEFFYFAIEGSNLEYIRWFKSQYHHWYKPLDSEEYKIRIGTRQFNCACNKYVYVYPF
919	QDSLEYALDKDLKYSESRNQNDSYHLFYVPRPMNWSDYGDIHHMQNGIMRCERWHAVFEYMACYRQPIVQFEMRFMQEHKFPDSKVYHHHHAMTKAMRHRAVECQHHKKHREWAFEECWPAQRRNNEFDFSQPAGDIEPYKFMTFKYPIPLPLQTWAPWESIWYWFMKEFDR
920	HNTHGRLQGGIYWACLNVPENPFRVNPFGSEHQWFCTYDALCLSMFCVIQPYSFSAPTIQWMFAQWYQPFSWGWCDRNPLMDWERGQSKAPHKWLIPSFCLCWSGQVHFTAKDIFYETGMACIPSQCQQRVMVAEVFMNFPIRQGHWFVQFFNDFGAAWYWWGELCQKCSYW
921	WRDGWLDLHIILQQLVLPNWERNAWIQNLGHEFTGSVPPMNSWSGYWEPYTTLWMNVSALREQFHWMNDSYLEPPHSVEMCSKMAWDGHRTNGYTVMTDIMYPVWHHPYALFHEKPFILMGFECIIHDGESCIMSVYSEPRCATMIIREKINVSELMHWVNLWRQHGICVPS
922	TWTRPEEMAERFDTPWFTWMWTDNWWTKQMTSDKTMECFFSTYGWETSISAYFQYREGSYGCWSVKPAYDCEKQQVFLQKWAIVVFCWLRKALIYNIHHIVTCGQKHFFDRHIKCEKLPDYRSYHATPCLIILTEYAKNYISLPSFGHESNQDQSFESLFIACQWTLWHDKN
923	IIYFFIHLIKSVQHNRWGFFAYESADTHDTIPIVDFYQRNLWDRPNGWKLNGMKDDLQLSWAAMENDSYCQMMCTNEYNDAMGHVEVKQPRPGIAPPKSWWQDAQQEMSPDCVDWEIMMHPRKVRYSGAEYEWDYRNDQIIVKCGQVTNYMPSCGEGLYIHPIQNLGGHYHN
924	ATAKKPLHLNCERKTPAYFHESCKLQVGGVPIKFHEGVHYIEAEFEASHHLLNVFKSWCTVKNKWMETMKKFHGGECGVGLGRISHKAGFLLEHTVDFGHPCWMMIQPYCWPGPDQRSLRMVPNRFVMHMWVCYCQYYPSIMMKVYAHDSMLKKCVYRRSEFKCVHKCCYIL
925	WFETVEQQAHFQYVVQFHYPEKQEKMEQNVKAEHQWRICTKMVDPTRGCRTIAFIRQPWMDYVVYHNMRCVYHNINDYLSYLQTDFCMCCIWYPMFNSVDSIQTFLHMIHWYYHDQVWKIYTNAVDYTYSCHIVCSYSKTAAYWYPWSNRAWFNQCVTMFTFSDSETTKEVG
926	GFQGFMCDTYHAHTKAKCVMFWMDRAMRRRHGQCAHYLCRVQQWEWFFKTYYAIIWKDQHELIQDVAFFSYLYSQHYNLKDCKNTDGEYWPKNVDQDAFLEFERHFVLWDIAGSKANNRANYYCSKAKYYTPKYTNVLYAERCHDLKMTDTKCYRGENMRINPAYWKRLMEP
927	TNRQFIHTRTQEMEVYWMGQPAQIARNNCSFMAMDINPCAYNGTANRVRTEQFRVCTDRNIRMNVKVSCGEESWCDHSLGFGIIYADDYEASHEAPYGHDWNMVQVYHEKYLFVNWQVQCAYPRYFTDPPPPNTDYWFPDYQGTMRWKTIEEIKGTSAMTLVPQGTYVEHEN
928	TLILFHIEQRRWDHPDELSDVWMRTHWHLLSLWQLNTERFYPQNFEWMAQENDWVAHKGHEMCDTSGIDLDPDISQRHVMSDFLHNHYLMMMQMCPYREQYQVVAYQLITVLLTMHPRMRCYIHHVVCRCEMNPHPLPKRCLPCCGPQMVACLIKWSGALSGAKDPDYLPTP
929	NSEVLRTKKRVLGNVKLGPVLIAQYWMWWICAIQCTSRDRETRNGYLGKCSYRGQFHYMYMNHTSDKQCPCCYRGKELDHVAVRKEYPRMGNKMKRESECWMKTLTAVNIYMQWWTSGHMEKWWNWWGISIEMWEGWIKCCLIWSWWSIVHWPKQDPQVFDNRWAAQSRTPP
930	HHHTPLRSFQADWTVMCHYCSAFCRFQVYTLFYILIDQNKGDYHYTIMNTQSDGYHAKHPTDWMWYWGVFHAWIDFTGIMWRICYQERWGYNQKIYPSETHQNNEVTFTGCDLTAGREAMDMAPALRFCVDIGHQCEYYDKWETNCKMAGRFGMWCVPMQDVMQQTVEEKGN
931	WMCICQKNTETILWFICKFYCKPGESPRANISYEHIYVVETYMRVVCPNNHQPPNNTQIMWIWGGSRLTKEMQSHVWFNAFSNCDNRNVKQWAKKVGPYEKESMLWNWARGAIWTILEDYKGRSNGPETYWENMKTMDDPYRPTLLEFPTKYHELPVSYHHRHTPLCCICRC
932	ANEAHSAKDNSEHFIWAGVFDHTGWGFFFQMWHFRCLMFEDCRYRTCYVNNKTAERRLLCNIYCKLAGRKRMSFSIQVVDWVQCWNKQTPLGYGHDRIRQDAIVHRMWEPISSMEWSKWCAFCANGDEANSLKQGEWTYHMHHTLDLPHLEFNGIGRRWRSVDSSHPTMMDC
933	SPIAWSSCMGGGFGKYIADSYWFVGCTGERYDCQEQFQCEPYMTDWCWREGGKFNFRQNMYLSPGIYKWWCQLSHRINFYMTSSVGFMAVLFNSNYKCHADMMCLTASLYIIQKISDNISRWEENNNLEVFHHCLSYWNTVNFTGDPPFDNYNMGEWSACNQVKVEPWHFGK
934	YWCEVDECDTKHIKFAKMHKPCRLVEQMDFWMAFPTENPDQKWTLAHPNYLCPNTQDKRMCIILWFHGSQSNVCDSFCVWNRNIEYNFANFCENLLTACFDVNTQRGPILFWDARYRHCMWLLYVCKFINDEMYTNWAGHATNKHERCYNISFKDLCAPDICTDFSYTDKID
935	RPKEQARWWHQNGQAFTPFRQEPRFYDALEVWQDLTETPNAEHKQLLGYFFMFCTKISAMIMQPWTECIVGMQWQMDWCQKYLQGMMHPVCYGYHGEIIKSVDGPQYDFKTRVSPSGINYRWLIDGPGCASHIGCDIYACWPWYPILILDKEVYHIGCYKYEPMEPEICQHF
936	QYLEMTACLLWLHTYDIAQPKTLVFVMLAYMMDTHNISRWQNLGQDSAFVMCLQPIRVMNEGAQLRYAWKAEKIWNTHDWPNDQEGMMENAGGPGSGRRTIAGLIQAYWITQFFKRCDKCYILKGKKVQHSCIIKFEDSTVAYLNHMHHQLVFRCLEMNWGHQFGFFDYQIE
937	WLIRACAESVTCGNIISAMQITWDLYCCADVEPAWWVWKYWCFERCVWMCMNGYLHYNHAVWSMVWQQHEQVLQRHYTNEYWEVVRESIWQGKRKRESPSYTWIRRLEINVSDLMWSSLCMASARGTMDHVMLVNQYKFAFECAFNYAHHELFNVECATCHWMTTAAMFIYQ
938	WQGARMGPKDISTQYPEELTIWHGKTVMSYFPQHVGSAFEVGVPAQLANGMMETKLMRKLSGFYDVERQCQQRRAHIMLGLSPPVNDCIDYCLAKDCGIFIVHVIKENHLWAHMNLYTGTDCIVPEKQTYAPHYTIRMGQYYNKFLKGMKAAFEFMIRVHCWTGCHENWWCP
939	MFIMMVIQMFEESWMMGPMMMPNCASPPKFENVQATPDISYVWWGGHVADTKCMPRRFQCLMSVTKMKLECQTYKFEWYCTIELRPRNWQPQFTISWSLRYNAHGPAACFGGVNFIAVDDGMKAKDIDHGLTDHDVKIMCWAEAGNSGFFDGETWQLQLYDHHFLMAMCTMY
940	FWNDVMTKAGQSYSRVEPHCESLWNQGKKWSQEEMPNGMQGQVPVPLININFLEHAYCYNFCDMAGQPAFTDQHCGCKQPYKMTQMGGTAHMYRGQWAAFGMCKFAYRECFTIKAMMGFCKCSKTCPHPHMDWHNVKHNMVTNAFKNMVPAYVKTIAWSQEGCDIKLLEQFG
941	WTFKARRRKDMSTTLKEGDSYRPKYWILVMYLINLMEMYEFFAKIYESFRQNLRYVAANMAGLSDINCSERQFPMQKVNWSDDDKFKGWSDNCVHKNQPMEWRVTHCFDSFGMHDKWLGAICLDCFLNEYDFLWYVACAYCKLESVWVEDGSHFCILWCILWHKSDQFWQVD
942	NAWMLRDCSGDEPNVYLGNKSMRAYVYVALCEHFMHLYGPMLRGPGFVATDMGNSRAKDRPYKGTFPIVVELTPLNDYIPSNTHHQRMSMYIHVMDTPCVASVFLIAAGLGADCQQWSVFVWITWTLPNKYNECKIVLNILREVKEENTSINFDDIDCQYYCWFEYMHVIAV
943	CPKECVLANMPYCPWGDMDCIRGDIHFEWHVHYPSANWMLMQLSVNCMEKFNQETRTGNAEMYFLLYHAEQHPCSPRKWALAVGITPNEWKYLDLPQNPAIYEDSELSYMVAHVCVAWGFFVEYWVNIYNNEQDEQKNESWKDRLQGCIHGYLRNFFSEYIQHRHVEIHETE
944	VRWYLFIMGFMLEVYFESRAEHTEWYRDPDWSWARLCEGMGVKMTRRWNMVASDAHIRQTNCLRYKLMERNFCYYCYLVWYKKYIYSTGYTEKIKLIQQSGLVFIISTVVEVNDGCCDSAKLTKMFLVWISGINQHRITKVSVGPYTRENNLFYTKEGYIMREVQFRYKTAK
945	NVLSFRKCLCCAYCLIWSYKKTHLLLEEMWGCRQGDGQNFYLPWYLDTYNRGEHCGYQHCERCCTTQKHLDSTYRHSLMAGVRLDCDCFMCFWFFCQGLGYLTLIWTCQNYVEYQNRKMAAWVKIGHTRKFDVHSSSLYKIYEEDFIWWIWVGWCAVWLDVEILAKCTTWRT
946	DHGHFMQNVGWPKWMMMVTVHVIDCFDEDHFKTFWIRASELYFRQVPEAYAWIYWYMYASKRSAALFFREREHKGAQYAIMPPLGESMVCSYYFGQNWCICQMTYDKPRLGPQTIQIEKMKIGVPFLQCCGSTEAMDFGEPKCRTGFRNYRAFKAGYWLIYDDQQAEDYTTK
947	LRAVRPHVTEYWFRCKCTCHTADYVETAQHGRQYKLLANLWHKWVHFWDCSMHDWAREYTNLPCMFDDFPKDCKPNTYGVCEVQADGESIQYSNAICDWVMVAQPRSGSDRKVMASFNPFWDRVPNKRPAMKIWPTQTQMDRSNKRVILTDIMTSDDAIMCWRRNLSHQQVM
948	KNKFIPQRCQSRFLTSNPMQALMNMEFKHFQCWQGQYINPASFCNWSCKPITHDGGMLKQNQVPMIDSLAPESSKNMIISHFEPQRTWAWPRDIMFSYRLMNQCVTTSQYIGEDAADTETPRHTDYCYPVIELKKDRMDCYIPFIHHLSFENTIPFVYGNYWKRKDPFQYFL
949	FWDIISNMIHLFFAMRGSQTKEQDNCWNAGWSHPSGGPGKINHRYANYYPWEIWQSKAQQMRMGGDMYCTGDFYEQDPKIIQVWQRMWCAHPKFVTVLYPEFNWIQNGLKMHADFVENDDAAFCVHKTRGWKAYYHDPIVPAYEKCLKNLTRGLCDGGKLDHVKHSHQSIAA
950	CSAVWIGCVTHSKMIFGIVKHTGVDSRWDRVNAVKMTFYLEHFISQWAMDCGPVYVEFFPLASNPQFGCKIDKWLYLIQSHLVKAEPASMWFMTMQPRMCWHLYHFCEAYIWGDLQKFNFPENFDWDKSNKARVHECHHAHVVNAPHYHCSISNCKGICHQCVSRHQCGSVP
951	WKRMSFKHTLTQLDAGVLKCTLFLGCKEASENWNIRYHVEYGVHMLNYAWTEHACILRVMCDMCTEGLGYTLGNHMEQTWRASKYWMMPMFNFMHLQIADDYLQYMIPAVFIENIQHSMDKGKPTGINKERFPPKYIHCDMWMYDKSTIKEDRGDFARILLEFMTIEPVWNV
952	KRMKGTCDKFPYSPLCGEMLGHGRMPYSCPDCCPGKLPTTVCWPDWTNYHHVYNSNDMHHTPVMWPQTYEHNSFRRWTINQWTQMNRCRAGRYRGCMPAKQVLRPGRTCRWKVGMEMAEHLAHGMGQPEVFRRNWWFKAGRWAIYMMGFPKCMNNQCAAWNARPDSCAYDMH
953	DDISYWDIPFGIMWRFFASPVKTAQMNIKSVNPWGATKPPMTCGACCCHYHECYWGMNHINYQTDHTGIYDSYERHHHILSCCLIGGPNWYCIATTTTKTQFYRCQKGQHLEGCTVIGRKKSHMGRAAQTRYTRYVMLQGIMWFDKEGAQFMSAVWTFRMNGPNTMRVPGYG
954	YGWQKCQWFNENCQKTDFDMCMPHEIANNNQHHKQMVSPIARPAIFVQTVPFEDEIYKHLYISLWVEFFHYSDTHQSQNNAKLWHISVKINRPPALHTFCEKHVNSKEPCQRCHQKWMEIRADIFIHSQYIEQNYSTHISWMVDSYKFWMDQMGLGEQFRKAQTGCMKRCKE
955	FSDNLKIWWMLQSQRHITYRPRETCWDVITRCSRRGWTCHCAYTRVRNHEHAQIGHTCDWEWQTCVITLCENYDTKQKSNENYPNRGCPHRYGDHEDVGGGGEMCYPTFKAWLRKNAATEMNPDMHMINFNRCTNYTTFCNYPWKYLQMARKIRCLRVMEIQDNYMADQIPA
956	FWDWDIRRNSFESDFGELNMDLFEMHCRVMIPHWIDCDMWCNNGDWCFPWKMRSHSYWKSDQHAPGKDRTTWGKTWEFEGMAAPPFYIGSYATNKKGWCSGCFAQPNQEGFFYSYLMGDYETINHEFTQFVTWNTCWRGCANYTEEGCYEDDNGQRAMEWPDWACCDYEYIS
957	YMKCIFCCWSDSLLQSDMPINCFYYGSRQDLTIPACRFQYYMDCVWFVNRKELELWAPLITLTFSQGYKVTALQMRRWFFVTMNPFNMAPNYNGDMTDAFNPEAAKYQWLLTMLVQIKWCGSAWLNVHKMHIEMMHKMPKGFVQMMHLDHQHVWQQCCMRVWEAMQMIPNEM
958	DQKHIFSLPMYHEHHSLEQDWFHVTQLIRSDEVKKLCICYYYCIDVLEWLAYPYCYRNHFWNRVTAGLNVYYVISHAYYVDIENGQWWRWPIPAVSCAGCSVGHVKCEIDTPDGWRTTHWFKVAFHSSNHVILAGDPSQKKQPCSHENFLSFGMWCASILGQCDTLRICDQM
959	WGEYCFSWVKRNANRGISWVMGIYTMGFLACQVWLQVRQEKNMHAASFRVMHQMLFTYTVKKIGQIMEHMCQSRSLPFAYFSTYLSWWTAHPPHFTTNVMGRGMYFEEKDYKYAGLESHWIFFYSGMEWNLDGRPSKKRRSPSFDKHTQFKILAMSLVFGPWWRGTACFMPD
960	PTQAFPDRNPETKLFGTLWLCFQYKYMELVYYECYCQCKVDKRYDQQQAHGPYQVIIVDWHILENTGNAGYFVQHFMCIHDDGQTLLNHSIQKDHDKQLCFTFGYMNHPWRALLPNSERMRTKKWQASCQPQEGTETTFVADFVWMQCDEVPLSREMQRVKYTPWSCVKEYL
961	NHRKAIKHSKNGDQPARKRPVEINCDKLHKCKALGWDFPNQDVWTTAHYPKMRVSNNDVMGPWGNEEHTCSEDNLMVTPGLMAMHARSEFGQGDEPQRNDMVKVLDPFSKCGHYHQMKCFNNENGEFECMRQCFFEILMGHCQNWTMSQGISNRKQSRMDCTSDEDRGVTRP
962	DLAMRLWPVDTWDCGLRATSACYFMPGTPQWIVDTQTRDVYKMYINTSVPHIVLYTLNCDDAYHACHDNRSKSTMVKGYTKFDIVRACARNHVVCFWTAFFCYGHGGAISHGYIVLRMDQFAMICHDHMRHRYLNGAAQNVAGPCKLLWYCPGKYQIFPWPWIYQWTSWAKW
963	GIPEDIRYSYMNEDPIYFRANQPIPIQDITRMMQFSAIFTVAAINFYHPDKTILNELLQDYSDAHVYDYWVKRDPHIYNCGWFTYIDSHPEMGDRFTMHHSFHKNSLVYYVLCDASIRFYMLEEQVRFDYGFQMSYLKPKYMETPHTSKLSCNILHMQKCTWLIAKVQNSQG
964	EARNSLRCPTFQTFMDQITMTFPTLATEKEFPQECTWQLVWHESYMCHQDWKEMSKQQQTFRNHPAYCIYWQASEYSEILIGYSTMEMYVHLVLLFADHFAFWNFQRWGHDSYWEDFYFTTWTTMNPLTIVKRWPYILGRVEAKEQSFKYEFRLVHSHCQHVDIWEENKMQT
965	TVIHKGERWHWDKIISMRALPPLYNMENILYMFVDKLRCNWGCKVPTYKVPTTRYDFCWKVRFASSDKHEGHSSHCFMSLCSWTHKCSAKCQNTNMVTFDGINWDYNHPPCKWGFPWNGFMLADPAVISYGCEIEWGYLVGVYQPYGLQCKTHATWPTNIWVSTACFRFKLC
966	VSGWVMMADDTMTCPGREWTCREIKPAPWLQRRHYDKFCTNTHSWESQMILKEFNFYARFVWVWCCKPSHIESSIMVQCKSRKDCFHTHWEGDVADASNGYAEHCLSYTAVRLQEPNDTRFAQNMGCERLNRRIDIMFVVNESLPLKTNDLGVWDHDQWTGVFSPMWTHFYI
967	CTVYQNHVLFGRIKHPLWGAYEAYFVARAHPWSQYDCMWNFFRGSQLPLQAKKCCEPWDECEMKCIQYFAKQEVQEYVRIWQYPDMGSKEHKWHDTYLMCSDAADFMYASTIWHPCSFVPQEDGLYWDDDTIEMISSLIQSTCFESPEQVIRYVTNQELLANVKHMILPSGD
968	LFCRKVWALWYLNWFYSPLHTGDNACDIKESIERADQPETIYGFWCMQPFVAMENLACPQSARGKVMIWVIQICMFTRWSTVNKSGNTLCPSIPQEMGYKAARRIYNRYKWYFGNYCKDNLCYREVLFNEGCGPMYQPTKEHDKIDRKCMLIVFAEMTTDAPGPGAPGIGKV
969	ACACALMDDCICDYDHLFFFSSRHQCRGMECCIHWILGNDFCAPDVPAKNCTWVFTGCYSVCWMCPGYWMIPRTYRHGYGPRGTKYEHHIELHPFKATDDTMPGNNLHVQFLSRKQWHWVNEQSIAFFGFPEMHCQDLFDCGWTYEEPTMCKNCIRWVGPYMGFMVKKDTTG
970	KEGDNPYAWHCANIQDTKWSNMSSDESLGSGSAIIVVYGPYNREDVYCPTSHMQDKHDPDRMCISVMYWVQVENVYMLRYTRHRHGVDWHPMYMKRHAIFCWDDAYPSLRAWAWGPRADPYLDLRKGRVYRQCLCGFWGFSCKQILRSVMPPPSMSVNSDNYKIIESWRHWE
971	VYYIPLPYGEEIEVFSWVHPNREDHTHHAESVAVEMQMPVFKRDFDWMRHDTPEFVAVLRCDWEHCRPAIIRMWMHEHSSMRYGDFENWRRKMITTCPEHQGISRNDTHPRRTSFRVQQLDTTQDFHEWRPESFMSFWVKDPHVCDLRRTVYCMHMLDFVPRSIDMEMCMYM
972	IWLITPQPWMAQGFVGGHKKIIYMGFGFMWWHVLAQMTMEVNKVKTILSQEHEQKLKVCVVCRIGDDPDVWGQSCCDSHGIKSIISQMACQQDTWFEVPSPIGGNYFMMCAIYDMWLTLSRACSVQIEVGHPQSGCAFDDQTCNSLKLRPVAFVLWHEKASNIMEPVEKPAQ
973	VWACILSIQQPPGGIQAKCSHCRFAMQHVPFKRMNELPVHWVTMAPTEDAWHLQHHWREEWQGYWRSNTDRPKHPNAMNDLANIIDSHYNDRNVQKFMHYRDYKYAIYHTCWWNYHQHHYFWATLNPDNVRQRQVWHQHMAQQLSATKQANMGKCQLCQYHLEVCRYIQHNT
974	MIGIPYQGPPCWGTHQRISAFAEPRIWVQKPWHMHAGHAKQNPPPCIWQKYQYYYEAKYSAYEYHWYCRKNARNKIWVQAECCFDRGDFSPIGKEVWHGAKSCRQIHCLAELYARALGTTKTMEVVIQEWKPQGSRNDCDMYKCYHAPDMDSWWCNIIYDANTEQNTMYKQR
975	RAYSSQAYWFWRLPLKDMCDSFKIIPWPRSALRVIEGIGCQWLVGPWKYYTFCPDNWWTEVRMMAAVGPNSRFRLWWCTMMGKLQLNFPLFFALLIGGLACWSCSGVLMIQFIHMVLPIDYQIGPMRCDPYRNWGSLIGSWKWEAMSWTTVYPMMLQNNKNYCGCSWVDINM
976	QFSYYVQVQIQKGHIISQGAGKTKCKAQETYNWCYVAMMGWYISHEKFIGEHMVKQGTIHSDACGDTHLYRCAHIAPMPEIASQYYHWYAMTFCQDANQAEHIASTLSVWCSMYPKDGFEMPTYAMRGWWNVDTAYNAMVWEICTKGRFKKFNGYYYCWTGPSLLAKFYVWP
977	NHCGILNWSGNHWPMMCQHTVQTMQMEENFKDKWWHFYQYFCRISKMPFFASSKDPRQQSNREEITSLYPFMYWMSSATHQSQNMRRIALCEMKAADHHTAKEMRVTPWYLSFLNMECTGFMVKDPNQGGSKCFGGECLLNTTRKVGVSYFKTVEAKWSITQRYSPNYGTLT
978	HWNLMGYHGHWSTGWGCAKWQGLWYGMQPRTVHKFAYGRLSESWWKQAAPRAYWCLNDKPNIFRRVDVVVWGISCMEGEPVLFCKKCIAYQVRMIKFCQVYEQTSQRIIADIYSKKIMPWCGQTQDKQHSAEWNQHYRFWFRVWVITPEPLCLALWDVPHMRFEHRIAWEMC
979	CLMRYWEGYTIADYFWYREIYTVLCFLPYRQAKMMVDKNQKCSACTHPGAYKQLMFYTLWLSWLGTAHGQLWPSDWNWHWENYEHEVQPLFVTMNWAVLFHEKCMPICLVFCFRHRWYEMCCYLRKANSRVCCVKYHIYCHPRAQHCWVGMQVGKPSVDQDAMRTSEGPLTN
980	ADWSAFLHKRSCIVGMVSSIVYTQRAWLWFSQNMNINWYDKMLIRGKSLECCRRIKDPPEHCMLAQIEMYEWAMCMEQEKYWDFVVHTGVFEPGFGSTDVTGCIHDKTRWGREWYGFRTSRNHCQINFWSCCYWTGQHVKLEAPLWRWRTPIKDDKCRIDFRNPNKAPTNLK
981	AECVQVGGWIMCTTGGSPGTFFAAKISCRVTWKKVVPVKKKIWGCAGKGEHPFPFEGNPKTSVEMGVLTYQKWMYLKMDRNMDRIFIYNLLTKSGFWVFLLHMYGCMHTGLYRRNCGCCRGHNGWDRRQHIGIPNDAWSFCTYVTPCGSRVIRQGRVHVWHIKKTHIYTEPW
982	WIVAPDYTRTHFDFHVGNIGEAYFYHISEQNCDTSYNMLTVDGTVQTGIWMGERGPMREIIQAGDPYGYKGYHMYVKSSGSTEWRAQQYIIDYLGWARRTCLPDDYHRNQRLFTGRNLVLKQCICPLMYDWSNDDPPDNTSRTLTPATTYPHCKSTSPDYASFFCFKDAGPL
983	YRPSMQGFSDNVVSDICIMLCDVLFCRLLSSDMFTCCEQLRAIFYNSKVNEQITMNVDSPPCWDWQCYVLASDAYIFCVSRAGGTTWLAFPSLTAHHAPASHACREPPILAGICDHAETVGGHVWHSAPEDACYTEIRNAYVLLKQQWADKYLCLYTVKFSFRLWFWYKIKI
984	MVDHKYLCQYMIHLVEHLEKDKNSIWDYPDKCKSYRNVGIEMRSQLQWNNMLFYTGPCKDQIRYHNFFQQRAPNEPQDNMHLRMTPQGMSQNDSARYTWNYYWGTFSRYNAHERGAGLDRHHNCNMINRPCHRAAKSYVAMFGLNTPMDLIMWWTPMGGRTNRMKCESEFTC
985	NSIYWFWMQITMLAVINVELQPAPSSTPTQALNIVRILKCQRRLGQGAWCGLYTRYGMVFNVMQDDTAEASCWKDPCPFDVEANGIMQQHSSNNMMHAMYCNWRPTQYNLIEPCQWFCFTFCRVCFKKDNHCIDPQNGMLHKCHCFPVSHCKKVREWFGGDTNVQSSHWAGG
986	ALDWYHTHRSIFYLKFHIEPSHHSILCPATPSTRTATVLRLLPGWSARVIWVHWTTMMNTSMCRKGPLHDNRDHWCPNVVLRAFMCSRNVLKDCRYHSHYQSSDHLPQMATSSSWNSEMVLFTAGMWLMTRTAQHCRDPNPKGGFPEREIHIRNMDTPQCCAVRWYHKQKFC
987	QITTTAVFVYYGTITEGRQALKRPSHPYQNVRHDGAATCDAGYETPVHYFHSSGCISTSSMGPEHWSEGQQRMGLPVHEISGRGWFYPHPSLDEEYMCEKNNITPQQKMDYDYDWHVINIKLEFRDEDCGCWNFFPGMHGLTNWHYVMACMNTHFGFQTFPSKQCHCLVIQG
988	LFWLIVNNVQVEPSLQTIETTLFQIQCGSCFMQRVSVSWAKDNMWRANIPRFVEWRAYFENVLSTHGQKPVGNSYYYEEQLDSGNGMVKFSWNHYIWAPSEACIHLMTHSAITWQPTEIWLQNKKQCAWGNYLMVWETDDKLLMTDTDHFKIYAPNWIFNQSVVHHTCMVHQ
989	NFGKWVTEMLDWAMFVPCAVAPICNETKVLPVTKRKEPYVNVHFRAIAVVWNKRYELETELGECTAEKHQDWVRVLHFGCDYQWNTPQIQKTHSPDWLPWCIAYTGDSYRTMSPSHRNMCYWWLCAKQTQHRVSFHNSWVMALRDHCTQQYDVVADPGRCCFQLVCVHTYFF
990	TSAWMWPGAPMQWNIQMSSVAQDPDIKMVHFWPDHMGSHLRHTFRKCGAFWFQLWNSPGFVKARWPDHWHPGYPEAHRHKHGVNMEYRRMFMFIYAQVTPFVAFLLKRHKHHMLYEVTVSWWYFYLAIPQESSRVFWIPEWLSYEERPCHNRGHTIQRDKKIKDNSQQVCIL
991	AVPEPSEDDGKNIHRPGITCSGLFPDTEWLRVPVMDAGPWRVFFVVKRYQGYMRNFRQTRPYVPWHWRIFMCPTDPALHIFIAFPKDFPYIELMYICGPFHIEQWDVCTGLWVQTWTPQCPQAKYTQDISPSTTTMQARIFASVENNVYFFTTICWYLHEYMLVEDKYWLTN
992	NPMAASARQSWMGAPLAPRLQCHPFFKGWWTGLVEWEQFDEQKDHNGCICRIMEASEVKSKYDVFVIGHEIEEGTVMKPCYDMHYFWNPKLRRWWGTGQLDFRHCFTTHAWMPHSQGNWKDDNWFPTLIIDWKFNRCVRAEFCMIVTIHLTRDKGGNHIFKMFNTDRLANNW
993	WQVNTSRQWHMYYIANRIAWVWWDKRKEGPYYPWSGHIMKKHHNREADMSQLYSKGGYMVIEDRPNQGNRMSACEVRIKTWCEGTEFGPLMQMCCPYCLYHYYCYDGIGAMPLLFQLTIIEKQNWRLAVDKLHDVNMEHLRMHKCQQCALAKTQLETVSSQEHMVPNIKCKR
994	TYHPNKMRDQESCGDPHCWRWWNWGKWPLYPNERKDTKVFKTWNFMHPIQLRTIMCEPATIFYREGKYALMYFHGGTWRVEQVMHSYHDIYQMRSWWWNCEFFHYMSKPAYMKFISFHRIGCHLMLQQMYWFKIHEYYRQVKFGQVVCVTDLMHRLVLLNMTTHIGWLLGIN
995	TCKEGEIFVTEIYGKIKNWAKPAPFVRKNGRGWTILMVIMQQVYPRKNSTFFHAWKFCARRLCNCRYPNCLHDCEHPCDRLEYEADKLELMSFEGKFASAPYHRSQKQGRLYHTRFCGWARATSGNGNGGSGKENPEIEHVSYRVWVYQMGNCSQSDEDRTKSVVTQLWQKK
996	DEFNIFRSRNPSHVHVAILVAIMCGYMTHVSIMCWMLFGLMKGPVTWMRPWVIMSKLQGSCKNIASNCVQESAGISYCNRQMHISPQRQDFYHQCAPVVVDYRQLAVVYWAVFYENRQMYFDKHAYSRDIKREKDSLIVVETITRFSYDFEDLPPWRNCPVLQGWFMRRHLW
997	CWGFVCVHAAWMANGKPFCLDNEYEINGNVVKEAETAWHWPAMHYEWLVQNQNAPIQSAKPTTENVFHQRSWDRPHSATDMKRGGMKSAFWPMWMYNCKPFASRAEFRHHGNVDFTDRYLSKQRMYHLMWISIDDIWHDLRQNVQAYAVLEELQESYRSYYIMKIGFFVIVP
998	HPIAFFCQVIWKIGLILGKKKNCSIDRDRCRTYSCHPQVDKACWWEQREFLFPRCYSNGFHQWYKWTWKNSGHFSPDHMAAWVCSEVYVETKGGTNKYAFEYSQYTGDDMFRDRFSQSNQSWGYHTWHLAPEKHLSLIRRDQQENYDDLDHSLWDTMVIRKECWSNYSWFQM
999	HYDNGRVHWLDMGADECTGQAFDVVDLDTPRCWQAYIWYASYGISRRLHFKCQCIHCISKTTYQHYMFVLMFNDYYEHFRTVSEYYAAYCRDHCTLCIYFQAEMNLEILIGIQGHKGGYQKWWVNKRYYEQEEPICMRRLNIYWPHIHCVQLNIYCTMAVIVELNKHIATNA
1000	MFIYDTSPTHDKTYWPALNQLYAYQSPYRHEMTSMWTQRKPCYSNTRHTPDSPKCHGNGFPTRIMNNFQFRYSRATETCSCKVEAGGQFGANIYTKVLEAPHQSYQLSHSPPGQYDYANCEYSVFITEFDQIVSESDTRCCCIMTNLESLNDTLAIEPFLFDSARWPQGMDC
1001	WVNRCCEHTVRTVAKPSVCHDWKMMGAWHTFHLYATACGDGAQYMQPCQGMYIAWNMYRTPNTHSSSYNSHMVYGMYMLLNTRHSAQENSPNEDRDIATGSEQYSKRIMRVIMTTRVHQSCRTQIKIHLGHADPHDQKSKGFQMMSFKWGIHISHHYNSKAGTQGNTIKMAT
1002	EISHIKFINYQIFDTTTGMVGKWCPFRRHWSFKAMKVGHSHRYRHWSGYAHRLIMYMCCWCQTVDKMDCWDNTHSNMVKWNTPWQDFNYDSVPPCHECLWEGTWYETYDHIGLRYQMRIALIPWDTEFGVDHMSDCWDALSPVNHRYNHIKSYTRGMGSRVILQMLIHICPI
1003	LCHNWIDWWLFVPGHLGCDTHDKKNKEIDLHAMQQCGQCFIDIPPNYNLFWSWHNFSWNNIPARKRFFDFECCFIFTWWPANNQTNWRFITQHVFHRCNHMTPKYFQTGGPPNLIHVWCWKKNNEWRHVFFWIDVCSIQGWSGEVTYYCRNQDPAVPFSGEMDIPIVINGAA
1004	MLPMWRSRNMQGVPTRLWELYLRTMDPADNKANPNLDTFGETPYFKSTRGVDEYHIVACAHQRTVGGNVKIGNKNHPHKGLFDRNIADDFSEQYSIAPWRGNYEMQMTVGFSEKNRYLKEMCPKSRPDIMCCQFWDKSVFGGKMCQENIHEFQMTSVLVIVMRAVSEINGQS
1005	TPFVRRPMDFCETLERKCPWNYRPCTIYQDIFMPYWCFMIPNFTRTNLVRPANPPKPWVHLGACIGKLCSGYETMDYQCYAGEESKPKWQLQAAPFEPICVTYQYLGYNQCVQFAKGWKMHTECSVDFDLFHITFERFEEYEVTMAFDICWDARQLWPLYPENNTTWFELVL
1006	ANFCPFQQDMLVPMEIICFFTNTWFAINREPIPDHRRYNMYLKPRYGDEMSYQAAQAMESEKFKMGKPQLRSYAVDLMSDDNKRWDRSKFPTCEKYTLQSHCSCAYRYVNQKCGHRYDGFIPQKEFNEEDPHYGIGGDDWMNHTRASPEEDPTTSWHDACRYFPSQDEINPR
1007	EKMFQPYVTRYHDWYHHVDFIVLVPKGHGGEQPGERCLQKSNRGPEPKSSYHVEYSSFSDNNWHATWRCVFRCYCNGQMGIEDPQRYLHRFFWRYVACIFCRDEMEKCGRMSMDPFGTFPICNILGTNKYPPFKASYEYLVPKDTYYLMYGRHAQDNPCQKCQWSIIYHVCR
1008	SMSRIVCNYCTMVNLPLWESHLPVIHYTRVHVYRSLGMWHFMKCPSVTQITGDCHHGDVKCGPHCFNVQVTNAERCPMETKNYMRGIMDQYLRKQAHYGTPQTWKKNLQMVYQGVLPAEKIIICSDYYATMNYSGEWCHPYCINIDYFEDNFKQFYFNISTNGKPCQHLDHF
1009	IGKLMIDLGLCTIMRVMKTHKHERWMEYVKFGIVTRMFEPGEHLFGALYQGYIIVCSRIRVKKYHATSKNGHDNANWQFDDPMIAGCNIWAFHIMWLWCVWGFAEWWLQDGQEIMHCYSTFLWSMTNLYYCNIQLSYPIYNMIFLPGELRHWQWIAYIVTRECPCDQRMSCY
1010	NMTSDEYEHLRDYKQAGKWFFDEKSLEQDHQINWRHNRNYSWMWVAEEYCYMLQQHPEIMFKKDCWDMPSQDNYRSFHLWLSRAGDYWMMTMVMCKQNNAVVNRTNVRQFAWYITCGVTCSQDMNYNRFCQNRRNTHCCAHLVMKGKKIDPWTNIYGVLYCRFQWIIRFWKS
1011	STEKLFIWSIIFEKRGGGRSSYRQYEKYTYRQQLHRFVQYIWYNQTYDWKCMIPPYWFIACIWCSRWDLAPTACICMIEYLRERLIHEYYIVVLKMTHIIDRSNQHQKAKLYFCFKQFEQVQNHPHPFCASLNWPIRICAIRERQYKGHQFFYWDQFCGYAMLPTLFSKMCY
1012	NHFHSDTAFRMDFHAPPFCMCTRARNSWEQRAEGQTLTVTITKRSVCGLFFMIYPYVTNEFGPCDNHMFWSCPYRDNENYQERHQGQVRHMPTRIWCVFLWGKNAGPGFRYEYDRACGDFSWDKPMEMLTNTGVNQKHCGEAVARLCRSFVPKPDRASMWTENYGWFESTFN
1013	HFSYMPTIWGFQHYNDKWSWYWRDAIVTQYSEAKNPKYEEGGIPLRWVIWRSTIKYTVVVQCPQIFCYEDGISPRLWRFEHFVIVFADQHEAWNHVRKLYCMKVNVTYFMIRYLCVFFNYLEWQAPFRGPTDNCMAYNLRINHSSWDQYKFNTHPQLHFGNLGPDYVFAWDA
1014	PWVASIGQHNYYMLLTVMWSYRWRLFICGVAGFHRWHTLQHHPENKLLRCSHHVFKRGSPDQLNDEKPGMHRAAVRCVEQFKDLAQLCPDTYVYLSFWLNMVHQMVNFCRGHVLASCSVRRDCHKKWLDIQKHWFDSAVFGCHMLNPPVMSMTRFHKNFIHNTSTSAGKVDI
1015	LTMHHIVKNSWMDCKVPIMEFRMFAGGLWLDRMGEISTEKADNLGGIKWVPQVEWSGPTNDMHYGENASIHWADISGCGYACSEDGFLYICMQGSGKDCEAWFRGQRPVNTIKLLGWTMILLTTFSCWCECHEVLAPICQRSRARITNEDDFIPEKRHYTPIMLNKWHLWAA
1016	ASWDSLFTHLCNECPYHIYSDIGFFPLYKWTNCESTEVGNGYPEHHQCWKQYQLNMYKCFDLYILPDREGSKCARDPAYCIWKHMEFHVPNHRSFIFLYHAIRFRVYNGFAPPNVCECYIKTSVRARWQVDRNDMVSMAYWERMTIYHTGSQNGRDVPFPTAEIWDFEPDFM
1017	IIVQEWGYPCYDSRKLISPAPSKAFHPRKKFSCPASYHTSLNDFGRPMADFFHWFFLPEDSNYYMIFMFSMCQQFDPHVEWRHTGPKCMFGCQTTKRWDGGPLNVPMYMMSSCRDTWGSKTKFIDMQIDIFLGLLNSSHEYSFFSANIKLGLEMIWRVKCVIPDCISYELPN
1018	KCMRMSEDPIGVQICIFVAGNIDNPQLCDQPIYMFFDDCNKKQGWNGDVEWHNCWRCWSYMQGVIIKCCQAGRYMCGWPYQQTRPMRLMSVAHWFFFYATESWKVDMGCHCWIGIWVNGCTTYHAQEQPLYRMDFHIAHAEEAPRYIMNRCCWNKLTEIWFDMARVNSMYQP
1019	YGRPHFHVDVHPCLSETERTLKWQRSEQNSRQMSCEPDQIFTSMWVWRVHTFKIKSGEENGMEAFIANKTVSQMWMFFITGIQIVVFRWLYPADNKLMLGHCDFMETLGHKMLWPTIFGVRYQRHWKEWETDREYEMQIEFIDIHGDLNYRKTQDLVGWHCRICKWPNRINQ
1020	PKRFPNKGQWSVYIDIHPMEVTAENMFLLWQCVITKSFCTVGCRFMQTDLCHWNMFVRYHQGMIFDSWDGNGEMIASCLDKGPPFKLPFFQFENWDNYPCNDSQLAVHGEWHTAMQDDTNDPWQSAKVIGDWYMVPEHCQQQNGRVDEYHKPYKCGLFHNKEDPVKYHGDLF
1021	YSQYCHAGYGKRYDPFNDKCDHVRNGLEMKYHDVQHTIFNMFFELDERRWNRTNFCHVGPHCKEQEWFTMEREHWCQKGWLAACHHPYPHSLGECVHPFDMKIKEFIHMDLNCTGLLSNWNTHTCAVVMRQKGMRCPSEKKWGLNPHNHVPHYLVFLAVGIPQIKGQVMFAW
1022	QMLGKVPYETWKQLSHRDLPIELHPNCDQEPWYHGMAIKMFKYMYLNSVYWTQKIVAVPNDPTLLYRLIIGMCGPHMTCVKTHKMKWYHWLFMPAHWRTTPCNLAIMIWWYNLHLTLYTFGGRSNISFVHCVICWLQCYELITWIMKAFEMDSFWPCRATKRQDHFGDRRRL
1023	PTDELAYAARVHLVSPDKQLQQWMTQFEEPLWGNGEWTWLLDYEKKTLPVWPLTYKRWFEHVLPVVIVEFLWDMKYLVCDVDAERNFCAAWDCVGVVGMYSAEGWIVKRFLGCELIFTYEVQLIRTEHQDSLWNNYRPEPWSRFMFWCRMWYTKCYHGSWVWCNNVSRAAAF
1024	IIKYYLVHTCAPKTAHWVQLVSTTIQMYWWVNMSKNIDANAIWMVYGCVWGREGQFHGQPFGVFNFQAGMSDPRFAGKGMAGTKIHKRWKLITQMDDHATGVDFPPVNQEKHTVAHMTYHPDRWLMCCWCCEGNEWDGFAPGNHWCMFFYSTWFFGLHLMGSWDRTPLRRDH
1025	LIEYCYHVGGFYRAYKYWFFWIHHDDTILHYWELHYHTPVQYSGGTIKQQALFSSTYTCHSLARCVIADVFTLCLETQPHPGVQNHYNEEHNIGIVMGIMLRAQYRPCTYGMCEFIAFGHSMLHYNMTDKSNFSAWLSPDWHPKYHYSKFGRNEPEGHQTTYPQMGVIAKDT
1026	GQFNAQDYFKHHSPENLYEYAMDKEIITEDTFSTCDVLQEHMDWPVAGGPNAPGMAPYAGKHDACNRFPCLISTSDASAIIIAHGNRWVEHLHHVEKCTAGRNRTPKHGSFTLQHDRWDMILPLISLILRHWLNQMPEDSQSECLTLNGLCGEWNLFYTWMAQECLSRQCMQ
1027	RYVSDSNHRWHWLHHGYDDDIVNDEHANQDCGRFAKWALPTWNISCTKSGQFYAVWAGTWLHQEIYQRCWQSQADSCIWANQCWLDLRPGKFCSMCFDNLCKYRSNHFKPPGRCYEPYKDQQRHEFTTEKDPGWLFWGCAMEYLLGYFFLGETGENKLHWYYTYPSDIGIAD
1028	FNRDNHLDNQIAHLHQYRIMMNLLRKWNNWMGDVDLYTDTIDVYRIYFGMTEVYQPLLWNCETFCPHKIQVVNSGPSWNFFVNWSNWRTIGLYDYQHRPDCQHIDETPRRYMFMSIYKMVHSQCVQQSKYKHSYVLVMYVHIGNKEIWRDNPGVWFESWLGMDNTFFEQMKC
1029	FEGESCAIGKLWFCVQVEQIDVYCKARFGMMNTSAMNAAIMITFIWHHIAHYQNSATFWAAHLGMFEYLTKRPLRGEKRKAANRGHGILPPKSIEIVQFVSYWLCKWECLNCRTWEDPDSSEFQNYYKASGQGHMPLLSAMMHNLNLYSSPAWIPITHRQNCMIQIEHTKQA
1030	RTHLMTEAETIWITVYLYFSFTEVYNNLSFIMMAKSDDTSQWRMQIKINQAVKPGWAKPNMWGSTVDIEWMGDSWSLIKNMQDMPLNNQIQHPKYPFFGGIWPWLKIYTPPAPEWCHYDFFLQVSMMYDDGKNHGYCPYDWACDMKNYWVCDEWLHNFQLTQNDLEMLDQGR
1031	SVIRRHKGMMSMQSYCGATSRMEDSCYIYGRVLGMAHRWRLWAQVPTESLSCELRKPIYEQYGHWSVPGSRIADKCLTWVWMIEIWIGLSTMIDQSTWRNGDMAHQIRMFARFDANSDDRFDSFNRERPAKDQEVWCDGSRSRWQAIMSRQHRPYLWYCKKCFCADHFCDWK
1032	QCHAIGHGYPVPGIRGILYVLRRYCWNNFKCMTPWALITWSHNRCEAWPDDGLVTAYQTHDVGTKLQHYRRARRCCCQPPVFLNGVEKIMPPQIVPCAVWAMLNQFIAFAWVFWHMAETWKTTQMCTGRQTFESFECAKRKFWFWKTGYWYQMWLYWHICAYCEMNIGELTA
1033	EQHMQQCRIAQKHNKKMCRCGQIRIDFNSSTPAAIWIYRLALKYMKHMNVGRWCAVAVRISTWRGLIDHGVIIAKFRLVPFESMRSPWHVTVVPQHLYNEDVATFCNCTDADPYMVQVRQPATQSAKMRAIPNNQELDVCNVIFFAYMVLLQEYFQEDQNSTIISHWGFDNW
1034	NHENSCMMLNDFFKQKQHKLTVIYNPGICVSWFYCDCDWPFYLMCFQSVLTSCYSEYTRMENNQHGGCKPSDIAPKMTCRQWYNVLPCCAHDEDHRFWTCGAPHSAHYVPGFDRKYCRYMVFGFVWITKAGQPMQSMLKPSMYDRCSSMKMTKHVINSTATHFHQKINGPTY
1035	HNYFYPKVHCEVVSTFTNYTNDWQNFLYKRLICMHVMLPIFTTEDTHTNFHMCGIPHHTSMQASKHFDTAGVGRAGISSNMQADEYNYVAELVFHKPTSHGKLKTMGCWWLDRFAEGYSWQGTDQWNQAKTSECAQAGFEVAQSSTPPNSQTASTVEKTQMRVITPAETFSS
1036	LRGRWKRAVALRLCNGTWGKIKFSVHTGDGLMRQKLTVYYTTGMMVFICNNMVEYPHRAKQHPMSHYERYSDGDWYLALQRAHAPHNYFIMGYMELKFYDGHWDHQTKDMMKCWHYRINTHWEYGGYKMHCLWICIYSFYDPFPFCGQHSNYCDGLNTPVGSEFTHRERILS
1037	QNDFCTAYTHDAHVHPKMWCGEMLEYQGSHGHCPNQHPHVRKEMEDFTWPAMSKTLILYFLRTQASFYDHPSVQHQMTPLQFPDIQEKPVPITNTNCQIIMVTVANPCKWGISRCGGSVPLVNMNADMTCSFNYRNYMPMWICCVRPLGHFRVHDVAYYGQHAFMRWHNGYC
1038	EHKRQGMAHVMNNFMSTPMHRCRTRRGDAWMAMRQGWYNRQRWWEPWHEMPFPWNIIHKNYYRYNPYGYHDILLRWIQGRGSVNCQFGANPHYSGKCMVDPGCHSCGEVCRGTAPHMKQFMAQMSMVVHIHHRHIQNQKKDCYWQFNGDTVFADDEQTNGIGRMVSENLLQI
1039	EGAIVTPKFGSPCPWHDVDPDGLDLMCMLDRYLWLRCHPSCINANCFQIRPHNADMTVMLCFKQPHVEMLHTACRLEFLSVKKHRLIESPQYGKTLTPKYRSEMCHGPAVGAKPFVEWCQAVMANCVGQVVSLWVRNYNKFGDGIGGQHNGQTAMYFLAAVVTWDEYGNHCK
1040	IINIGWHQLQHRNGFMFRRWRSFCCMYNNQHVIYGHANIPRAWDLQTDPGQCPPQMWMKFCTNRLRFPHLMKCVFHCIECSRQIGRNKVSWNIQFENKNMAHCTTPMGKAFFQECNRCYDSTPMSSPNHHQKGPNMDYVRYIMQMKHHDDAFVPAVHCIMDLIKSPVTANVN
1041	KKDVCNHFFIDPHVHCGCRKQKNPGEARFERHGMKQYDNSCGKGLHDDEQHQFCPELKCPQPLQMWDRIACHYEGHCWQLHTWSYKKGKFSLSRQPKTGNAMAVTRTMTLGGVEMIGIPEERGMMKPPFEKKQSNLLARYSTYIPMKHWFYWHHPSRNDDNFQACPCCESIP
1042	MDMCWCEEYQQRQDKMHSGFPLARDSECEVYTPCWPIAEVDITIHRQGVNRHHLDEFQIRSLEALIWPWSYTQIDVMKMCHLPSQAYFYGKQGCNGQRHSFLKLQYWGPSLHHYIGGRRMRIDEYSSAVVEYLFLWALCMLEKADMTYVIYVALKQWKSITTHIKLHTPLIR
1043	VTMFVVELGGCFVEYEDCCTVKDANCSSNSRMMAMGLELLFYYTDSAAIEPLLWDWFRPFILKKYEFMELMSCDFDYLPVRLWDSQDGWQTPDVVLFRFLIVRCYVNHPGDWNVQANVWRDINQLFDQWLCFILWEHRPKLQYTYFWGQTKWLKEKSSDWGEITSSAVQVVH
1044	CVKHEFETIGWREIVFTWFCQDWGMWNSDVCSAMVTHSEELHCIMTFRMVDGHPQLMKCMFRTYEIRLKGSWNSAYVDMVHNHHLQWMRRPVCFYAQEFMIPPKHMYMRMPYDARMPHRHGSKPQHGYYYNWVDRPMQEWNDIGFACSDEVVGSKLRHSNGVFNWHDCHRWI
1045	WIYTYNAWMPNWSEHFMAHGSKWPEAEKADRLEDTEERYVVLYVVGLMAWPWCFQAPFYSPLDNRWRRGEAKHGFSLSYPEAGMNVTKACSGRCVMRRSCNCACVIETFRCYTPACEWHEQNRSHMRHTSWVWQHYRCERAGMFWCIFDLTIAYITFMFEMGNHRTDKLWSI
1046	HTWAGCEIHLPWLDSFWFWLKDCDMPYFNYTLDRPRSQSDAGIEHSFSVMINDQIVVFTAPYNHMKKDYRMYAWILPQAWSLGEGWTMLDQEIKSDCRAAINFWWWGQIARLAYQDILKGRFVELHMDLEHKEDTLSGQRPHIGNHTISVVTERTPRYENCPNSTDWKCVVK
1047	LNLLKVHKDMLSFNIQHFTNQRLCFVGNKAVMKGHQTGVRIEDIPRDADQVCIQPENTMNKNYHLYAAMFSFEFSPFVKWPACEFVTAPCEAHTCISKYQIQLNFMSEASHTKKFNHTGFMHWPWTVPRVVNAEGSYFFQFVPALEFTRWCGHFAKYNANPSYADWQIFSWL
1048	THKITPIAPRVEDRLYIENFYKEHSQSVMPNEQEHRTKGCWSNGKSTNAAPPISRVTQWPNPPKGAMQHRTSNSKYLQQKNRERGFMYIIYIWLWHEMRHVWGTMMKCDMDYEPRRVTWHTEHWTMRHATWNRFTMNFGTVPIVNKLVALTGCKYVPSNIMWIAKIDQWATS
1049	QRQADRPIPEQFYFETELFGCRDRPEEEQPSRKNDLRMIVALLEGQDLPDMMRNTPAFMGKIHVQDIRLDIGVLHGWFWLPILYGEFRSEKDRDCWQGMVYCTPHRICFVEFTLECDACGPECWWKMFSPNMNTEFRERSAKPCMEEKQLYEEFEIFKLACSIYLNGQLISY
1050	KCPPDHCWFEIVCFDSVYCFDKCKIRLCPSKYCMIYMWQEGGFGSYIRKNGVWKPGNIATGHRTSRWSVCHQAIAFPWIWDWIPNVLFVLTPRAMIIHLQTNTSHYMGWDPCFKQWQIMNSYCGTTSASGNREKAKYGDREPCLYETWWVHLAYHDRTNPWESAGEHVSCWM
1051	SQWQYTGGRLVQQPKMTQDQYRRQTERCMLIRCREAMHWYKMTEAPDQQWFYMVYPEPQHTYENHSDRNKCMDSFCRYYINVVLTHVWVRDPRKNRGIFMEPQTGMPWKCWWASETFWNFTSACMWPPTNIKHDHTRECWGTHCTHDHSCVFRNIKQKENWRLMWHMVVHEG
1052	KHYTRAFATLAMFNLQCYIEHIKEYYELHPFRSWAEILWCPVLLCVAWHVGYLTIAYMYAATFAYIYALQTCGLPNKVYHANKPYYSCDQCQCPTWNGAWSKAMRAVFAQICALDMPLRTYVMVLNCPDASYTMQTASPAMMSFPHSNAAKNFNDCRIRQCRNLFWQLWNCE
1053	HDNSWAWMIMCGPWQHKSMSMDFNSSFCQHGEMVYFQGNMPLQICLIQTSISNYHALILIREALSSCLSMKFKWEMDYAWAFEWMSHIMKRPCIQKRKYHNVRENPQQMTDFCLCRADKHWTHVCNPPDLAAVFQHTDINEQVHARLWDFDTVQLKDRDHIQNKYKYAQTYD
1054	MSEMFENMKWGPADEMRFIEYQEQAPVFCGNQCWYEKCVNFSWWKIAGPWKAVDPSIMMQKGNKRQGFRIGNQIEYVMGTSTVDPKRYNFCTLIENNVYAAGQYIEWITLFRYGGCDNVVMACHCGISMRPCPQCKPKIVPVPEHWAIPVPFIGQMADYEAIMPCFVTPGGN
1055	IGGDEIQAGCYPHRPSVKKIHQYVNKTLMITAAIIVKICTCCFVDSFVQLDMQLKWLQPRPCYKHTKPAYNWELCAVGKVGGSYLCMPINIWTSTWHFCVCVFALYRPHLIKDNNLDMIKISVWVHTGWNHACCWNLVYEYTSKASLNKWRTHNQTMYQCVVHPGHHNFGIH
1056	GIDEKWMMQPHASQNYTLSVDCIVHWNIEQLVRDWVHGMMIYDIMRGLFPSRKYVKFKEFVWKHAYTPYWWESGHDQHSVIHTDKMHTQHDSNFDRFMKKCSNWNATREWQPCHSWLEFFFEINVLKWKGTPGHVSTNEACTNRAADVPAPDYYLTDLTGGVAPWPRAFCEQ
1057	EYEYDWVVICYTWCTYQPKEVNRTVNVCAIATCSFNDYLLMKMPDDQQRSGMFQSCIFEGIFKHQVFNHMPWGSAWWWPPLWEDVSFETPWMGWEGCGNRCNHSDGFRASNEYRIMPQPMLWRNAKFDTRAHFWRKRDTPCTLEYYSNAYIHAVWGECPDCRHPPPLKTHTS
1058	SFLEDLIMSMSDWCIMMYMGDNLMADLMTCTMVCYPQENNMFWTYVFDKNLFNFFMHQRSRSYTEPVVVQNCAPVTHMQMTCNVTEIMFNFVHARNNEQPWYQEPQDRNMHLNYLHRLGPCTLATILVAQSISFRMFHIDHPQDYMFFGKPASRLKASMFWKGGYIMTAWFE
1059	SGMIGCAPQIWDVVYVDSLTWKMDHWDFMNNGNPEFEWYDMRNEAPRIGMSNHDTGCDQWNSMFVSWVPTARDYDVQASVYDDPMKRIMLIWMLIDCICIDRAIYNVLNNPFRLAQKEPINVSKGWIFSSKHCHSKIKEDWAYGDEICPEPRRPTWTYRFHETGNGSNMWSV
1060	FEDWNDLKQQSKCSIVNVPLRRPNGLWTPVGEPSGGNGLNQYDECLRVWRESMLFVNRWHTCFTYVVMVFHVWSFPMPTMSSINLIKCPYILMGKWARSRQEDSQPVKDRIVFFNGPQGKRDGWVRPHTDIGMHRIIASDMYWAVRYIEGIHHGASGFGNIRIKLWFAGCYP
1061	PIRTIVTGSPVIDGLHLNHAIMKCMQNMCSIRYYKTWKMFPSKRGFGKSCDMECCWKHLGDTYYNRMCQIRQIHVKLFWNKPGAEQFYEEMPYPDLLRIHSWTKILNYNHINWNEYKRQQGWEGRRLWFFIVSCIGSPILMGFGHTPACIQIIAAVPKPHQCCYCGMPYQHR
1062	LKNWNSLMCCNETWGCENFHTEISHMQYHTMAQLQAHSHFEQHCTFSNPTKVSATQMDLRPLQQEYIKCCLVSMEHACDMSHLMRVIYKICYTYHNSFHNPPMGNKIAKEGLVGEAPGHGVVVIGFPGECCGHAAYSPHMRPAFADDRLCLKAFIGTRNPSAMEAPQSWQAN
1063	YFTRGYAKHSMDLIMHVQHGGAANKRIMNDDFGYATNQVTQCQPGVKLPDRTMWIWPIIINKKMDTKIGSGGIILKRLYRDSKLTVTSFTVCSNFSMVMEYNTAWMMTIKKIAHKDYQNQKADMLGLHNHAFTFWVKAFCNGAQVYPLWVQYVHDSPKWVRHISNQCGSLFS
1064	YDPRNMLCEGNALRNAGFQDDIYGSFEWIHDCMSLSLHHHPTTYCCRQSCTQFFYIGKQLTTMMRHCQKFPLIVYSGYDGPQCQMVHIGKAHTHLMRSKVDSCLKLYYYAYGMDYQEKTIVTWGVFHTPPHWLRDMECAAIAVMPIWMSLTYSEDICENRHFATYNIGCHDA
1065	GTLGFGYKHTFMNCVNHVHDWVDHSGDSYVWQRYSTMWWQKSTEFYMWYTYLCQLMHCKFTHIPFRITEQHRCWQIHLTKSKMDYERRLSWTAMESEWVDHPGAERQQNEWKDRIQNRIPNWIRGQCMICCCGQYYHRSISASHSVFKWGWLRPFGSAMEYDTLNENYRMGA
1066	LQSQLQVQVPRHTKTGQMHSSTFNNDCKRSGTLSKYYGDLYDMVPLRWNKDQNPYAVQECYIGSGISTQLQIDADVLLYRKTIIFLAIGNMDRRHEQWYCKEFKWEADECIQPMPAFRRQGLPPLPRCPQQETGADDDSNETYLLMDVRHKLICEGMRNPQDWPNGFDFVVH
1067	NMTFTTCYVGTPRMCDCFDNPMYAERRRAKHFGVNRPITALTWVTSAWRGMLVGRQWWYTWATNNMNEGDFLWADPNLRLNGFMCTHQIIEDPHESLMPHWGDMPWRILCFPSYGSISMNPDGQYDTINFQTLICDPKDLWTESGMHFLGYFNVCGQDVAQQEQYYMYDCTF
1068	EDKMHCGCLQRPGWKAQIHLFIQLWIVQNCCRKDELHLQDRISEGNWGSDHGQASVGLFGGSGNENYWNDSYISMFCRPHRKKEPAVGTVDLCRMNAQGFFRLQGQNTVVRPRVHHEYMLFWTFYEILFAHMENLVFHPQSHSHIFRWVIRATHHRLEETCWAAHGFDKGYQ
1069	GKKCKVNMLIKEHQTHDLCRFCDRNQQNIFMSQAWKMIWCCEVQDTKTVHFMAPDAAPHGPWHRQSNDMSSCIFHTLCPWGTSMPIHFSYTDICWHDAFYCVGMIKVFNSWEPILDNDRSVSAMLKSAIEHQQIGYWIFPKRFTGTVRPWLLGNTEVYPHYAAGGFNWYRHT
1070	TDFWTDQFCISVFGSPSVPHRFVKVENYPYHERKVDIFCGYWFHQCYLDTFSPHGTRSYQTKTRGSIVRLINNPCMDMDQKGLAMSEHEDMQNYEAVWPWLWCHACCLKREWIRGVSCRSPMNLWVWWSKACKYVLQTHQGKGCNPTMMMPWTVYVIEFSHMYYCEAISHFF
1071	YRNRANVWSDRENWMMEVHHCVESRWRQFGPAGYYYADVDIPKYNRHTHFGITRFFLLETGKCLHPIYTSEFCQCGKNTQVVALQTVVHWPKFMWPALIDCFCIDQKWPQIYTIYRLAATNACSQPQCRWSQILKFCHYAYMATCVPGYSRPKMYPRYFKCFNFWRKIMKQY
1072	QIFPKFEDATGYQTRTIRPPFMWMGWLLKTVFIDIQFRAQAMHVKTVDLMQLYGIQWVGVDCNRPIAVETTHIQCYGWVWVLMWHKENKEGDPQHAPFKSVLCHMGSHFQPLNPADPARWGAGASQWIGCLMSKGELPCRPEDKYKREFLTTNPNPWSTHACWGGCDTSYWP
1073	PWFPDCKMWRFGSPAMYCTKTCDNWSEIKYWPRDTNVFAKEARNTHDHTVFHLAVSVEFPDHSVFMTRQMPMFSKWQVYVKYQIAQGIEWNQWNKAGAMNVIMDLGFDHKYHLYKKRSEMCLSMEDMIQLMCKLALNDYTMEVFLHTTGIKKEATPSGYCVRLCINQGQHMW
1074	DYYKSYYWDRAHAWNLRQCKRWCECGMMEHPAGTQNWWFRVQAMFKKSITFEISEYRHRCKAPGFHYRFQNPRKCQNNDHYTPSFYYLHVNKDRLMSMKEAPWTHRDWWALESHYKMCFPNVTHAERNWQNPGLLKLMSGAPTYGHDRFICSTVDKQNCQQSVRKEVCELCN
1075	FSRGKRISTIIASWDVSNRTPWEPPMYYEDKKRMQHPLGYELIMPAYRVKTHGGQYEIMFIEDYWKCYFVMSCSGPNEINRWMQCSFLTLCIAIGYNNNLTMPRHKMSPCTFYLCYWWNIPEKNSDNEGWKLWANAHFLRQVEQNCWVKPHRTAKCQFCSYFKLLHSKNRES
1076	YKQINFLSEIMKTFIDKNFKTIKRPEAHKVIQRGYENIWWHTFPCTSRPCCSKHVIHWSYTCRADDRLPPDLWSTVKGALSGSGHERLGNRHEGAHIVTFVDFHLRQQFQIYQTWQLQSFVWREAAWPCMRPDAHFVTTEILAHQTTERKDGSRDIGPFAYLDPWRVSGSLF
1077	THHCRGAFFVSHRTVNVFHWKYRSGLTKKVHEDPHHGQLQNQETGSFNHHFEGWCPVRTVAKMPHFREWYTQYNSPFKCHEHAWPFGHCFCGCIKGIALERCIDKWHYRCIMFKRTVKENVKWPSISMCSPNGPIFCPPCLFSINRYVIPQMWQMVTWDCVRDMQIRISSGM
1078	AFMKCTIRNCYCCSMVRFPKDTIDEELALGTRNHLCFTQLVRYWCTVICPFCLIMIDTSGCQGPAHEQNEQSPMLSAKRADQIVKQWNTQIQLPMNSTIQRLNGSVDSMSYDNFYWFAAPEYWRHGVKAPWQDALLDDLWMFMWQILKHKSQIPHMCQAHRHCVSQPWMWHP
1079	FCSPQNSIVCRYARLCCAPTMIWETDLHSYIFQFWLNGSVMWDNAAFGDTYHNMGDKGEICCQLHMDFQHFAWTCMSQKDWHWYIEPVCMLPMDEQDAHTAWDVTFKPDHYPKCPGSMALLFDVCIIAKVPYHCDFLYTWNIVSVIADMMWGHWYFWNEGCVWQENEIIVMS
1080	NWGCIERMSRCHMAMRFYPAKMPQAYVIMCMYAFQNMGQEKYQEHWEERYMFCLMTDAFLQMVLKRHLKLSYWYRCCCYEKFPGQCLAPEHRWLLETAKAADCEGYVQTCSSSWMDPLFFCAEERLNSHKYFRNCDMMDCMCSVSEAEFHVNMGMIEHGQSKQIRHFSWDAS
1081	IERCNTTHHNELSKNRSNVCELSDSSRMVMWIISMNLEADEFENFAICFCIKVEKDPCDFSEANWRRNAIHQRCAQPFPGSCYSEPHGFLHTVQWHYEIKNAMVCNHWCRNSGPAIKAAYLFVWKEADSEDLWIMKMTKPKYIPDICFHMYHKLNFGYNEPVLVRPAVQTFA
1082	IMMFGCYRWEHPHGTMRHWYYMPSVTNTYPNVKQHASILSNNVRHQRMGRATSIGTHKNSGINVGSMTFVNQGCSEIDPYFNSIDNPPETDCPTKIYPIPQKRMTFCDVEMDWAETKDEIHESEIQQPGGDRGEKHTECEACTMSEPCAQEWQQDKFFQEFRFIVQNLGEHM
1083	LGRFNGDVYYRTSYDMNFTCIEFIYQFWDQISVGKHTSKRKPSYPSPPEDGTEGASPYMMGEVPACNSNKKIFGSFSHSKDFVKYEIPMTCRNGHAQGYDYQDPSGQLKCSEEMSMPVGIIRYWDDIKANHMQFCIYLMLHYHTMLWTPQWWKPIEIKKEDENEKKRKPTID
1084	QDMVRYNMSAMAMQILEHGEKCVIYIRWVQQKKRCTHMLQRPKVATQDGLEYAGMFNYRGCAFDEFEYHNPAGTCDYKWWFFKVSANRKTTYTLHRCQDSGGQSWAIGLFMGAAWLTFWGDKQVYSMMRRFCHDHQQNDIQDRNQPQGHSIISTEWHQGDRCYRYKEPGQAY
1085	FAPKIMMAYCAELHLIYNDCRTESVDCIYTGRTFMPFNCSPFSSRYGLSHFFSLNPIPHPHSWSPTYGTVFFPMACNCRFYMAQHIEFCTSQGWQLPNDAQHAWSKFALEQVCEQRYNFTQPRGICNYYKRTYRVEEWMPVLVSFQNYRVPDKHRKCCRQWSVYPICSYNPD
1086	YVENQISTKNMHPPRGQTPEVYHPTNLQMSYIIQKPMYQMYAILWVSQFVYSQQMFEPMFWRDWCAHNEGVTLYFVGKIAVGFNIVRYQASRKWNKMPACACACYAFGPVMRSHPHRCFHMIPWMGSHQSFQWMQKISPWDMSWQKESFDMQDRYSHGFKICCYDYLIRYNH
1087	CQYNGHQCWCRIDWFEWMHCFVKDFQEFVIVGKCFVHADALYAHAECMSWNYHKFPWTCVENQFCKAERLHWNWAEFVNWRVYQEASWWDTKRAMAQTEWKMAMWPYLVAHCYLTQAGPVQNSNWHWKWMAMWKLTGTHVPRESAQQKPWCPNCVYNPEKQPWGILDYAFRN
1088	RCLEWYGCSTVHSEGDVIEWWNNYLYQFCFAEFMMSHVPYLHGRSAEDRIQDKGWKCDLEWVLTRYYYGSWNWHRDKETMSWTWYGMTWEYVGDLRGHYLYEFKYHIHVYWVNFLHMQATQNCAHVKTFMYSYSVEMGQYFYVNGYHNPHIPAPRAPSPDQTFTGLAVQCYW
1089	IVIHKFRVWEPIYDGKSERKIEEDWPDCILTFFLSRTSKKNYMAWKAFFNWTLPKVHFQARMASMVPNITYSTPERSVTRIVYYFHMMGGGFFNTGDCTKSWFESINHCMQIPVWNSNMGPFYRATRGVVQFSVWNLGPVYFNHVRMYGYGHPMWPVKDCFLQQITQVPASS
1090	TALLSWDVNLHVASFTCIHTKKTSMTPNDGSHPESATVEFWQMMMKCKHCRRYMSKYGKFAQTKFNMHQLWSFVFGFYTFIDMFAQTKNTHKGLDEVIISEITVYPGTAKMITHHCNLKQDITSLDLEMYADAMFVAHNFAQEHTTATEDSFTKELGPHNQGCPIMGRNFLE
1091	DAKRDYWCDGLFITCHHQPRWPSIFWVNVKMPYWGDGMIDVHYVPKFFTRCTVWYRTVHRVHPFLYEHGGPHKLTTPSAQCDHKIWVHGHWCWSGPMFMKTWMCLMWHCFGGSYHLINHRMQLQVKWPPWFVPCEVWDFCLHGITTKLLYNVDIVSQVLAGQPRSCVSTRHH
1092	KNSMFVCRIRTITFKLKTNSLQMDKCPDYLYYNECQHMDVSWMKDEQGSNAFNKYHMDLYLGVLKNFQPWDHMFMQLFVVACSSTFFFLNFLSANGDKNCIMVLIQFLNPIYQHDAAPIFHKFEPHHFNRFHDEKQIRIVEMFWVRIRTKQASFHINYECMFWGVKWCNTNY
1093	LYNLRIEFAIWNEATYWKMGQNNKEILRCHGDPASFDHDTIVNKQSAKHPLDCGVSQGLNQEEVMNACQKWTWDQYRLDMCDAPVYHWQGTRPERKYETFAMQGWRRPNFDGIKGKKIANCRTCEYLQMCAAVTYYKMFGYKWEYTMLFLKSPVDAKTNVIKQASTDKIMFE
1094	MKYSRNLRTPSHILCPGYLWLTMYMHLGATWSTYKIGNFFDHGDQGNAMNGNKFYMVCRVMNTVWWDTMQHGSWHNCNGMIMEWPPPIQFFWSQCAFYLENSEVGGFNNQHDAHAQHTLWFRAYDYKEIGIVKPQEVSHAERDSQYDHWGVSEKKRWYFNCDLDFFPGVEIM
1095	CPDKEHPANRDDQPKDRAEWSEFEYQIPGFRVWIKWYNCIFPWVQRTGMMLPCPVDMELAILWYGVENGRTWLHNIMAIYFLRPHKSICTCGSLYLSYLLKQQNKWLNCLEDVLKLHCLDPPFPCQHYWSPHPNWFCDMVEYSLASYCPQFHGQAGMKIWLTQLHNQDIMCW
1096	NAEKAYECGFCSMEKHLWQTHSNDHPEFRPWLRNVNRPPFKLDLIEMILNEGYDYNHCDKVYHAGYWHVAYAVTLFYRDDLNILGILLHGHHQTKGHQFMDFPKFNRGRQGEKTPHFFTNDNPWHYYASIRNEPEHVSYDRPVDRLCTYMGHSSQDNQAQVHQRGPQDEDVH
1097	VDPVPKVSLTRCWMYDVKSMYQQHTYRGGMLGDIKYIPKSIINGRVNNNFGTYYGHAEQPNDPVEGMMNGDMNDWRYATGSAAEHFKAAPCCPMPCHSDDDEGVTNIRTRECHLQECREPRRWTVFFFLHDDDFYYFEMEWERDPCVYWWMRAFWCLQWMMNCNMTHPERES
1098	SMRVCTRQWYWDGHCDLRWIYFPGEIQAQENTGFQHLITQWHDFGSCNFNCSHRIRPTPWHVHVRELQDCQYMRVNDRQDDPFIVREVYLTGKANIPMIPISAKAPVELELEECGFYTEPYKWYCLLIDDMHWKVFHTPSTIRLCIMVVKTSMIKWIPHDHGSVMFRALKGT
1099	DQCIKNHAARTWCDIRNNAGICIIFWSYHTDKWFYNHCEWAMWTEEKVKMNHAIGDPWYLNNSCVLMEDEPKASQMRCRSYTISAFIMVRLGRWGGSCANSRQAGEWGVHCASESFHCRMTVMSRTGQEAVHSGRWCAWSDKPDGEVGGLVKKHDWFSFLHHWEITVQMPDM
1100	KNDIQQMVKVVCCDQCPQEHQCNPANEQECGFCMTNYFLRAAIHWEYCQMSRQCPWQRGAYRQGKLSFEGAGCANDWVHFNHLWMCKMSCYYRGCIHHSWNHMEAFNHSGGWALCKRVEISCIKIVQTDCWHTMQTTNYGDMDAVEWRPILTPHEIGCEIIIREHIYLDHSF
1101	DYMNVHWFNLYENAWYAVTMTFPKVAEHQQMHYINRPQTFHPNNKMDHHLIHNLQQYQGEGTGWWWPKPEEFQQYSMRICYETQMVKCGGDMFQVQRHGNWRYVSDVIWHIYGDYQPFSNPPEPWGPGSIEHCWYLYTAHDWEPGNGVIEYPDAHRQFPMKMWHQCWCRWWY
1102	AHRIESDKKSFMKMENKMQDQAWGGTWTKPPFHVPGAYDMPNLEEYYPTWNTDYDWTVWERKHWGMEDIAERQSNPGQTWAAYWVHCDVYCLLPVEIPVQAIKYFPMMGQDANMPRDETYECQREEWDACWVSTAVLHAPTKAAIIQFHNLMEALMHRTCATALINHGFKDC
1103	GHPVPTKTDIVTEQLEMKHFHFIAQYHLFTPTAMKDQISGRCIFSQHHCGYCTNKRDMMLKSDRCTGYCWGNDSVFWMMMLGEQHRPQAVGLAKGDHPQQGVVFEPPMKAACLYYACAGDVITVMARHYAKPKRPRQKNWAGMLADRLVYNSSENKVYRCRWYAIDYYFTQS
1104	MKKDVMHCSHMKHEVFGCTMWIHTIHYDLSSTEFESPKTGLYQMPHPHFINKYTSLEYERIFGFADWTMIYTSITAVACHFYLLDPYNTKVPAWCPTSKCYWDHISCSLSMRYPGKINQSNMEDMGDSGDKKFGSRQHTPMGFGLSQQVLHRHDVSCRIIICLKEGRSGSWW
1105	HYNHKVWCDRKTSNHMSDPEGFVEKRADVVNNCQEGMRDYYMGMWTNPMVRLSLQHYRGECYGKNWNYFCEKIYPHPYCNIQWQFWAWVSSIGGPWLIVTYSATGCSGKMMMFIYNWFNSMECPRKCQNCDVDMMFMDDDWWGWWWISLQDMMATLYHFKFVPGGMGSGMCT
1106	QPVATKSNCDACSWKDWGANPHQYTRMRHYHNPFSDWTFCRDDTRNIRRNRHTLQWMNVQFEALICAWPERCNIEHQWYPVTRYFMVYMNHTDGTFTASIMAKIFLPDGYYWFMNMQTAGYTARAQWRNYANMYNKPDLAHYKDPQCRYPELCLGIKIELSEEEKNCRNIAA
1107	MICAWCKQQWSHICFVGLYVTRGMEMFVYADIMRCPSLKVWPIDEVTVNVNMVQYIQYTDKWDHYARVPHKSMIWVIHWEGLNNAEAGSTQHTTFWRHANAQKFGNSSCMQELTGFRDASFVIMISCAVQWCRIATCACILDRAMEKGMVIAIFDPWVNWDECWLFCKMGEY
1108	MHRALRQSDPETASGSIPKYATNYFLCPISHTIQGAWCRIRKENEGTFYDFPAMCRNVKWSAKWQVCLSNGPDSHLNAQHTGQDTSLGFFIKCKYTWKDKQHPRWIGGQGGNDILLQILVNQWNQNRVRSSHYIHYTASYQCCRNNMGVDQRYRGPENARNTCRPYCQQGEH
1109	LVSDPQCQYAFYCRMNICSLKRCPWQEISEMARCEADWQPNINQDTQNEVHNVGRINGMVDVDTCFGEIEFMWCMVRAFNNEFIGERNSPLIGQHMYVAWAIDHPRTTTKWRVEMYWSNTYKSNVIDIPNSHREEKWRNYPIHNQITLKSVCFALRSFTCETVLLAMALYHE
1110	ARWHWETMVQGPKSCAWDMLGNVKCRLILWMYVPDHQFAQKCKFWSFVEFNCWEKFNYMLGCDEYRTIAFGSAVSSWPIREFRHGSGGKWMEPWKCNGAWPCIARYHNRYYNGFRLLPLALPVQPSFNIDAGCYAWKYVRDWKQDTTMDQHCGVAKQHTYIQMEQAYNNEVP
1111	NTATTQLPMGWMHPEAMGWHLVMLMRSWRSEMLSLVQNQTCGVKGRDVAMWRETGRTTKHDVWMSYAKPWDTKETFVGVALTMGGTFRMWPMTDRVFHTGKHAMRYHPAHITIGRNMWKKIQHKHWRHNAVGFVHSQRKLMHNKGHENVQHNSPDRKGGNGEWGNFLNAYYI
1112	YRMEVSGSKQWLLCNDQVYHRAHQRRHVNQERDRLGSDRLWGDMIHKTKGRVVRSKTRWMSARFPVSGILLWDETRKSGGRWVAQFMHFIQDNMQHIPFEVGFSNQFQNAPPALDVHNFIAYCSGHAHPAEGGIYKNEHTIACRAEFQELVGGRCKEDTMDMSNRPHVRCSV
1113	FFGNGNTQKVAGSMCYFQCTKEAWDVAYPSMHKNHLCDCCRVPYLWFDGQCEPNSMVFGASCYRLWAFHPVPDLRDRREEGGYDFAQSFNHRMITDKEVKPMDEYVKYQDCCIIRGPWMICVMIHPPNHVITNWTLVCGPARSKIFRKLQPFLPSWIHTWWDKRDCLDSVCG
1114	KCAKLAWAIMSLAFITFNSYHGLMDMVGNVCCCEPHSGLMVGPHNLQIAKNNPFGDIMSQFTLCLTWQHKCGAPCHSVATNCWYDPLLCWIEPRQHNHTMYSAEPYWRNENEGCDPGIPPYWNCWCIYLHIAKTAREFNDCPCSPMIMESQPCFHNDQFVWPELPTCRNNMF
1115	CYVITQIGMISLSYVRPALKCGQMNIFGVTRHGIRVADRNSIAFPHNDLNSTINRDKHSTFNAFMPQLFITIHKMQAGQKLDKGLVLVFQEETFVNAAGQYIACKRKPTKNCDRESVQLSVPYGKDNFARFHTTGWVFEIHWAYFLPPGAVCLVFGIDPEQKGTWITINGFR
1116	NDSPCHKFKPQTIKAFLDECPMFWIDCLVTLYHSIFPQDMCLHCDYSIQCIYDNNTEKYMFVRYTECCQGVPQPDRYLHIHNLAWPFFRRDMNRDGHGHCHVMHTDGCFVWHCYINMYIEPYASLNCYDHTQLNTKSARGATTRSAKQGTRAACEETWCECIYHSPIAIFPV
1117	CIEYYVPNWCPGMHKYTERHNTHEIIVDSPHVDTAKQTIHRISGWIQRGYRTEQRTFPTSGWSAWPGRDGQPIQHAYWKAWATMTRARLQPLGIGAIATVPMYNVFYVESVAYQKYWIRHPDEQVIIWYDDVCAMLHDHRYWMKRTSIIKAAWMCPKHFCPFWDKRRAVSTH
1118	WCPGWHIMFTEFYTWIQPQEEVAIRGLICCTKNMNISTSGVSAFEAGQGDGIEVQYQEIPPDFLNCLAWVGNHSSSPICYTIPNAFHLHECWERTANFAWACAFCFFRHFHTVRHEFNLKRGFKFCTVNDRPEKHWLTKNGNIQQFEGQWFTCIFWNVSAKQCRTLKMRHKW
1119	WFTEWEGTFADQDWHFPEENECLEYRLHEFHGYGVKTKCIPVTGDLFAGSYQSVKQSRRDDWDRIKRCGDRVWDADSMYHDNGHRSEYPQRRYNLWIDRHAAEYEGPNLNVRHCIHKNGEWYQNITIMGHMMMSSWCNFENQTFYHLDEYHEKMHADWEHCIAMGSLVFPAK
1120	QWSQVGKVAVKLMWCIEWEGNDLAGFRSHYGTDGSIMDWMIMDQVDRWKMIWYVIQSHHSHDCEVENFKKETKPKIVVADWNCFADVWSQDPFDCWARAAWCERHASGGMSSWFCKYFSDCLTPWMVRIGTIAPFKVVKKIIKICSESATRCCRGVPIWGHFLNMKSSYLQC
1121	QTPEIPMRRLIWHKAPPWASKEHQVWKVGFLQVLKYVNREPSPTYIRFGEMLDECMNFIPIFCRESFAQVSRIDVGVGQQYMSHPTRGYNNKYQGQCMKGSLQFQSDPGIHHDRHRIETVAKHQRKPDTENNSVEAIRLQWIPSVMHVGSRHQILKFCWINWKFLNIFNKMF
1122	SWEEKDQVRVPKNQYDDVFCYNNPPTQADDSWVMNDTTSNNKYDPCDFSWHQLLADFCYFNPPRCNRRPQALKRLPLSAKDSGIRLAYFLHRLGWYSCPGVWQHPAFVYRRTPDIWKQTELPCHIYTVISNTEQGDVNGQNDLRLAFLTTGLACYPSGGSQFLTCYSLLFRV
1123	RYFQHRIFMQQERNWWWAVEWFFQYIEAHWSKNGGGQPCCYMFWQYGVTSGLQKPANAEWNVDIAYKFTEHSHMTGAIAKGWLVDRFWCYISTWYFDFCLTNNWWKLADLDCQIANGGQPSLCIPFNLNLRYWNRANGIKNYMSLDKIHPVHSTYVATDFFVCTDTMGTVGV
1124	KWCDDTNRHIDTSYPTGLDACYEQNNEVNFMSYGHYAEFFAYRTLRQLEMQKQAKGVYIGDGGSCWLRIKQLHGGGRDLGSMPPKVWMPITDICMSSGFQGRRDRRNWTVNIEETTKGCSNEMVQVRRGHHDCAHTWFFQVLMNTQWDSDCHVCEQCNISHIWIVIFWHKEM
1125	VAYEPLTCCMCGRLVDNNLPVMHYYADYKKMNEVLLYPTNEFQWENISYKNYKPRHYHESQFQFYKSGCQQMYFMRIPKFMLDMARQPQVLLTVNEDVPVMNMGEGLNKHWIAGMSTAPGELNTHGCYPFTTYSQKNYVVRYTYYLDSSIRDSNKRVHLCSVIDSTNLKEAY
1126	PWTNNNVWFLFACFHCAYMQLQHEKMQDAEWPTKHFDEQTHDSEELNGDTEIVFMIPKTKGNNGTDCGEMEMIQSLETGRFPKTMLKANKHNPLMMYVVWQPETKLDSLYLQESNKQRKNLNVACANYLRFQHFLFSMCFNICALQRTWVPWVTTTEKTPQAIQKMFWAICP
1127	LAMKNEQTNAGITCFSLCRPGHELTWTGPITYKLIEGHFTMCKEHGDQAIGVMRNKPRRIDTAGKAWFPPACTSGYMEWLMKFFDGLHPDSLPGMEQLSYFAANDTVSTTGYREQTLPEEWWQHESGRNKEHYCEGPDHGARQTMARSTHRQYYEVPNCLMIRMYQMCWSSP
1128	IVPTHHKAGPIYNQQMPNMSAVQHEAGQWQMVILSSMDNFQFRGSIKWRYRGCCHATHPPTRLERDTEERWFAIGMEYYVFPAYWFWFVMARSIQFTPCGYVDTPIPCEKLDICMCQKACYVGVPEGQMEVQHTDIVHKATTPVYNVKFYHESQMNILLKRGVNLWHRKARQ
1129	NGKPPTPHFWYVCRFQEFYHMPQCPKQMYEHPKWHQRECLVNFELKHHWCLFSDRVNFNQHATGNLNCDDSACRTHYVWMINADNSLVFYYLSHSENDFQGTVCHKIIWDRNKHYMYVRSFGWHERMFQHASFDGCYSLINFDDQPNKTVIEWPYLIEWMRKHYTQAHYKSC
1130	QASWKGCMRLTEDRERMDASQKRIMRYDICAIFIVPCCQSCSWDPTKNHAPRQWPCTVRPVRSIKVIQFSNADMANPACILRDCHKQQNKPDECRRWLAWDQYTKATVIRIIQTRDGGGLTLWFHMRSQHEQVHIIDGGKASSMEVYFSHCWWVRWPPSALKNEEQLGLYSG
1131	VNTWYETFACDFWHRMYLMIMFEEVPWFEECYIACWSHGFRTGPVHWTMFCKDRPHCRDSIWQQWEWTPAYQRKMFHKEKTPPVMNGSTNENSYHNYCRHRHYLVSPYPCEPPALAHWTAQGNRLFEYLNWQFIHFAQDQMARSYIYYTNECEAKLEVKQFGQIFLDFGMSY
1132	GVFWEQGIHITVLMVIVHIHGDKILYQGKFHFNFDLFGQNYGTMSMMLEVAFPPVSTHCMNYNFDPNDNISLTTHFCSLQMFKMSYPQEWKVREYDHTGEIYPEAESLARFDQIDPRPAEWACEFDRTHGVYVLDVDIGFQISLIKNNCNTWMDLGFELNFMMGHCEHYGYQ
1133	TGGSFMCHVMWGLGLCEDEIKMYWTDQLKWTNDLVQGHYESAHHMNDSNGHEYVALWGHKLGNSCFQVFRCSQVDQYDEKGMWDVRHQHMLFTCFHEGLSKKEAEMCGGQLPRMFWIWCGWRCYREWNYKDTDLEWDHTTRRCKHRAIHQQHYHTCAPRIRNPGMGSYEQCL
1134	FWENTMSYYHNHEEVHHHFPSQRMAKHHTIGHLRWSMPDEEMDRLFTTYWLSFEQVLTILNYLWHFNHLLDRHPSITMTAKPENYPYIWHFDWSFQEVLKKQWGPWFVHSKLRTAYSLLDSDQCSMHTTMCCSLFIHLHAQKGIQWYFPSAIVMKLITLEQMCDYLPSLWNA
1135	SKDLSMMLRDFPDQVQLMSIMWMRYKKHALQVRDSMMCDSDHQVNTIRSGRCEYYLIMYPNLQRIRCVYNNRNELIRDTAGHMVKPCPRFKQRRQTNGMSMYRSFGWQYFFRGLNTRLFAFNFWLPYNAIIAWNYLNSKDSNHRGALVWPCKSGVRYLVKRLDQVSVTLHGC
1136	DVLLDPLQKGQMKLFEAQPKNSTAMHHVLRFPYSHWYMLHEEGCTLAPYMPGVYSCYWLEQEHLYRTLLQDMQLVNTKEQTMRIQVPEGSFGHGRENTTAFKVQQRVRKYPAMNVCIDTISVPGVELWWNQERKADTPLQVGKEATCYVGKILCWLNTSSLLNNGTATKTYD
1137	GRWQSLPHWWNFGCFRIHWPSATWFHTNWPPLFQCMSYYEENDYFTEMTVYCGTSVNDKPNIAEEQNLMWVMWELIFSQGKQGAGYQLFVRTRHVVHDVTYTFWWWASPHFKLESWVSYMQWQINHHMWYRYKTNRIDWPPNKQVCFIEFSSTKKTECMQLGSLSCQRCYCD
1138	KSNNDNQNHRASPLEWHSDQVGYMTLPEHRQWHAHFCLWHNVMMKQEPMNHHYCYTAPQLPEYWRRTHQHLNHHHPDPKWWMLNKQDHSGEKMATEWNYTKRLNCKAFAYRFRSSNAEHDYDMKAFEEWMTTCKKTYLMNGYQHLLCCEQINCFFSCCFAKNEFLGVPPPNP
1139	SKVCCRHVAAHIWVPDCKTTETLADQGMYWRFKKRQQNCNKFHLEGPTIDPDNDTIWMQYAYLPTMAEVLIIRGSCVEQSSWRYYLVRFDCHFAWFEWATFWWAMMSYQTFFDMFILVEVKADLKSADQGVPCCQAMVQPRGVLWSHGDLCENHWMKKFPYDWCPGNLIYVI
1140	MRRTDCRNGHGLHVGTAYSMAFGSFGDLWWCPGDCLWWCSLESITGFLSPGKIRWGFCNIWQSFWGMKIRQYRNKDNRDYTEIKNNWVWYKSEYTGYPNFAVAETCIWIATVSGLIGFCIYACPWLRRAWEGFKPATNCLGHRLGDMKAKDCDARRMPWKALIEWPMPPIKM
1141	VDHNQLCQWCFYTNPIWERCMWCFGCIIWFSPCRFTFELEFPFSPETTDNWVHEITIQPIIQVLQNQVWCVEACKDIKMIVGDWNMKRTFEDDQFKYKSAVHPLSFDRHSPTKHMRVEYLCGKPAPMCWDVWEDHPYTKFESRRGKCPTLIYNHKEHISSCATLQGHQLRSV
1142	LQIEDKHQAENDAMTRTRENDPKLRDVLGHQGMWNHISPKYDFIWYEGIKSILILTKQKRVCPPIGIATHFRCNKWDTARSGEKMDYLTDCQRMHCQNGNMLWFRKPIIIDDSCVFWQNPPVKKTIYEWERFMWDCAHKQGMIIRCLHAMGEDVFSYPNGMAFAMLKIIELW
1143	YLWLMHTACRMTVVCTGRWANRNGKYYVQDDTKIMMAAPVGFGIIQIWYDSDNFDACLRNTHIEILREDYCYNASCPQPGPGSNVKQGWAFNDSTCSPDGQPHRYQKEDMYVNLYHRSCPADRIFCAMHNAMLRHGEARQSNMYYKKETESEVTSLLVHYDGSDREFRQTCI
1144	EGDEQINPYREMNDWLGCWKFCFHDHAPHPALIEYISWWIDLSDFLQHPWPKMLNSELYCALGEDCVFAKVIHHLNPQVRQTTEFAYWDRLVDPWPALHMDKTSVMLDICVGGKPHCQYHGSNGDGNCAEAAIWIEGPHLECCKKSQICSENMTQRVFIHQQLPSMFMLHNC
1145	TQDQMNGERSPEIDTWMYALTNWPSYLARQCNWFKKFRCSETSEMWAQIKVYKDTWAYWLFENDQHKSEEPLVKLLSLRNTNISCFDMYSEPHKNYGYPFYPIFTHDNHTMLFRVQCTIMGEVMVYAPMKYNLFRMCAGSGELDFETGFYIMVVDTTCSETPMIPWPAIHST
1146	DMCAMVFGPPQYIGHSVQHVLQHPSTDCQVYLNKPWCIHPSFNRKLINYVYHIHAIDEVCFLSNCCIRDQACMGTKGRNQMKIDAHMDEKNKTWWQSPRWDMCGSAPSFLCVHRNFHADQAFNRPQMCKKAMSHRAGIWVLLTVCACPFREKMWNYPETGCQNRGNIKREWI
1147	IASAEMKLHMKVPQDTYDSCEHDFIGVYFPTKNKFCILDHCMQYELMNPAKCNRMGCDALVTWSQLCQCCWAGKTVNWSGANMSHQMFGGMDMIHCMKWVMSMLGNRAFFPVVYRWYMVYKENAGHVAFMKKVCKTQMSMCVPYAKHTKTQNYMLAFQYRMEYSYNDYTGIQ
1148	LQNFGWNEYSHHKKKLHHSQAEDFRAEHVKMHTLMAWAYGFNGEENIFDNPVHWFSHSIRNASTEGYHMRLAFWKMNGMIWYVHITGNWLTVDHPCYAKSSRDNMNTFRNCFQGRDPFPMDHWWVDRDTTIKGQFLDKFHWHSHVFYKGNAIEVKCEVVGHLPHRSLSYCGH
1149	APSNWWWCMIFLIGYSQDFMDHVSCVMGMQAAEQPPYYWMDDTVFHDTNIHDQYVIQTTMRDWAVDDQVSYILMSEGAMCFWSRRLKELHHFLHKHAPRHWLDIYDKPQGMSSGAANVRQPDYCQYDHHPYVVYGFFPDNPMMRTGDAPRTKVMPQALVKCIARKQDVMPCS
1150	HCFLVNKDSIPLNLEYIANFHAQTEQYNENCRKFIDWCCGVQQDVGPCQDKEYAYYTFCCKDTVTRFDCLWHFFVLDCANHQGLHKFFHDAPMSCCNKPGTNVTRKTFMFPQYNRCFGQTFWDVCVWLKGAQRIHNRQMYPFFFCIAEQYQKHVRSGVAARDNPTVYPTAQW
1151	TLSINACHGEWAPFQPETVKWWGMMMLMGSYKGCLELETNKFYPDIDKQRYVQPIYVKEDLWYMCMQFNEGTQWCFMQFSKLKNRIAIMNNRGHVAADHQTISTQRKLHPEVYREAHRQCVPDMSEPVGEKMYTWDTLRATPAHAGKCLAKQPDGINEWCFFSNFFNCSMFG
1152	SRAWRVHALQWGPSHSKYKMCELLNNAAWEFSTSGCAACIEKWVPYEVMLCWNKWWVCVNNKDWACQMLGTCARCDRYEHRLARITIGELEGAYFCNFACHYMKTRKMKPDWGGNPLLIDVIYYIEPFVHSQNPLFRVMLMPDPYRYYQAHEMHAWRYYGGTSSKVPPQFWG
1153	PAQVTMIKCCKMEDHTDNMYKEGICSCAQYRQFTILMHGARENIIFWLTMSCFIHPQEYCFEAHNRREMSSRQFGMVCEHHQSLVISSNYSNHVYKNSQGHFAFNYHYHVITYMNFSFCNAYDDNQHEMHPMRRATWVHYFAQMANEFTTKLIDHTCMFAANKYVDWPRNQN
1154	PMSGDKTYREQLASWDMLIKKWINDCVVMPFYKFFKELITEAQYIDKKPQVPGYGRPYRDPVYMCHNCDAEDYATRFTMWYGFNKKAIDDLYAPQAQRHFALQVRFLTCDPMKRSATYIADWCILYGVVKHWPPYDWQFQRYLRVFTRGPARCRNPPHIVTWAKLVNVNCPF
1155	NTAKNMYTHCMAVVVLSDNTRFMVFDGYAQNALLDAIWLNMSKVEASIAWSPYWWRWRLKLFGKFHHKSDKPFNDHWEKAIGASTQFIHSHYYPNMRANHWDNIQSWWGRDCSGIEQGELTWHSFCYQEGFTSAHTSRMWPVMIPLEEYVASTDNIIRVADDNKTETGMDLS
1156	QKKWLSITWMTYMIGEMDKKIQCSWAPGQPEWTYIWTNSWRELYQFHPKNWPVIWPCLFSMKPVVCNMETPNMKEEWGEQIEYLNNNHYIIYLYMVATEMEKHAARQYYWKVYICNWYIVQAQFERRHKQIFGKRQWGVYTKVDNGVNFVVDEGRAKQWINGCRPLVCNCNG
1157	NEQGWCKTQIANEICSHPQYMRKSTEDDHMTFAGVYWEAVWGTGIYYCMEKSFNWLFNNFCEHRFKNLCRWWPQFFEAQSPEQDNRFEFHATGSEMRTAMTINMIMTRNFWVFCLAKIWWWQGMQITGRTFTLCMRDVWFLDPYRNLVVKMDMRFIDCKHGMADAHSQCNKH
1158	MAETCQHWIVCWNNKKNADFYQAFRGWKSRTMPFQFMWCFFTCRHGGMSIWYDPGWQYSPMSMDIYNCSHAFGEFLWHTYMCGWYWTMHPPFYVYGVNHRIVALDNNQRWAYCITCLYNSQGYGGELDNMGYQVDALAHKWGLQKLGHVWNLKPADCQVENHSFDHQMELDL
1159	FWDIMITRLQSPYMEFAFWECDCSQHVYVNMEIRDLQQIDMMFYGHMQPFEVHYIAASPHAFPMEEMAFLVWQYKMVVYFIPDAPRTWTHPLSNCEKWECEPHRSSSCHTTMDDYESTESIVAWMGGYDDFPCHFGMSQVVTWTHWVHQRCSKGWRKDLGYCYMPMPVWDCH
1160	IDCDSCTVRAFQQKTCCSEPPGVKRKMFRWPCYIYWIAMVSQPGSGFDRKKLVTWDPDHVEMYPRMDTHVEKQMDLQSRQSNARLAYSVWYCLTSGGVNTDDLDSPYMCCFDKQAFKMNRQWRTTSPINEKSCNRGIWLGVCCLSRARYNRIRPIKAACRDVIQCHEVFMCC
1161	CMTTGDIMMTVNGKKVKGSGDRKPEFMDDKLYQDEGYCKHDDAHKTEETRDYDSGPPEVEMWAGGMWVLDTEQMACDNSDALFAKETIMLSWPFNFAAIHDNHMPHQPAQRVNDDRVEHVEIGQPDWHIRAMPNWGGNGIHPSLMTCLIDVGYAWYIPHRNEKRCNAIMHEF
1162	YIIYLQHHKHSWKIIFQHRAEHFVNSHTDSTIPSIQNFEHYVAVHACMEIHPARMQARPALLKHSCGIRLYHQDEQYPMQSNTDVRVTGVQKDSYNQDQSYPCAMHQSDRSTDDLIVKDRCCDLGVFDCHISVLFSNHPQAIYCMAWKQYDLFNARIYLYASKGAKQPFMGV
1163	EPEGQDSDVKDWMSEIPECCACFLMLDYFHGGSSSMNHTARNWKKGELTHMQMMKRMFDKLQNGMDNMAVPDTMKCEQIDVVTFFQRPDLILHLRFFDRKSALVRDSRIQYWKCPMKLGQWPLKLGWPHEPLAHIENQQKHCLFKSERCYRCQLCMQFFHTKMIQAIDGWPW
1164	TAHPHECMPCTTFRREQQSLESMRAGCAKGCFSVLEFDFFLSALELPFDSQRTGLRTVLLTLDPALEKLKMSLNFVYRIRKYAEWGLAYEKMINASFQVGNLDASYMMCLKRLFHWGAAIMRAQKRIPGDNLISCRLHDRGHHKFDNHFNMDSIDRYCPTLFDYRIFFAFLW
1165	GPTAYLRGSLFNLQKVSDQILHYEINRGAEDNTMMQDHKETIYQELFIFELDPNQTKGNINSDIHDFHWMQSDCGVLLKFPTRMPDCYEGFMMFAHRTWLPIRFVISQTQIYMGRKDIICHCCWTQAQSKEGDEGSYSWGIMRCNHTQPMEGIDSCQLTSISSRNPWWARKK
1166	RQCVHCMHKMPATSPDTYNRHICPYKQRSLFRSNCTDCAHGQFQTQRYTWQKKKACNFVDYANYAPKAICLWFCATWERNIEFMNKNYVTTEFQIEYDNEVSHFNNSVWSSYEYEATTGAQMPMFHNNTFHAEGNNCKEENRSIVQIRKDYADRGVQKNTWDISLWPTLYYS
1167	TWTTDYMSYHSSKNPVLNNVWDPMPHCLTTALTDGDMDNEDCTMHYGCACGSCAEHMRQAEVRVTTLGPLLDCNMAKWVPTQMTWWMSMIDMVNRGELEEGQSSVEWLFQCLMGLVTKMDEVFPLHEKYLQRPFSPKWMCPVGCYISYRSVNIIHNWKFSSFEELQFYMHYA
1168	WYPGRVSWSHRFCDETNERNDEEACTYCLRMYDIAIKNIMMLWSWNYKVWKSPWAPSYNVTGRSACSGHRALYFGMEAGSGQIYFEAKVANSDYETIQCDHEHKLEENVQISLPDKHTEHEDYSWKNPPHYPFLGCSLQPNFWYFFRVHTTNANTPKHGVYTQISHMLKRIP
1169	SIIAIYRMLYAIHFAYTRTEHTTLHVNFYNQKRSETSARWWECGYYEQYRLICSRAYDSLMDWDKPHLLLVEFCGGRMFQTSPMGLLGRGTHRPYKLMWDCDVSENCMIYAYKNNPLVPLWWWYRLNRACTMHYGLIWPVCRLLFMCRGQPLLNQEHMFWYFSWDHNRKRTC
1170	KRQWFMLQEWKEDIVAPPVMWPADAGSVIQFFWCYEQEDYSKFQDAYMLTGFCQFGPLWQWNATLQCWHMIHVTKSSCQVTYYIEGYDECKLYDPRIQQAPWTIGRIYPTSMGTLFPHWGSFAQLEMFRGWKVEQWPPPQQHGMCGVHIFKEANAQFVMINRITKERDIIYS
1171	FDWRKRLKTNWGPVRYGYKFNYMKACRVFTRTNDKHCTVWHYHQGANTVIQFYHKVSAWYGNGDAHWAIHGKFRPCPNKEREMAKQNDDEMQPPNYQEFPFAMHDSDWEWMYPEWMATQGKVTTAPYKTILRLGWFWAGFEELHNPFDGESTLNVRVCMQDVYISHEYDTVW
1172	LWTITSNCITEWVHAFLPIATMITENTLLCPSTIWVFYHMDHAAQWNYPSMLTYYNWPTICWQMECEAYNECRHDPWTEAIQYGAGSQFKLMRRCKFANVHDKCEGCKCWSANEMPFKHTEISTFEFWVLARRFIHNIWGVYMHQGERACTCSMEGNMECSPENWPGSIQNP
1173	SANMVYKWALFNIKTHTRPWIMDDMFTWPIVRCCQFHYRCHKQISAFQMRGTIMSRCYKVRCRQYITQMFCGQDAWRKSLGRMVVTVGQIHWKWSAQGPIVVDDSPWPAFTQIIPLITCMGIEMAPALFRCITQNDDWIQKIICDKGTKDTYQCVWRFYITCNFIPDNSLVS
1174	TYAEAQIPNFAANIEVFQDHARTPRRTRIFATIYTYGTTGKKVMDGWWDKLPKDQYEEEVCQMCPFNETQYVNLKGWHFYDRKCDCCAGYNMDTFNDTNNLSIQRHLLGMNYKKNAHVHNWWMFMCIPSAYMESWEGPRRLQIVEKGEMCWVKSTGEYERDPGDGQNDLGKC
1175	CPRPTCREFMFLGSNASGLPKSETAFKWMYEVEPINHQGVELMVLCWSMHCMICKAAPCCTHSDSRHIMQALSAIKWNKNSKQAFFPMGCNGQIGQEQRRKCNSENKMIGWPRWDAQDFNKEDNDMDRQSVRLHPLSATYTQCWDKRDRRDMIANVQRKLSDSQLTRRLGMQ
1176	LYENHFQWIILDKFHHSKKQYIEVNTNYQECSWERMINWWWWPHSDGVGQIIAAYHMYGHQRIAWALAVKKEMNCGSGADIMRGDHINPETCPNKYYNVWPMHLNHWVQHQARNIGDFEYHQYNWESNHAKMRQQGSFIPMSSKSEEHERWNHYTWEKEHQKYVPRDPDIDS
1177	MWHQVGQSPDDSHNWCRIDVYYDNAEREYKWDMLYINLMDAWFQYTFDFGMYWAHRICVNGGNDSVILQNFFCEVQDSKEMGWKVIFMNDWSRFDELGVCHEGGCVLVLNGAVANMGDVDMWNHPTRADHSLQWRRYPPSTDDWSKPQCNVFHGMEECIRMKQGNIHNVNMK
1178	YDNGNNCWEQSSPTIGCHLMMHMRYMRNQWVPHANNKDKQGQTYMTVIGPRVRITSSIAMKIYVSGIYSDSAVTVHSECRFSVGVHNADAFIVIDIAPSSIPWIYEMPDIGIFLPFKKWWWQRECDPTGKDANWCWKIYLEEAMCKQRTAGFWYQWNNFKYGCRDHRWFQIR
1179	WDQGSDFHPIASIHPGCFIGPGQLQAAFHMACANEVRRGGMDVNTRLSCLKIISLITHKEYMLMLRKPHIYLKERAKSMPQGSGNSWIDYWITAYGRLRFSFALTKVLRLMKFEYDQVRYAQHRDDHIGYHMPDEVFNAYMCQRDMVWQWGRSYFASGIWQIRKMFWINTYI
1180	SISARVVEMQWHMRCHRMGRLQEVIDRPFGTEKPFVIIPMWFSRNVHQMYIHLKDNQTRLIHTMSDEMTTVDEFCDTWRENCAIPIWNFPNHHIKDMPMGKTFDALEFNDWDDTWSQDDECWTPCPMVEQEWMMTEVVGIQLNWQNCWMYQSYEKQNYTFMYGEMEAYNKMF
1181	FPDFETGYHRPNPIQEKDVRHPPWQLGSDMHTACDWPVETCSMCSFQTTCSGNFHDTGYRAENCLIAKCWCYCWFNVRTTKEDTMNIYMWELWPWITDAIAWTLGHLAMNERFRDHAAKWHNKCAGANYSHLYVHIWSGYTSHSRGCAVAIVMICYRMLVCNCQWTKTYQAE
1182	QFLELLVKIEDWCRHPVICPKRALENPAPNEDNSERKLPNLDEGLSDRTDPNMDRVEQSAEPINTENPQQYWSTNFAFQMTSNDFHDMVGPFHDTFHSPDWLTYGWLGNTFYRWCKAMSDATEQKCSYDEINPTQCHDISQWVYMGKKVQQQWEANERVIGNFQFLDAFWTG
1183	CLSGLLHHPGHEISWARESPAWCHARFKKWASITTMMVNWGTYRPKTSFNCHAEAQSGRMTTIRPKVWPYDELGVVCECWSMIHYFNRWEPVSISWCWRWKMRPFMKPRKVQNRAFYHCLMNFGPNKNFPWGDMPIMDWQGSWMPTVRNVDWNFAEAQFFYVTCRCLTAMIV
1184	SVQHGKMDWYWKMHRRDDTWIQSACHVRIFAYACEYDPLNQTTEWHGLFWYRHRVFWFELAAFENQALIGSHNTPKPPVVYGPFKCGLRPPIQTYRFCAFSHPQIWRHTKRIFGKVVWTQWCVRIHEPPMTIWCAGKKFHGFRNFKMQAVAQWYLEVPHEELKHCLPCVTEF
1185	NQMAKLHLSENPFEETCSTKFLILQWWCYCVYWEGWWISDGTTVATTKYERPHAGTAKAILKMDCQRSAIYTKHPWMMSGIANIIYWSWRTEATHWILFQLAYTDFLCPPFPDQWYPRKMMMSLYCLGYLSYVYDYGQKPWGCEYLYQLQRRESWYTKSYKAGHWQQWMPWE
1186	NCQPQKQANCLEYAMKDHLIYLQLLKDSHFHPGQPGRMRTSQHYSVLLCRNGYGRSGFLLYDDWWHYLHASQPAPISDMDTYHNSTRADVEKSHPTNNWGWKWLMSVQYKYLNRHWVQWCSNQGKCAYDLDRTSPMEFYPPFRDEFDMTQECVGDYEVYQGKGFGLYGDHPM
1187	YAWFQAMSRNFLMGIALGYITGCYKGFDCMWKGKHPIEPAIKDMRGKIMLLNYFDWRYSCIAWFLRKPYFNNEWRCGWYYFYNHSPGAIECLMWMKDWMFVPMNPLKEQFHIEFKGTGNGPCQGIFAGDEPDKHDQMDKFCWGSSMQPNIGSLPISVQHFYIGFELSRAGCE
1188	EMINRLQRDQHTYQSKCEPWVVFHTWKIKHPQWECTMDFSIAPRCFEDIHDNDFQCKINTCKKDHEQSRCWQAISLLECKICATFPVDLWYLYDPDFGQNALHTSWKNMPEMATCTKTYVASHQWMPQVTTDPQIYHRMPSYPGSLAIKNQRCQPVTHIWIRTCGKQTMFYL
1189	SDKPMKRLMQRCTTRIFMIWQHGFRHQVTWWIANWKEMHSHMHPMAKQPMRMRTFMMVEQDRPTYACGDGCVSTSTPGPRQYKMHETFNIMRCKGPCKGWIAGMYMAYGITTLAWQTEHYLNCGRYASHHDHFIELTLYWMQMVIDTTWNTGAHMGDVLCFRHMFEAFYGPA
1190	APDASHLMPQKEKLIGTQIKWTCSFMFQYLMSDGNIDMPTLIISWRPVFIWNSAWIVDEGEIVKKCLVEESPRKNFGFDKTTNCEVSPKFTIFQFNADIGVLAHYPIYSNFWFHYALYIFAQVNTKYIMCGQNKSHTVIMQPYYSEHKSRFRQEFFMHALYDLAMQEGQFAT
1191	PGEMVMKNRMWQVLFKFKTKTYEEGWPRHVDEHRTPFVRYGKTEPFGHNFDCEEAFDFSMRGIEHKDTTNREFFNRALDHAEWYKTDAAGNVFALKGYLMLTWWIPLFHGWSWHKCTDMGRKKGRAYTDGANGFKEENKGSHKMKYKLNFIQVEAWKWLWSGYGDGLMEHMC
1192	TLVNTHRSAWFFSYMVCDYCAQNYWYPKRRQMFWYTCGRDFIYFESWCQTTKPVGWQSFYEMLEPIHPQQHQNTYIDYSAVENGGVITIMDVSKIMILRIVQMWLWTNGFYCMCLCKGPWQQVWNPSACVKCHPWLKHIRNAFQGVRSRGEACAIVRHREYRFEFIGMFECE
1193	SNMNMHRMITWKCCVVCRWACLTWLASPMQARHMVSAWWEAPVEPFRCKKKSFSLPMGYDARQMTYIEFKTCHPGKNPWHYGCCPKKVFVGGTLMVRSEKACPFHGVNKLVWNVDQFKSTPEHAFMEGAFSYGKVVDFLYTIWHEKGIAIESTSTGSDWHKWSTRREHSHYV
1194	IQFVSMKMHPCVLASVFSGIDTMVATSSRHDCNHWDSDIFQVFMDGREYEGNYRGASASWTKGWSGSSCWFNLCFEFMHMRQQCKVMRMIKAREYKVLTSSQITTGSCRGGDLCAAVRIAISVSRPNDIMGGQARPAWLALIVPFCNANRWMSYIYKQRYYMPLVTNIWPWK
1195	NVCSHWIFIILSCHHYKFNLGIKNNAFHQRNLTSMRVDIWNLDREQMVYHPCHQKNQGIQYYWREMDYAKPTAGEISVGGQDKLKMVVGIEKIQSVLLWAFTHVYFAMKTCVNKTPCWCWYTVVYTEENDSKDMGNVMKQRCADERHADGPSKEKRHLANMIKETMNAVRYA
1196	GDGKYVRGTRINSPFYVYWGFVHENIWELFHMLWIYNYPNEQANTLIMQNGEKFCCLHFYNSTLLKPDVNPLTTKVLCNLLRTMSIWPRTVHHTKPPRYWECIQFWCATINQHSEGNNLVQVQDLAEHFRRIDWGNCENTSTEEHILAGKDEFTCVEYSIRFCHRSQPLVDP
1197	MYDCCWWTVVYQVQYQCQCFCLCHSTHACEQRFWCTVCNWHLMDRSEDEEHSMTYFVIVCRGNYPRKFTNYPWYKFDMIMQHGIYSHENMSVAYASCKTPPSCQKGMPRKNTMRYMWSRTWLFFYHIQDDFNPLLCEQNRFAHDMNRGCWQGHYGPKFGFYGLGQPDDEWLM
1198	QHSKYMYEPCNYKYRLYLCINRSTIASHDQAVMTLLFYQWDAYNRHWQKGYGSYMYPHHTCLQMVDIIQVLHRMLRHYRVLLRVLPTMYVNCFLGYIWVKTASYGSHIHTIHWYEAKQCLHLCEHMTYPEDPRLRWYMLPETAQVILKWTKCWCHVAVAHFICTMAQKFKGY
1199	LYIEKMSCYGMWVHGCQQNPSTNCDQTWEYHDARIVLIIQCNMGCEQHVIYYLAIRHKQKSCILPDEAYHDLTCQNDYCTWMAWQYLSPRKAANDCQHDVHHMPIQCTRMEMLWVSMNDRFINLTDGKGENWMMNICESEHELNMFTSPPWIGSMIDNNAKMIGHWTVFDYH
1200	QAMYGTIQNMTVDGQFMPMPLRWQFIDFFNDWFAIYRQKMEYIWMRAIDDWWCNMLSHLILTMEAVEYYMHRLDSKPEKPQGGTVERNGSFMNQHFVTQSTNDQFQELITLLTPFLNLTYATNSPVEMTMTWDAMCHIECGNAVNMSMKGHMWMTWSPRDWGQMATGYYYAY
1201	YACKPHDKFTTHVVASLKPKPAEYHARTTQDTEKCNDFDHFKKKSMCKTTKGEPMLCILINHNWSRFSFYVHEFVQSMQRQECDRPWVLHAHEDSEHVLSPACFYFKPRSRGQSMYYQWPCYPLPYLQLIVRSCFSRMYHPQECSGKPRIAEQYGDMWQISIPYTEFIAKGC
1202	EYFGACNSGLSDFPLMPGEMPNDDMACCRQHLYRDYLCLTNKFYCQLSTDTDESIVRVFAEFEWPCPTQSMSGKLNKHNHLTFTEWAKMDIFYYCFCTFMNPFALTWVFYGPRHQARLLNMKSRSPRGCQDKNMQASRCFTMWWKLYCYLQAQCHWCHNWMNWWKYWDPRWQ
1203	HYGNNRRTPDGKDWGMLQPLMGCVWRTCFFCTTSSSDDHIFQAAWEDYFMNRGKDDKISRSQDAYNPTTIQQEGDWPVYYFCEPHRSLFERAFGMYMDLCPECWRFKNMECADAQGEFHLSMNDIEEQYIFSRNTYLPDKGLDWMAEINFRPELMRPKLWIANSKYKGRSDF
1204	FRSWHHAKYLFNEHTAMAHHKIYVPNWNQNHYSQLMEIAADSINGHEGWRVSLLSDSSAGPKLETCGDMDWWCVYAGVITKDFNRMDLLYMGHVAHKSGGKSAQCDWSFFLGQHRINCVLCLTLSHAFVHRYPVNYIIQICHFAVSWQFRWLRKHYREDVWEDLWVKKYPAE
1205	KRPNAHYHRLKGTEQAQKKVLRDSCENASAGGGYAMVHPCHMGHTRNYQQCEPMPPAPGQMNEQVWRHEHGAFGIQKHRKIHSTSQSCSRGNQGPNLGHLPHQTTKETDNLNHNSNTEDDCVGWEASEQHSDDNYYKVMRHRALIVGINMLPVSVELVKLWPSTYYMRSAKT
1206	TGPCWEKLSRFRLRTREGDMGQFGDDNQQWSSEWCIRWYRWVGHVFLGSNHGDPGCMGSCLQTKAPPEFWSNSVMWVEIEYEYTEDKRCWMAEKYMLDDYFKKMQQNKTMYWHKADMPMYDLTTTTNACYHQPKLPFHYSEIDNMGGYQWRWCNMPVLDWVASKLPLMPSKE
1207	EHTNSNQEGQFKRGVVKETYILIPGNEFGFELDLDVVIAMGISLQEMSCPHLQRYPWPERFDCEVLEWAYPTFTRLPMNSAWKHQQMCTWGGREDCLYQFEEYSTDDHQSVCMVYTIHSQFQKDQVSPDRYANREPAGENPCYSKFVGNWQFLVKHCWRTGHTLQDALNRYE
1208	KTCVWRYDMAGSYINNCRCTKRKCWCLFTADFVTNYLSVAAVIHSQKGSHYMPLCFWYAHMMSQNPRWCLLIIWSQCPWHDKAMWLITMTGSTHCSHWFPHTRNWWEPNVIWEMVNEANEQEFKGWLRRQLRFRQSSWKQDKGATMPIETYRFPLAVGMSPLQRVKSTEEGH
1209	CQNCQNVTVSLGARNWQAFQRQIIHSPGLTTKYVDYWGSVTVGLNRSWKFVEGVWAIDLWQHADMYCSHGGNFDVPPDDPPELHMQRSPVNKAHLWCRGNLGCLRQAAIYKIKHWDVYKLTNFLSMLPCDWYQTGRAANIPCAGWIKWSNEVCTTMSIFIQDRTQYMRYCEV
1210	QSLMKTGLSRIQRQNAIGYECYFTEEYIVVPFWPMNPGQSPSCVATTCHDHCHCLQVTDWERTESGWWLGKDSVMYPFCGFKWMPVQYNTVYGWMPMCALVWLHNELTRFNITEYYYGDNDAMKAPGDHLATVTYQGMITYQRWPSQIHLYPICIPIQNIWTNYTAVQNHFT
1211	QFDLVCEFTLDNPRYAAPHWILAGREGIVGLWPRCRDQQISNAQYWVWHHRYPKFKGPMKERCSCIIRTKMRDISVEGIQSNMSMIHYITACMTRTHSQLHDFKERLGETDRPADFLCYVKFHLQLHQSKITCHVFSWRQHPACEFHSAGDYSQQQHTESSMWMNAKHLNWM
1212	CPMSPERITTRMDADTCTVPYNSKDLTYCLEMLGGQRSIACDNAWMKGIVLHQGQHCPRSAAYRPWCRPKGLGSIWEMGPFFCMMKETMFASHTEQWVTAQYTIEKLCKARLFVSTTYRDRDFNFQSFIVFPHNLMRQHGNPVPMFLPWMQTGIGTDRHRYVIIKQFTLWHI
1213	MCSPTGKHRRYIRGMKFCMYLCEIHMCLMTACVFPHLWMEYFCSLVFREFTGGMVCVCLLMICGMIVPWCHNKMMIMIPWPRVCESVEGMVQCICWTSYSEMSFVLNCACNTGISALVKNQAKPDTKDEWQEIEVGYGHCLHHKVTQLHYWMFLHMGNPPKHYPNDRFHAWE
1214	SIEGMTQYATVENILLLTMFDKRLCMKLTYGFLEFHRMMIPTSREEGRDRKTVYCNSRCNSLNREVQGLFLGFLYYIIRIMMEGSYGPNEWSPNYWGSMTMWRRWMACYWKIDRMMSMSANSIPWRLPAVCTAPHYWRSRGCKPGCELIMWYDNHGDMRMDIMAIFKQSTRK
1215	RYWCTGKENSKWKKAQSSIPRFAQKWCWGDIAQGKEAHYPSYDHEERVMAVCRKFLKHDSYITMFFNVIYDQNQNWPAYPYVNESSNKRVEPPADYCHAHYSTSFIRAHGDKMDPQLNTCFFCMNFKSHLPRDPNPPALGDFFHCEMHAQVLQLETREFEAVFFHHVSIKEH
1216	RTVAHMAPAFVIFNAVVEPSPLGWLMVGEINCNLNGAQLFHDMWCNIVAVPAEKYNTWLQMKFQWEYHRDTREWSLSGCSGSDPINMEVRYEPYEPEFMTRCLLQVLNCYVYKDTWINDPAFYGHHQPAPSCPNEYAVVMFQENCDLCQAVHNAPTRLCYDFWWCWWATTFR
1217	CFCIHPMTGEMRSLFSEPPWTGPWKMNGGPEETGWSWMHCIQHSNLWFYVSFFDLTDVPSKKDQKADMVCNGTIWEGTFTRYWWCVHGNWCITYSGKQDIKGFFLERQCVMPDINIANWNEWRISEDRNDVFKWVLLMDYYIMMIAQDHPCDPWMGYYIFIESYWTIHLVMH
1218	NRASAPQWQQEFPIMKVLFRDVDPSWKCNCAHKCRHESVEAYFFMLEVNWWEHWDFYFVLARLHYKFAIMSWVLQCPALEHVENNYNIRIWSDYAFCDWQDIGLWQDGFDCWPHIRTVATRNSMPGQCEMTCHIGNHEEDPLGTKCYDISNIHNNHKGYTQLWTCRCMLQIV
1219	FYNMQWRYYLFVDTYRAMVASSIWATDACTCARLHAYHPAGNDSALYIAHNTGHFPWVRCDEAVCISDVDHQFLQYRQNGVEVICNMHCLCNGYGRNTHYGEYRMSCTPHLCYVHAPSSSFNALQWGYDHSLWMAPKHDVWTAFAKDNRKQFVFMFEFCNSGVKQPSSHCLT
1220	ISARRCCFELSNWTYQPPYRCLIEQQISAATTEIPPGGMSQRKRQDACDAASKSRIDCFPTEPGRMDVVDWLWVKGESGEAQYLFDQGYHTIVEYDMRTMLCYFTTRGECFNMFECMGKNQMAYPIHLSLKGPIRYHPHQAYINHAVHHPVRKPSHFDSQVGNEMYLMFTCT
1221	WNQMKDEHVCQWVWMESGSHRYLHRIDDVNLAVWDCGTREPVNDGCIEWDHRIHSPHFCSLLFYKDRDIKCSNRARFKGTDMNWFLDLDYNLKCVKNLSIDLIVHYTHVYDNLNITYIVLNQSYWQVLPPGAMYDDRLAGRTVRCQISHSYNWANYRSSEKIAQMGPHFPVA
1222	FYLAARMDEYYKLYYGICRIWNHPYQHHIMDLNETEWSTLSHLVVKGEFYYFQLEQTRWICVQHWWSYGRGLHLSIMDVARNMMALQSHIFPANALSTFKNSARHVTCETTLTALWAVDKKGIIMDSALATAMEPQDGQKVFFKYYMRFWHKSNFGWSVHYWHFLECHYIMI
1223	MLVPMMKEMRIMADMAIRMPFDSWWLWGNRSIMWAGNAYKRSAKNSGQALTRIMISSDWGCEHMLKPFSPQKCEGHQFDQIQRSVEDVCMTCYRVAANSCEFVPLPPCDYYVERSVHVFCWFLWLAKGKSDVKCWFARRFAPSFTCVKPGERWVFVNQYCYVCRIQYPITHH
1224	MIHFPAPQAVFFLLSGCTSRHINEWCYKELRMCSKQGVNNEEIWSSVHMQHWRTKHTGTPGDGAWDPCQCRICTQLCPMHNNMEVVGTEVCNDTLSHYDFGWPHFWKGTCQESSKIDWVWNTIALFTKDDNSVQMLSFRDHWTNLTSWDCNNGWCHPNAPNLEWNYCCTENC
1225	YFYTDTQSQDCAIFESWSSAPCQRCLPNKHMPGMKEICFGFQDAGGKIKNPYKWPMYLKECIGGTPMHSLWKWTRMARMYPWCVGYETATDCLYLKHLESLLDFGSAKNTCAFCHRIRASCLRSLLGPTHQLDHGTLQASIHWECPETVHLPWGFPWMCCVGISETELGECV
1226	STPCFFWCTHRTGCDTKIENWFIGQENGSWWGFHWMDTVSYDRKQYQEAFAELQMHCKRTFQPSFVMHYPKTHHKGANEKFFINICKNPNQWYFHWEAHVVRQKAWAWSMNMICYQELSDTGFSHGAAHRWAIKWFGWLLESREKCNCQMHYYRIPWNMADAFSFDALIINW
1227	QFECLYKMHTAFFFFSVDMDTAFRVNDFCVNWFDKWCMRTKCKMQMILCFAHNLMCMLYQKKQNDYCWMFRCSYWHFTIPIEMLRNAGIHVQPWSDKCEKDSLREAVPMSHLYGPEATKEGGWMCLSGDMQFLKYTAMDWCQDRIFVYPKSDCYSEWQEMTAHEPKTFKQNE
1228	LLDFTCVGRHTDTFTGQFVTACMIMINPMPWYIGFESKCYPNKYRCYHSGPNTVNFCMATVFFTFEAFLDAYTCVDMGHFFRPVECKEDCHESWCHCYLPTRKATIKEKIRTTNTKYTMQWQHYYMDPEKPFFPEKPVRLSWAFHRNYTQLFREIMGQLYWIYMTEEGVYDP
1229	EKNHWMAIALYCLCGTSTVQQAMTVERTDTGTTLNDCKYRCPSTPIMQSHENVALSDWFEICMGWHTGNEGQTEIYIHYAWHENIGWTLTEEVSEGFVDYKHWPHTRWISYWQSVLKCMAKERQDAKPCIWFLKIMSWYCAWCTNGDNRNMYNACHTHHNMIYDWVMNTTNV
1230	GWSDFPTLIRVDRFQMTPFVFQKTWSWQLFRHIWLIRWPNTKCRRHLSVGMSSCWMRAWCDVTQSWVFILTTLMKQCIMKRVHNQCMCCTNLVFTGQTPVVTDESDPIWYMHESDGMCTKVWIYHREVVYNGLALSTAPDKHKFHGCLVYMTPMWNKMTSNPEHYWAYFKQK
1231	NCGPTQRCCTLMVRTAGEYMARVRGECAIFFRQGDMMGEVTEKGGMHINFPTDIMFDHLDLIFMVRVDMTMNLPCKFQVFCDYEFMNRRGHAQVECNMIECFRLGKDLYVFTCFRFAPEIGCRSYCSFNKYEFYLWDFPRHGVLMQESEAWLECQANTTIHFLLTVKGHMDW
1232	ASACKKHAVHYGYRFMDTMKAMGWIPNSIATHWCNESPAMFYFYAVHVDHVVGQTAYRRMRNLVRDKKTVPDMFRPGTMWNTLTNMWAVAPLEKSVENCYSQWDVCPNDCRMGEWHDWPNKKQHPIDVNTNQWTHHTVMPIHVQDWNQPMKVLAKSMDDHDKKFQGVLYAIG
1233	MAMYPFDVTKLSMWPYRDCLSYHRVLGPIFSQMPFQYVKQNNTAEDEMRLSEATSNQRHYQIPIPHHHLTYSLNYACFMFNASCSPHVIHWSNRWNAGSRRNGVELLPHDTAVQTADPYRKHFNCEDPQAIECFTHGRVATCMPKPIQCEVHRNSLEGVEPFTMTQNDFNKE
1234	YIKWSLSNELCPHVNPPWTKWDKLQHYYSEHLQWHKCQLYLRNQSCWPSGEDRVPPDWKYTNHLIDMMCWVDFRPSPWDSFMSSWGIKNIGYYSQFNDMFSVIKHSMKVLFEISWWHKAEQHWWWNGHLTVPKRYPFMNWMAFTQDHAMAHARHWTVIWHPEIHRVEKGTDS
1235	DPAMKATQLMIRCRGDTSMDFVNRCFSTRNILHDIVWRMKVAFQLHWNDQIHHSQSNHGVLSYVTIRAHYLYFNKCAGAECGYRDMRATISCYSQLWCQVCQIIWCYKHYDRRGPGGYWNVCNCRWYNFCYYFHQYYYTKHWIYINNWDSDYIQCDSHFRHFKQQSDEAGAQ
1236	RWRHDSNMLETQWWDRHQIKSSHTWVEYTLDCNQGPHYGKERGIQHWKWHLAIHKGYDHMQWMKSCDGFDSNKYQMNLAHMSKPMRYECGMYSAKKLEFTSDERIAIRWNFPKPAGFGSVTNLLSQHTIWSWGKFAHRNNKELEERAKEDLGCVWQKKRYDIHNDPSGRVFW
1237	PTDLPSDKQHSTHTVDFVNPFEWMNLGNYIYNMIIMQFHQMMQRVVTEWGWQGEYNNMVGQKNWNWADEYFMVIHGSASDFQGQRSQIWCWLNTKMPKYWFTTYTLMTNMYSNMWIWKEAFETSWAMHPPKCWIRTHSDMFQNSKPPMKRASVKNVKPDEFEFRIQAHGIHA
1238	TNQHPQEDGMSRFHEREYRLNHVFRYFGTHMLWFHPDENKETCIIQAGTLGEWGCMNNTVIMDKWRMWMFMLHFMPYQDGPITPRVRSFAEQTWEYMQAARFHNNHVLDACLPAHHNMLVIFMTWKRAPVTVHFKTVDTSMSSHWELAGYQKNGNDLWCGMSQAWLWESNGR
1239	CHFSKGMLMKDGQSEYEPQCIRKKIRWLRYKVQYVFMECTKNVAVDEHLNQNCCDMRQFLLEALATRHFVCNTTKYWEFHKNHPFCKQNVDYHFWNLPYMNSHHMCNCFRCAMSMSMMVFVLKGQFEQQTMEFSHLTECKQHESKDEWDDPRDTKQPHIMIWVCFDPLWVQQ
1240	QSIYCMPKVHNFIFVLLALNSIMAECMWVQKTYATARCMQRQGPTVWYSSRDDWVHCNLFHFDYIFRMKDQREETAMEMGMSSMVFTYMVIFYIEYCKKQQATWQILPWRLGWMNTTDHCAFQKEGAMALGELGFGGLCMNSTHHIPRAVNFDSMWLKLPPYFKTLGRYQMY
1241	QEGRELGWYRQVRELGREINKMLQVIHVKLRYDRVAALWYETPPKLYTVDIMPDELQSRHPGSRPSRDVCMHQGFCPKLHMNYVAYQNHTDQAGWLFNAYSTPLRCMNKRSASCRFIGEWTWGGANMDLTELCRPFPSWREREDLRLINASHATFWGEWVTIFPMYRESRHM
1242	ERCFINPFCDAMYRLTFVTTHPAVFERYCEIEHQATMADDGTNTHVRGQMIYCTIVSMIGWWHFMWGMAIDWYPYAFQPFQFFKWVAICEGHCYYLEYHVCLRDASTRCAAFPIHAFWDSHEVVMGTSLSSITQFAYLFRYVYPDWDEHWFTYPANASHGPNLPIYLGRVNE
1243	RRTLRVLEDYVQRPDKKKTTFTLCDSWNQRVTQWQPSRLWQTCDMTKNQKNCWPDCCQNTYNHWNEAVFCNHTWREWLQPMDLFNHWVAPMKHEWIGADQMDWYTPSHQIVYYRSTPFCFWYPSMREMGHRLWDHEWSKAEVWMYGVPQQMWWIQLWVRRGYVEESDMVLNK
1244	MGVWQHMTPAGSYETTFIYAGNANHGMYKAWGRQSFKQQVELGKEGNRVTKGSWKPACPWQKMIFSFNPHHYTSNYPTAHTGPHYHKAFLWFCFPWMNTWQAMWGCNSMKWHMQTINLRKDWGQERNHLRIEHMPKDKYGGLWRFGRLDSWSQQVGDIKFAYNRPHFHETKF
1245	TIKVCVVHCGCGGNCTPKIRMRTNQYDEGIRKISIQYVQHHHPFNDIFVGHGETNKTMGATCEHYYLLHINIRYNHQQNIESLASDAVVQMWIRQTVMDQRQVPWICRIDDMTYLKCFMMTFIMGKWGFALVLLACCHNPDDNGFNHEMEYLVTFGSPYTHCWNDWWHKNMN
1246	AAKYGCMPCCVYMYFKDTFALGFIKCVKGDKTCFQWFQMWMDMITAVEPVDHLWFMSCYITCIQYNENVFFWQMRPPTYHFPNPEETQDVQMSWNKPNKMQYAHTEYVGQVKHRDGLCKPQWKHWINDNMKLMMIVIKRHHVLYLQKYRSKYSATPLAWLNKYSLFPVILTI
1247	QWQWVSVLREYLDMPCGIMEVVCRNCMWMAHRPYQPPRFEEEKECPDFPIMCPTYRVSPGGKDKSQKWEITIQLTLILFNKDLESIYQSLKPPSYTYCVHGKNSYRVQGDQVNLDIIIMQTWMNVVKMWKSKFEWNLDDDNPNPHMDATHWRCMLFQLFHLDAKPFCYNYID
1248	HELHPNWMQCMPYAAESMHEWWEPLALYVPGGCREHGQRFSMQMRNNETHPPWECMTWEWQFFCNVTTKQTSFRSVIYHSEIGEGAPSRASKNDKYAMGARTPEHDWDSPIECVWAPYLHGVWARAWHKCHKDFPVRHMMLVQYPRFRMKSTSGSFVKFTCIYMTSWRRSEI
1249	RVECPLWRGKHGWYMAVYEWRRNSLWPCHTRPPWYLMMMWTWCFRKWICLPLTYYSHKTDGCSAHNSGCSKRHIQCMVNCCIKEDSDLNMRKVFDAFRCWCSTWTAVFQGILWHCSNYYITPWSVIDINHKMASWTFGMRNGVHWWEAKTVWLYSKWMQVMEALRPDQYKMH
1250	RIMEDAKDCRSKHEDIGGWRNFDQDCWIDVFQNRQCMIAWRCVFVQCFIVTQWNAILYWCQNKCHNARVRTCFKAIWHLSHKEMKDEELLEPHAIWMLCWHKASYVDYQNVQWEMLAKMDHTVRFFYPMWFNKFTFTNVGEAKPHWYAENLQYHVCFHLRKISWIIMDLHNF
1251	NKMINEELYSPTVHYNIDMWEVRAGGKWIECMCTWFSVTIGVMKIPHVQKPISIGMWKGFYQPMAIQQVASKEFKHWGFKMGVNCQRSASSIQPRKSKDCVIYFEFVHLISCYKAKVLIWDERPSFGGFDDITDWWFIHTKSPSGMGACTSPQNDYRPAEKPEFCNYPYGCE
1252	IYEAMHYSSNLGNDMEGDVIIYPAPKMWQEILCIEFGRKGWDYKVLQFAYCYWSDPYGADCIGTVGMTWWTMGWMNTMCYRNLLTLPTCSQGCHLVISCSDMMYHPLTQMDEFPAAAQWILDSLCIGTLNLSWCTNSIIDSAKIHKDANHAFAPVQMHYWDGEDQNISDPTH
1253	TVDWRQNEVCWIATTLRSWCYDENHEREIVHKHNEEGSEQFLQYHGIWNKIWSVHEAMGKHTMSFDWYAYGWMNEHIMTDTGMQVHTRCDNPEHGGCEQSDVYYHCVSIYHMLWQMYPQIPMAKVWDYEHKSKVACYWATHYWAAPNHYIDFHQACGILSDKWPMPDRADTT
1254	GEEQIAWCPCHDVSFFHVGYYRYILRAVFCDLQDTAEMYANPYQEIECSQPWDQCDMRHTLHYTRLERNEGTYNNADTRRRMWYCYLNVIGWSVCLIGMTCPSYFQTLQVGNNRSNHHWTVHRGMWGCINDGDHPHWHHYPCMMMVPPTQADDPVANAPVMMLHDRQKDCQY
1255	IKNLGRVFFYTFWAIPYRFGRWNETNTRNKHGARHPIMGSLVDNTKIERKFNMQGPELMWAMYDCPICELRRKVPYRNWGVGRGAGPGPYNQQHMMVQIFWGCNGRCFMYRNEWKHEQDHWMDTMQPTEFIEIRDWCRLAQTEAMNWWHSNVGEEIETNNSVAWHTGLHMEL
1256	IECCVCYFWIPPPSNMRKWGFNQQTQVPPWNHTQEGQMSGRPQNNHHDVESLVSSHRCTNPLSNMDHNPATGDNMWVWPEMEEFHTMFVLVFGVRIIEKTWTTRQFAYISGMCPRYGINTTKVPATISMFMGYLYKSALGMWHRAIAWASDAEAMSMADGQINDIWHVIAPI
1257	YVLCRRRLAARWLSRWPFFYRTWRVSNCHAYGPYHRTENDTFMKGLWQCNEGRVWCQDRRMMNDKPFEDTDYHINSNPERYDRKEFMQQEKNFWVMNMWDYVGGKDYVEMINTMHITFYAVGNHQCLNPIMNKYRLIYPHCAEPYFWDHKPGAFQGVRLLLSSLKHAFNYEN
1258	HEVDCLAIALAIDHMLKCITSPMMYKMQQCYEHNVRSTIQEQNDLHWFVFQCCVFSDTIGEVMTVYTKGCERMQVKVDEPPHGPKVEFQFMTCQTDLEFGVILLTCSTMWICIRILYSEEEVIIEGWMTHPTIATRRYHTFNAGNKCERNPCPLNMTMSWRINNQDRKCAPH
1259	VMKTDGFTVAHSWWHQRHTKVFQFLVKYMNIHYKQACIYLYGFYLSRYRFEEKMMGYAFHFNNPIKYSINNMKRWVSSGGRYSCCRGPYTQAGEDYERHSPGYPVKSQPRTMTQWASILANTYTYSAPFRLGYVQSHQWDISRDNRLFNWELHFPVLWETIDQIGYEIAHRT
1260	LMMVTWVKVAHNYSHWSDCGHSSNPDIGQALVFTMSTDIVPHDQTTTFYPRYMEETFFVQICTPSQWAFRKHCNSQHMQNTTVFSKQWDYLWVAVMRAEGTDRERAVSYEVSVGGFFWRVKQEIVYDHLFGEWSCDHFCQGNNCELAHFDECWNIPDDCKAQPLHRWPMDYC
1261	MCGAVNIDIPMCGFGILFMARAMAPELAKRVNIPVCATGRDTNMFDVITDCYVRRSEDQKIEQTCSPHHLGQWDDGWGKWRMDEFMVMAKKPFHVDRTDETYQASNWMMMERYKDSKVSDRPHGGSFWIIYEIYMTRMIQWRCHDNNFGQVGWRGDRMMNTSVKCEIGVVKF
1262	QQIGYCKDTRQNPARKDQGGHMHCRPPTLAMLNFRELAHEKHTFVKCHPPNLLLEFGYCHIWHMWGDEETSYQHTCQFIVSMCHVSESKIMDRIFYNDQHVHSLMSLGNMEGLGSASPGHGKMDMKMSRYWFAEEWCDMWWAARIAGSNYCEVHGVHMDGGFAIGEEANGVA
1263	CFRGILTYQPEGKRFHYVCWFTMEERYCCQTKNKTRTLHKKDRLRQDPRRPETDKGHMFTTCQTTNGYANRGQLDVDDNEDCMLKVWESSAIVFGHWFPASFWSADWCDDMSYRGHVFDIQKQQWAYMPGTEKCVHCEVFEQDDPFKVWQAKNDIKPKVTKMHRVPEVTYCQ
1264	GTQTMVEWEEYAVTYSEKELNQLGFPRCNRWYNFLVPVAFDGAEKTMSHDTWACGLSKDSLTIVHTNLAWIAINYTRTSGFKRMVTNQIYWARSCASFMLAKGGQQEQEMIAKHMTGQHILPTSEPKDMCEDMMCPNGKWWTDYKYVEYECAYWRVDKRFQWWLYPMPCTCV
1265	HYAECEWNPHHNKPPAKMQQHSRYWYNLRRNHTLAYWNHMDKIKFMLASRILNDIRNRLEKHSRFHRAYWMIRKIFKQQMLVPAKWSLYNSMAQPFNSMDHHSARSQHYYDVKQDFSMLFAIVVMNKDIMEQWGKGFSKKPNAYKVEFMKQQSSQGSGDQWRTNWKKDAVCI
1266	QRQCHYDDMQLQIDDVMSADMSGNWMTTTKEYIYPVWLKTISDSNIIMWIRPKAPVVFVNGQVAMWMITEHLNMRWGRFIWKIEAFQDMGCEQKGNMSMEMIVGFDAPSLSFHEGALCSAENVRTMGSLVDCRTGFSSNQYHKLHVKMTIDNKTITTWDNEGDAIYWPEAKW
1267	TMADAPAIFERCASEFRQDIHLCSPCAMHVYLQYKKDPNVQGWNGKFFSCKCHKVYYPQKHAQIWASAMQFKAVKPWVSIFRSYRMRPTWGWNMVVREQAPFYASKTKDPREGVHHPHRVWDVDPFGEDIGFSCLCDSWFAEIRPEMKEEMRNSANDCPKSRRCCITGCNCM
1268	WLAQKEPRGGVCAGGLHQTCYSNPENAGSTFLKNPDDMFVRNWSSCSPMQHDTAWCCEWHGVAYSCDQYSKGNVGYYPKAFMFWREFVCDNECRTSECIAERNMIVVKPHPFMDICCRRDLTMLMNCLCCMFRYRNAPAQAENDMESKPCSWQVSFHQYKEYIIWAKLWWPQ
1269	VRPHKLPFFRGWQEQFEPVYSPRMLVDPWCLLEKWEEIMACGVVIWMIDQSHDTVDFTLLHYYMWSDRSQDSGGRMLMCDKFAHVFFVKRQCGAWFRENVIGNHHELAFHKTRNHQELWDFYCKRPNAYPASWFTKEWMTCWPVAIIPELFKNIIDSAQPSRLRPNKVWGVW
1270	LYHMDKQANMPIAINHTISGNLLIMNEDIHRFDCHVCMCWEGPTANFRTGPFQFKWKYNQDKPWMVFHPRSDDDDIWPWLVMTHKYTITRDNQFVTKQGIFSALEQTICHHYRFYQEWWNIWWAWQIQRVPYKDFYHVKVEVKYHRGTQCAFWTDTGTWDSHWMIGNCSPQN
1271	ALSGGSYLFPHCVEKGGFQNFNVPRGSDTESYHHEQYARHRAHDWINGGTQNNMKFIIDSVMSNRSPLFKMFVDSKWNSGHCTALWACHTRRTYPNVMMQVTDHREIADIHMWQTIFEPVDWGTPFTRMEQAVKILYNVVVNNRPNPYLKINYTLLVYSGMRGPEWAYRFNY
1272	RPNMVGRGRRQSHGLSVGFPQQEHGCTGLQHREEMHFCTINRSWDFSSLETRARIFDSPYGQRYNVPLIGPHTGDFFHICGCLNHRATMHQQSLERKWILLKKFNMQKDHLNYPLWRAKWKVKVRHTIDHENYSWGFWFNHRPDTITSHDNHVYARWFFTCCHPMNTHQPVT
1273	ASGVLMWHHCHFQRIYILRHEASNSQAVAMGGYPKTYHPVAVVVHMEFLFHEPIGMWALGECCEFEWAPMTDYRKFCDFHANLYCMHSFPIPECPSHRTGIKMGEAKMITFHLMWDDFHNCARCENSHKARPLSVAYTWEAWVKPSLCMIYNPEDTRCAAMDWRVYGSDFRK
1274	CTQTGKCVSYWQNDMHGMNMLPCCWTVFSTAMWSQEMLQQVCFLKNTWGCIQFEDTCGGLVAIDKVAGAENQRINLYAKKPHTCCKRHIELDMAMGTASKWVNLRGCLKIQMKFCMMFPTKFPGADKNKFLWFANNTHIHQAFTHIHFIADPKNERVDRNMGHVIFEHHMHC
1275	KSFTIWADDVLNVADCREAPGADPSHLIGVPWNILDWCQYSDAAMPGRSYSNTDHFWCHKSLSFMDINDGSCHWEAKRMPYIGCSDAYSWDLGMISTLWRETIVRPRMGIGGDKSKKHHASIWVNNMFWWHGNPEIGYVTVMEHAPAALCEPALPWEDESTWKAGIFAFEAQ
1276	SWDHGPSSHAWSQVSTGFCPIRLDCYCTALKIYWISHCITIAHWNSYPQFQLEATKCNFIWPAREVELNPVVECVFMIVAKLIMNRSLIWHKFNAFRYSICQRWAAKSQNSRSSAWAPVSLNTYQDNQMQNCDLADFFYNTADMVGINVCEHKWPTCVLKDLVDRRHYDLNG
1277	YFIIHSQHMQRKFGDLEHRENWTNDYWQDNEEVLNINDQRRGTGCEYTKDDHDSTLYETRGVWPLFFHTQESATKEGSVTQFHNNCLTMASASIRPEHTETLEIAGMWRVGHQAPEFQPKDYTRVDEAWHFDYKNQTSVYVDYDLIWKKDAKTCCQFFQCRWHIQRFFVGAI
1278	FWPHLDFMRLYDEWQIGDVQCHWTKRGIYAHPCGSVFFEEMIVCQTEKTPSRSADMYPIECNPCKQAHQQFNALKMMTRTDKWCNDQSIMIERFGTRHKTYDMCHYYCMFRFVTYIATCPMSRMTWGWYFKCKWPDDRCCPFGHMDEPFNAWFQHKHHDNCTYTMFCCFDYF
1279	QIHPYRTTRCHMKSQYQGCTSCYHHQQHRKCMEQALSGKLPQNYLPRFGQAILYSDNNEITMMLDVQNTKYYVPQPCTNSSGGWIMEMAHTPATFIPHHLFPYWANGQATFGGKRQNRYPNLVESECMIDFDPSWSHVLHPSSCGSPVVYLVHFPQNCMPKKDDRKRIHCPH
1280	TVLCIDAGYFASQCQEWFYGFDYWNHFLACDPIWLICRSFYFYIIHDTSVIYYQTLQTWNLNEFTNTSVRLGYMPYNDHWMHARHVSKFNIMEESCNMAGNHHIKHVVMETALWWGYFDNHWGDPWPFVSYYIWFAISQMRKVQTCHRHCSDIRIMDPHLIQQFPWQPWLRN
1281	KDKDLNHFFQQRCIHADLCRVWNLCSHNPYWNEVPPLWPVSFVGYERRAWASDPMWTDKIDLHAGHIAYCEVMDLQFHLQMFSTSSMAYFYDNGRISPNELRHGPVHYRSSHKMENYTISSALIMCHLKACLMFLMSDKVQIEAAEMQEAFPWFPVHNVCRRSCWTMCTCSQ
1282	GCWHYSEIRIHQFMCLDYDPNGNLLVNYSPGLNCCRMTMYCPGFTSNDFWKYGSDFKTHNSRLWLFQNMEFAAYQAHVMFSHSEHWRRDQWNPWDKQTAWMKMFNINNPYYCIHANCHVQYGAWIQIHPIDKWAEACYGRTWLHKVQCQKAYQCHTNYFGRWLYDWQFHAVN
1283	TKSAAVKMGQMRGKWVNLCMQPAFCIMPNLEIWDPGYSWRHKAHKIFSDQFRNYTCAPSFYNVMQGIDSHSELDEVIHKWAVGCDYMTQSPTKRHRLLMRFHTIIGRMMWNLGHHTGLPACGITEDDMQMPTGPDYDQFVTQWWKSSIRWWSGEVRTHKSKLEYDLESKTPT
1284	QDGFMPTSYHEYEYCEFTSFWPCTQDGHKPSFDQYIWFIHEEHHLWMEIFQAVNREDTEQEGKSSWGCVLVNKQFTVQNFFYTMSMNNNMPSTNYIPCYRMRVTTVGYEKDFMDGSRLPTTGVVLFSNQEIADKFQSIRWGARRLMLWDLNHTIWLWTVSPMLMLCFDSWPD
1285	PWASTCKDDCHVYNPVVSLTGYRCFEMQTRCGILTPIIDVNAVGFMGLDYSHCKFMFLGICQWVLVRVVNMDEHNFLHMNIIKIMFGHFFSIMDNASDDNLNKLPSPMGAHFTHTPRCRYYAFKSECVKFERMSHLVRWKLITTHYCLLCGDNADCYSLAEIFMREAWCHNF
1286	YMFDNCTLYVRRRVVRAMAQDGFAPIHGCWACLNNLIWWFGSMFNKEHLFVIKWHCLITQNELDFCTVSVMEFADWKEHHARQGRPYPYANTVVHCLGWFFGEYFASERNHIKTAPWQSWTVMVSVVDGTFGRLCTIQVADEIPMVQYDNYHHFWQRWGLAWAKAQYAYECN
1287	GSGGYIPHSMLWGGCNPVYKKSDSCWYDYRSNSFRQNYTIMGKPIYCIVCHQYVHLLQGRRDDHFLADKPFMEWWATKFYNGFNTGYHIAAYGYQFTWPMRVYPMCVLFFRNITTLWAQSAGKYQHIRSDYNIRRHIHAIRNHLRTDVRNIAEQFGWFFMSQCSVSALPENI
1288	GALLTDPQLHQPCICNTTDGYWWKCWCEFSPDEDVLNQGNHQYCHAHRFYPWWYFKLIFIHTEWMTLLHEPWTTCHHWPWRCNTVVIHDYLWDICGYDQVNEVKYQDFTTYQTDTDNMGIDHAFHKNQAYPMYVPYQALTIDCINVNKQEMSPFRYNQDSECKIGHVHDYIN
1289	SRCRNKQHYTKGEWCFWMVCQNGLVWCMIDCQTGCHIPCYMKIFYIRCDQKQRETLTCCEIGVVQFETPQDVHNLLKSNESGSQLMWRYYLGWGTVGYKLGRGYRWSAIWSKLMKWFYRVGRSNMPAQQVSSFWHSVKAGMNCGFLFAWWFVCKMAFPRPTGSKQWSNPISD
1290	WRTWMFRIMDPQNGALTAIVVKGYYKVYIWKVMYDLQQSRMHNGPKYAGWPYGIRYYQGCHKDNPWLTKDWPDGWPRWQHYHYLHDQCVFKIDHSMMPMVMNESAMHAFHGRKDMLYEACDFFIPAEFSMSRIKVPHEFVAWLMCELREPHLTNFYDTPKECDGTSKHVGVR
1291	NDWNAWECRHLACSLHYDPEITKQVVKTPFFQSVWWGLCRQHMSIQCIGYAWECEHYINQPGEWKETFIRIIVYESWLIMIPPGEPTADTFLVWIFVSEWHKWYMFKNLMCHQGPNLFTTHHDLKAIRHYTDMYGMYVRIKIYINHDIDCQLEIGFEFQMVKWRKKCPSFYW
1292	KMGEHLFTGVDYCFQMYCFSYCFRPMLHSQWMEWATPGGEQRIMRAVDQTRFACPCWWQYAHKKYCYLWDACQNTEAQRQQFCSRYSNPEMWFLVTPPELSKCKKRCEMMICRHNSYWNQRRKDRQCNISNNILMELGEPAPRYYWIHMTDKWMLGFHFNLCENNSPYMVKN
1293	LIMCWPLHVREEYHVLINEWYEYNNWCMTWCMWMNPDSRMDQGRYFFLIPWQHAPIEGTWAKSQIHKGRESKFWMNELAAYEPHPVDRNQVQLLFAVSSPQIGLAKGPPFVYYRGVRTSTLPDWHVCEERCRFCSQMFRRNFKWPHSCDHVSCENKENESTSVHHSVQFTVC
1294	AKIQTFIREVEIVWAKQPWTRGEESMKVLTNRASHTFEFQGFEQFIKPVMGWNVKGAKHKEFSICMAQCQMISNCLEAYFSLACHQQDGATTFSQCLHHPNWQPYYVPRSPDSMSMPCWENLEHFIEWHYDRTHRNHNFKYSVESLDQEIEIQWFPMYGMFQDHGIPQVFIS
1295	HRSVWYVNFDEWNCAKPKEMHICFPDKCHCHHLPWLEEEEQQNKEHSNTKVTPCGLIHNPDCAPNVFCDTSQYSRNQSDFSKVKNFPASEVWQRKWVEDEQPHMNLPTLAWPRRMPPPDWKWEQWELYFFDFKPYQRDSQMHTHDAQPKNHKLRLFLFWAVHENGNYPPLRM
1296	GTINQHFYQTYYNRWFSPCLIAWRSGGCAVDCHPQVVTRWVERMEAQKFLTMWPAQMDEAIRHQKMPKYSWDPVENKPPIFDMKYAETWIKHTGLALCWVKDDCSIMCGISNPSCQNVGNCIFDDEKSCESSTSVQDEQGHMTCKHHHLHHIRHTTRMGNLWFQHYTMGSLW
1297	PNMKPTWFCKYWRQRWEWNPKWGYCVHTVAWMSYGWQMWNWNLNDAFPPVIEFQRWKMGSHQFMNWIASVTGDAIPMNMRIHMFEEIQSLFVTMIKKQVPVYQSPQHDKGMGPTANRDVDLHYYACIRRIIHPNGHTVGPNWAIGCPCSWMLGVMHRLRDQPMANVKTAADC
1298	NPHNAKYPGHIQQGVHCSHNIHYELLGNPQSHMEYQTVIVPWEYYCNRAHPSPRDCEDACDSSFLSLMCGTHKQIPFFQQGKVSCESQWALPFWTKAFWFVDCGSAMMHQPDTNLMLLRNLATDHIILCFKPFTESNIPTWMMFKEAVFWGAFMWFYPTCPHVVAGYEITTN
1299	MFFQKDFHQYLHCMAHDLQWGACAYCEKFLSRVHQMMYHGPNSFKRAMLYFGPILDCSVSWCYAKLGRANVYIHYNCIMKQRACTYNKDWFWRMHNVPWGENMFLMDCTGVSHRKEVRNCCCCIEMFPIVWFSPAMMWCYSSYAVFFHFQMYCQVTDFIKPIQWEFWSPVFA
1300	LCVMEFPIKWRIDHDMAATQPYRPGLKVSCAFVINMWIQDVIFCPADCTIQVNYRKEDRCHCHICLLGELPEVMHNYVNPASWNDTQCNSHWWLGRFRVAVMLQRWSLAWVDQCTVAKPLSCRHGGNWHSWNNVFKTRRMLTSYNFERFEHAVREPAYTPQFGCAIMPRCNR
1301	FLGWDIITHPQNFVQDNTQTHLQACSVDQEIEKYGIHMDTNCSCSSIPCCIMWRNTWDGGFQYDHNSNTCYDIIVVEWWHSDHQHSCQETESLWRIPFVVWLMQQLTEICEWNFVGTCQDHYPKYAIDELQLQYKGKQKIMATRVHTDWKPCIRRGGKQSAGAHWVEYARFK
1302	GWGFHPSHGAFDEAVDQMLWIAFDDCSMEAPGVDDGYTMTRLGCKPMMIENNWIHDNEGNAESYNTTMHEHKIEYIPQKRHLEQKNWFQGFDNALNSCDCQLQMAWGIETMQNNPQAKTVNIWSNIRVSEPCNENKFQGGAYTKQSNSMIQYQANSETLYKPYLNVRMDIDV
1303	CGYDGNFKLIHGCLAEKPCMQREWVPALTKYNRAPLVQEAILMFKHIYFDYAESEFYTGIALDMRKLQWFLAGCVCGVWEVYGECFEATTDSVTNHWHGCAMHPEVMFIMRMECYPYNPMVMWLGPWYEGCAYVVDVIQHDSPFTYFLKNVASSEQNAASPTPYPHIAIQVN
1304	CMKISPYTDQYAAFFNGLDIFPAVTRAPMGAMVINSLNAGRSQKNIYHESTANNWGLLVIWLCHGCMVINITSIRAKWGCHGIQMQLYRRENTNSNFCHRVDSYMWYQKMNPQNNNYQLSREMNSYTCWCKFAPLIPELELALHPIVYYFGHAIFVVYTIRYCCKPFKAQYR
1305	EQFVWGRYYYQCYLTTSNPPTDCDPDKLTQFLQQEDAHSQGEFGMPVCGTKFWCNERIYGCYSKVKPMTIQHDAQWGQWLYWWLPCKPFRLQKLNNIGYEQPIDYVAKEKSFAMQAPHNFELGMENQLQVESDSPQVWERGDDVTRGFPGSETHNVPTGKYSQSCKGRKVWS
1306	LQAIAVSTWTEFQMVIKLAYRQFHDFYNAQGVQNLASHLCTVWKKVVGQTSRETWKDYRFNERNTNLTTMPLAVFPNIVRHQCKTLIAKNWEYYMQPEKKACQLMCGLSFIDEQEHHISVSPGFLQCHWKGYGGWGAWDFSYRPNFVSPACIVMAKDTYWKHSIPDMAVKFR
1307	DWLTIDNNSRTVEEVWIEQEFTRRPFKSRMPMVGRMVCPDGPHRIATRTSKERHYNEMAGLVLHPLGQMMGGREAWDKPMDQYESVSTPTRAFNHDRLMPWNDLYAMLAPICSVLDRDQNTVSLMGSDYLQRCVELVNCSQFFMDRWVDYLMGQMNTWIYHKGDLGWKYNDC
1308	NKEKDSVCSGPNMEDTNQCENEGDHYTVGGLEGPIFHCADTGPRETCNLLYCNVQAPLWKDSCTRNWVHPYRQNTRNHEAHDQTDGQTSAKKDGGTVIYTYMYCMSLEDYDMNCQCCNTYEEEGQEHQYGEGTCQVGTRKMIYKADSLVMGDQPHSPQMILMQRCWMYAVTD
1309	RFDMISWQAQAIEEWGSSWLWLHTPEAKVHIKVTWAAPEPCIHDESCPFHNQHHKWLTSIRKPKPTWTSYPHQVAESMCPMMIMMLGEDDVYVEYFPAMIWPHTIHHQQVWCGRCCNFSNHPQKEWSGYQKMQPLSLRILEGCHYPWLWSVAVTTQMSATSAQFESCMRKSI
1310	QMVMIPDHVKIKRDIPQQQGDHFAVVVPENCFWDSTHSPGKDMVFRGEKHSMGPFHRAQMYHGEPHRECAELTWENPPIKAHMDGYNVKNFWCSPRMHHIIPGAKDQIVCKDACEEGWVHSDLPIPEPFVCKKESHYTKFINMYTWIAWCNRNENNMYIDVNQWNSATHHVF
1311	ACFRFGKMMTKYSNNFYNGHRRWDSDKDEMFGTHAIHYNCQTQCHRFAKVCQQWATSDSVEAMNWAHRIIREVFSQDMSCCHFALEYDCLAGGHNVFHALNKQYNFYECWTDFNNYGSKRPSRNYYSCVRCMDVGNNIHHMSVESYAFPSCKPNPCWGNGKHERYIRPIPIN
1312	ELMRECMINTIFFWDSQFSYRCEVTNSICIAQHYWPNDMVRNKGMLMVNSFMFHKQMGMDKPFVIYGHFYPFVSIHHYWVHLPKIKVWQVMNHPHNPDIQTRCFRQRCGMHMHMWEYCDQDRNSTVYSCWCATRLQFRKTWMPSWWMEYSSVPQHCQCVRGQHRMGANHCNR
1313	SYKTEYQFYAHGKFWVQFKCVELKNCPTPGPAAPLIRSDICHNPYADMGGWREMTYIWLVNYWSYSGLVATTGENFNGCYDVGTPTDDKHWGLLCDIEQTPSAAPCTAGQLMIEWGRQKFCHRCKIGHPYEKYAQRGLHHRKGTAHPGMKNNTFCKGRVTLQQDAEAAAGDR
1314	WFLNPALIRDRVKGTSMWFDRSTLNKRRDDSFMPIAQPPPNTEMKSKYQRWDTPQSLEGDIRHMVGQCQPCTTWYQLPSEQGYGIMYCRGMLTIPHKQIQIVAMFADHKFDTYKVREIIPWIRWTMYPSFYYECPLIWTRGWLKHMSNCIKNLFRCGDTANNVVDTTNQLQV
1315	RQALWSNQRLNPNWCGYSFYFAMQMQTLVSDKILKAGLKPGPYMQGGYPHWWNSWGDKMFYNLGEMDIHFRRVYADMDAPFCHSWHHPGHQYLNHMWTARQTTVMGTAYRWDGTAWYHECNWITHTRYAHPINCWTGEKYFVPPFLWVYWENSYCADPIQSFIESMHWWKLL
1316	AKIMHFIKVDGHHEAMQEEWDRNNCHWTNSMSWPLHMSIFLIFPSCHHYPENIPHAMNAGGDSPEFCCVATFRNHWPAGISEIHLSVGEHEVQKTLPSECHPYEQKQQHNVDTVIMLLLCHTNAMCQGCHIFVGWNDRQFCAPQYDIPLAFTSMGNGNSETRSICHFDHRAR
1317	DLGCQPFWFSEQGWFQWLMIHNSSQDIVLNVQVMEIKDVARQKGCLQECNSLFGNTFRGHAKNDETGAHYVPGMSAMGIGSYVYQSNDFPCMYITVWHRCAFLKHDWRGWGRFITSTRFSHMELATIMMWFWNTDDQCILDHCHKWLKFVAGWHMRWFSQMMCYYEKIYGNF
1318	EEECPISPHFPLAGTPSFKAKQFEQDCDCFRCAASYECHYPQACKTACIQVWLQGCNDDPIMLHFPASCDRYGFGDMTRTCAGTPLEIGNGPKVHLYESVMCTTHPGNAHWQTGVTLEDCCFLYKWSKWFNMKLIWMTVDLFDVCDWRSPHEHDDWHDVDVALSCALIHTWS
1319	WPPAMKSFVTYIRWTWDERTFAFGYLVTTVVTKHDHNDPHMGLWVGECNFFSQDKGKFWAQCEMVIKYRDIVAASNPMYFCVEVSFDFDLRRRKCNSMKMQIDLQPGRFQVVTYNKHSSYKGGQTADGFPFRKKEMKMEFCNCMCWDLCQSVFMCGARWGSVCCIKGNSWGY
1320	RHETIPKMPGNITTNQVCHMVCNVYFLEEYQNTSVSHYKVGYSNKGSVNTCSMDNPTSRRWHPIWCDECNNHWYMQCNSFQTRKTFICRIKYIIQWNYLNASSILSINRHCMAHLTSTFEESPCWMQHGELEIAWINGSQHQVMDQEREWYHNQSDVTCSEMNMMMKEICVN
1321	AWEYDASIFTGDGNAQVIAHCINIELHPISTVVDCDPPCDFLQSATCETWVIDWVMNQTCHISEPCKIGDVVNMMILNVQQTRCNWLPEVTDTEECISRYWTIKMMRSERGALMMSWVQRQVICEMNGCYIFDFARDRHYGKPYFGQVMEDTHAMHVHELSVRCGGRWIRMV
1322	KFLPCAENNKFLGATMRMHQGITLPSKQPATATGGARQFYYRFWMAQKNLWTRTRGKCNDQVTGSFGDWIPYLPIMHETAGYMINENMEDFRQRMMGVGKKLPANRCFPMVLMTLHDNEENSIAMDQECAQPPMQEQGMFYSTPEDMVERWECIVPIYAYKFEHMYRWIVDM
1323	MSNKHTVDKHRQSLIALHRTDGHYTIRQLVEKAPAEEYCGFSWADLRCPLLDVIRDLWTNLQNWHHFTSCMKIWWEFSQMGRIKDMAVFFDSIYMTHFALANSSYMYFSQMRYDNLIYKYHMNWRVWQCHTTQNVFLNEHSVDALAFWKCGLQNTHPPDFGAFSNKKILGSA
1324	LIEVAVTMIHRAYRKSHMFMMNNFDKYADGKLATYFFCGNIAMEDDNQSPMVPRKMYEECHVKEDPLNCDSPVSVHWENRDLWFSTLIHDWIHMWGVLPIPYYKWLFAMKIWGDYATRSCKLYRYNIVRADPMFEHKYIIHFDGWELPDMAEYLHPHSFTALWRCMGPEGSM
1325	QMKIGLHDMDDSNKPRLSRQFMTKYTVWSDHESLHDRVNWVYRDSGWGMAYPVVLMTLDDPQVGVRDQIDACTHACFHSQVTYGTDLADPVAEMDQGRDDSDHYLQPEYPKSNVFTWRPLYESNSQPAWFDEHRSREPCHCWANYNSTNFSPTFPWGWRQTWQLSQICYKLY
1326	FNYAKNVVHVALPIRQHAYKCEKGDHFWKLETGIGVGRCNQMHCSNIFHEELFTRWVTAREAVFDCNGNPHWMNVQTIKIARIVIHREPVPNHPPGIMCFWWDNSKPISCCVPKSIDLNYQGGQIFQHNFTRLIVARYMKWKQMPDYDASCKVKLTYTSVNVTAGEHSEREL
1327	RKTMKCQSREQSGPAMVNRCLREIHAQHKLPLSLKGMMDPQTIDCTMNLKEGNCLQIHWRICTIHVDEEIADMHRTVEASAHCTGAQASFITKRVIRGLDYSQRIHGEDLAWDDVVVFEYHCMSRMKEYGIAVYTQTNTVNGQRCYMWGDMTYGHPAWRVFQPLRCSAGFTH
1328	CCRTHFQQAMGLYRYDVMPHRVDRAWRLWPYCPINIVARPATWVQWQSQMVHKACLCVMTVRLNYTMNRMVCMCGLEGPSHSASKVECPNRVCTWAMIKLNMLVFTWPKIVHSQIYSNFKKYFGIQDVTMGTREEDSYCGCHVIDPPRAQFNWDRIIADWEDECHGFCSDWV
1329	CFAAFLQRFFPMLQVWGEIMFLAHIWSKSCALILEGRELRKTLSIDDAVNTPRAIDPFFLLMFGSDTQKKYVWMYEFKGYFPGISDIRYHVHSNWAMCIGLPEYWKSNWFIYPFNLFAYTFARAQVMPCSQRTYHYQGALTCRDCLMYLPDDCYYGHPLAVWVTRRDDFSRA
1330	DVCAVAKEDQSLLPNYPSQHSAKVTYKQFLYSMFETCLAYNMRVTDGGCSTIDACMYYLEERYEKFGFYEYPNILLCHNIDKYFNYMEQPNGWIPCSHHFSHRKIAPAISPSRWNQIAHCVKNVLEQNIRHYLVARECNSGVILWYKIYMKYPHGIQGPFRNDCGKHNDRDT
1331	RKSVMEPDKSDCPHLIIRMFQKIAMVCGANMKTIYHYMMYYFCDFVARPVKEFHPIVMLWPLACAQPGTIRWIDFYHFREPVLRCIQCQVVDPSETQVWWMTVIIIFDQHWRTPCANSHYDKIEVYFRQMTHNFVQTAGIRTQFLSMKGFFPVMTCGTINMVWMCAWKSYML
1332	SAHCQDDFQYVYIHPRYEIIVFRWQRSGEALWNPGQLSCHFHAMDTIWPRESEIDGNLSTYRQSCNVEFSVYSKVNYKSVMQSSWPEELIKKWHYDGGNTYHHYQRIFTRNDYICIECDYRFKPGMIQWWQFTFLTAIFPHAYIIVVWKERDDIKPNWPGHNALFNITMSKM
1333	NFVEEQWVKRQELHNNGIALYFMYPYTRTFDQRNFNRTYVHYMLFNRIAWLRELLRHQCTFVYFWRDVRIDWYTYHYAPDCLTSGHIISVLLTPMDDEWVFGHFLHEVCMKMEACKKIQQCPYFHADGPHFATPAQGHIFMDACWYEYSLKFPINYIYFVGAETGKKHIYYS
1334	QHWCGFLQRMAWWADWSIITEDLCCNQRILIFPGQDDIGFDDQACNALQPIFFKEQDGWFVFDMQTINEDIYRPNQEFRYWVILPVTLPNYWCFKGPWDQWHVTESCMAQYTCFMKFMFHNRNGPELMSCLNLTLTVCIKRPFGHIFTTDHYQMAIYRHWMYMPQFQVNLKE
1335	RRSPIMRIRPRSCACTSCVTFMYRCAQAHWIIHNEIPVQPSYQHVPNAIHSRKAGAFMTICCHNNCEHHHYMIWLHTDYWRNMQQGVADCLYKAATKYKHYQNWHMCIHDPFMWFKAIDTWYDIHWDLQFRSSHTKWHCEGEGINSGYNRSKPMKYHSDDQAWGQWDISCCG
1336	FVTTCDEWKMGVPMKIFKFDKLRMWKNSTHYSAFMQIQNEQWGGTKNVQTSWTKRVDHVFKNESWTRYAFVVVYRGAMCRARVQDGGFPEHIKCLICQGDLNLSTIEKPAEYEHTYRAKCWHNLEHADHYCMDGELTVDGTKHEYEKIDKEWHDGQQSSFCVGNEKANQTGA
1337	GNDIQNFGAFFLPEDCECKEVWEMSTYYILHCKTKRKHGYEMDDLKYVVNPTYQNMECYVRQRWTFTCLKWNYDGKQNGYNQNPSTQPTALNIWSCRESTYDLPWTLFLWKGELQPNPQHYIDDVHGRWRDMWDIPLQIYERFRVMWCVKFLMYAQNRKEANNDLDQASNMG
1338	DIMAFYALWQHYQDANFKLWHGDLSPCCVRTKFEACDPEYPSLGFPRLDKPFQAFWVMNDGYARAFFWPDRHWNSGVAALFTPKEHDIAPNLMSYRCTQSPELWHASAHIMGLVCSSFFHDAHLLPWMKCVIIGDSPHKMSVWMRYSIDRFHKMEQEVFKCKFIVQFCPMDI
1339	NIMHCGICGDYCIEANGVPPSYFPTDHHFKQMYEEYNEYFGQQVPFLSGIVSEIGQESRGTRADVMIAKLNIQVFPVNRIGSWHIIELIMCYYIMTDYDWQFKTFDIMPLVLCVFWQTTWPTSNRYKKCMIHKNPNQAGAKLFAPQLGFRSVIAAQCAVMHCTEPQSVQYAR
1340	RIQCPKNMSLGQYFMEYAYSYCWSFGGFDYNRPDHFLEATSDASSQSAARTCVRGGLSKWWHRVLQDYDYEIDVFMAAIKVTQWEPRSTERNRIERKWLCVAGIVHRGRGVWIRCWEIAYMEFCTSLFGAKALNTWYVIHLWPVPMEYTVHYVRELCYELLGDTIKDCYCVI
1341	SHSWQPVRWSKSNVWWYLVIWDKHNMYEDEENDNMSPHWVSACCDAIKDKSTDHFAMEPLAQKDPKEDAWPMTHCAKPLSKIFCIVDWICCNVFMQITFCRMADPSYQLNQYPNHQMKTHDSNRAPVNCDWRCEKNAPHPLITGSWRHKQDMIISGHWNRGSKQKWWQPLKP
1342	QKEHMKPGRGAQKQTQQIWHDMQSGEHLNDMFMNAQNNVAMIWIEIFVIGYFDCSQVLWGLADRHQLFIWTNPYTEHSNFVPPDKFHYHRCMVPSMELQHWYHVRHLCLDQWDDPNFEERECGQSGLQHQTAWNHSEDTRRQAKASYWRTYDQQVEWENVPWGGFCGDKITI
1343	DWEQHQFNKYKYNDVSIVKISCVRPSWTKATEFTGICPQETRKKCYRGNADFTELMAIALKVCIMNMRNMWTFYTYRDHTLIINWKGMGTQDHPRAPGCRNSGCKWSSSGDVPEIMQVPASEFFGNIIMWAQQCKKQKLVVPEERHNFKAKDYFERKSSQCTCMATPHHCFV
1344	WRWHQWKFSNDEWIQLWFVSKGQIDTSMHMLVPFCVEKHHLDINFLIWTRVFIGDDKPPFWQGASFRRHENDMDSKPTERWYDLHKGELQLIQHLCATWEVVIKWLKEAKRPAPGMHVVELHKHTIMHWAPVPIEGYHHCESYEMHVQKYYYCSSIGPDEKLVVYLMPTNRC
1345	DQHMLTIMFDEMPTTMWRNHTKDTDMVGCTHQQFSLHVKFFNNAWAHRKAVESKTDSHHWKAIIPGEMGDMVHFLAIGKIGHCHEADNSRRAMWIMTDGRGRMEFDKEAKPDYLVWEMWYYTSYRHAWEIADDQNFDLKMQEDQDMYIWPQYFRTAGPWLCTTYQLMHINLK
1346	TVDGYSAHTEVGWPYCRYVIHIKPVVKPMWKIESDPERKTCRNGFDRGAENVPLMVSDVGHMRKEYECYLEDGTIRTLVWDSNWCNWSVNQQGDCSCPKKTAQYLLTWGHYVWADWPVLSKYLMTKHHTMELVNVLNDPSITVTWNTSDLYMCLIKQLYRRVEMAGPSKGAA
1347	YTKCRNYMRSIRLTDEFPASRDRACPIHSGKPDHNPYWYKYNNITESCLRLMHIEFMREWFRLICFDPLFHRSFVVHPMCGYTPEWGPMNRQELTEHGLFPQGKPAYKDVKLHGECVVWSADFSILNQHAAATCLHIQAMQNHYYLRWFEQIAFWHARSHQKKHSYWHPVFE
1348	VVWFVMKQEYQHRYHQGGYWTLGVRYPFRHISICQLQSIEIWSKMRYEGCRIQCYHQGMMCEPVRKFIPKFPHEVMQRNFMTRLHHHWKDAARLFWGSMRYGHGMEGRMHKMSERHNAQREPKQLNKNEFQEYQVLITFKYCYEGTVLAEPVNDPRSYCPSCWFRHGKQKHS
1349	PDAHFTGDFGVGMILFCAYLFEDFWFTYGSEQNSYVACRPYNIKEVLLKEFMDAMNEILGGWLYMWVSLNLWRTKQTKRIGSYGSNEYFFCGMVGQSVQFVDETARQTHWCDETYYQFPPEYLTLTVKNRKPWQPQANRPMNFAMHRYYMHDVSKLWSSVHCSKRARQPVDN
1350	CWWYWQMEPCKVWMQTVEWVQGPTRVWDLPYFDNGVYNLCTMIQDDVKSESHLSWRQFKFNDVPLSMYQVMCQFRYDSLHLCKEAWYMWAPLHTFNPGDWPCTMCSEIYNHYNCLTFETDNPWGAYKNTDWISHDMLCWICVPGGSNNQTCYFEFFMFMIVLWNNNSNNDCL
1351	MPFGWFSFIRALFTRITGGCQFIMTHIMMNASFIGTDGVTVDVGEEGGVHCTDFSGNGFPYYNQYKDYYDYTEFQNRPVESEMSSVPQCMMYFTLWWCWDSRPWQEQNMCMFYVMFDNIQARYKQHSNGNTKQMEAWELDETQIKGMINHIDTQEWVGYCIWGKKKCDSELV
1352	VKSFGTSVGWDWHMENCTSWGWPKYLCTVFCANCEQGCNPVHMHKERGPMVPNAGMRRHFNVKDWMTVADDTTKSEVSQGGYDMKMEWPQTMNGTCDFRRFLTQGLHINDNARCNTTCCPISEADDMYVPQLEAKLTAGQLIMNHRKSYCQDAWRYSYAGWFEYGQGPYTDA
1353	GHTHHRTIMTKAEWTVNSDKCHNCRAREVNSYFREEPWTNFAQGKGWAWRPDDNGDQERCINNDGALHSCFADAAPLCHCNEFGVSWYHGNPNINNNAFESEEIEIANEDGRFMNYCRVFCDNHIATYPPAYQQRKICDNVGGQNMHWIMYCPVAGVVTCGNLFSRSCFGAQ
1354	QPAIEMAEYYHFPPINDDQALDWAFWKYMDETPDDKVMTRFSWWQHEDYFTYGFQNPMQLNGWAPGLPKSGMCRQSRAIASRSQRPTGYALGDTGQQSQPYPTQYPELCFWETVFAAAMIFLEEFNYYGIWFGGDDCVIPEYRYIKKMSRPGQQQQQFMEGPYYKQWSFIYK
1355	VTYKDCWNQSKKSLHGRKWVMWVLMEISEVGRAKPYHNITCTSFGQCLCSMQTHLRYVLCMDRCIQHNHMAIRGKCVMRPSNYDHLGDHASEALWWTTLLVDMMGRWMRIMMGLPHHLTCQFPHVPWMKCMGHQHQMANPMTFYYEMRLKVTIFYFNCGWCNYIFYRYAMMK
1356	TPINNSFADKPSARLWMVVVFIPCHQCEMPWRIMYYDHAIFFTNDACIHQIWALHTSKQTTFSRNLLSQQVDVHEYSTCIMLHRFWCFMYDGVYMHFQYPMAKRIWDGAPQIRYFRSQTRIGGTHSIREFFATKCDPTLYSWRACYACCMLNTHDRGPMTACDITKKRMNKE
1357	LERDIKLVVFHYTENSTVQSYFEMFLAHQIVMHGQYDDCWAEQQASTELPQQLEMMAHMLRNGTVWCPTNDRAMMYFHEITEDRCNRCYKDWYRRQMLWISCGCDPNCMWAIHGTWASNKGGLICRNAQSINQLYMDFGGPCFSARRYVMDWYHPMGRTWLDIHYEEFIPYR
1358	TAENYVRKEKINIVLFFIAWLVATFMNQLHWHGHPAQVSITWWLTHCGPPRPAQRCIQEESYPAYDIKTVTSKMYKFVNEEYGHQFMGEAVERRGATGYCCASKSFVDFHRLSQTDAFWGNRKEVVRICAYNPLETILRVIKSSARIGPEGDAWLDIYDNQVSTWRHNEYWE
1359	MPNRTYCAQNWNFLYIELYDTDHMGIWETWGMSRFDMGLGKNKAWIGTGYISGLCMRTVGFIVTTGEEFFRGRIGCQNFQYVLIMVMVSICQDPNRFSHSWRREHIEDSEWKYVNFHHKAVEHSCFEHIFKGLRIIIVEDYKKFKNDTVDFCRRRVVNGMQIPACNWAYAIF
1360	TVQHISIGPQRDSRMPYGWWCFWLYGVWCTFNFDCHTIGCFDTPRCVFFKWIALQSVAGEMPLCSGRGRGDNVLRAINSNMDFLPVKDLFCTWTKCEIRQPQRAKLNTWNLTGNQKVDGCENTLDILDENCHDVEPDLVIGFTFYYTHLMSHIPYGEIAPNKNPEFAWEFVR
1361	GQNPNLTETHARSYSKFTRTRVKGCLMWKTASEKCMPLWQNKMSGCAPVILTWGWMNEAETMWLIKGCECMYVQTERMKKISGKPDRWMGHCWHTFTRGVCTTNAALELKGRYIGHEIAIYQMICYFCKPRFQNYATKKPHPCTFTLMVCVDTSTEHHSKGIVWSENKSETA
1362	CDWLWYKVDVMWRGRCPQAMFRVIAFKQCHGHEMPMWMRCIWEFGLNYWSWFHVNEGSASVGLKEDNYPKHVRPWVDWLDGKPIRPSPPGSCKRDTNIFRIHHQDQMKHSYQVSVWISDFWFSPPTTHMQCVVSMALYHDCMKRRDRDQENTEVWSMITRKWKRLDRSEGWP
1363	LGHNIVGKPEIETLFNQPQNQRKVSSQICVVASNPIWIIDKKYLKKGAIDNGPMHIAWYANNDNDWSWCVWSCSWFRCRDTCYQFNVLMSPYWGFLQLLTQMCILDVLNCGWRDHPGYPAASLALMSDMEGQMWRSGAMEFPCCLGNLSIWETHGVKTITQPQEFGGMVIAM
1364	RWPHYTPDWWYWMNVHTFICFEPIMMGIGELCNMVTHILWVHCMDAGVWLRLMDETCWDCTHLPYYDYQIFYEHISQTEWLVQYKERTGDKAPKSRMCHMIVMDYPQCDIFAYFVAFHQFPLVFTYPEWQDSRDFMQWGEGEVNPVINCQWILQQDERDMRNIPCKFHLRLY
1365	IPKKQCPYDIGNKHVRPEVMWPTTMIWAHADGMIQFATKLIGTWNDSPSKDTKEISEGHFWWIDHQGLVAYLRKQHSNCLIQVSCMLQQKPHTRHVTDVCTMYRAYSPYWNAIYGLRYSGTEVDEALTSTDMLDKYRSDQAYMNYNWELSNLTQMLKYYMYPYLNNVWQVEP
1366	TNQGKFFGEETPEVSCIETTNGNPCNMYLFWVGAFSRCEIFGNRTLWHSRQFLGYMVVIPCCFARVNFSQPQSHKWMTAYQQQDKETFNACERFCQSTMALWHVCNPSSTISMGMGVKFSLEPCAIAYRDVKVVWQFRSWNFGCCKWKHTMCYRHIHEFCEEEIGDFTWWCC
1367	SRVFWVMDRWGIPGVKAHVDMCSHDLEQFTLMNLKLWDFPNLHFEPHAVANHYTRCARVEMPPVCYWMLQFNCIFWLLLCAFWWNKQESAAYLMAIPPAWMLFLLVERIVICSRHMRRAYRPYVRMCYHFRMSIKFRENRHHHNWGSVMGNPRGQAWCKDWVAHRVQPGSIH
1368	RVYHIVWLKYAGHKGRNYRFCMFWDAWQSSEDWWDVSANIALFFLEGDNAILGAFRFMKQAINKPWRVNLFIAATWQNNANWVSAVHISCELENDKPDDYMHHNYEENRFHNWFHENWDAAMFMFQFRTLHCPYNCRDAVVAPHKHYIQSMNCLFRQALGYHREIMGMVQTQ
1369	SFSWCQCTCILKIFAQTCFNTGARGWAITEWMTYFKFDHIDFQQDEPLQGGNTDWEDGATSAPCMGHPGYSGMDMHDIRITQEEFFICVDPSQYTVIENPQFHGSNMYLVEFMDDHSAQWCRHDCKHYKPKYDVLCQDQSNVYFEDMYGLTFGWTWYCSDVDCVESVAFKKK
1370	GNCVEKAFGETHNNRRKIYYHSAEPMEWAEQSAPKVVSRAAENWAMSGSRQSDANRPPQSVLEPYIADYREMILAASIRWISTIGQQCWTNWVQKHQCQNKARSGTNVNKDENAPSAYWMEGDHTWVAWKRCKVYYAFSMEIREPTYLPYGNARWPFNANDWEDYAMNSVWK
1371	CHDMWHFEDPKITLARNTLFESTEVGTFILVWCDLCMDFHQQPSGGNKVEVLKCFHINEGPFIGKENLEYMQYAAKDNACSLHSNIKACCLEHDMGMKIFLWFVWNLHSIMANGISADHPCAEDSVAIFFWIQLICDSQELAILRIVTWNKPHPENSDIFKTCNKYWSETPR
1372	WITFCHNLQIHQFPTDCNNMENDWPWRAKAWEEDVQHTVYELEFTYSCTILAQSDNNYLRYDFWEVDLRHWPWMAKWAPRLNYGMYYVWQFYSGIYHFDNQYDDHCVRYQQVFHVYMGDDSFCPRRVPYFENAKLCNEKTLFGEGRHVRAVVHWYRHVYSQELACPCCHNVG
1373	GAYIVIINPITTNVREPFPIHQDILYKCEWHNGNYGACKYFWIMALFRLDVQHQTAFHIKEITVPWYGMMLRCNWPNQFSLHHLSGMICNPMSFFKPSIHVEVWTYFKIPHFGNCNEEAHDLNYKNTCWITFYHDFCDANEYPHDFNQPAFYYIPEVATGYIHVEGRNNNSE
1374	PNYQQARNHQVWENYKKGYTQQMCLTCSMQVNINDGHRQGYRALQSIDRKWNGSPGGFEREDWKRFEIVENFWGMNHKHTVKTAQPWRYPFQNFWWRRRIEAIIPRGWNMIKVDANLSCSWQSCWWATYVCSGNWMVLQDGEFDMIGEQNMWPMMLQPMTKNAWTYDFDCDA
1375	WGWVVGMCQTRKTKNLSNVADWCMMENRRNSTCGDAFCHHESYEFKNENRQYASEQGMDMTCHNSEWHIGMSISTQNRCKNAKRIQPVNGMRYMVEIQHSMIVVHIWAIDVDENHWMETGWKKLMNENSPQCIQWWIAPYIDAGYTDTGHENFCVTHVNGCNEIWKPDGLIA
1376	FAWKDRHEFKCWSVTYRYSKPDTCTCMKMMCSSKTTQLGFTSMMVRCIHDFDRAEVEHRDEDHYHAYACFEVTIHFLWVNTNGTSGENDPGFWMSDAVHLWWRKSGHLQEMYQDSDIKMGTYTGSCHVNWMMDAEWIARKRHYNEAPYWKKGCTPAVQGHTHLKCPHFNRPI
1377	WYKTPTFTHGIHHRSSHDAYSITDFRETWARSWRGGWTFMTHFSHIFTRPLDFNTAPCAFCSQKAPYARNKIYLMPTISYFKDARDRWIYCRRWCGYDLVIDCSPHHHLHEMWHNAQMKSTVKIFMYQTKQNYEQAIAMMLQAIYAEAWETYWRTMPWLMMLTKMYAFQENL
1378	YILIWNIGRDGLAAHFLTLDETPMYLPNLVQMVFTPTHQFYTNQCMSHIVWQGLRMFHYSRYKKWEWQTEWTRLMYKPAEVTDYMWGEERKAHHCASSAMLTHHPLGVHRVLAHRPPRGMSQAFKNITKAGFFLVWDQEYMACQFWFYFLHFDTFQRSHGWNRFYYFKHGLV
1379	ANPGLDYCSMEHFKEAPACSRWYQFIFMSTLQPERPIKELKVHMNLWRLCTTSTKTSEKPYSFWLVRKEHGVEPCKHDYCAYLVKKKFLWNKTWPCVFPLHNYDEGVNDEWTYCLSFENSPWQICPISTAFMMVDGTGQNTVKHINMRLCRFVGCPVVFISFTWHSARDVYG
1380	YYVTIGRTWRHSNHEIQNMMKWRYMMQVQSPFEFTNNNWPIDMECPANARMYYIGMYDCAMTGTVGTQMNPDPWNDWDDIPFDVRNIDDTSMFMDIIFISHEQRFLPEEQQHWHMFDNVPDHQFACSFWDPLKKAVRRFHLEICPTNFFGTKKVVEVKADEKRQREDCPHRN
1381	RSRKIIAQKMRVNTYIYYYSQIGPGQCMKIDQMGDPVPLKWCQNDPSEAEKDYATFWIIADIEGIIWPAMRIAEWIEALNQAECFFECLPIYKVLGVFLCYQIPTTNTAFRDRYVCNQHKMFFDNWKPCFLASDRSNCIPQPRVAGLTPGQGHQLNHKDPRGMARTVGQLPP
1382	KRFCQWGYLYIWLMGMMRMVHTIWMNPLVCFHCQIKFPTTPPLCQSWHLPPNRLNIYFRHFPKWISMYSERGYIDCSCRKESSHQCDKPLPMNMQRGFYSRTDDCENEWKNMVRKHDAMTFCTRMCDCSCFLCDDWNKDRYMGRPANQGKYLGPGVNKVDANIQISYLFWVW
1383	PPPMPCWGAIYQAPGPDMKATVRAKKARKCQPSFKQTWGKANHDRSKSSPWFNKIGETTYSVNWYAYKIWMVHTYNKCITNMLYLAQTLSLLPYLEYNHTVPHLCSIFWSPDIFTYTPYFSCPHWYHSPGIQNQHPGCWYLEEHFMLAKYCDMITCLDVMLQAAKLYGTRIC
1384	RIAAAEYRTQNNTFIFAVTIWGWFSTMNPHAVECAKYHSNKNCPRLDLWRWTSLVAMTCDKCDACVWCRIHYNSPTKAGYWYHWKAWPMFSTCGTITLELHQQFPYACSPATDFDLVKKWLRMNCRLCEMKEDARRDVVCWGNRDWLPGLMSWWLPHFHHKDQKTCGGAGEI
1385	PEFCVYTGSGKKTNWIWESKCGHGDHGMPCEFEMVWGLPPEVVVMEEAHYPNNPQTDMQSTKPYEQDVHFHRNEHSILVPTIEWHNNNAHFQRQFPLILSGHKCTADGWGWRFFMIKWDCDGYVPAACSTKSHRRQCKCANQLKKDKITTKPHIQTPEFDVYKAAFQDDNVA
1386	AWGEYCRRPFSDKMSYDWKNQNDCWNNYKYMNILSFRINVEFVNCPKQGHYTCHYNNNFVGYRFNAIHLRGSMGFENMCHFYETYESGYNLYGCNYEEDVCMDEGKYMNVHNQHELWCSHHNYIISIFAWNTPTTASLSTERPFSKWPANMLWWRAYLMFIWFSLQMEVSEA
1387	SDVKDGCMMWVKTMTYTWYFEALNHYLWLDFTSTPHSKFYNFMTILKKQIQRISWIQVGIGHNVMPHAMFRNHMIKQIDWFQMHQIIEGSIVVVIGAKCGDWKEWCEQLRQLQSKGCCWGFKDDQTQNIQNEQEMKNARGHRHFFYFHFWIPTDNKITMMDELGQEQKYQHA
1388	VECRLIGLDPELWCDYHPLLCDWPDTAFECEMWCRHDKAYGWPHKCINGVKVPQMPVVDALWMHLCVCQVVNGRQRPRMPMTFWHIGSWGMQMQSIRMVQRYHKQPPFFEADWCIFHYSHKDTKGYEVDWEKRSEALWGRLCLYVCVSTHSGIKDISPQLYSNGDDCAFQIT
1389	LPYPKKIHWGFASDDNLYFRFQNAQGSVGAGNKYRGEGTLSAINIDTDEGYSHVQMFIETWNDCWHMAEHRVGPWFVCFPPSVDWIVMCINLTAKECGRSREIAKRPMFQYHEEVLNTKWACGDIGKMIEYKSITIQFHSPNSVEKAPHDKQKFKEVRWGRNAWQILVQPFM
1390	LQVNIKDTLKEYCQRSQRFYWQDSSINYNQDLYNDIKDNVDLGPGYHAWGHSELNQYLFDNHFITIEMDRGIMQVKIYPLNNSKAKAVQWMEHIMFGYYMVHSDACQFHEENSWALEKVRPYEPNVVTENLEWTNTNSEDWCGGYYWYFQLNFESYTTHTTWLFWELFNLSK
1391	SNINQPVFVECIDTASPGQWVRKHRTPTICGICVKVKTLAHTSRWCHNPEYTSYSPGTLEEWAKQYYRMVRPCVKRTKGIVPCIKKVYGDFETYPQMQHRLQTEAKRKQHGQCSHNTTQEECTDQKNGVKSSDAKTCICYRCKTGLMGHFGSQFNFITDLCVVNGMWEYWAG
1392	KNCPTHWDNAPKALYMGHYELDGVYARIQTSDYEHSNQKAAWNQTDNWTVRPNMLVQPVVILFLVWEWVEMWENKHVNDVTNWNYWECDEQDFLPHLLEVNIVRISFKDPMDIWQKPHCDTGVLRGLSIGECWNVCFNDYLMAAWPEQRQYDVYSQTGGNKGFMTSFTHHDF
1393	HKWFRGSFPEVKDFSDFHPHYRPCEKGWGKRNKQDWKTERWCQQVYQHVLYQMFIVFHGCYFINSCDRSNMSKGPHGPDPGEQARNHRWFHENQDWEAPMFTGNFPKLKEHQGICNTGYWYDDCVLDQASWRAIPPKQCWINCMQDVFTGIDGDGDGATLVFCGVLCSAVHG
1394	YYYKSAGKDKIDFLKSECPRNPKGGNCEKIMRQELHIRSPSILRFVDMVSFIRPLPCWQHGTREACGEPAQTINNICNWHCPVYHNQFQKDARPILGGTDNLIGDIYPLNRMTAADYYSEHKDNVTWHTHDQCMQPANSDVVKICHVYRQNAKPHVGCDWCRWIWCPLAAIF
1395	KHCVWMCTCMRAMGQTRHWAHLETTESKNQIKMAICALVDNFAPSTIQKNTFHIASRSNLLYIKMQDRWEMISPQDTQHTRRQHTYRFLVCDLSKLINVSHCFPTTCNKEDDTQETAIEQGFEVPFNVPYGFYEELMEGPHLVDYDMKANCWKTEWHNINFNRDGELPEPRY
1396	IDDENIDMFMEPGSIQCWNWLRHEEMIWEHMAVCAPWFVLQCTSISMFVCENIKKVWNVYGGLPKMTYWHEPLPWSVNFKRIYQECYLIESWFHSPGVCWNSLVSWTFRPDWLRATTHMYWRSEDAKYEYSEVRPFFFVTSGSYSQALYWFMRHPEWAAIRIGEKYSYSCQM
1397	FMKWFDRQKVGSHAGSIQLQQHRIAFSVYPCCGKCILATDVWEWDEGAHKQFCRAEDFKQANIWRKMLTFNHNSLCMRTASTSPCSFVQNEAYWKCVTHQNHFSVEHQVQDCPWIWQCDYIPTPMCGSICNFIDEAIQESHCCCTEGCWKASYVSFMHAVNFNDGEFRYTGA
1398	IPLRLKNIFHYTAKHAMHFGWPPARNSPMVRHDSQYRYKISRPCECGKHNEERMPFESLLVHCRHDDQGRNRACIFQSGESADTLGVCRVTRERPRLYTEHICNPSGDQAVEDSDRIVNEHYQYIWRVPACKCAMLDLYNCVHIFFISFETTLTDPSAATINKSAEDEENFG
1399	KNRPMKRWLNWLDWSYLINPELIGEPDCARKGSHNFRNMKPQADCNWCYNWQWRFNHFLVSCRAPYDYYPYRRRSAYKKFAQHEDADVSENWQSTPSDDVDKDIQDTRHYMIQGYHFFFTSFFMYQRHWIILWIFKRIRWEWDVTLLTRHSWANVICQQQSCYMHECTLKVE
1400	RDLQVCSEEGTAGMAADAETAFFLETEIYADSAWPFDSPDPWMTRPEDHLHPMYKFSMEVAWWFKFTGWNYCKWPHEPLEFCNFGSGAEESGFLTRDWDIILNQNHADDEVDPYLHTSSAVVAWIFRRRDPQKSNFYMCTYKVKEHVYNYRPPYDEYSSCEHMMKNPDGACT
1401	FPECELALAHRLTMQIHCYECWLLEDYNPFMQEQRRRWSLNKTEHPYDKHMSDFPQFTWSAYKNQLGHDPKDCQRHRAKETALPRAHKHFEKMNKSQYMMCYDEKVPDVHWILEKDRPLTKPVIEQDTFRMKCPFVPHIGSWPFLKCTYSEPYNITYAWDYGVPPDSHAIWF
1402	KYKDANWKECDFYCMSVSLCKSTPDPPVPLAQDPAWWTKRYYVWCTEDHHAAQDKAYHSNCKNRWWNCEYPIHMKYCRDICMDVGGLCEKRWTTHPTHIPSHDFLSTIVGYRDGTSWWKEIVGIDPAELPTIHEFAQYNFVLIHMWFFTFHMSMKANGKNYPLDSKFIPITR
1403	QVFRPSYASAIHSKIDCNFSKAARDLVPWQLYQGMSSYQHYDCLKFNQQKPMYRWVIVGIRHYGNTMDARDHACMMKLQVWHVDKRYRPMFMCQKGPNQDKKWSIFFKRICICMNRLEKEQIIVFGAMFANWSYQNEYNVVVYTIMYKTCQKAHIEWVTTCYWHHEIIGMLS
1404	QIWEIVSHLFVFMFEFLKTESLIWYEVTEGGHQCIMYDVCSIFDNGVHLVPGMVWWPMERFSSMYQTTFNCCQFYQNYYQVPGTVMMDNGKSPHPEWNRAKSHSFRPGKLLEMTICTAALIIWWICNAYITMEVIQYAICKHLHRQNRHYFYFNEDEQYFRWDWGNFYSDYL
1405	HTCCWIQSGEKRVINWEAYWMYHPAKDWNDPWEFQCQLWNHCNTWEDPQTWLGDRMNQPTVTWYMEINNKECMAAFGPVWNEKPHGNSSRINERTAPKYKQDCCLMDFGDRPWAMVVKDCLCKRMMYGEMWVLGSFQRMTTGQCLSASWWDGFRSFHMHMPYVIRHTEMSHR
1406	RTRDPNHDYTFAYGGLDDGCWLDIGDIVQCQDQPLPVGCPAMHCCSQLRICAVPRCPGQRMFHPEIICPEKMTIVQDDDHFFICTTMLNSDDHGEFQWLDPLPQVLKPANFMWNRSMNWEDAHYTIRIEAFASNKQFQRWIHLTGDFTCLPDHPDMRDMMWMQSGLHCLMHK
1407	DMKWHDSVEYPQHRDTLHFRSVCGIRAQMFANCKTCVCSHAYYRWCGMVGYQGPVPNVWMSLQDPHALWPIWRPAADTRKAELNMQGFYHMWADAMNHSHSTMCKGEQKKTVRTTHIVVKNQNNSDFLHLRFPRMSDPGRPDEITMITEDNNMLTKFADPRWQIRILFMKCG
1408	GMNKGHYKDFHHHMDDHWHRIESGRPSLDQRDTHNGGTRCDPQCCDPITHKFHFEDIFMEYWAPWYVCIPTWLRTFASETVLVYFTVFRSWWSYGIQSMWCWFHNEVEHGWPSRIEPMMSTWYNMHTNDYTHEVAHIEDREKGVADDVFCIIHQRINELRLYMCLKEVYKTT
1409	VRKGLSKSKRDTPMGPWMTASPFIDMKPACHFIWYLWINREAMNEYHYDSCRMAVKRMGCGSGMHKDNQWVHGQDQTGDIMWTIRFMEHLNDQHAEMCYVWSSLYLLIIGFMKDSSGVCDVTICIKSCFYKEIFMSPFVGINLHATLYYETKAPYIWNKPPMMTMVREMLKQ
1410	EFRHCMFHWWQDPVYFCNWCASWRPSPMWVRGVCQHHWFWLFEPESDIHIKCDKYDLVMILWHKKWYSCYQRTGWRQVSWHAGCDHVLRQMKRMFFGMITENWEWKNRWDGYCSVTNKHFGNMYCAAGGNFLNWPGKRIVNLFHDDFMYIRMDIKAMLSGQLNHRIVERNRP
1411	SCAFFIGKIGEYPLPLGDDWTETESMWTTKNFYCILGGFCYTTKWIPRHRWWTTWYKNALRGQVGYSSEHPGVSCGVCYDVAMSYTHFKAMWPQAPIPEYGFNWDWWGNNLHRVHMHYMASYPEEGYFAEEYFPLIWRNKNSQLQNQMGRRGDDQGFSFWSTMAMLEMACWC
1412	PTFCPGYDHVQGHGNKPWRNMWTGALYFQFKQLLGEGIMCACWFSFWQQPNDMVQPEKFWGTPRLVASCQQDKDWGSDWTKDRELTLQPCIKQQDTQLVINRGDRFVHEFGYNVKQYFDMHSFMIMFSNKSRGNPFHYWNQIEQFWVAYGFECGEPENADRNKGNEPQNRKF
1413	TACFEAHQTGHATCEGRMYEKFIFRQRMHAPYEPVQARRKDCKRKPQFINVMPLANTIHMDKEMNNWAGMISPGAILFHAWNFNLDQGAIIKFMQFEGDQRKCMVNQVTSSMTEGMPQILHFPSRFRPKHVVDPEVREFCHDWPQDYIIWNGLIFHPRLPWWFRHGHYLGQT
1414	GVHQCTRIMLRMIDHSYKNFPGKQGHLRVVNLCATGESPKFMDTRYCFDNPTKHLMRKLSVALSINNADAPLEWCACTHTMWYTDITECSIMYLSILQDPSTNGRWPVMFEDFRDEHRCHTCKTDAQFCWRRHDNTSGMECAILYHPTINKFVLIKHYRPNQCGCTTYVGGI
1415	ADFFWREYGPVQACMPLSMAACVNRDVAKVEHNTEWWDQQSHVTKYANPFFRWFQCFWKRFQSTRWRGAVHHGKGDMLSAIEMLIMADALPNRYQRTYSMFFDAYFKSETPVAEVVRDWQHCMKANMFSECTVFEDDCNYRMQHKYERTLEVVFYYTEKYLWMSWCIKPNWD
1416	LPHLSTTGGRNSQMMGEPWADFPWDWPFYGFFDGYVAGYSTAELWVKGQAVQTTNQFDLTYFCTTPHGGDKSPRMQNKATQLVGQFNGTKRQPATDENCQACECEYNNGGEQPWTGGGSINWKPEPQTAMHCTDIYRAVQFMRWQCQSIFHEKFTVEMEFQMIYQPPDHSYN
1417	NHVTDWRNTFGWDQIDVFHFTFPCPTHYFVRVLVQFWLMDQCQLFHAGWLGECDEDLIRKGKEIWSWKVMIWGVYIWPREHDAYGQLWRSYSGPGQKRSTQPLGMLAFYWMDRGWPIARHNQLHMWFHHMLQIINHGRASAFRAQMMSAVAPCMMACSHFAPWMQHAVCLEV
1418	NYQDHCTVRVKCVTSKNPVEPFNSFTDKKGLRHTYAKYKYCTLVQHYLHASEDNRILLNCAEVFMNPLWRGTDHECNALQYNQLRWWPNNDPYRYWSWMPHFDKIKLRMNPTNSKPYYYWYHHTWCCSNFKYKDVVRHLVQKIERHHDASYKYTMSGNYWLQKYNHFISFSW
1419	QNQSNAGFGVSQQGELAGWYCVEYFHDTIMLGIDKTNWWNIYSWHPKFPPPRKYHGETHEFFWVRGDMDRLYQYPCHQMSGSMLMAPSGEMLFWDISRYQGIQNCHWPILDSHHYSDASSRRNKMLDHEMLVLPMWQWYWHDSTWEAFIEPLKADSSQHRLAQPIHYWEDSK
1420	NIMPPPGFHLPCQICYKVTQTEKIITGWMLVYIFNWRDMDAFGWSYWGEQWCHHIIALAIRNEKSKAVTIVCFWTKIYRAFNFRKVNWWKPLHTWAWYAGPEPDWIAIYHHMAWMDRHRSQESKTNICAKCDPHIDSTIHVLQTDMLVYKYLFVGYHCWLFFRPLAHDHPKY
1421	GWCESPMEVWAWDMEKVIHPSRDPHNMSVKTYVLKTDHGCGFCTKCSDYRDKWMSWLNNCYCMRQHMNMHNLHHPSIIWLHVSKRERVAMFGEVTLPLDETAAYAQKSIQNVMEMQRRGKQEGIRNMWANRHEPEGSGFNQACNGSKASKDNWARIKFWTNLFACRLHQRQR
1422	RQHCALNISRAGGEDPDRTKAACIKNHMTKPLTFPCDCTFHQPAHVATHYHRTNVKKLCLYLQYQVHLIDYNWKSKKWIYQRDQCDWWDMNLWRPSGMHQCCTYYPMIKFDVHRCYRQRNCNPTEGYHPVFYDTEKQLNSRPGKAEPHPAMEMSILRPYSFTRKFASLGMLW
1423	KGTRDMNACIYYHMFKALAYGDGMWRMTFRDTSDNDRHIFTFPMNAAMILHYHYERLKYMALGNLMKMKQGMTRDGIHSEHIDLGLYMATYLYLLEMIQACYYIGREQTPTDWPYAHQNYPYIKMQYSEYMRHLCIIVPSWRSNLKPNWCSYAANWEMISRCLCPKCIFHAY
1424	SQYESNTPWNKFCTNPGFFCMVDNEDNVHDVAWQWGQCVTSSYTQYAMQTVPRFAPGRKFLWEQFTPYHTKWMVKWVQAYIGVKHSYGMHWPPCAVMAFPVRIAGDDPNSQKTKCCCECASQVQQRALESLMQCMWEMNLDHEQATHCVHKPDHFHGMDTSKSEQDWTNNWK
1425	VTEGINPVDMPKKESFDSCRGYRRLKPDYWSANLKAREPWYMRFVLMLDDYWYPAHCSPILRHLVHTCHMAIDHTMQDPDHIFKVMMRRHVHSWITRVWIKITDQNDRHFDDMLECAPVVINDPEISFFRDPGKKWGPNGPNEHYPFLKMLQWCYKRLKFMNMPKDFTKHID
1426	YQLQGVPVPKECEHSRKHEPQRCLTPQYQNVPEAKCIGESHPMRAPQSQYIITMESGYPNYHNSTKRMVECGFAYHKMMVHFHLNCTDSFVWIVFWPYIVMAWMNKAPFWISNPAHITFNIYHNQTKCWFMSPQRQSTQHSWNLVTSTTHDSSQRCTWSNMCVFWVITIMRF
1427	MMNSMRIFTDDMQQSFLWDQLGRKRQFHIHSRYTNIPIAEMSTERFVSYDTAVQDNRGQPNWLYDRYGIDWWNLRPHHINVKSHTTQESGNTHPSMTVGSKRCQRWQVWSFNSSHISICKHFMMDGTYAGCKGQWYLPCNKTTKRLIEPSAAWYCEVPVAQHFDTYEDVIRR
1428	WINLTRKDPMAMKNCTFLDMYYDTWWIPWQEPQPSERLAGSNTSHVYFFQWWPCCESGDYTQWNFTMSKSKQWYQVKHCLHPFPKKEFMKMGYLVSCCQHVFCWTVTGVLMCKTPINLPHSEIACTKWQQFQDEANKQGFMWPYPICHTNMWMQYKKFFLHTWGGMWFINLA
1429	CECDHWINSIQCASVKYWWMFVFRCQSIMDWSHMQSRMEPPMSHQMGMFFRNRVGDSLLTDEWARSVKGMCVKHCMFTRVNEYFNFHTEAMPMCETISMAFMAYMHWTRFVKGWQSPGSQVHQEKDTDYNCCWFIWLQQSFQTTWHTPGLTFSVTIPRAQWYHIYHRNMRCD
1430	CSLCYWGVENNRWPLDFIFSSYDCYILCCFELQRWTNLHMSYVRDTFCWMQYSHWMFDVRGPGHTGAFPHVNEPKVAVAHACLYPTWPLFFSQHHCGGWFFYMMYRLTECAKVDQHQKIKGENMWREPLIECWDNLGCCEYQIAETHWWWYANWIDKGKGFNHFTAWMSLVQ
1431	TGEDSSPVVGHYRSFHRFVQGHHWELFDQCHEHMEGMIELVNCFLFTWHSQSHGMMTSSERHHQNELLNAPKCNETRLSAWRFSWHIEWFHIARGSYVNCQMCNMIPMKAMHVWHPNPLTDFKNQERGHEAAKAKQKSNEGDQARAMIALEFAYAPLPYPYRFQCFKHWLWP
1432	RLRDLENVYFCNKAVESLCPSNDMNPEDGCAWDMCCFCMSGNMDDMYHAGWGDFVPYIMLFMGPEDMSYKSTGSLWQLKNECLHWPIINHYCLGCCILPFGRLGTWGPRQYEWNPRKLLSPCVLKVGNRNRQISFQHRCPVNLGMPNETIKRMRMTVFFIWREDCHDLCLCK
1433	DKNHEVCMPKFIEILTQDKVCWIPLGHNPRANDGGNDIRQYFRGTDLYHKNRADRLVGIMWEHWKAASTDPTEGMEHDFIRSRRRSQEKWSRKQHYLFYWCCIQLAPPKSNFNIQVNVHQYYRFWNIFHENYCEETSTNPQPIQCMNPDHFHPYWYAMSKHTPHRNFHRDCM
1434	FYEWRQMSIFSIMRHSLVRTKWVPMHDIYQPSPYFGEIMVKSMVSVPTCSRRARNSCFHAFPNMDDWYEEKDSFWHDDHQAPSWVLVHGNNFWYKTVVSKHTELRQAQWINHGWGRCQMSIGMPPYCLDQWEMEKGCCHDRYDCCVRVQIFKPMENQYQSPKMDGSHVRWEK
1435	SSWMFIDINSYGKYPNLGKKTLPDSEDTEMTCDMYFMRTRDKKVWYCVKVDARDEQCTSPPNTVWVSSPGDKLTRTKSGWATREWWNMWFFTHRPMRMLKMHETIPQSTCVHCIEYEEENYHCEQETKQLLISFRNNRCCWKNIVPQNSESDIRYSWLLAQNQSGDYCREPY
1436	EINAMMPTDDAHRQGFQGSFASPKKHNWDNNQCYYQISWYQRMPWDYHKYYDAKQAWCQDGQRTLQTYGINKLTAGLPGEKTRTSVNCPLKYIEFWWDCRGIWYTKWATNRVRERFNQWRFQIPWYWNPATQFKMCRTSCVMCLYGIGRSVRCNNWIRRISWYGCYVGQQAY
1437	WYYWQNFWMVGYFKNQKDPVGWGSMVIDPTNYYRGVNMSWQLTDHILWDPCAAWEVESKKSGIFLIIHLFQNRTYETTMFCGQMFFTDAVIDMVPGPVRPAWFRYGNYRAAMEQFLMNARRLYYWPLHISSVVTIRIVKEVFMTVDEAAFSRICYDTLKLDKRSWSHGIRES
1438	HARIFKSNYNTSYMTYAMGIGQGLPWPHYVIEMLGPTSECQKEMPQLNYYHTKQHNQGQEYVKQRQFNRTQNQALCPICATQWPSNWNKKRCRQYWQSCTELLHYHFSMYSVYEFMSLSQPFYCVPIYTFRQQPMMVGGMIQRMAFKYNPKVDIIVTDIWTQGPIWNYKLVI
1439	MVARLKICMTCQRYQRRCLTTARHSSVTMFNAYEEKNFAQDDEMQSDKVAKHCYNLRIFTVYEFPPDIKGTYAVHKHTWFDNDQNCFSLTQQYPRHFGPQENMTMADRKLSTYSVEHNIICLHFNVSFYWPGCYYEHSHVTLISLRHVTNWSKSKPFLMAHRHTEYLSYFIL
1440	CMFWQAMGFTNIHNPLMEQPGHNFDLPIASSEGSAETSCLLVMKYHCCDMDCEKVPHSEDNQGRWTMRLLASQGENFGGCFGKTCLFTVEHWQRKLQATQRHRTSVEVYRAAILMHVHHKWESFFWSMFSWLHTPQVHIEGKDPYEYVFLDVGCSAATFCEIECTFAANNLI
1441	TNWYDPDRPVWWFNYFAYSNHGPASAESEKVITWFVMAIMNSRFRPVLWIRHMYKKFAETYYANGVRDHTKRMNIWQQPHQLLAWDISEKEGIKPGLSDPPYPWTLQEEGRCTTAMVPSMGLAYESVHPYNRYCVMTKWIEQVKCWWTWGPRIWVCEKNNNSSRNGNMVAVE
1442	TYCGLEHDRGSSIMCQVMQSIIKQEELDERDYARWNFFYWTKCFPSMFPAMNCSCHDGTCQQWNWGTFVRFFIYTKSSSSHCTEYQTQHQMDAWTFAPTMNICPGAQSHAWWGCACNFVRWRRDHLDLRDLWAWMGYGMGNKMLKSHQVMIVDNFTPDVMLCQHWTMNINYE
1443	SDFWPSINHLTHWEGEDWWIFKWMSVLNCQCDGPFETSCRKNVEGSTETHHTLALCLWFLCMCTIVSKIDFSAVCQYGGWTQTQIGYNRTQQYNFLFLQRATSLERDYDETQYIGYNHWHWYVNACDFIARVNCPSYVTPCAQPCITCNHRYNTWLHWMRKTAWMPDEHFIF
1444	GITCQPGWMMIRHVPKQIHTPRHMNTNYGPQMAVTQVIGNHNPIEMDCMYQTSDIMQPSNKRGMMGDDFNALQHSMTMMYNLNDVTWDRSFDMAWSGRRDYKDPDFFYCINFNGERPFVRTLANCRSWPRCNIEYLVCIGNWHFREMVAHNWFVYKNWMKPPCEDETCCDRM
1445	HVNEQVEVKTGENCWEWNVVKPKQFYCFTDGPTCSIKVLKCDVLDTCVEPRPISSLANDQDKNPVLSVRHHYCIVIDIVAHYVIQPEPRCHGQEELKSSPSECCLAKATDNIHRYWFVDHKRWFVSMGGKCNCHPFNMYKLFWVQIEPKQIGFWIEWWFWCWMHNYHEDPPM
1446	VRCPHGDCSIWHFICDLTLRAHDPAGNEIWDYLRTGHYDVARHYYARFQMLMFRCQMTHEEMMQPAPTIPKETVLLRYGDNYNKTQYDPEVSKEGYMMAVCKDSTELNNINSHNWTMCDDPVYNCHPTHWPWAPDTYIQWCYMMMLDLDWMYSMKYIRPREKDLYCRQWHWS
1447	ALYKANYICDNVAHAAPRLGKQPAGKILHNMYAHFIDYETIFLVCKHSIMGYTRVYNEGFHSKGEEKCQTETNEKNSITQVKNLPPPFWDHHCPFLLIPWMAEWSIPDSDKWPAFSFHCYCSHIDDHELYIIINRWQRFCLCMSNTWDLDEQQMRQGFRASHDCDRGIVGHH
1448	VQQFVLMQYTHNQKMRVHALFQSGDMERDGQPVNFIHAYMHLDHQQEHKVETAIIMKYMSRKKMWSFIKCFPVSQIAAGTKWAGYQEHCISWKAGGGEIPYDGLTQGDQPPAVMWHCQGDNKAPEYGLVCQMIGPGSVQHKCMNMGLATDQHQIGGIDQTSMQKWSEHWKQP
1449	ETPSCLPFHWGAGSVHQCLLQHAQVKPMCYIKYTCACMSLWLTHNYMNESSYQPRRYTFWSEMLILNWAGDDIVWIQRFDRSHGYPNSRMCTSWMCTWDMPWWWWINEHDNKCSCMLEKQNRRENCEKAAPKFMYGGHAVTEDQNWDLCIQMISSPKNNQCTVNYFFCSAHD
1450	QNLARCYQSRRAWVPSPTDPCMVSVLVENEMDHWTRQRMRCSCKPQEKWGYYCCNVPKPLKCACMGHVMMDWFSVHCRDFDEEMGAHYHITYFSFRKIPFWKNNAKRNEHFMTQHLWLNLGIHPCWRYQIEPMGESMNMMYYNWCHEALDEGEHIKDKGRLPLTERSTLPAH
1451	LIKHPKKFISAVVWNSGCCGSLVMICEQPTVQAARSVYGRTGSSTHQSRCWWRDATENMYQIYRHEDDWQNQDSTERPCMFGVIVPKHGQRCDWCCPGEWETVQPEDQMGCHGPFFKLVMEWYRIECAHWLAFWKWCRWCKVAMWHKCLNPGLCNKWHNQSCSAVVQLCCIT
1452	RIHRVFVVLVGFKVPTMAWPWIVPGLTNCMFTVISGRCHWFGCHFPQVFCLVWNDYPMFEILSGMPKLISDNQTNTKGCLYGNQIVGKHWWCHYQMGTGTNCCQAIHNAFMHSKEIPPCQKLTCTFMGTMPFFFRMWCPHKLPSAVWYWDQYMPVACGKQWQDEGYKVQKLG
1453	AADKDWAMHLMALLGCGAQKERCDILMNSFDGVSLHQGQCHYFTECFSNWRYSKGICGRCWSYEHLVNHKYVTWQVDTKTRNLLYNYDMVMMHLESQNDRMAPSCLLDLLVMQHFGCKTFPHHWCAILWIMCSVQEQWDCASFLDDQAWNDKDTDHFSNCEAEVFSDSMVAV
1454	FGLASVCKNTFVFPHRVPYNEPDCCGTIDTQCACIRKCFDRRWPEFRTNMMWIYTFYTVDSQNTPYAFDMARGAGGAEHTDCVSLSLGNYSFCLYEPQFCHTWYCVRQKMKLTIKGPQIEALWGYRGQTINPGPNFFSKSQFNLVFKHAIRTKVCWYWINESKEHKMHGTQK
1455	EILKHGEDKMIGKAYCAKIRGWMFVKDEFEYMDEDVANFGVACIWIFQILRDRDKHWNPIFIRETNVNGFYQNDAYYADAYNCGDDPKLEPGHFKKVIEVMLGKWPHRCKNGRCNRIQPMLGQKINLNSSAFDSAPQTMIVATFCCQVPMRDNLMPRSADQGWSFMEMMPQH
1456	PHTFTWGIGAMCQKQNRDCHCITKRGDLRYYSDMMWNIFWSGYNFWEMDNKGVKTFQGTDESVDAQNCWASSNKICVVCWEFTKLNFGSETLYPTAQIGTPMHCMRIERSLAILVPAVYQCKYWNNWIEHAHDGVMAHTQIFTKSGWPYQVRCHRVTRMILGDICVHRAYHF
1457	QFSGNNHRVTTKKPNSIKQHGQVSQHSWWIWVHQWNVKKNNKTDLYNQNMITSELAKTHDISSCMLLAQSVHCCEHSVWQQRYMFEWNLRHFQNKFKLPSEPYVEVTNCTFFRAVAPKSKLKCLAYYDTSMDSAPHVFWWPGPKFATHAQLTLKKTKRMQKSMKPVAASAAK
1458	HPSFKSPGNWDNDNYQENDPFCARPEFMIYQKSGCNKVEWWWIHGFWHARIGTYWFWAQLTTRGQFDQPHYPKMPQENTVESPITFCWTFELQTLNVSAWHMMYSNANAPQPVERHSNHGRSPDEWKNSHRFKDRLTGFFGQMACEDKENKGPEKEYCMKLSDEDRWFFNQA
1459	DSTRYRPIAHCSQQQLALIPEPCGDGNDDGPFDACSHGQTITKVFIYGKSSWGKHARTPQKTEFHEKVDWYIYFVFWLIRGCHCDCMPAFVGYRERESNACCVEMYYQDSTEVHFVWHNSDENFNEIACHEFPTLEYRKNAVCFHELRMCREDYGGFFACEAEFRLMHKDQK
1460	QTVSQGFGQWDHTFYELPHRTRAVSSEARVKNSEMIAAWSDTIHQCTCWIAFISHLEYVGHWHDLVEYNIIDNMMRQRIKEDIFFSHNIQKFPDLKRIMWKRMDQCCQFPPDVMKQWQQGKNGNFYHWWTVTKCIVKRNQGHNQIDCAEPRVYSMGKWMDHEGWHAMFYTYP
1461	QVALTSEVYPCCCRHWHGSSDWWKMPHKATARLTAPTIFVVNWCDWKYHITFPRKICCIMQADQHGESFWPYQAIDILWLWFNAWVNWGQMAEIESCGPFDFPESPTTISENRYTEIAHWNKLVWTEGRFVRKRYVWNQGCKLRHGEAQPEPMYRFQDANCRMKRYHPLWSM
1462	VRKTNDKIMHNGDFCWMVISHYCSEMDVRITCTTFTIHFAQKECSYVPKQCDAMIIKMSELFVMNPCWVECHFWNYFITQCGYVRKKTEKQEYDKAGADTECAKEYGRGVPYGYPCKENCHVDGYNQQPFSAVKGIKLGGHCHTTPQLHNDPHRKMDSFGKESNYYVVQQSW
1463	IHWLSYFVPWHDRKMSYFRYAAVCYCCHLAMCSPIEPNGYHCMYEQTNPYKTASVKEYMHNMGDWFIFNVTNHCVFSDKHFNTVDHMMFLHYQYLMMWKMQHEACTQNAENYDITKKVQYDGVDNVFAAIDFWRLHQEQCGPQRVFNMEKTGTMNRTMFQFCQTYFQSAQCS
1464	CMCWIVGGRKDANVVTQQHENDFSVGQKMFDFHKKVSIFRHIEMNQSQNYFKQNHWSYTFCLLDENRYKPVMIVGATEFLSRFWAHKDMAVNVVRWQMWYTRWSVYIMIAMELISEITIQVVCTLWIGKAMEQADTKQAATGGFIWCHMMSEPVFSGSSLYAKPNSFERNFF
1465	NSYVWAICPNEWHKPIEGHRCQVKLGWVTLWSICMSFDWINEVKKLQYGWNGVHQWCSKKLITYWMKIERKFECPMTALKPYSPTMECWPMWHLLNSEFQSHMARFMSQVHQIGEFFRMEETCPYRANTIWQIQPGNLWYENNWWTTHHDFYIMYDPPIGRYDHFDVPGYNC
1466	LSEVAAQNKCFNWCSMWWTQNQSQVKKGIAFNCHMFWVFFYHDRHKWYMEWYCKLPIKRPTLFSTRVMQFDCTKELTAQCNFTMTLIDGDMHCHQWNVRNACGTLTDVMDHYELANCPKKNSNTPHNFSYGFIAQVVFGNWNSHLMRKIAWLKYKHHRYDLDVSDHHGCWNE
1467	PVQAYHVMTLHWNQQDTGEKRNCSNAGNFGTWDDCTRIHEIALRSPNMDKHGEGHVYENTRACYLSNIPEHNNREYYSDHSITSCYDMWNVGWGAMRPNAPGQLAMNTVDTNEFMWVGDNLEMTWTLNSRTAHMEPRFDKDPPWNEHDYIKCWYLYTVCPFEIFHAVCFEDA
1468	CRKKYGWGFANVMPCMHHQFYSVKAMGLDQVCHKRSNAMWMCWDAHDFLSCGPLAQHVEIKKPFCWPHEFKTHDDYYNWTKCFPSMVCVEGAAGQMITYKMEIHQGNCELQGQLKHCARKGIEWWGCCQDTEAGCMHYEATAQQLQQKNAGMIQNKMDNGEEIWAHAWLMEE
1469	VMTFGKFPWLYQKNNLPCRECPAFTREWEDHNNIWTTEIAFMVTAEVMTARMISHDNDTSCRAGAFGATTPGQPHFIMMVPAVQFAGCRHGRLHQFDDKGFEIKEGKPMLQECQCFINHRDFYWRQDDKCCRNGMHSIEYPGLPCMHCPTEQCVAMSDKGDSFYWANGIPDA
1470	FFPFVFQQGYIEDDCITDLDECWWVFWWRNAMESGCIEAYWKMHHKLCFEIKWASFWPWLAYKVPRGWYYCNVASFFVAQFCPKCSADDAMIHNSFWYEIYVSAYGHIHRLRHMNLNQMCHGFWKSKPMEREDGNYDYRTIGVLGQHLGCGRTWMSMARFKIWQGRIQIMSK
1471	AKAQIVGCYGANEILIRYLLTHEQKTIRWLEEKQLTIRQLDFDNYILCHNMFAGVSDSAWDTFLHWQFMAEISMWTCMALRKACGQGMTNHYKTALMEFYNDFLYCVDYPFQPEYYDLPYVIKPCMPKSAWEPSFWSCTSLAHPKPCIEPWHILMKELAVWFNTNGWIILCI
1472	WHSKFMGQISVPHFIQIWVRQNWAECNEGHDCTSSWKQCRFASTHATPNMRQMYFTNQFQWHLEAQCFGAGSRAWHASDIAGGNYGITHGKGGIDTILHRMAVMTKEVAKFFIRWPTCIHWHTDSKIHMVAKWKVFQTGGLMHFYEHGRNTAASTWSKSAEFWTDCRRCYWR
1473	GIWETINTRIRHTVLQRGFWAKAHRMPFWIVLQARPWDLACDMELPAVKKIHIPFWDGEYGESDDAFSYNPSMIDYHKTRQMLWSMHNYHFAYDRTSQPYDCSIIQIKLTGMWQIFDEPTLNCQFSDFVQPCLPVECGISDAQIWGILIIRYLDCMEIDVEKDEQPCEYQYA
1474	VAFIMFCCPPASAKLICPAFIQKDMNDWMRQIGQASWRFQARNACSSLFHYNRWFYETLDQDQPWYWNRRVMTNWWETQMQKGTIADHHQQDSYAETRWIGAPMTCCDQVGFYTIGACRDNDMRSLQKYNCAREEYIVYSPYLALWSCDNICPCLPPCCHPGWDSDKIMPIQ
1475	GAWGFRFMKQQFRKPGVANLRRDIIGNQTYAGMPYQSKSAHTFLNTLWTFIHFWLWGGPLSWANQPNRSIHGPIQNQAFIDLCEWNNRRKIWLYKFQLLKNPLQPQQGMKFMWSNPFIESVPYRYNIELCSTCDTSLINTYIFKQCYQRWVEKGHATRKIYYAIFEGIFKGK
1476	ILQKNLLWQLPEFYTLRMIQYLVVCIPTFGCQSYHNLRIVCQVYEYCNPETLKDWMDNANKVGTVYMKQYAKCYIMKTFEVDGMQSLEWNWMENHCRPVSVVMPSTDKDQFMACERWRKPFIGIHPCSFPMMSPIYLCEHKAGSVQMHLTNCHGNYFNFHRIRVNYRDFRWG
1477	PYGSINAWKVTMSECQCCGIKNWMKRYNCNMLDIFMPRGQGFLWCWHKDQEPMAGRRRVEGDGALREEAYRKSRVIAQISWFWFDGWRFMMCPMCDKYKGIIYPHGASEQEEWWNRSTIGHLNLHLFPNAKCWQMAGFDNTVNLEGIQYCLPTLPSHQFTNIGQKTCYQNSV
1478	CHTYNVFARENLAYGNLCLITVFRKTCHLPIVMCDFPIKIDPQFCADARTRARGVEACMYWFDNCVTMCATLSIWRFQDVQDRTLWNPFNAFVWAYWTTDLNGRCTFFRHDLMDQQKLMTRFLQWLNHLGFDFVIVPRDLSQWWLFFNYIGIPDFICFRMNNGFGSPGFRYQ
1479	MYCTHTSAMYMGIGNIFDLFKLAIIADTWCVNEESHVPCCMPFWQTVSGKKYCSHCPLCHMQIMMDKLSHMGMKIHSYNPHVIVHAYWMWFCTVSEKTMRGEYGSDRDQCLSSNMYFQRGCYVPSLIKNEWCDIRFLGQFEDLHFGCCFQRYARDMNCQAIFYANDARAMAD
1480	DPYNKVRKRKFWKVFHPTHQYWFAFPIDSMTGTLPPINWCFHKQSTMEIIELIGRSMNINSRNMYQRSMGSGHCNEQQWDYTVMPAMPLHMAYTGVWRQVLSPMRWYRCINQGMFDSRMVENHHGIKYIMVWRHTYQLMKVFNMSCQDEQPIQSCDQGPGWDSFHFPPAHAQ
1481	GWYVYVWELGWVITKRTTATTTIKFSVCDKVHEVLDMPINSMRRLFMQTKILIKLCRLRQSMMTIMRDHRPILGHEKMVGFPKVFQHYYNNTNIHARLGQWGGPMSNTCNDQLNCKYFDMSKAEIAQAGEKAECWILMINHVADHNMRSVCSTPYNISNIYVKYACPNDLPC
1482	YWKKYIHDWNFGGTERCHFAMLNEAGGFAACKKYHRQYIGTQCDRRSQRADMGNTWEVFLVTMCEFWPECQGYHYQPLTKWGEKSSERDEQYQECFPLMTTPDWFFKTTYDGKIHDPKKWGAITFEMFVADQGCPAVLGMIDQLPRCCQINLRQGVFNVLIMISVVWCKSRW
1483	YYHRYEPCQCACRAGLCSECYGPKGMHERMDIMLQEYSWEVKWVMCNDYMTWESHWQGMLWQFMSSMDCMVLRKVHGVKDPEVLETDAWARNGLMANTWTFYFKQGYTRWTEFYLYGLWEQMMLWWMTIQGARRECQKIGAEMQFNIQETTEFELFAQRVSADPNTKIAMKA
1484	QRANVHGFQCYQIVSVHWAIDIIQTTMIVSLVKADACCEVMEMWLATFTDGEGYTHRDMSWTCYFFFDIFPSPIRACVSAQDRDKTEYGTYMPFGGAATTANAIHYRGYYVFRNSERIIWDPSNIDPTTFDWYKIMDVLYISWPRPCPEKVVFSYRLWNTHNNQVQQYYTII
1485	DAYHQEIYDVNVRLTKGYGTKGMYMYHAVMLVWFELGNTEGYIRDANISAYPYQWWFQAFNIGTCAHTWWLSPNDSDPTTYLVDAMGPGNISVVSYHDMEFTGQITEPFAWKLYTTYEKLLVWEQMLCTFRTMYWFYGDGRLYIYPLDRIATMSAIVKCKGQKSHLNSEAPL
1486	HHEVCHAPGPFQIECSPDFVFMGKVWNVIQNACEWSTTYQNAARTPWFTNPSPIYICCMFIMWDGKDMICWISQCGYIPQPFGFAFDHRSYWTDSHVDSWPLFVMGDFRKVMGCSGDQMKTESQNSLWGHPTCKQNAPKGQTMANYNMSDALCAYYDSLRERMDRNLTETKM
1487	SFNFYQRSDEQWQWLHPKLMWSHGTEKNVCMFPWFEMDFWQLANKYNCTTFIQMWRKCCLCMMQQMIYVVRGECANWMGTPMDEKKNPFVHCEQNLFKYKETHTNTKPSRGQPEFEAWETAGESIDCLGQPEFYQKFHTWTEPLIIPGFRHLKVCWSMIPCVIPRNNFECGG
1488	GMQRLQGWSWYRQTRTDKDHYIHVCVNDPFISFWHHCMWRHCFLKDTHIMITPTWMLLPQVYIHNSMDCWYMADRCTNDPRIPQWSLSFFTETCDDDLDCPKGIYGAPMCQCQHGGVYRIHPGDAPFQRHQSAPVYRLQMLWAAAFCASQMQANWGVPRPHYQSAHWKLNLM
1489	MQDHYILWHGCYEIPLMKYNLEHRKNKIYVDKNGQQRYTKHLDDRAFPLIRGCEYREDTSRGTWCRVHAYSQKNWKIGKWISAYHDYRFVGTRWRHQGGFMFGQPFTDCSMLAMEKIHMMESDRSNRSWVPTDEKQYDFNCWYFPWNYMTMHQSLFFFDMCLAYVRFPWIRM
1490	DCLPKILMFQQNTFRFNRDWSWKYTCCRANLIQDVFIGKISDQIYGKNCLIRTEKVNLRSLWFKIWFNTYRSPVYCSTCMQLNKWGDVFMHHKGCKFVKQDYMTDEVCYAQCPSVDIVHNTWKSIVIDKDEMMENCRPIMAMLAFNTIPMSLDYTFDPTSAEKFKALRMYTS
1491	GGDGRNHPMWITHFEEIPCDQEVACAQWSQYYGHATKRNTAISAEFRVLLEYIMGHWWGNTRCGVHTSDAPSVRLYHIGTIMHMDNGDKHEPMNSCEIEMSGYCIYWMRTCALNDWSTYGFQGTDIRCFCWTGECWNQYFQNQTELIWRAHMGLGVGYWDDQRVGPQLKCAE
1492	AYPHKDEDCYVRLMKGVALCYYKDSAGATETTLICNHVTIQWESGRHGLWTPHVWRRLEHVMRGFPMMNDEKKYTENVLCWVFLEKETIRSDGPFSHRMADEPWIYYEMGIEEMTPCRGCLCEWGNTPGENPYGRWEVTPHLPSYCDQMREEHDCNEGEANMWPATAECTKV
1493	PKNICWGCSLNMRAASIPSTDHRMDACRMANMCIMFMGCVDWWYWKEPTFPHGATILTRLFLAYLAVLDLNSDTWIGGYVRMQKYWVGMMFHTSWARHRSMVLPERRYNFERALSSAEGEGWACTQWKSLEMNTYDTYFPGYYTWTTPECIVCCIMGFCITSVHKRHVRYQP
1494	SPNAHDPGYLANFYSKRDYQIHKSIYQDAGPWRYFLTMYWGDACHFMGKGISPKSNILVEWLYWENNGVWIFKKESDEFGHDHNVGCLCVCDVQADGMDESHHWWIWCDYMVWAMWVLMSQDTKRKWWLKCETTYISTPVSESYERRMGYKQWSHEYHPRSDPGPGVDIRNI
1495	CIAGRPSSYKVSIKYLDRRTNTTYKLVAMSYPQSLGWKHEMALVDPHNTICWHERMIRAFTDPMHMQVVCVGDKMYYRQYDMSLTLHWDSWSVFTSCAVCCEFDYMCGFNRKRFATYKWVMELEVFCWVNTLYTTYKTVWIKVQSRRRYDAQKMRQPCPWLPCAWNFSGLHN
1496	YYRNFKGQHINHFMNFLIPSARIEQFGMTSPHVTSSKAGNCEHCIVDKQDYGWRATTISIWIFIRWSEMSIMPFVLPRHVSFGRSGSQGWMRRKNEWGAWAPHNNINTDYPGSGVQAFCPMVSNQPPKDEHETVESYNAAAEYSSRETPMMSFGYWQEHTFQDIKMECHQDG
1497	LCQRQPWLGAGITMKTSPWFIESWARTPPCMWCCQDQLTFYMDKKVYPDHEMQSPLDGKWSMKGPGNTIMLRMLGDVVHNCPLCHQCYKTEAPCTHIGVVAKIIQAQFFQPFMGGRNVTATWLMACMFFLDVQFKTCPIKSTNNQIAQLGHGYRHSICMYYCVKNLRIDQRL
1498	MWWVIVRRCWRQSRHPLRICGGWPPHHPKVNECPNWKWAIQLDYSHYGHFNQMAYTKNMEVFNVNGQDGVHIGKPHLKEEMFKENCRWALGHMYRPRDCQAECITMWKAARNLVCYPMSYIYSFIERNQVGKTAICSNGGAILFPMFWYVYLHMVWHAQAKVCRIGAHIVSM
1499	IPTYWWPVQPDAEPDLVIQIIQEYDSRQFPAEGDCRRRQGEPFSGWLMLWDTKDHPSHNVKQNHCAPMNVTSMAQRSCTFYLTGIPQVHHYELMGIFIRAGSIVEDNFGFPVGGDHSCPLRSLVAPVSIRGLELIRASQAQQFNKSAVKNLEATTQDINYRNHFRKYLTWVR
1500	LPSFIGSPNTTYECRWAHNQIMSPAKFDEVCYWTFSFGESIRMLYSRYHHHPHALWCSSIVEVCDPANAQSSYWNNESMIGDIQQWWDANEEYQWYCCAIFWQSPTTRHHFKLILMCDKIMITLDNYSEKYMNKPHMGNWRQKSLHPGNAYDVELLFAMSMQDATFDQFKDP
1501	SDAIRYPQMKHFKLNNWADIKRQQPMTRKTKKHLYTESELQACCESPHQVFDFNCGGAYRSATIPPCRVEEREAITHDNIVLCLGSFHGPHTRTCCKFCKEMICNKMDKFWLYCVICRQVKGGCWDWNFWPEVAAHETPALVCPVHINQNQEMHSSQDYWSPAGCWRHWFLG
1502	MNPIIQIKVAEAHTPMNQGKQKRHIHYWLANKKVKMFNWLWTSGGHQQGDYPTLASDSIETPCAERHQYGRWWQILRRVTNQWCGMKAMLGVWFMACLIMCQHKQFLRDIQHWNMNHDWGVAFHCRKIWVIFRLLRECWTYTVWHVKRTYKDLERIYCHPMMNAFCQKCGVP
1503	YCSDVTMYYNGVEPWCCNNIHMSSWIDMRSWIMADYSAVAKDSWMTTRKGGDNPAQCHKHCIEPPCTVPWSCFNELNFHPYSTWCCDIWKVEAIPQIQTHVYKEGATFFWTYDQHFISPVSPRKAVHFDKNTKMYDDRPINKPWHYITKKSNNVKYWCTNIPMVIGTGQKLA
1504	IQPKWGNYRYIMDGKQYNMSLVVQYMAWFRTYADQNAMLLEDHAPPFEDVELDLLMDSDVCMYNRDQDVAVTYHVYIAQSYSHVHITISQKDMGHTGEQRQLRLDTLNGNIYWRQRSFNATCCEYKYGWMGLMVRFAHPNASVWEYPIGEIPLVLWIAYGSSTWWMVLEPVR
1505	AVMPNMWWQCSSKNQQTIHAPCKSGHARLNLYICMVWSAKYKRMDYYLCHNGWPCAKPGYMVYWKMDHTPRPLFFGKMPGEFLLRCKLTMETQVPIDRSTWPHNVSCEISFSHLLTHFTTMHFNKTHMKWLTMMKQRADVYKLPCSGDKQDHQYSHIKKWYWKDIFMAFNPE
1506	LHKPTCQLMCLSQWWDMNHYGFIVVKMYCFDREEYYEHKGWDTHPDDNRWYDIYMKIEYVFDNVRHYIHCYTYLRKLAVEVPFITMQSFIGDVINEYHFGEDQARAKSKFLISVWCLVDPGCHCWSIWKIKGMSPGGSPNGKEQFKHEAQMRQDDLLEWDTNMSRPCTHNLA
1507	HTRGSCHVAFVMESYNHIQMVTCRTQCMNWSTYTMAAAHSAYQISLNMELHFHPGLCIIIKKCCIPMGDAYHGHNKVSASNIKCAVYYTADLWYQFLECRWVIPENSWLWNMMLAGVFSRTQYAEIIYFGWLGPNLAPPIHTIYIYASQCQPKWIFYCRDSTGNHRVVDTKY
1508	RCANLPKAQWHHSWFSNLHRERERRIGDPLCQFHDQNGSTLDIDPEEHREWYCNRTTWHDWLTDYEMCDWEVHREMACNDKLPQEKARVMRGFHRLFKRHVHEEYHNELMQRSFQVRPSLRMVCSDYRPWFYSRIEWDRLVPQSSYQHRKILGWFTFRDCRNWRSAIDLCWK
1509	CRDCQDTSHGIQIQGWILKMILCEQCSMDEMEVGCRAEGEMGWVLCPAQNVLKDIPWPRVQNCRNQSICKCKIKEITHTVCNFTNHGPFDLKVSDRSYWYPYENLHWGQCIFDVLSFRHFHRAQQISNIEWNGQYPAFPRVPTTGGVGFDDNERTNKSINWPQDMYQQIFIG
1510	NSGRFIRPAHKSQRDDGTWELIYYEMIPPFTQSQGFGFCLFRVNYYLMHMGQMLFYCAQQDYYKDSNWNSTDAQVTKNQYHRAGLHTYVVNTSLIKPMQTNAGELSEQHMNCQNRATRRWMAEKHMIVARHIIRFIENDHTDMRRSGHGHRHKNNRDNMDFFGINVAQFSWR
1511	NCIYWWSYGMHLEYCPFSENCHEAVLYAFFAQVGDGCDWNAYWQYCSPPAHTKCHFGCRMFRKYEHLIHDSHHSLFDWVIHAFLNTYHYLEWDGSANYHLPGRIPATPAGKSVSDLGNDANYKSVQIGFRPHMNDWKSIFSTAHNSAMCMGGFHTVWQCCIVESSRAPSMYC
1512	MKWDRHGINKHAHWFADAYPEFSPKKACASMYDRCLQNSWMHSNRTLKADWMDGNSVCIVHAYIQRVMVIKCWMICIPNFTWTVQQDNWPMMKAHFNNTPQDLCYMFECHHAVEYLAFYQHYRQISQYVGLPHCNHFFRNTDQHVCSNNVTDRQTIFMHMYQSYTDTACVVS
1513	FHPIGVEHYVRHNIMVRICCKWALFCDKDNRERVFTSATWFFHGTRNNKIFNGIENSHMINNPWKTEYYMWYQMIVDLHDECEAASVGSGDGDRISPIGWGGLSKGEIMTNFGRWESCILASMDVNFWTPEEGNGHKHATSTDKENTFVWGVLGWYDAQCKGLRKGLRGSFL
1514	DWCCMNCTFVKEWEVKMRNMVGVKTAAGQWPGPGTSQKLLHNLKCFHFKLQRVRAPPTCLTVLDRFHFYMIYEAWLAFPWDRVCVFFIFKCEYKAKEQQFFKWKPIQDWATLPTWEQFTPYMYYLTKYDPPDAMHAKHCDPITVWDWKDTRIKCMQGDYCLCGCAYVHHPNA
1515	HKHRWPKRLIIVQRHSIYSYHGAEAGIFMNPGVWEHTKTQYECRTAKEWDQSRISIGDKGEELAMFMDQYGFTCMCMKIWFAVMCKGKAAGQTYGSNQRTEAAWIAWVAEVMFKFVQSIVLGEMYREISVESFGMWCIIVFAEYWHTKDYIAYKWEWWQCGHKPKGPWARAS
1516	AFWLKYCPWQYSIAPMQKKDNGQARFQNAERNQDYFMCPFAEQPRCIKRLTQNNVLIQDHAIWGYWWQCVNHKFHAPIHNGQCSENHGYNQFYSSTGHQDAQGYWRGHEIYMGLEVVTEFENRMMQSYVAGFYTKHCFHWLKAMLQNLPLSRGCDDEAIYKMQWVISNMPMC
1517	HHQYDQLPLNYEPGGECIHSAFSQDTSPWWHFMCCGNDMPQGECMLQIYIGYRYYDLYVQSPCQGDGHVSPWHHNSAVVDLCPNCLDGFAQCNHVKIMEMQQQAVCIFNLYKDPQLMPHKTGYDKECSNHESFVTFTHDEHWVCDDTTENMMQICMHFTGNRDEDARADMFL
1518	CKQANEHPDRRGFFYESNREIHTIIAMVRTNEGMWVITSVYDVELFPIAHTMCQCSACTYVCYRVAFIMQTLWRQEFRRTVQRWVWRIWASFKILARLTHMSNFIFLQNCQMCGACQGKNYQSWGHVRYMDYNLTGCKWIQYQSIYDNELMERFQLTYREAIWMCMTVKDWN
1519	SHMIGTCSYVRAMFRRDEAHEYGCQFRSSVTRQVCGDTLLVHDQNFMAITCSEIIEKKPWIGAWFQWPNKEQCIQCGEARLGAQWKATPLLKSNDDFQWCDRGWCTCWKKQMSIIGNNLQAWGEAQAAEDIMIIWLRGVVNPKDRASDMWKATTTALNFKCLRVDQRLRNYY
1520	FQWIVHRHEQCKWPAIWYRCMPFKIESVNNYGKPFWVCMQMYWQDERCYLDRFRTQEFSCVPPMIWCRICCLHLHPKVTHHPHNEKVFYVSVHCRIWWEEPATETINNHGINCRIRRTTAGTKTMELYCFDHEERHDCVTPLDFAGAQSAFHYDYARWTLYFSLQRQRHLCM
1521	PHEVKFNFYQHTCKDNIPKRLNHEHYVMFKPCRYCYVGRDIWFPGMADIRMCEAQWVHRFMKSIKQKIVPLVTNFFNTSQFQRGLLFAHCDGLRMRLHHARMTYHQWAMFLGMKMECSADETYWCSEKWRHWAHQWIEKEAWIRIEPCYVSMHPDECVCNLTRVSSGCPYFH
1522	GRIQIFVNNTRLQVNEQCVANRFWCCIFTMWPHMFRSEALTGPTCTCAYIPPLYRGYADFKFPWSHATQMLPHKKKNEKFWCEQCSLDEADSYCDPIWCKAMTYRYMCGTAGNEIEAMDHEIPASVVVGVHRRDHSSFVRNAIFCWWAAFVHEEHCEWCEDGVQTEREHQVM
1523	KRNMFAYWWVRSDKSPRLHEYYVEDCMPCGPWEYPWYDWDPCNSGPEARPSEESIREWIWTNMIKSMVGYQETMLIITTCMGPMPTLHMSVNWLQWEAYIMYQRTTDIRADSKEMYCFLDLSMWKMLEEGGGGGTTWCCTKLWHTIDSTFAAHKAIQNNWDQCKLIHPPKLG
1524	AQNHMITEEPHSPYLYWYDGGILAETAIWYAIIEGMTGNNLIITEYLYDQEKHQGKCLHPYLGWYVHSLSWQWWSRSKCRRSTLYFWCCDARFWECYCKQVPNKSTFYMPEDSDMWMQFGEGMVYDSMMIMEMDFKINSPVCMIGIDLDSHQQRADSWKRVHWYEIEGCRWL
1525	VTLHHIFKQWPDGYLATWDSHAHRYRKTAELMPYDPGPYLQALFWTELMIKARSMPEHDKWRHKDINDTMEYCIYYLWTHATPMIDFCGESEYCTHCHENGEKKYCFTFNWLFPWSFVHAQAMVELQFSQPGPQYLRPARYRIVPFYHRKGNCDKWTVEIVMPLCCSQSADS
1526	WHLKWGDTFTCIRQRYHSLYRSEEETWLQFASVQWRKMGSDYGSFPPPCFVRQVIRDLWFLNRLWFSQGQNWFNHTGYHYEWMAFITEIHWEMPLPVDVARIQVKSGEVTQCLKPQEFIQCPHTQLHNIGYSLNLADCNQCCAPVMVLSSRCVNPPWDDWGGVCTMFYSLRP
1527	QRFVPSPVKKHWVKPHILCFTYNDFDEIESWRGMPVTTLHFIHMYGHGEDIKYIDVRWWYNCNLNCCDLRDKIDIFMTKTITTCVQVDGRPNGLRKMLKMYRVSEDNCQHFYPDAHHSFSSSNIISVIMVMYRCPNAGECSCNFNLTDCDEMLHFNLEIKSKCHVNYYVIMY
1528	RVKESYVMFMAIRPSFTFRPKHCPPTLDFGYHGLVDNSRNLRPAQGMTPARSHIKGCHFSMWNPLIRHELVHAYDCHSFVTKQTCHIQTMTNPIQECRIRQWTWFTFPMKIYCMCKLPPHCFDVLFIDANYAHVNRIQSLKHHSAQSCWLIGCKPMHEMVPRVTVFPEFMPH
1529	KNIYALHLDMMFMEEERLDAFPWYWAKRMRMITWDFISGFLYWQTIMRKDGGDCPEKNHYILSVMTVEERHTKVSSLHAFTRFHVPQPANSVFVYMPERNQNWTGIMIVYLHGPSYAHMTIFCVLGMRAMHNAIWYQNALIYAINRMLVMDNMKPDIDAYCEQFEELVNDPV
1530	GPALSLNLNEMRKPCDQIKQTIMHMEATSKKKGYNFHYPMDLRHPSMWMNTFFAHDTEDRMQDYEFERVLRTWQAAVHVPTGEPFESYRQDTKFLMRTHTHFQWINGAMVHWFSSWPWNCSYIMKGDSPIPTPHVQRNDPDRNYLPYWMRYISDVPVICVFDFGHLKDVMNP
1531	FGQFWYDRPRLIAPPWWYCAQPKRHVRDDSAREVKIMCQTEWMKMYEVMVAGQIRMVRGITDYTEEKINRKVLYKQILVYNSDYDRRVKTISKEIWAYAGSRIWDHIIRSSDPICSPSEPMDLWAPSNVMMRHEPDNPTYSFTCWHISPMMMYANHGSSDQFHTDHSWDAHD
1532	KFWPAMLHVEFNTMTHESIYLEGMDYPQAAGDCGALFIVEPAMHVNYGFEMNSMCGLDTMWTWQHDLILMDTTRDCHYININIKKDVTERPDTMLGQNHGYFSEDGTDDFEQIWVMYWLIFAPLPQPLSRLQFVPFGLKQLQFKAQRRSIKFINKAQSWRHQDLMWIGHLKQ
1533	VRGFALWNGDANAQENWRAYSIPAWAVYFEVFSWKYTFTHDGPNMCTHLSKCLIAGSMSKSTKFIHWATCLRRTHVVKPSCHQRVDWYGLAGNIPGHRRHLAMQWPHHGYLWKHQMAYKHELDNYSPEAAYWPVGYVSSFKRHKDTFSGWVQIEKLVVAECSHGPTDTVCRD
1534	HLNDNTEGDIIKHSWLVWRGGMCLFIEAPDMSTCSWEDPNMDPIHQYTEPDCEINMDPWTQETQHQSHQRQYYEPQKFMCMSAGRNNINFHFVDGGMAFLAGCGESWDPCTKCRLPVIKHAGFQIHIQLMCIYRNANWTCRHMWWQSLGHFYAHRLITPQKLIWCKRSAIAP
1535	EYCFWWQCSMWSGYWPDDYGRTRHGRSDDLQNLIKQWPGPIQCALIMMRSHSMLTQFFNPQVLSCIFCLPVTHNWTCCVLWFWWGTFDHDCFAVTNLWCNRHMRNCGPYGVMAKPHPEDWRSIPAFASFGRETVAEFHKFQMLGFQISLTKSSDNGCVVMWHWWMCYGIKFY
1536	MFRCTPSSGDFCFIVYPGWGWQQPEYPSPKIFKMKCLSMIIINMRHVYVHYNRVGCVHRPDNWRGVLWANISQFDCVTPAYDKLKYVRNIQILRWDYDALGKINKYMCMICNRSPRPYIYKMFCHRAGVYGQATHAGPINMRYELFDPCPDNENQQVYLSELDCSHHKMSFL
1537	YMSFDCEHKYHNTGEGMCINQFKCMKHPEEWHVSPLSSFRKGHNVLSFTGEVMKTLPPYIWHSTQENAFRGDNDGILKLNVEYAYSYVQWFQYRLYCYAQHMGNPMCMNNCPVSVASRGEYNGQIVANGNSYNSGPMVAWFKTEMWHDFPRYRRDWAYTFIQKINRVSRNPT
1538	MEVEVGHTYCSKNDQWIAEPHSEEWPGIHQFTILPYGCDTDKPDSDVMRQDAEMITQQIDPQNKDYQFCAICECDLEPQALFKFSFHFSNEYQVQKYCTTTVWRDNNIQKCQAQGVDEEMENWLAKVPMDETEPVAWPMVICGISAFNQHDWTPCRDVDTLNWTPGEAKSRK
1539	KHCYMAGINAYRSYKNDNRTLEKECFQNGATWTTELPIMHWPPPVEIRFTWRGYCQAVHVFSKLPACTYTRHDQFYKAFDYCNCRHPETLLVPPGTVWGMMKFVNWTRIRVDKEEHHCHTKHEAYHHTCGCPLDVEGDEKHDFYIMQEVANYRPKGTGHQVLYNGMIWSHED
1540	WVMDWTYAIHWLSLKNLWTTEIRQKVNWWMFMNSNGKQWTDEKIAMCGMTLVNRIVRPETSYNCINFCLSKITASIKTWMPSSIVMIEHQSCIPAPRMYRNINLQWKMHYGNRPPHGTLTVECVGAFCLSVICTHQALHQINHGLFHFRPRRFHTVPCAVPACQGDTFKNKC
1541	RGGGIGEMSDNTMTGIYLMCHDLTCTNQSKVRFHGQQWTERVTKCYHGVPCVVYKCIIHEELCQAWDDIWRGGQKKFHFVDNKEGVPKHDVFSYYSLRCDRSHFNICKCGYKQGMTTTKDGAWSEYFKGPIEFLEWDHIFRVAADATMCLNVSLNIHYFYYESWNSGADMEF
1542	HTLPQVWIKNMDTGWFVMLEYCQCTFHIIGREDLRIWGWYTFCDCFDFCWTVALPTCPADPIALTPDTGPVSYVQWHRANWTWKKNLVVRKGWTRLYNRWDCLPSAYPQKNKRWPKTHHNNTKWERTKKPMFALTGLTGWGEDYIEYRAWNLRYGMTDGLQQMICGYPVLWR
1543	DNWGVPNGWATHTPQAVRMISRVGPVLLKVFGFRFHHEHLQAWNDHWCRENGANAKECLNHEGSQSYYENGAVIQIIGHDESGERDILLTGRHADVSPKHHPIMIIRTCGKKRTTMAPMWGRNCTAEYPWYYLIGAPAPWMDIQWHHHWVIKEHAWCQLMNKIYKEADGYAA
1544	QDHIMWMLWRKQQANDDQSMASVHWEYNHVYIVWADRARALQCMEWPNHLYEVAWPLIREQKRNRNKSIQSETMEVNSPEAKIRRGMWRKMQKPLFAITYEDDIDLIFWCIFMITTRQKIFNESMVRDHQQSMLYSYWSQVWMYYVPQTIFNFWVSFYWVQFFWGKEMIQGM
1545	VDVIPAYMFANSIWFAVEPKIGIIAFLSTIWYEIMLLTYKKNWKPFYPRYFKMQFLAFPKMEMSVHAQDTPMCDLGKLREWYFTSLIMAWEKCWLLGNMHMTNMAYRMHQMIWVRHRQQMMWMHQQGMHYTNCKVRAQPGEQQAMMHFDYCTPTEFWVKCGTVLQSCAMIQQ
1546	NSHHHYRCCYKLTGSQWMIPRWNACKIKTRATDCCKEHWRSILKINCDPPTDFWMFGVHVLKPNFFEPQVADEWEQEDHENQYWGFFSYFFVFMCLPHMLCYTQMIALKAPVYSTLTIRIWMRGVFFCTKWLKPFIMIQRALVRIAPFSSNQVWGYRTFHGYQDHFTRFAKQ
1547	NATSPDALGMLFNRKNNLCQHDIAKEFMKTKWTKRFTDKYMVASSDKVISNADLWTFNPMDATNTFCGGGMCELIHCRMASNHQQACRRNPDAELMGTSNCQIRTMYICHPAQGGFEHGDLSSMTLNLSQWLHSSEHMWLIWGCKLMDAAFSNYRWSANSMNDEDFPQYNSE
1548	LAGLCTNFSCHCDYHSSHEHQGIRVPICRNVWYMDDWQNAMWSCDKGYHTEPCWYKRMQFRERTKITTDEIHLFWGMDFNAWFFNDKMHYCNVRIMGFWRWEVACQHVYKTFWPICMWDRMKVSPPFFESWDLIGDPGDQAPIHMCEKHKGGGCSVFHCTKMWLQIKIAHPA
1549	QVDIVDHEDREMWVLRICGWHNFLFNAQQTGKVMNCMWVHRTNQRMFKKGTCHNYLWFMECYLPVSRRQHYLMWTWKDRKVLALISHYGIMEYAAWWMYYKCRKQGCYRVYNVYDWADVLYWHLNPGRMFTWVSNEYQRNYHTCLVLSGSHHRIFIIWWWGLAWTQYAFHTC
1550	CGYQLFVHILCHEVSGADVVRKPHTKDNIFLHNIYSRCCSRYYWTTKFVTTQSVLPMLMANWKWKVNMFLCENCQYQFAGPVSLEVHMCDVQTCMACHQFQTSSHQENPNDMNEMYGHIFGSGNAGRRPQPAWRAHEAGMNWTFTFYPHQKIGRFMRQWWCFEGHTQILIFL
1551	FIMMWMLNDYTMKTSYVNWMNVVWEKDVDWSHLADCCNRFYCAKPRCYSVKFGPTHALQGFRVWKKVMDFHFMADVVTWQMKLPKFVPSQYRENEGHPRTFHMLWEMFSCFWMVGDHSNINDCMITSQRWFSPSQEGPYTAKKWRKGESKLSSMQLNNKVGGGWPNFEYQTD
1552	AWQYRMHLTENMRLLMHERGHFHPIWVNTMVEAEGCSGARGMWDFKPDNLGKSMLIKMAKWVCGHWRTYKVTARPHYGLAGTFELHPPHLGHKNLPYEPQTFSLNTSYDEWFYDIWADDLFAISCAFKKNHNNEDEHDVDLCCDERQCEETKPLLEHKDEFSDWARARLPIF
1553	ICAGLRGEAIDFNVHWEKESQEFVDVRCMKEPHPIPPTYCGCVYKPSLSMDGRVMPDQADGAWDQVNDVQFILEIFEMEYVFYVCDCHSAGHLKVWGSERCPGFWLAKTDMAMHHWIDDKTTRWLQMLCCCAVGWPSIMRWNPFFVVGIGDGELQYTVYIAHPVLEFPHERH
1554	QMITVVSNVLYMRTCLFCDSGHAAASKAGSVYTMNQDQTVNENNIMAIVLPSKWISNWPTANMDLIRHEHKDDDTRAQQAKTCEECEIGYQYKFKPMFHNTHTFVIAHIDVWNFNLPPWGIYPVYPCIATWGTFWNTISHLTPRWLFMGQNYAHESFWYFIQGFQNTMEFKV
1555	PWPPGVFGDKSVIGYMHDMRRCEAVEVEQFLEHMIFCCYASLGRAAGASRAGMHQECWYVHKISIRSEYYLYWMTTESFMYGHSHQMGFKWDHVYKDRREPEAYAKKCAKVIWRCMYIWVSCRKFWKSNTHPAWHFKESNPTHQFLIGFNMKSQYFWPTTGSPIIVICAPNF
1556	PLTKRTEFYKRPRKRQGKWMEHVGMITTPDCRQSNDPGWADSSWVMYPWYMTRWQPLDCNQAYDLNMKWEKDSYCRGVQRAFIYATNWNSLDRQQDNFHMDTECSPDYLFRYPSPTQVFTPNIGDYWLRHVRAETVKMVMYLKIVHYTSENARVIWGMVNPRKAIHNICCYY
1557	CWIAQDRQEYMEQNIKDHHLNEVARPMMNLGTTWEPQKSDGLLKYCKIYESWLSKRCAAVIHNNFVTMCWPQHGAEDVKCFEEWKSNMFEWRNMPESDMDKLIGQARIFGIAVPLDLGITYKKQLAGNTGDFLHQVMSHALEKIPRSKDQHNQHTQPHADQSCDHSDYHNLF
1558	INARTMDRYHQVKMRHVNGYYKEPNCNYSTYPPPKWGTCPQSQPGSGRDMMGTAALMGQKQYDSFFTKSDLMAAIHICNNINNKMCSIYSVPYAGYMAQRLILENEESLGSRNCNDSVFEVCLQTIWVTFHILWPQHACSNTKFNFSSWKSWDCMKIVRWHFQLDAHRSDRM
1559	SPRQLVLWYCKHGQTGPKNQFGHMRGLTIASDYDIWRFACRRGFAHHLFICKANQRYYEGWQPCNKAFDMFHEDQEIMNQFKQTQNEPTCCPSHNAWTTNCVPYEHTNCELCTAFDLDLLHTAHRFEFTNERTCMTPIMLSQCPWIERCHEQNAAGNRRDHYLARTKNSIKC
1560	TVIGWHIMKIKRKTIMCWLRIFRYSLMNINYTEIAITWTSNLQTDYCPAYPAPGRVTYNKSRNEWLVFVGRQSQCLEWSIDMCKTSQTAWKDLTDNIAPNGPMGLSMKQPNMTRNVISAPSGEKTSWQSNWSTLVPDMDAWLMYWMFGSHRLAFWKAQPYNLTNGCMTTFCC
1561	ARGIIGLPLLTFWGQKQHVISCTPQNVWKQCKNIMSPPKATGAQICFHKWRGWFGTMDIFTHENFAFLGHCWMLKIHKQSSTPKPQKIPVAHIDQKINIPMYYKQCSAFGSVCEHYQYEETQPAKHHLITEKPNHALVEQMTRFMVYCESLSDAFQYLMIDLCAVTNKRHEH
1562	WQDVGILFPPRVIHDSVLHDQTHFAIYGPKVMARTPSKMDNEDYEALYECIPYDKRKHVCYKECWNFNGWDRDLAGQYWLTFARIMIAKCVKVDTRWGTIATMEGRGQSVLPDIIPYIARHNPQAVYMSDFVLEMMKMGWTGHKMCVDASGMCIALISNTHAGHPKAANRYG
1563	AFNDTLTNCCKMDQTDIQRPRWSFQLCHEWDADMIGNVFSEQCHSQNSIMHCILMRCEQGAGCFNLSTTLWQNLPRTLWPDWPWHVYPLINPQNIKCGSHTQMVACFTKHEGREGATEKGNHWMDFEYGQEWQKILTAVTCQKYMEHKWTICDFPELIGNIAFRGVEWNIWQ
1564	MKNRAESKRFDYLLASLKMITSWNCGMAVHIGNNWEHCGMWPRMAACNEGMWTVRIMHDDTWGTPRNHWLDHNIIQADLEYWWGVEDVNRKDMNRTSQWYLKQNQKRIKAISTSWFCEVKPPRMNHTADYFNLWRLQAWGYDDEWSEKMDCPIATVSITCNHTVHAQCPVCE
1565	SCVEDSVTSAAQRQNWRKRDKLQYKPASTYTPTKTCWSHWGFYVEVMECNWIAIYYVKSWYETCQEWLKMTQQIRWSEARVQRMIVAHEMNWIGHVAQKIFDWQQNYGELEQYQSVKNHIDRTKKGTAERYAYGCVPCRSNQEDWLAMPADMHTVLLRTWPCLNYFGGQTPA
1566	RQTLADSGLERSQNLWSKCDYACARHPLEAHCAVNLEMAQDSTIANLDNRTILDFGYRRNRDKGSRMPTCGLSARLIPLKNGHQNDWLIGGHYADTIVMLQYSGKPEQQPWQLPKPKQAMAPYMPTTKRLACWVWLVLGRKFSDMKYMGNSNMAQFINKLLLNIPVNWSHFW
1567	WAQASENWSLCGWRYVKGQYLIQINWLYHWYGRAKVGLLAWGMHQEFEFTKESWYRHKSESWLQDMCQGSWARYIWWVPYGEKKLGSRHRTDDTWQTCMNLQNCHWMMDSRPQIRSFWQTIDQDYSRHYYHWLQSHCVNYHPIGMCYNVMRSSYCYDPPNIHADDEVHDEVK
1568	AMKHSGCDGNNWPKIHRAHNHAIEPDTQAEYKGQVDSINAIYTQSQKDPSDKQISFCFQFTDMNWFINDEWQLVPIKRWYKEFECWIPEKMSHVKRCCINRFMNEVHSEEQRSSSAEVSQKPWNKHCLDASQLVKTYFQGFPELPSTYHSHPDFDYTEHWDQRWWDEIMHWE
1569	SGQENVRWYITTNDLPCMAVRERCMTTRFVTNWACIDTENVSWSKGMLHNHREECWGHDQKYCLNRFGGVLKMENNPEFYCRRRFFIGMGSDMCSEHWRTQELANEPTGRSSSLCLGMCGEMHFGDTQGRVYMHEHQLAAIRKKLHTSSGSYPCKTYKIQANFTPCDVHPGT
1570	FRIVLYSEKRWSAIYPAFLHRIRGNFPSMQDPKVYVPMAFNARCMFHRDEGHCWPEHWELARLYFQKFSSMRWSWRVPTPTRRRDFTLQECMTYFIHERHECFVFPAGDHNFPETGTCAYKAHNQHMREEWADILLKAMMQVLFERPLGAESMSHTRIWSPVNPLNGPPVSA
1571	SIWQLNKIALVMCCMLYLNKYAMSHHFLLTESAKLMNIAFTKNIHAMEDGQPSLWPCAWNWKMIHWVSWSNHWPCLRMVEIQNHFKEAPGYAKCNLAWHFPYTMWIMGPLMAGMNWNTDQRRLNCVMQKHPYRDDCRALWRRNGRIHRTMNGLPHPVQIEIYNQDLARPYPP
1572	LQKTHWQSQMAYSSRYFLNHGKRRYRLTPNPCWPRNFSMIDISPCRVSHEKCKDKPTNNTVWKKGYHMCYKEETVLIGYLKQTYYIEKTPLICDYTMSAVQMIQSCKDNKYKHGTGGIPRLFKDVNGTNMCPKSVQEYDAWCKIVANKHQLPSRDHGYMETNMHEFWKNTFL
1573	GDSTTVTSWMSCQHDMYGFHPDNPLRNVDVVERCVIEYDRANIYSMCVIYKDWDHVTEAIWMRYIPKHMQWHIGVNVWVPGVCDAGCWQTWYCMHIHAGHHYGFTMRAPDFNCIDMVDSRNINVDPINRTDKKGPQTQTQFFRPKLVMSGGWIVDPRHLRMNDWERRMQTGR
1574	IKNCFPSYRLKLQFDTGHIVMTWAHVMMTFWSNEKCVPHIEEKFKCCYVTEYPDGMEESHWAGWREWDLIFADDTKFFGISNPAVCGNMIDKIRQGPPHQGHIKCAEESSAPKCTPHVTLPHMLHQDTRFYIMAWNMATPQEIPKHFNQEPITKMWQVSSVDLDYINTMKSC
1575	SRGTHIGHQFTEEQNLCMQHWQRQIVAEPLQCHCIVGHYQRRKLFIQKIEQCKTLMYHRMFWSWMCYCNSLLNHCGVKGQVLKFCGNGNTSDEWWGGYTGCNHDTEDQVSHAAAWQFQHCMDSDDYWEVFRFRTEDDQNHEFCKAIETPDMSDMLEGAITYYCDLMASRKPD
1576	TTHRWWSSSLPHCEEVSENWEDMLNSDGKRISKDLGKYCGSNCYAIQKRHSGIPICPHKGYDPCKAGSTRYEYCDIECPRTFAADANSDIKYRIAKPTSGRGKWQIYPMWYWFETIICCDIKPAMWPRIIHLLQARWTWIWTMWTCCFTPYRKRKSGNPARAQWTQERANGN
1577	THGRMDNYHKCMTETACINVVNTGYKCVSCFLYRCDRMFMHRLIRGTLMRLTKMRKIAFGCHQIQAQDPEPEFIRDGEWGHAQHNSFIYNVGERKKKYQHYRPRTEFWDSIVGSNHHFSDVCSIWHTWGGHINYMKNVPQLHSRWEASSYHWMAIMDCEANIMDGIVRTTGH
1578	IDFKTHGRINATPEIVFRLRPAAFKCPEWLFCDDYCVEKLDESIYMNLVFSILGRMDNAKDFCKTPRCSDLYFESDASINFGCNKNARIQHKVGMWISNDINQYTYAHCKTMRESSHPEQGCGCQANIKQSLMGITIPWHSWEIKSNWDHVLMTQRRTDKISCNDQDPKNGK
1579	MGPLANYLCEMFKYAAWFSFWQMNAMEMTFKAAAHNHNDPFSRYAHPHNTTLANWNSTDNVPWCPWCFPTTTYSFGWIYYANSTGQDPQMMWFQDHFRYVVCCWQTCEYQHSWDWIRINYWHLHTMSAGKAFWCPDFAKRPKHDDEWWYCVWQIKPGRTWDSHRPWHPFGWF
1580	HWCTSHGQSKHSQRECRMPAVNQDRTWSAYGQCFKWVSDNNHQCYSESNLMRLDEPESVIILTQSWDLQIDGNDRLHNLQAPALMHFDADVYYNYNPVMCARWHELTTTIQTHMEIHHDNFSWDKRKDSDRYHQLVIYWQPWMLELLWTLQDAIHMWYATEPTCSWELQIYM
1581	IDYAVLSQDFNAAPWSMVAGVIHNLPQNETRGPQVCSCDVRLHTEWRFANHGRMDKRLVKIQEITMFIQLEVNPGTATMCVMVLKFGHDEIWLPMRPYQYWTEVLAFWLPHWTHDCKYLREPNTHGVQMRMLHDIPPAILQDRRFICMSPKVQGEVHLAYTCWVQIIPMNNS
1582	FEWSPQDQVTWEMGWAQVLAPIWMAVFNNDQYEPFCVKFTIMNMNHNCFFLHTRTGAENHLRHHPDGHLKVFADWKPRDKMNRMRIHQPNPYCCVLYHFVCGQDSWFNQNDHFSEVIKPTDVYIQCKGICVLVMIYDCSHINNIYNYPMLYAQKGRWNHLICDIDNMLLSRP
1583	MVTTFAMIMERDKKNCNRFSYDTNFPLHSAWMHFIIDCYRCHRLECIPRQRCLCDVHESHFWVDCLDLGTLPRDTFWCYVLGHFKNEPVTWSNGRTSFMDKPNTANLPWQFLLKWGIKCWGFMRFDLTTKASLVLQYWSDIVIEFFRFNIEPPENMDVHPCVQTPSDRGPEI
1584	NAIILDTSFQILKVHLEGQELTYYRNGQEVCNNNAWPMWFLIILIKTFNLRCYCQHGPHAHMTSYGRYAGRVNHYDIHCIIYQFQLMYSLYVPAFEVIVFKFYMTSMHLYYMKYNKRCHDQNNMLLIGSTVFQALDNTVCDSASMDNLTPIFCWHMWIVIFIRKSLAYEFWQ
1585	HEHHQQGRICAADSVKNRYMWIHGKWTHCVCIIAAAKCCQVCRFTVYVKQKQFKVCQTIHGAVTPIQLLVETGQYGHEGKCYSRCWWADKYSARTCIAFRCCACKLNQTEYWQPDMFTYDFRVGGIDYFMKKKQGWKCHYYFKNDEQCFLVFCDAHCSCQYDCEMRRYTCMH
1586	LEHSRVVAKKHPGVISESETWAVSFMYCRGKSGEMSCFHQVTKWRMSCWWEKVMAGNVRHLDGAHPYMFCDHRTTRDQSWSTWISSCLKSKGHYSFDRFVISCCAEQLYVGEYVQGAPTWMFGQMGRMDGKYNQGSTGDHDKIFRVPNIRLTFEMMHTYTTMAAWYEKNCYW
1587	NCAMYEGDMWGFCAICEEKFFCVGRNIHAHNIYWKFTEIVPPHAYDMRTWTMSVDFHGRHDPEVENHAEMCNTKMKSRQMMSHIVVTHWQNDWKQHKLCLVSEKCRLSENQPWNDPAVAFKTANMIIFMIMTFINLTMISWGCYGIEHMNTGDMAEHISYYSNVWEHLASMV
1588	DGKNRETHNKQCNHWVQWHIKPEMTVVPNFDHARKKDHGSDQRPNCGYCLVATENHQDNDYDCECQLMKQKLCVAHMNSGCQRFQIPIPDYMYCVAGHAKSWELSSASDQHVVDWIVVRTESAHLKPTPFYIGAVNVLWDSEINSKLVGNHMNFTRPTSWPKTSQCFLTLLS
1589	YKEGFSYLTRKAEFHTWGHCMIRGMNTRRLVWAEFLSMLGNMMYYMGMTCVNPTCKCMGYMKVKNYDAVHIVCVSYRNETWNADECFHYRLMWNRVRVVRVNWETGNLDCFDPEVESRMPHWLCLFEFWETQKSIGSACLKVCPSGSTKLVVPKMRYLTWEIIWYYEKCSTT
1590	FYCRRFISWKMTLMTMCSVFCRKFYMGGVEDPPFRLITCSPGCTHHVHGITETNEFMDRCHRYVSQNVCEYEKRDFMWIPCFDQGFWDLNCTTCNEFPYYFLWTFTFSEQEESYVRCLPHWCEGGLQFKEWRPSEWMKGYPECRGGDMGWPAQDWNERFTCVHGNFRCEDWS
1591	FKFPASKERMFAPLDGNCMPINDYQNMSAILQDPNACHSRSCSFMQNLWHRFPLVCRDYAMDWFCSIAVLTAEMNYATAPAQRVLDFHKIAGNWWSDCTSVLLSHDSWAWSMQLSERHIKFPTDESGNDQKYDHTREYVHKAWTEVNAPMHFNGDMLMKGMGIYYFEYSGAY
1592	TANNRILASHITSLVNVINEKHACADHNGIMMRAEACHQYSDWITKKSWDWCACEVGDAKSGWEGWLVADRYTCMREEDKCPYHCAPVGWCAGNMHWMTHGHPTEEPALKVFIFHLTNPYFNPVHCLFPGICMACEPYMYKWEEQSDSREDWYYHKSDYPQNHLEGVPEWHR
1593	MRQTSATNDCYFVGHSWVGHHAMFPAPERKGGPKLKFKENKTFKEDIAICDECHPHPRPMNNAYYLWSIHCTDTRYHRIVKAHFPQTMAISANKVDPRDWTSQYFIHYAHCSMMVNAGDNIITQDLTCPEYWNKLEQKRQYNWVSFAGSRRTSRTGSHNEEDYHNLQETSLI
1594	EEEDTDGHTVLYMYMSRMQAVSLYTQPAEMSATMPETHSVWGAFSTCYLPEHHFYYVWISNKMQFWNGHNIDRAKFMCGIIWFHTCYIGYVRFTWEEWMTRRLKFGKGLMWWRPIAQVGDICCCDVTRETQCIRMIKPLILMRARPPNAGVKGSHLHYVQPNFFDITWCGNS
1595	HAIVYNSGMCGEQECKLPSWENPQEHWPVNIPHHFEQFNLYCYKCVAGFFSHWINNNAETDMIYLEVIFMYFCKLMDCPLTRKEQTGVKSSAMKWCEEDFETCRFHPARIFLCCIGFCYAMVGNPVWWYTNVVVQYGLDLKWYNGIVEKFRHMYGRKQQWHCEFRFGKTDNN
1596	TITRDHDGMQMTGIKTMAQGGHAPKWPISKIYKASMENNDRNGNGKHYKQEVLASQHWMKVWVKWKRGGGGTMCHEDNHSVGHNMFKARSIVGVMRMQEWWNEQWWLQTWAATPKKCNFWNSQLRVDQSCNAHHYTNMICDDYQIYLINCMMVKPGRPEKEIMPRGPGTTMS
1597	AFRKNDRFQVDFSRYCWFKPPVFLQPNQHQHTRSEGLTPFCHKGGAKKNESEYEWGSMPDRSLVVCRKRSSLSNQYLVNLTIAIHTKIWDLACLVMAACDKLSYGGGYHEAWFRACRYNVGLTWLWMYTDHIIQHTNKTSYTYQKPKEVWCVNKARHDKIIRNMLWYWTKYM
1598	YVTHGTDMNEYCRYFFCCSMNMHFFNKVANRCIIMKCKEDLIDSLWCSNQWNFELFPQNDHNSKDLIWHQWNGVMEVLNEDWFPGLSFGDLHWTKFWHVNNAPQQNDTPQQLQMQTIDNELELREGSRYGMWEYDSLMRWQHWYVDYCHNMNMDYGWGKELCSRRMDYYGRT
1599	GWPQYLGMYHWRTYGAMGETYNPTYEGNNPCEVHNCTGYVFFAMITPLNMSEPPSYSQSIVHRCLMDPVIWSEEEVTTMCEHSDVGCEFFCTVHRCLTEKMCKWSELQWWGCIGKSDVNHPQRWVCTAWARLNSWNDNIEDGIWKQSMGDVKLHYFYEQTIFVMWLLSDWYS
1600	YCHHNKCWCNATPNDADVTDDDYLIIRRFPWINFYSNSVCWWHIMQSAVHPADVIAHWHWNDYHNANMFSCSYFRKSQGTQHMTRMESHVNDWWKMRIQKPWNEILATMQNYKVDFKFFQEMRYGMMLDNHQELWQHERGPNYAQACWVRCWPVFGQQFQNLRIRTELVVLG
1601	IMNNMVDVNEHWCRVLYNKILNPAMTQSMKKANHTEDPIQCAADRPWITTEWEVAMANQNEHTNYTILWIVGLRWIFAIHNSVLYGCEHMPYPFQKANAVFKIQIMRKNGPNHPMFWHRNKWPSVCVQCYEEHVCIKPPYAWFNSAPFHPRTIVCNYEATYPMRHSSAFYFP
1602	QHFGPNFCSNQSGRICFNPQVNSWVACHYKNIAAEKFLKKPIPPKEENQMFVYNQYNYWHMPAGKWTIWAKPLAYSHESYNLWHKHVVMKKPETNTSRQRIRFIVGCCDECCNLQEMAGHFMIVYVQFTQKMFDVMNAQYHYCYANEGFGTRIRPWPVVMNMQPEHYMDRHE
1603	PHELWQEDEFQFYLICGVVVRVVNACYEMLFPFAKINQSQRGEKSATGITWRFYMCNGSVVNTGKMSDGFTLAQENMNVLTAGYEQLYISWKNKHNLRSQAEHFKDQIMMKTNSTGWKDYWRKIKDDANCRNAPNIWTQRTALAEWKVGRAYNGLIISDAGGDCGLQDNPIR
1604	PVYWLYFQDPWLIWYEWAASEQWSSYVYPYRHVNWCPAKYVAACLDLTDIEQGLDWRDKKPDDGVRKIQCVKDPCNKVIREDNFEMIDPPIYHALKTIWQANNIMHEKDLFYHKGCCGGGLWAWVEFYQVIHDMFSDPSCNKWLDRWHVSPWKARTVNYDSIWMMMFQHEEL
1605	SRFNIYMYSKNLWFIWSKAHLKNKMYYNNSRCDCPSRYMYECHHHEHICEYAFSGQKRLKMHKLQAHNLMAWALYVMTMKKLTDDRENYKCNKQYDKHMLVLPIPKMENFCAQWLGYRWTVGWMDAYHRTGGMKYASLVNICYLGGKVCFRAIVDYDFHCPGVQGEFPFLHP
1606	CIRFNDFTRYYGKQWMVGEIMMTLRPDCMWYHCENANIKMPNEIQIGHITFTMILCISISPYRNSYSTLHCCFIDVGSWPWCMYWLCVKLYPLLLELSAARWIWRGNCETIFAPKGQYYKAMQTCFITYQLESILNGQAVVNQLPTRMLVVPKKWFFSAWRAQGWQMVPLVA
1607	STFRWQWALPNMLYYFWYRETGHLKFVSGYLQMAKRVKWARMGIKFSPIFYCSGYIKDPECKCPDEAFIGGIMANVLTIQRILQRQLYVEVYIHIDCCNFSKPWPPMFITKAIPEKRFWENGYLQHDVTGCNEVWHIMNTQQAMITLPRIDLTQIIDPSVQVGLIMELGGYI
1608	DFGCMSSVELWINMHNFVAPKKMSWACKPGHCHSMYQTGIWCFPYDPSEYLFNNFCFVYVLTKRIMFIFKNDLMHFALSYTRAGWTDGTSDACPKCFCLESYSCKPHIGWYFAMMSYVMKDSRCKDILYAFTDAMGNWLGTLLIWKTLFQLYIFCGMPFLNWAYWLSYAIYS
1609	GFQMFTEVKTYNGTFAKKWDFAQPQRYLMAQVSFANFKADMWGRNTWYMYYRHYFYGKSLKLVGDKVITDDDCRKAGNMEFYAEIHIYCVTYQWNMTYLYEARYVFHMDWEMDMLTRMMQWDYYWIHESDHLGCAYDVPSDPAKWAANKADSKPIYVYKMTKMSHLTGAAMK
1610	GHPHHFHHIYSMINGNDERYFYHGDDGWGKLIPVINLSAISPVFTGGIPGSIIMSKDNDFIEVEDFNNSAQIAPRHHFVQVKWRRQNNHPRARFCRVPMYMKHGFWNKEGWPMMGKPRLAWSPEDHTVKIEIFHWAHDDCGVLSWCRVWKKLCGWLNEAETQPRQMKHNMHW
1611	LGDHSMDRGEHTEILYMGFSPEHFQKLRPQCSEKDHGNQFEFFCPWPIDDIRVILTQKILHNAHNMIVIICWSKAHWAMPVQINVDCRVEKIYIRIPKCATQGKYFFGHQVVNQTHEDMEPGYLWSGSDLCFEVYNNPGMQIREIQQFGSCPPKALCGECEGPSATQQCFKE
1612	GSVSFMNHYFHHYAFENVQIIAEILKFPANNKCPKTWNWDAYSRSGLSGFNPPIEVFQKHYQSHMDSFRGWGIRILSTKLNVSSNHWYDAIFPSAPHTNKQVQHSPHQGCAWDGVCLQGDYQNPVWFIWFFWQQLFIVEKQERMQRSGALQKPRFKSFDSVSCYAQFHHTQV
1613	DYACKMMHANFAKDCMTTEKVVKFGSWGDSFQHKVKRDMNLMMFWLHACVGYVKRCYDLAAFIANSNPHTQQSWMCMWENTWIGHQMRCCQLMHLTWRKSAIDMNKGGINHEAAFHTHALINDTCEVKSVLNHAVLFFFDPCMLLYAIYAWKQICDEMKVNYCVIGWSNRQH
1614	HIYIDCQVGVSAIVHDSSCRQSCVTEIVQNELRKTRGYEREAMWDSDVSCCIYMYVPMIEYFVQIHTMDHYPNFVYGFKFCYVMLYLFWIACRYKNQSPCFTWWHCKNYTDAPRMCMGYFMRPERPYPNCWAAMWDHCIEFCKLHPTKWKHFQYLYMHPAYQSPLDGGLRNK
1615	RMMCHMLPWRFELVDPRNPDLPKVYQGKMRYIKRRLMLEKWDFSAMTEYHVWKGRLLKDTIIVPECKGHMIFHVGERQGVDCIACGQFDMCRQVPFANCCVKTFRIQQANRHSPYLASLFEFCFRLMRPNAMDDTRPSKLVRCFHDGVYNQASHQYQEKIIMMAYTTWGACK
1616	IDCQEERLLLKIKGIRKTQRNRCTTNHMSGRPTQCYQPVLLEEPPTTRITTQELFWDWEADWWNNNHDTGDCICLNPICFDVMEGHYEFEQDHTFKNYKGCWIEAEREHWATRIEINWPWLVMHGGHARRPRGGLGPWFPHSDVQEHHKFNRSIPTHKMRVVLERTEDNFWW
1617	RHFMVSFMILDVLIPGVCPLQVSQHTDMDKGVVILRSMYKAVSQHICFSHLKCMKYQDDMLYPNMSPYDDYSYWWYWNNYTLMVHMAVTFCNRQCIGRMWSSSTAYWGNQHHDTAQNDQHVVVWMHTIGCVGYPHYQESHDPMLHYPIDDESNWLNREKSCWTRHKNVPQAN
1618	AFNWQQSKYWECTWNTSNRLNAGHRNHWSVSAYCFSIQMCQRCNTNPKFLCKTMSDAHVVMQWPVPLTSAAGRQHWYLYPKCWFRNVQYYRKSSSGHPLYCGAFSHYLRTAHLDHGIVCRPFIYAEMKPLLSITTDHEGFKLWGRRVGGCYMLNARTFNQWYISNTGECYNI
1619	MSSLKQGENRGEMPRQPSGESGTAYYTEVLDQCWIHEWEQDCWCRQQRTGKVIISTDAYQNMSIDFACDYLGVSYRTTIVYPNRNMPSLVGVETQPHRQPNTHLCQEIYPVQWWGIRECAANWTCFLNGGYICTGAPPESWSPMGWWFIPAYPLCWMPARCMYMDGNHQTNQ
1620	PNNTPMKPKTIDNSSYPLTDKEYNTRHQKVNFVCWIETWWNFAQWWIRDDIVVNVHNKLGCEFMCDYRTCMEWIAYPQIKAFCREWSYLIMQSREEHGRERWFDWWFSAFNTTYATCPPYPLRTFLMTKARLTESILIRLWGLVMEDMLSMEFQRFEYYYHCAEGPLYRWVP
1621	HISCEWTKRSQQRSLDCWDISNHIWTRELKQCMYEAVQEPNQQKPFKLGSYYCFMSMNTASHVTEPKLEDQLCWNFWPYGNCDQSPPEVQKASVIMWTEIPFVNAGEKWMMESTHKEWIRYLYCRHHENVWCIYQFKWKFHMPKLADHTDTDHFFPKNVGKGYWIEMDWEWD
1622	GEKADGAAIPWVIDWDETLVQCADEVAVACGVCLIDAFVALSISTRRTCYPHIDTFHEGDIEAHDNLEMCIHPKKVPSYDYDPQTWPKAQIIYWCNGEGEKVRGNICSGYPFPARESIWKDSRACYKSNHEMMCWFATSDCQIVYHPLWVAIPTAQGWCKIDQYCATNSIWN
1623	LNALNMGYGCMYGHIDRESYRQGFIHKHCCGMKYAYMSARGEDGQQSMPGLERVCQDEPICTEAYHRGPFGLSAGTCPLLMQFDNQARYSDALYCEGHWMMCVTSIDEGKYKYGHYRDNLYHDEKVDDEHKRHVVIWMLCMVAHMQYWDNGKWLWVCSGKHGMDILFNKDPQ
1624	PKIPHQQGWDYCMPIVPNPRLDWMLDYHQMIHSTIWKDFFNQTIGMYLVPEPVQKMTHFHTKNDCYIWNPEVCYFSGDPINKRDDARSPITCAKYKPSKLKWVAPQFHMWCPNVARETAQDDEVQEHTIQIMLENKYHQKRVETGSKFEALTQWCKSAHGARMLLAQQIKGD
1625	IWLDRECIECDEMSPDDYYTHELAKDDPTEWFTLCMRKYWRVKVHMRYFRHQLEKWFFTFWIEDTGFPSYTPTQRKKMQHWAYIARAPPYFIVACCEEHMHDNPMDRGNSIGGMFSPQPQWMGNACFHMGIIFGGRVSDSNDDGASNACDTLYTPRSLRPPVRHPWTYVYPR
1626	TFVSIKGCQCTDTQPSMPVKWKGRYISEVRVCITFQRMYRLKNITSLKFESDLLTCFKSHSKYFFTFVDYPLAPLGQGFKDQGIQWQPQSPHANDMYDMRSFGEHKRCYYGIENLLCEANCGDADSTDFKCVQWTQWSHGCLKWKNIQKSYFHTKQYYRLDFCDGRDSFTVV
1627	LAEHEKCNIETHSWTCPHNGQMSQGNWCWPCCISTMWTCIRAVCINELMMFGPFKRKHRVKLPFFYFRIVPWYHNHHLQCKDFDRSPNRIICFGYGRHYFLSMVEHVQPLYAMLMFIFCSKTDNGACPQPNMCAECHDFTTRFCRLGEKLNACPIIRNDDLRCTRKAEPVES
1628	TISLSQLCMKLCTNLDHWLPANDMFLKIHYWSISGPPWRNTGAAALARVEYDCQCMITQGNSKNIPMLGCTGQGRTQNHIALQWAVNDRPGFNTFEPFPTEGTNNNQMGNSHVFHRADSHADHDSWTNDKFDNTQLGAAIMTNTKNQCHTFMYFCLCKVEFELQDPCVEGMV
1629	EMLPHVRGMVKWSYMHEFDTYRCGEAFDKHWKFMFMVNEHPLPYLQSLERSFKRCFFTYMVYWECQWNIWFLRMYLVEIDGQREQRHKTRWDTVGHTDPGCWTSWNQEIIVAFYVGWSWQQMNREKFRCLDWRNLFHHRWSPSCWSIPAQEEWHCIHFMQENDVNGGDEACG
1630	TWIISQRDVNWCILPNEYQDIRWVDTRVVDVMGPCGWYRRGPRVNAHKDMRRVFFSYRKGMQDVGSSDDCSDYKTNWDSVRMERRGTKGGDDIGVENRNFERVQEKMDSQKTGAILYCFQLKLEFHEYTLTGMYDRTFCTYYHFPSIQAEILTCDRLPYDGPRTQHRVFSIW
1631	DMYRHCYYSIWKLHATDLWIIRVGQHRYFLKDCTYAIVCDMEGLHNRAHLSPGFVSSCQLWFTWRQKLGITSAPGAPKENKRSQPRDAKTKRTRCHLWQNSFGVGSGNQFGTTFRAMVWDLRQKGGPSSARRQMYDFCILFHWRGEPFTYIASPKKNHFWGGYENHWAPALI
1632	WTYLGVQHVVGKVEMDDRKLINSMQHCKNFFWFEEPEFPWNCGGYGFIDAINWMKTGMMCLLHTEGSMMIFVGMNSMKDRGTHRGGAMKTTKDEQDVYSMSQCWEVHHHWGPKHGHQYMGYCRFKPHHQLMDPQEHATVDMMLHYMDFSPQLHQCQMEHGYGQETVRFIYKT
1633	SYNVGLCKPSTKCHCHDGAGDARSNWISRRLRQGDTCHPGYNSRKNTFRIGNCRRELWMMKVRPSMWYQESLNMKIDKQTKRKNMYYPKFPFGGFPPPCYFLNGAAWRLCNGCDFLVTPMSPQQRDTINEFAAEVIQDYACAMADHCFGWMAKVNIKLICYILMRRSKRGWE
1634	FYSADMRQHAMQFEGYAIVQGAGPNHIRYVQDMDQDFMDSQPEQHTIFSSMFNRITCVSDWFQFWSCRCTHVAGILAYDPYSCLCRKPKVSDDESCRQDWWKPPLNANDMDWWYRDRMCSIHAYSTGLELPCHRCDRIACMMICIGWAHYELYQNCKASRFCTNLLKRMSMH
1635	MRHHWIGCTIHRHPNFQGFRDDYSMVWNMMKAEKQNVQQDLMHVNYAGWVPNMADRHCFQLWHPIYHNVVHTRYESYVEKVSPRRGDRVMCNQCAFDRCIAPCIGNYMIFIRHGPVWDICYILSYQGNWWVDSFRCRKTKTRSVVIVDKRVMHLVHTQKEFGRNKYKIGAVK
1636	TKRADQGRSADTHWDGSKCETNQTCYYVKHYIKCCYNLVVMLKQAHISWTIKMHKRRRMYADYHWRWCPSGYMINWHACDMCNMCCQTEIMWCHPTRETYKSYPVKFYKGNEPIYSAYYYLWDPDPYRAIAQSPAFDKKCQDDEFVNVAACTLPTVDPTYQDMRDDWGIKGF
1637	DTGWHQEWPPSIKFKIDAYQRSFRWAAMWDAQKFRCSYMKYVIYKIFQWLVYRTNDNQQAMEHNKDGMSIQVSACWFDLFFPVMTMHWELCMPFQFAFHWNHWPVFNGISPWVPCNSMQEEVGWYYYWFFRGDGSGEMEKVNPISHQQEDEQKTVCAPGMYCGDSYLDQGRD
1638	NSIDQCRFHPWVHYMMAPTKCHCIRVMGVHAVLYPNWLANAIRLLWLEAMIAMFIRFQETRWTPPAESQDVRGIQLPRHYDISFVYLSYDWSNNQMHNWVVGASPCAREIYAQRDQPNHWVHLDYPSVKRFAYMDRKDCFQTSLDWLICPSCRFNDWWPSRMGVMWHMVDNT
1639	AVKQTMAQYRAHVNRPYCWIRAWMKFKGMIIECVKWPTKPIFSIFINCDFKWDTGRPEHEHAQQIQHLPMIQIRPHWSATCGWALDDLWMVIEYEWRRVRTYKGEADACTGDTCWWFYRASSSSCIHYDDVKYQQKCWGVKYPSDPFVMCNLIAKFMGPPFALSDDRKLQRI
1640	VQKHIERMQWKPITCTLQWDKLYAHKDFEMCQNYAHMCGAFELALAVQAQIDKKGDPHSQIPAEQVECAMNMRIHQYKEYDTMGWQIVEMVWTCQFMTAQFWRMKNAQNSCMYCALLYSRMREDWGGWLLHYMLVNQRTQGQDVICDPRYIGTLLPSNIFWKQVFARYDEGC
1641	SQKLADTKMNQIHINLRIPLYQLSFDPGNRQEYFQTKHKGGQEHWMSFVSKTLMPTPRQYDIKNRMDTCISGWGKQDCFIYWNSGPHWASCPAYMCAACCDRKRWCPFRLVTGYMYMENSWLWTVVPRKRQDIWLIISCHRPHLCPTAESSGFMGGVDRQQVDAFSHDYYQQ
1642	NWDHGPDWSEEKYDQGSCKRHPSDEMGVDIDCGAFYSPILERLYSDYWGHSDNICIAVSASMIHPYTHSAYMPRFGCTNYICEWWSETEENDQQNSQFHRQCFQWTGRFETQHYERIWCFVRSKEYRCKTGVWWSWLNWYIVDEWQTTIKIQWEPERMMTKECLENVQTETA
1643	WRDTFRCWSWIAHHLPQMRHRHLATHYSVVAAAQCTTSCPNAWKSGYWIQESQAIAVWFSVVMSPQQMPDKQTPCECKAFWIILTEMKQWTNHMACIPQGTPDLFYGTVIDSRQATGQQGAHPNMANFQMVLPHGNVRNCKCGNVCQTFYHSTKAINWDSFKRQFTEAHTTG
1644	FHDCPLEMAHLHHICPIAHFDTISHKTEPKKTLGYENRRRDHWSRHDENYESFYPWVRFPGFFIENAYFVYRKDYCGMPQYYMPMREKFEWRRNAEQCWTGQFHQIIDMIGTWNHGEFQCADMTCPYSYPKPICPPKADSDWRQTMMLECINQLYMCYQSCLSAEMYGNDCF
1645	SKTWEKQPPSIPRRDPYNYKGGMENDEWGYSWTYKCNKYFWWHMKAEYKWRWRKSDRRRMPLIFDRQVRKMVFELCEYTPRAEMCHFIRDVYYKKTNHYCAQPQMRHWPSHCSAQPVLVSKISKHRHGIFWPRLGGCINKYCLAALWEKLIVYWLNLETWAHINPYLHILDM
1646	IQTNVINHEKEFHIVCTIYRSTCWRNGCQCIEQRIERHNEAEVHELGWINWDHMTGGELAWCNPQWIQKWQPCCGHLNIDLYMQLTMINCDGIVTVACANMVENWLPGPIAGYDCFTALSMVEWPGLNVIYQPHLPNNNYQRLNNWMPSIDYVHWVQNHEQANHCQDSVRIC
1647	FPRKCSLNTKLVSKYKVNMKYGFNPRTEPGLMKFWQSQMQSDGVNTRGFFETPKKEANVRHQAQLQHIDSLVLDTTYHMISLIHHKVAPCWFGFLFTRQDHPDHWSTFWLQPVERTLLGMVLQHCEVAFFPFHYIPDWIKRQGNDFAIEKGFKNHGLVSEHGIMTVRRPGPN
1648	KFCSKHTFHKCYGHSNNNYGVHRMTSAYQTFCVMRFWSKTLCIHHHICTQDYIAWLIRYQENCMECFFHPDTDKAQDKYIIEPATWINVHMTIMGNFKHAVHAFFYRDDDVKYPPITFNLWFMAVHLQFKTEPEGIMISCIPDTPQYDWRQVMMAQQHHVVGCYCYDADWVA
1649	FRLLWFPRHRKMADTGWFFKKSCYKFWPEGRNEWYMLHSDRYENWHSQPLISVFAMRTHMHGMDMADNHPWCVGHYMSKIKNEIRPIYAVSEPAQAWAGKPPMPEDVIHGMVFMRWYAEYMYKDCHNYPHNWELQEQNVEIIPTVLRSVFGYTIQWVTAWSRVRWLTGHKRY
1650	EGRIINKAWDALEICCRQMVVSDMWLFETALQSKNHDAGWDCFRLGHGQMKHPMHYGFNCRMQYIRTEHPKVFAENRIMNCPAKRGEERHTNITSCCFYVWKDVCPFGENCDVLIWVACAMQNTFFCAAAMIECTISWFCSQDEACMHDKRIYRIVWEVLVNSWMGWNDVVC
1651	PWNLDYGHATFADISCMTWPWVVFGQEGIFYADNRAEYDKHCFWLHQTCVCILQSGDYEINIVHVDEDIEPLQLYACVFHRIKQFVYTLVSEKRCPAWHKCKESPEKFTVCSYLNITATLPPKAYMCPRTEIMNPAREVHAQGSLFGHRKLEYSITHYFWMLYNVTEANLNC
1652	MDIQDFQSYFEELHLECFVPCWDWASQNNMRAPHRWYQTACQCRGETRMIVSHDKWFGDVLKCGEAWGPGKDWFEWGNPGYIDGDETRWWRKTCDFTQKVMTYNWHIADYLKRIYHTWFNETTMKCYTQWKDDYDWIAKKKVLPQWHKTELTFVGAIPMGLCAKSCHLRWGG
1653	DLEHKSWLVFKPDVQEFNHWSPEWNNASGLFKMKWALRFQFTGMQNHRNRGMGMMGISHHWDLTVSLTFYKERCYWEWEVSIRTTYCQFNCMIYCERIAKRVGYKGFMPPAAHAEHYDEPHAISKGTQCVWYIKTEGAFMAKRHGCANPHEVECPMAGRAHIMLLPKVTQKA
1654	VDLICFIWDECPFWWMPFCGNWESNWQADEDWKLCGDHINDQGDKLYYLTRSNNYELMFKFIKGITAEHCDNLTYLVNFWVQMPRCPGWLGRFFNWQTPTLFFHDSQPPDYNWSNLQHRMMCSATERRYHYYNAGTPCPCEHQRCDMFGAKHNFHEEVFICNKQLMFNTQWF
1655	PIRPWCNAGTHLMEHTQWMIGVYDCCYYTLCVVFNDQMKYMQHFDLSLRDTKYYLQIFRHRTACTWHCHVHEDTDTAVREIWTHMCDNMLVELSWFQYESQQCPKPAEGSDLMSPATQFWEHYIHYADFPPTGMARTVLRWELCHYYHAADMQNFLLWQTEGDAVIYWNDSR
1656	DCTTQCHDVAVKYIKFMIQSKLMPICQTKYGGCNRWREYYHWRYLWWMRCYFIGDHAACIESMTVTNFWIPPHIDCLHRKTLCCFYMLYYTEIIMRQKHCTITDMVLRIMGYSGWEGAARSDWQLRADQCKSYRIKEMTFLMFLAANCDLFMYAGHNKFIPLDHFWPHPCEC
1657	TGDFDPSHVRVQPPMIPNTQGCITSDEFHSWMLCDPQVSTPGSGSIQLHGKMSQGGSKAFHEHSHRGWTQQRYNDCCHFAYPIILFSRCLWFPEDGKFWWQTYRANPPVGDSWVENAMAGYFFCISNVVTCYMHPKNPECIVLMDFFDDDLNPNITMLVADFIWQWWFDKWW
1658	HEKNKEKKTLVGKRQNTFMDGMMVNMCKKCSIRRTMRSPEQLKDSWVNQLAPRREEMVWQTHCHGIWPYLQSVLGQHTRYDLHDDYMVCICSSWIAYQYAWKRNMFALKHTNHESAHIGAIDILYNRMVDQYMPYLPVISITERIDWYTLRQYNHAVLMEMYCQSAQQAIRF
1659	HYHIWVFEAVRLQSTMSWDGKAHIVGTYFHDPYWKCRMLLRNKARMTESWREQDYVYWHMCITGPPIGLVNWRVWKCWYNFWEVPDDCWHGRDGHLIHVIAFEFWAMYPTNDYYHGTHDKQEPVTNLGYFCDDRVLTCWIFVPNGNIYIYMWVYNHIPTQDFPNLFEYVKMM
1660	YHPTAERNHSNFDRHGARCMISQWIDTWATVLHQFGDWMKYEKRDCMEKHTESKERTTWETEHKREKKKKQPQVYKDKQKLFNCEGGTRCQECGMVPQELAVWVISLCHETNYSYYSQIRGQIINLREFGYFDMPVDKVAWRIKWKNAGQKNKGCQDLYWWMAISLNHAWCA
1661	FWHFLPGDGMKNCYIGLLGSNFGECQYFTKHLSSYDMVSYFFMESAPEWEFGQQICMVRCSTDDMSRDIDRIQSYFLHHEFCICYTSKTTTGDELNEQSMNLCLIFHSIPAILENAFVEWNGKFKEYRKERMFAVLWMQWFMIGRQYEDSKQCSKVHMGFRDQDVMNCWTQH
1662	HAASHPSWPTYIEKVLKWGSFPMSEKWDARKYTVFNIFECPAWTCAFFYRRWDKKNCAEAYHQPVSQIWRDTRDQPIREGCLPWPGRESCFHWGRCFGYKCLLCNANRLNKMDFLITPWNHLYSQMKHWHHFQTQRRSYNVDEEKSIQLKSFMKHVTQDLSMRIPAACMKEG
1663	CPEPGPDRPHSYIFTDITVDYVVAMNSSQICGKRKQREDVNEYYRTEVQYHHGRCSDYGNDDVCASFFHFWDPVMFRRTHRQFVIHRGKTVLTNYQGMDVQWMWFQVAEPWQAFYWFTGIAHCADQPLWTTTLWMVQQSKQIFWDNMVWGCVKRTTAPVYEEFELWVMEFHD
1664	YRASFEKMDCLHVPHYEIHPQPWVMEEGNGENYRAYEATICNFYAKIHDTQQPRIAPCGENYLEFEMTVGIQFQQVQHKNNRQPRIIDKSWDKHMNPWTKVTHLMCGILHSIYYSMHSEHSSITFHCYDWISEMYTGSSVWNEGMVLPAWWLRWFCNMGGFKGRHKEDSYWA
1665	MGLRQRYASRKQPRMTTTYRKNPSMIFILNHQKRDTWDPGDFWCADSGKPSSCTMCYSPDKQTLNQDKGYQVQSAPPWAGSSDFHVWRCNCNSTNTVMCMYYFAEHPAQAHMMNDMLLRIMACQSFQCKLMRKRSAKRIRSFQMGVDHNQRKTEYDVILTIGVMAWWHFKSL
1666	HDMTPDDILPMAMFVESSKNAHNDADIWWAHKDERTIPPPLKIEFRWYALLMQRLQVKGDYVWIEEMTFHVISGPFKMFQWDGRELWFVGEGKMSVNVLNFDVYNRQGAPYWWPAQDDCLFNQNPWREITDMLPEAFHPQVQYSQWWWGIIMDTMYTCHNEHHPHAFKNTRW
1667	SGKLGTLNRCLEHVADNYDRIKVMMRHITEELEYAGEANGTFQKFPLTPTAMISAFLFDWVILQDNTVDFHYWANMMEADRQYSFGFLNSFTDNLIHHRRGMAKYFVCDEARGAKVPENWLMAMWCLECCKANREARWIDMAAAVRTRARATGNRVASAAYQEIGKIPLHLA
1668	TTNFDWQYHFHNTTHWYWRFHVYPTDDNVGGQLVLDRYESQHSSDMNEMAAYFRAHIQYRCLEKFQSVYKDLCLKRRGSFRTKGPIWCGGMYVRPGMPDCKVHGIWAFWHYNVCCRMANSVICNRNFAKAECLIMVKQQWQWTWHSTSALDQCTYCCEFALQSFHEVPAQLE
1669	KDPMGWDTKMYVACVVMENETVCLWRNGRIMVMAENFYKIVLVWCMVAAEMFMDAEYVFCQNLHTYLPNLEGVSFWKILQRHWFSFQTCRGDKRMSMWCLRPIASSFMKSTQSQNADKLTDAITGVYDGYCRVRLRQEQPTYRNKFAHEWYEHKGYETVWFFTEWCHLNDVD
1670	SNFPEPSGALIDNPMKRDIHEWQFALEIEERSEMSDAFHFLLRKDVMGICVNHFVQAGQKEPRGVFREMHVVNETNSSDMMQSQPPNDSQEHMQIADEHLQCIWQTSGMMLTGIAVQRCDSTAMKSAVVFNQHNALCARSAYEIYFEPDEHIPYWGCLLCEYVWMVKYMLPC
1671	GQSSRSASWVRLDEQFCTCTLSKSRHREAFVWVDKNDPFLTHYIAWYSRDDRSIINEQFRLCRDQMYMKGCWSMTYHDQINKCGDSHIPVFAVNSNHNFGRMDSPFHYKIPARWRQALKLHEEMDVKCGQPYYQIHLQCFEGFTVNKDHWHKLHEWQYGLWQVMVAIENELT
1672	YILEGRYVWESFIPTVGLGGHWHKPLNHSRPDSVWYCMWWMCETMYQFMGSECDWNVDEFFWKDLRVLDGQETKALHIWYKLGLRTSVFGVGFGYIKERWAHITWFCGLCHETFASGICGIHVSPPLTNHFPFYSGQVQHFVTKWWRFCFCQVVTWMIYENTMREWRNPGHA
1673	KMRSWDTANGPVIGLMGFFMIWTKRQSPNATAIGWSGSVQWEKEWGSKPALWHLAVHKCIFPMVAKRQPGDYKYDDSFYNGDYRLWAICEYGDHDCINDTGDCSLLNQTMEIGLDVKWMQELCCPSRVIIVVINKCIYWYYYPQDYHGMLQWGEHHLPIQYLIQQASCANEG
1674	SDFQNFYHYLVYLKIFLLNRKPHMHEDYDQKAMHWLPRLMYDMAMTNYKHKMTSKCPKWFIMGHSWKCKDYRLYSECMFPRWLDNCWVRDVRWNPAKRWDKPKEMPEKFRYFQWCNEESWCAQIIFFVFILGYVCYFFNVGTGTYAEFCFLMLHISGPTWVPFERTDFSDKC
1675	CYPVNTHPCEANYEALDDNMKQWVNKMDACPGDCYCARGNALPLKCMKKAMVKVIYEQKCIMPMMLPRARTEVLRQKNVMDIKRTGYSTQNPKRMTSYMDCIPFKCMHKYTGSKQMFIFKITWWYWLHWEQGHFHWFMSDAFRLAYTEFKLGSMFTLQMQIQRMCTHIPCYA
1676	MFFLHMINVWAEGKHTDWQMRHDWICTSQNVWFRCEEPHLSPRGFIKSWGMDLWKKFGAVHKECTGKPSNEYKLNQLADKGAHFQDGIDTTTSEIFHCERWAKPTHHSELRVMPAIGYEENLMKWINCVELLIPPWNIVFPYGYDGGIMLPNRDEGKDFMVWMKCHGPAEMI
1677	PHRIVGMQQPHENQQCPTDKIHDMCWFKILSEKKNAVWDKEESAEAYEQTHSLYGNSRHCVVNVGEECVVLLIDRDVPCIMARWMEYSIPVLLEISTQMPTDMSDCCRAVWGCAHMDEGLPFHDMRYKTAHARFDSYNYNPKKERFDNSPMIKYCHWPDRSRAKSWPILPIN
1678	FRQLRIKAMYHAEDHWDLAEKAVPYPSHWHPWKKLMYASHWKNNKMAEEFGDDQMYVCWRHKVRTCDNDRQEASSCQHRTMDNVTKLGNFGDKRCEFYCRWCVKICFFDQNLTDLASSWYDCWNMGPKTSLVYIVYLQKECDWQMKTYSVGNRTQEKCSAQIYGILDGISCS
1679	QTKMWNTAKPLLIACCWGEKFPNAFTFITDNGDPGIQFEFRPHRKVFCPCRCYLQPHNWMFYPFGNPTGPMVFTMPYGVRFVCYTPCYKSYAMRNVYRFHFQWVYQMDCMLYTYFFFVWPADKNPDVQGLNHVPMFFTWVYPCYFECYQVEWNNKYKPGRNCTNIVMHMQDV
1680	GMASPLWERHTVAQMSISDKIMINEFVMYYCWGMDINKAQVKVMCLCTCYQAQVDCKMEIPTARWVFDNMHMFMTRIAKESDDPHQRQVDTEDNNIPDFVSFMLPPRKWPVHSANVPGPKLEQWHSEYHYDWCELSLISKRSKFLTFEPPIWAHYPFRHLVWCYYDEHEPWD
1681	VAPYNVIHLPRQHWVLLTGMNEYENAIHHACQCQATFQQVSSNQRTCGPCGAEVISINENDFICACAKFQPTVAAAHCVMTCKENTCERVARFGQFRMGRHPPRWPMNNTAQDTQHRPNCWHCNRSLDSILISTLDKWMFTTEAVASDWPPSYHKLSLCRYNGRCWIQPPGW
1682	ACHRNNKLDWWSAFNQAKYSKGSQMNCQMLSPSHTFSQDEPFYYKVDCAGCDWLVCQDPGVNAIFDFRTPMATFLFHKPWDQSGIKTCACKYNESYPAYHMDNGMQKSSVNVIWTLVETCGMPVLPMIMPHSGANCPLGSGFLGRQPYDCELRHMEMVPHEYYKFPTSRDPV
1683	IWFLNVEQQHMGFRSYQDFHLFECCIQSWNCCYKEVPWHYGMTDMSCYHAGRTHFEQKIERNWYMARCIADTMMKLVTQEQYNEDDGRSTGMLVWYWFLWMRTDGAIWGCFHYEHDTDHVRLAEPDPLEIEKCFASGRNDHYCDQLYKVHGSWCWKMLNYILGWDRLECQKH
1684	RRRQVCENHMDIMKSRCEASEGRWDSAKQYCSGERALLPKPDDKTMPMRTTGHWGHKPLQSFDAWIYESHGSQMVLVVGHENLSWYGCQPQLTYPCGDVSKYHFGRMHYFRKQMICGCGCCRPCKSQIDTKELAHYPGEQRFGNQFWIVQRYCCNGAYWRYLCVANEAPFGQ
1685	EYNPYACTTDIRPRYWCWFNFCTVNDYEHMPTIIHHSQQQIASNCHVFILNVHVVWNTYASPFHINWGFSTVFHMNMKLWMKLITKFHHCQVCIAWWHFNDRYEHMEHHFKWKYPPAACHQYSPYANPEDQLQMPCQIYALCTWPHEKNLTIDANDWNTIARPQVQPFVLFH
1686	FWYKLFGIFMRKPNKLLLDPDGITYYAGISYSWCTWLGWQLFVGNSTYISEGYEAYISMLKCCGTEAMLAFQTVRNYMRYPGWNYDASFVPKLQSEEFFSKHWGNTSPWWECNFFEDYLREMRYVSIIRFGQKEPRLFLRGLGHCCKAKDTLPRGVWLDTICFHNNWELGYH
1687	YSSRTWPRLMKDPTTFMANHDFHMLEEFQHFSIAILMIPNKQPQRFWCFMSQVKADLQCGTWVGPAYPRWVLHQILYNMSVMQNIWEALFVKKEWPDDCEPSPCAVGHAGVSREDPPETNMDERKVYFFVKSMLMRWQINQDFEWTQGPCSYHCSLLDDYDWIRVFVGQFQA
1688	GWKYWECWAIYCKNHVDVMAWTDDRNNQMLMLGWMKEANPIQDIAGDDKKNTTMYPIHVYATTVGQVSQSCKAGCMQIVGELDAFDNQPHHSYLESGAENDWIGHAVPTGCAEDPMFFHDHRDSGATQPVEQYEKMGCRYSPMRWTFRCDHCRNGCKFKYIVKWQAGWNPFA
1689	QTHHLVGQMVYWTNWVWCMHKKITEMQILLETVGLIIAVRIPETPAELQAKPNNKRPYHQMITWFTSQFWRIGPNQCAPQWKWGMWAQWNVPFRIWEAAQSMYFDEMFVIKMELVKSWFFWGSLWHYHGQWSCIAKWCHPLSNGQQYKKHREQIWQDWFNVTELYRTINYCM
1690	EKGIWTKIHIQFTIASSVDKYKLACMCVTSGNSMWSVKWWINKICQEPVYKCHIWVGQHIHHVKIHRAVTWFSWAKLHWVGRHYATVYHTRQLAGFFYGFTEVDYEWHVTMIGQWGRIANDRSYPMMSCKMEAWEHKYNHSSRWGPCHPGCMGCYDQVPAFLQIWPTDKHEW
1691	MPLDFYCIRQEIRCNMWGTEKQGNQALGCCWSQCKRFIVIQQTEFLEWLKNMCGMFWSMVSWSESLHLKAGWTIGGFNTETIKYILAMDHKYAYQGQCNPAVLQNWWMLKHVGENLEELRIPYVGHSYEWQPVYVDQKEKVTLAARIVMAFSDYIVDQNDHCICPWKWSIPQ
1692	RRPTGADTWEDSRIGIWETHCKLVWLQWFWKRWVIKTAPWGCTAESYCASKQLFWQYTSFSTQYEARYILSCKLEPFFLVDVGQHIWRVFTVVNWIMKCDNTFIKHRFNGDHTKHTSNSQFPPNGTIVDPAANTKTFIFWIMQEESYNIYDLNEEGYHMRALAPPPEHVINN
1693	ERAIQDFKYFNQLEKKKWKMCVADVLVDAGIITMDINGRVNWFGCFFNKVEICSGHMNIDFYDWQNQCCCNQVDPDKDRKSTRIWVDWAQQQNYLGNRDWCCSQQAKQSDGMCLEQNRPSGGMWLDWLYYMELTSTHSMHMYTENILGGGQNQMIHLSARRVEECPGVGIYM
1694	FKHDNCMKRKDEGSYGRIWNCSPWFTWYAVNQNGGAHHHDPSCVIKSCLVTPWIESSTVKYEAFHFNQIFCAMSRVRARDNTEMFKINNKFESCTYSTVLTAKRWLGFPRVWYNFMQKAFMGDFFDSVWWYVHWYWVPYHKFSGASMQCRPMVFAAAKLFCHAINKYFYAHR
1695	RRQYYCECNREGLPLSHGYHNAQKYTTGPGHYLRETNAMFMNKELIKGNRWYIEPEWQMKMSVKRDQWCAVKHVGQYSKSIHWQPELLKQCAEEDNYWNTISHKGMMECMHAGPVGCSIPLQNYAPFGHACTSIMQGFCDMIFMCTHQRVYQAQKPSQKGECEEANTIVVGQ
1696	REQSMFSGDIMWCDHREASMEVPHMGGVIFQWGHWPPHIKFFMNRWIMWAYKCCLPYMWWTRKCLLSDDDRVMGWTWSHTDIAWYAGSLPYVQTGTVMIMHERHKFVYIPDPVQTYKYTMKLRMGHHKVSSHRLWIRRMAWEMYINYCYNKAPPFMKVAMLHPELNKKRNTY
1697	YQDARVGSECCQKMGSNPHQSFMEMFCSRGTGWIKKLSDEIQGIVRIEITDNSGLWSEAHCQVKTHLGKSRWCHLFTLDPPMFPKHHNPQESCWMEIWLHNNKDGGWKLFFKCFRLIFYKSAFPKPLYQIKYPAGVTPCASSVFMCCHVCIFPKLVYYWTVETHQADDANFR
1698	HTDDMRLFFHLLVIIKKDWRDHEIHPVRTPDQWTFDLPRTTIEQFDYFMFRFGKQTTVETFLFCWDGIWWVLMCIDINGSDQKDPKACTTHTELQVNNFPPLAYLIWNAWRKYEQSRLYFYMEDYKICFREVKNVMIQRHNIPGWPWIRRVSESNAHEKNNITITWGMCTTP
1699	ACLDPHYWRGERCSKFNNGTKSHKHSLLPWMQPTVFMDCMYEWDVIQLTNKKMTKVEDVVYANNQHQVRPGNESAFQNVGWSCSQSFGHADAATHEYCPAQPLDCWETWLTKKSCANMHPQTNPHFFNQAQEQKQMQDRARGEVSRWPMPIVQTIWYMRRYAVGCNEIIKFQ
1700	GRMPRFYRWPQSQMCARRIFCHRCNVSKTIDFFNHPSIWDGMRTRDDYTQQYCMHMQTKDLCCCYHSMERPSGGWWERMEEKASQDMSDRDDPEGNMNPFDDYLKQATRQFFRWRDIPYYTRHKQLDLAKENMPEIRVYATFKVMLLPSKASWSSHQMKGVVRYEHMVSTYM
1701	LWQSPIEQRSRIRITEHNNYRAPNMVLIKQHAKIMYASHCCRQHYASVSEWYWWDFIGQCMDWELSGTEIKCKDKWCVRDQPVLMRTSDVHNLHRGDGWSGHSCKDIPVFRCCTQRYFAMERDPCCHFAWNMKEWIWRTFHAFIYNIHVICVAMVWEDLEMIAWLSIQRVKH
1702	LTLWLQDEMFFNDNNRHVTRRLGFVTAWYGKKNDWADTHGYFLCPCVYGWVVDFVEARTCNDSYDKYGEVNAGWRIMLEISRFYTYDAHFGKHFQITCRCTPVAPGYTMMWSCIKVQTQSNIASGANVGTSVGPMLNFPRLARMITWADEDMHDEDGHDEWYLLPSMKASEY
1703	ICINWDPQMRYQYQLGWQYGNAEGPNPTEDTQQDCILSMCWVTHVVRLMPKDQEMAHCNCLWTVYRILNPKNAATHGFWTRVACMKPPYVLTWQWVAKFWMNSNHVWNTDMMMVTDVCPMEGLFTCQRDPINLRMWMNREFGVISETSVLNQCKYSAVHDAAFQRCMHAYGG
1704	KNEDGAMIDDSCIPHPPERETIAACIMGKSMDWHSVSPMMKTIVKTMFRNRMCRCQHPLEFHYMSVQRTWKWDWTWPQCFSFPSCEFYVEYWDVPHERSEEGRKDPTWCTTHLLGGHYCYRYGMHIQSMWDMIPGRCGGLLNYDEDTKASSVFLMHHDAMEEVDYLCSSVVR
1705	EFSCFLHHSTPSLCQHQSRLKETMRQVGDGQDQSTNISDSIRQENGQFSLWWYYSVDQMTQKKECRDGMVQFSSFIWMWDVMMGQQSEKRHTRADNIYGKKHGGTARNAFFVNHCGWEGIHIARKFRRKNDRSQEKFKHYQPWCQKCNSEFAAQMTKELAINQMTNGCFWDM
1706	VIMYNRFQKVGCQIECLVNYRLTMIRLVTFMVWCQIWRGRSEKHSHHRCTDPSKGFGLSWNKFPMVPMMDYLNDGGQGWTDTLWFNGNTRQDINRKYGAWYGTSNTMGCHFYFAWWTCKNQRVTYVIALKAPQVMCPKYNWDCSGSFMKTVRWCTSRVWKNSCPFDSDPFAK
1707	RWLGDMICYFPQPTNPTYMMSDQCQIMEEGQVEPKSHEMNSSSSLFRSLRFKEECEVPGCKTFEPAGEKTTYCACKAFIKGWWKKMQTPPQYTRELVPDDSYIMEYGCRNCCAYQFNAEVAWFLPIPACQCVAQMKVEFTFPCIGNEIWACSMWLDIHDNVMIVDRYTVKGL
1708	IGRSFTEWHCARPVANEGIMCPAIKKRRSELTKECSVIDQCQGDWRCWHCYSGEPRVGQHMFCPCWPPMMYFTSHLIMKHHMMCGWNRNKWRAWSRLHGGRSFMHRYYHLHRALVTLYLSPNGKQVKAGWEQLGPIQCCTCLAHDWLDILLALEYMGWDCTWATKSSYWDPA
1709	DWDVYAHIVGEKGNYENYHPFPCMAEFNCFNGAVLFAFNQFPSHHRYHIMVDYPAHCDVKVLKRYLQSDDWWTRNKSIGMGCPELYVVKMPCWCCFDDNGSVCFAVYMYWYGHDEDQRRCTGDMNVMIGGKVVCWEHWTLKRGEDTWRGDSDYPISCRMPVPCAMMYVWGVR
1710	TMFAWEDVYQPKIVTGFQLEVAGCWNQTVRSERTDIETTKCYVVITHRAEQSDCWRVTALWDPYPNGEQYVSSVIKHCITETGDYLALYTRLYNLQWSHCKNGFAMVEWCRHEQHYCGRQKGPKKHFIIKNKQPCWPQAPYWVPHPISIKEHQYHMGENILSYIMQVRACRH
1711	TVEEANMLTMIALKQDYMNYLPNMFEFVETEWNQSFYMIEDPFDRAHEVEQHKMCFKTFDSGDHWERPNRGWYVQRAERFSWDPASFFVVFSVYTRIMIYGVLKYVPTEYPCLPPEDYCNEHGNKAPVPQKTPYCESTLRNWCMAMTVFKEWVQAKYVCTEPTPFHKQNDAK
1712	FKCQIMRSEHPNSWIADWTHKYPIGHQNDMMFYSRWLRYPTSTSNHVHFMTLKNPHLWTWGMCAVDTIPVGAFFTTQYSTCVGHRTRPHCGLKKEMFLEELDRYTVMWNSWNQPYERFLGMPACRLWLHIKGYCKYEYTEEQWEYRSAEEKLGAYSICEPDWEYRPQECNIY
1713	GHPNHGSSLYRKMWAYYTPVFHVKCAYIGRYKRHGMEDWDHIWCHLPNVEVKVNQVWGTTCWQDVPRYGCRLMTHRNGYRLIMYVLRRLNVMPYWGLECMLWKVFVYIREDSCGMFPCVVISNDAHCQHEHFEDNLIFPVNRLGTLNLKNAWCPEALPLHRYNHMPFDQYSP
1714	FYTHQISKFWRFKIETLMVVLLRMMHNPWCLIWENHCQDFQDEIQSKCSAHYQDEHVNKEELVMIRSHNCNEGYIYPIEQTVDTDYQIQLELWQHYEFMLKFPQYNQARDDDKTHLGIHKVCWEKQQLWDSFEIRCHMHTIGIRQGHTMGLNALHQADWITQRNPPRMKFNQ
1715	RESGECPIAQPEGFDVMASENMCWHITKKMIEIDMWEWLGVWEIYPGWSLFTRRFELFHARIWNLVINEKTMGHQNAGDTGRHNRDEQNFFTITTCNWDIPTMQRSEYMRDTECMWYDFNYWDSFRRDRREDFRLMPSNPQTPVQGMIDYEKLFTMLHDIGIHTSWMHWFQI
1716	DEEIHIQSTWHRNNDLVDEPRGMFFEKLWDPGNGCGPHEVMDETKEGKFAMFLTLWGAYEFRVTQETHVEFGQSAMLGRGQQLRPRHLGEHGRCSLNIAVDREYSYTDPARHICSDWCYCDFCWIPGVFLKEQTMFIAGVIMVDNIIECRRLLGNQIFLLDFAMDLRYPWGP
1717	YYDYKDEVCSPQFLRFSQYGAEDGTNIIYGFSYTEQWVLPTPTRSSFTIPYDWFPPVAAVLNVVGKLKESESPDAKQPWAGIPKWAEPEPMRLICMQLNVVLGKCWCALFRLTDGVPWQQFQVRKCDFALLFTEMDRDAANYHPPCCHWFQHTRIIEAYQNQSIFDSSDYMM
1718	PCDESCVRESLVQANAWYHWWQYVKHMLQNIVPFHTHEPTQNPTSYFLIVHIMVWKNTTNDVCVETIPFWPDLPLPCNLEFKESMRDMDLLVHAWHVVLIRQLLYMIVYMVRQRYIPWMVVLWAGVLGCAQKRYAWSSGDIPEIKMLYESYYFYTSMSWLWEPAKEGKVGMT
1719	FDQNRQWKPMTPSPTEIMTDVSVVQDNGIHWMICFNFVFGFHGGDSMVDVFYNLLYYTIFRQAHHNEHHYQHVQLMYWENCSNDGWLWRQGHWSPVSHGMRNCNACCSIWMKNPGKKYFCVVWPWIYFFTMRRVNRCFAWGGLNRTIVWTYDWHAFSVQCCRAACEAMLHMW
1720	DRAGLADVWRELWMCCSRQTGMTNECANSWPGGAMWQHSIPKLRLWLWTQVVQNTAYKSKADNPGIGRYRDLRLHMIAWHEWFQTKQTWPSCQAQECQFVNPFNITCYVDVPWIVALLVNVYHMDLTPRKLVGWRLVTSTMKSKHLGVNEFMGQNVFNDHAHFMAWNRSLYV
1721	NKPEDICAHGDNDWTYIGMGPMNTTDFEPTTFHTAMRRIVTFIGMHEHCKTKCRYKWLMDMKMVEHGFMDGGEREMYCLKNVKAPAKPHLEKNFGISDDKKCDHYSWEFREGHPCNSNVTMQCFPKIKLVDDPRPPSRGHLDISPFVTMGVENHTHMISQSYSVWYLPTPNV
1722	NKPNTFLAFTDTKGFQRSQCMIEKPWLDRLYMAIFEYAAMLTMGHRPKMMTATYVGHCIHSIMVQPEVGWTLPGMATGPSAREFKVLLQYVVLPAKPQRSYAPSLTKYKIDKCDPAMCKRDQHGQESEVWPRYRHRNAWMECLIIISSNRNTTWFRSNSLCPHQHRWFTRIV
1723	YPFLYRSNYVAMISERPDQPSGHTTQHMVTCKYPQLHDRKIFEPRWFPADYIYCRMPIEASNDMGAMNHCCRTMGQCSQKTSRNHHPYLFWRMMQYHGPYNVEMRMLQLGNKRRRQNLGYRPLMAVRKNQTYQANPKSYDLHQKMQFQSMYKSGDETTSTGHVNCTDWWYRS
1724	NWWQKAAWTFPQGQYQMTKFNNEFINYPKITYTKSRQIFMLELTDHHFWAWRSHVFLCYYRLDVNPDHQYIYPMGDLLCQVFNVPNFELGNNNYKFHIYYYLGQSPVMWYCLQTCPELFYWHETNNGNLVSCLYYQQYAPAQRYDCWIPSWGSKDQPGAERSKSYNHDKDMD
1725	FTECTRDGDRELHVPFHRAFDIIVGTHPPSIHKWLAFVCYHAKVDDWCDGHMRFIITCSIKENHIRQCHQPTEVCMGRRDEAWRFVETHQFAGSERVDSVNDNLPRRVIDGEKQDDAYGFYFLLKSRVKRVYYDNMDHPFVNQPFYKKNDEHRCCGRKMDRMWYSMIYYKAF
1726	LNHWLCVEWGACHVTKRDGSLKCIWHAFMEYNGMKYGTGVCYNYSNTDSPVLYWFLKHGCRQQQRNRIATHPDGYNSCMKCVWHVNYAGGRRIFCTRWESPVLMSFHLFPQIIRMMSGNWFDSIDNSSFSASAVNRTLGHKVISHMSYFDSWECSTVSSLCTAELNSYMPSV
1727	HRMPKCILACMHMPQMHTERRYYQFPWFYMGLYGIDIQLDQPADPISMPMTIQGVDTDLVAPGIWLPCYLSCAKRKRMDGGMWIILDNHIHMVASHPDFSPYHCAFVPYCPGAHWVDEPFTQPGPKRWENYCLNYMIWCIVQDTTVAGVFQTSNHTNVGGHIHTNISAINAN
1728	PRVCKMAGYYFHLWTAQNMWVCPITFARSLPIYHQSHGNSPNWGLILEIDIWQFGCRGCHSIIACWYRPQCNLVFGIMSHTAAMCDPTMSPNWLIHTEDQGYDLNCCFVQVSDTKHISLIQRTNRSLFHGGINSWDNKLMRLGWFEDIDLSMFKRKLAPFRFCHWLTQDSEK
1729	TKHAAMVKYAEEYYTQYGYYYFFDMCIWYELIMTQSHLWMPFRGCDFTSLAHRGPSSEMEDLYRVEWSFFQTQGIAKTDTPIMAMGSCYDQKPDNSFMSKRALNTWGDVCKLHNQDYIARVGAKMTIHMMLYHCLMNTISIQVIANAFCVNPETDPGAVSCDYGTVHMPFKG
1730	QQRERIGGHNVYGDMQIFQICEYEQSIDDCMTVHPAADPLKMFFPHDNILYRRENQRKYAQCTLKMAAHWLHKMDCMVPTDLDRGGAPKWDAEQDSLQKRGQPQVLLYRHPHAVCKYSNAKMFTGHIFYNNSGIPYAFLDWCCHFIQHWVFVMLEEPTTQLQDEYAWAAWVY
1731	DGTFRIDPCGKGRYATVCRVDYFADNCFGPPKVHFSASNFQWDLFKFPPIIPFMHYNRNHARSWEPPKHNMERAHYGNWTIMLIIYACQEVCAKQAKIDGDEPTCMAISWHMPPESGRYSWSPGKTPKLQPCQMMEGPQEFCASISFKKYAAIINLTQEPDFIIHPLSTQPW
1732	DWYLRFEQISIINTSDNRDCRVWVNWNSQDRKQRLGVWLCFYMAPYMGTWESRRTAIQNSCLAFFSENCDPPHWNFHFTVHDMKGWRAKEDGEYHGLDEAWLMFFYKTPWRPRLKIHAVSMRCCWINFYFRAWKQKPPHRAHTYEFRMYGGVWTVWGPAVGWNTFKQLPCNG
1733	ILHMWMVTGEPCWMTLVYYSSHQLMCKHCNPFCQNPWKHIPKSSSIRDTQYMVFFVNWCVHFKIMYPCYFFYTQNYGYIEPNSEWHANIILMDGEMYVNGCLRPTKRNSKFSRYHIVECDFLPENHPLAMDVLCLMQNNYIETTFMTPNFPFTRNEGGGPGWPKMVTHLPAA
1734	STADLQRTFVMHGPADFQKCHEPLFPGDLDRNWRVVANPFDHPEATSAIPMRSDAAWDDVGIFDQEWSMQLADWFRLQFDFSLNACDWYAYKEESFVVKHVVRPLKMRCRQIHMNKRWFVRHRQNQDPKPVFPPEGFFIIITSYLRDRRDMWLLKWMNNAGLHPRFGFPQNT
1735	HLEFFRSLIMSEPLDVTYRLGMGDPTSQQMLAVTAVDRCIYTHPETTYCMPEWDTILFYYIFDNETAFTWHHYMTKDPLCRHDAQDYWKFWLGICWSMGILMDHTRDWLWALPYDPGLMTEYDYDQPVKTNLANHKGSEEPRGKQPNMIYYCELAHMIINSWHSMVTIDEGL
1736	FAAYNNVPVSVCFSSWSCPMSCGLSPPAMDHYPDDTRAVCCVWRIRDQRFWFCMGRSFFTVKFQLTVMIYKEYDSQAPAPLCGHCNWWFCNPDFRCAVVNIYTKWHDCYFSLFNRVYCQNHGQWKKMCYFNNMSHMGRINKQGWPDGRSRVNKGQKPSRKKQKAVHMDMAFH
1737	LCEIKGFIYNHARCRMFLVDQPMRWWMTWKILPMMYFPWSVYGLELANTGGNDKWEKFVEPVSPVGEENETYMAHACCPETEQWDHKELSWIQSNITKCGCTTYCWRRVSTYHDHYFPKEERTCIFFKVYHRFEWKSWSKRAETTCPRAAHWHPYRIMNPLVHCQWFSIAKQ
1738	MNHRTMDQCDGRRRIWFKAGSLFWFGMGRCGIAELYMHPRIASSMHCKPLHPTVNHKCFFVYRTPEWEYVSHYIIQPGAMIHNKCYAPFWLHAHSDREQTRWIYEGAMICTYLMLTMKPWVFNHHGRRPFFVLCQLCMRLDRMMDCLYERAFVRCINYHIHFCKEQFFWTNP
1739	FAKSKWTSHGQWDYLVDLCYMDHHEKHWNFQYAVCRTYWETWSITPVTIGLRFIYMNQIVSAMHTDIESIGSNHKIISAQVIQYAPKWSLRDTGYIMWSSHLFIFQERGNLREDMWYYMVRHSADHRCTCSKVFAWRLANTHASTWIWLESCHVGDRHFRHYWLQFWCWAHN
1740	LPKMKWSVTLIFYMAEGSHSYVVQNTFMYAAEITMTGTQVICSLIHFLPLRHKKGVFDPPGKSQDICSHNMSHSGTFWQMAVTINQLWFEWMPNCHLQPDFKMMCWSWQDYEYAIFQHVFTCWYTWTREWEGKNAHHKHQKPGNGCNDLIAAYPNDTGSRWVVDCADQKTSE
1741	LRSNFKARLNEQFAKDSEEENNNNVPRTCYVVPTTIRICASILHITQREGESCYRPMKDNWMFGGEMVPWNRAYYCKFDWWMTWKLALFYFCNFMIRKMNSRSYMCVLIYLLLSKQNNCEQVFMQAPTMKFNDFGLSATPQMAAAMVIWMTQNHKSSYQDVKEKQSWQMHEY
1742	YKTPPCHIATLWHWLFTPLVPCDQEFMFFWNFSCRQCCILIQGDARKTTEQFCSPVTNDYSTNNYIWSAIWDPDNNFYIQSMYMWDQKCQWSTNDIVLAPHKCNTWNVYSGCPCAYHLNGSDAHSAEDFATDMQEMPWKEFRQKNQNIQSIGNEVWKRPDVCMMVTWQCKHR
1743	PRRPNGSCSMRDIYLSWSLAFLLIILTDECQDFLSCEDLRTQCEEYPRRMTQRANSALNPDNAPGAQNVTIRCDWETHGMRVNGRTGKISHDLLLTMYSTADNADVHWSIMNNGHWVGTMMSQIRAWLIEWPQPRFQCKTHHRHMESVCTIWCDSFHKINETADEEVNNWRA
1744	PQNPKRTGLQIETYLAYLADMFHRVWEGAFKDQDQRLDEYVCELKCWLDMGNHGHIWTCSGTFGCFSVMSEYTTCQSSVLNDLNINVTWWLGFSDECRCPAWQWPPQYCKYPTETGADDPAAIPCYWKQETKEKYMYEYTATCWQGLQISWHVESRMHMCLCNALIVQMCFF
1745	QNCSHKNWWSYKEYAVKLTQHIYTLSNNVAFGAPKRNAMPLGEHDWWFGNLALCPICVLYACLKDEYVHESPRACGVYDQDIWGKCMSGRMGMGFEIDGNTGRQFAYKDRKFSRDYWCWNGRAPHFYVLIICSNDAQHTFNEGCCFQNDKVYAMEALAPEWEQKQWQEFKGA
1746	DDNVQYWFSIFMIFWASDFGNVTGRTHWSWHQTFENPHRVVIPCHHIHFYTENEDHSDLCNLMESIIFQHTPVDEHICITLCSMIQKLPLTVRGMSWMNCDQQPLNMHNTEEYDMRCMVISTYQMYDNCDLQQPPSVCNCERQPMPQMYSMTGSSSSMQPVAMSQFVWMSGC
1747	SKWDQLFLESFGCEFAIWHMKYVKGQYYYAALFKMASFCTECMADGDGWWLCSDSNAKKAFWQEEEPKMARHELFTIGFMFISVSRSDWHGPCQAGDCKNHSSNEFSKAIHPSRNDESKLQGAHGHISWHSVQSWCPRHHAIYCPDIEMCKGFSDLVMELGISCVMEKCAER
1748	WTNMIRTGKLSYLMIPAMRMMMQWTWYKEWEAHQNMCRDMKNCLGSSMCFRQMAVTYALGAEQRPQILMYNNDLLSVIQTYPSWGNWGFTIMCYRWWSYMVTQVQSVAAMKFGQCITMCYNNTFAFGKTHCNEVMHRYVRVYWADMWCQLDWHFWMSHFHASHWVRPWVNFR
1749	YYRMWALYTVWWSQNKMTILFDELTYNSFSVMTWTIPALVCTHYCTMPPSWFRLWHDKRFHSELCCMHLVRDNQQHNLVLRRLVLFMIKALVQFSSIYEYDRLGQRFAHQEIPQHVRSITPHCPVTSEAMKQSKGCYIYYDDLTEYTETAFCTYNYWYQPMGKRPHGLQKDI
1750	AEADPEVIKNMDHMYWTNSACKTHFEKAIGEVEKTECAKCRCKASAPNGGYNTAMWKRYDHCWKSLMFTGRTRIWHWIQTGSDKYPRNHQTDHGYHYLLYIKRAFGDGWHWETHNVQHCPLQQYWHAIPCLYMIDVPYGVRFSMIEWMDFSDRSSFVWVWATGMNMAYAQII
1751	FLYIWWYHFTGFCNEEWHILPKELAHDDVGLQYASGRMQRRKYALQRSWWHVMGQKWCRQTTANTFKRATMLNPQIWIGQVKIMTCYPRICPIPSCSSKVPPPFVQRTEPFLSDLSMSPWPWSWQFAWQWCNNQQDNLIFLNTLFSAIFCSYMSLLRDDFTVKEAGGKSWSG
1752	GSPTWHRAMRDNWSFCRCSGISPGNKCTCNQMENLHDESTAEPAALFQAAHVNTGNFAMTWYLHQALGWQVFPHVNMFNGTWIQMPGNMLHRGDDPSLWARNSKMVVQCPMTRPMCGVQFYRWCGQHEGDDRNTNIQGKNRWCPHSCYDMDIYNDDWIRDCSVKFGESYRNE
1753	TKMTCVWMITMYGPLHNANISDSRQSVTYLWIATGRHTGCHQSHMVPDSRKPMFAGGMWWCCTEITTDDQREQMPCTVDNWVMNWFFFELWTISMRDSGSAGSMHPEDDEGDEFQNYVDPHQGQEDSEQMANGIFKQDQYPTEYDHEFRINPQHKKEQDMVFPETVADHICP
1754	GKQDINNRYKAGNRVNAHSARYDMCGTNNQQARPAGTICPPHRNFWQDPKKGLCHWMSFDWMRGGFDMEHEIYQYIPISFYMWKDARVLSFFRFKTPTPVQWHPEKRYAQLMAKIFKWRENFLGFCGWQYHDTWACPDFMHWWATYYHMIQASDPAMAHPWSAAQRMKNCQL
1755	RCNSHMGKESASHEARCMQPARGFYRFAKRQYTKRFQRMATPKWWSHRHWYTQTPLECFHCVPPIERYLQMNLDYVIATCIESIREFTKRFCENKHYYPLKTPVAKDDMAVEGAWEIINWPRRDKKFSIETTPDQMGPFFTKRLRMYWTCACVVNWQCIQDVRSHAFHRTSW
1756	KTENMHSVVDPFSCGETNDIHGYRRVRNNCTTCTETDSHRLLPMHSHLMQWLCCRTFFENRDNPGMPPHFYTKETTKALPRPMNANGKFFNAVRNGCFMHEMQIKAEKDSWKKRWREAPTYQSVANVQMGCMGFMGDTEKMRWEHTSLDPRVEWRDMNHEGKPMMLMVAVNH
1757	FKHWEMKHDAIMWLTMANWQWHRVMEYPYHCHSYPIRPEPNGPLDWYVDHRYICTKGFCDYVWNSYNACFRFCHNKMSWQMFPAVDDVCQLVAHGLMQELAPQWEHPLLGNSNYNYGEHGDMIRVQREGQSYLHCFEYAAYQKWMARCVSLNNVVNWSWHSYHTMQYNQNEK
1758	WKHPQEQKYDVPSNFDRLENFHEKMGLVKNEGHCCWQQGTNSWNQACFPFVQFLSPDNQYVAWQMQGLIPNTDKEQCIGPCMHHGRVVGPTKDYLPHIKDPGASTYAFNIAWEAQQIEHLWSLCKLLNRPVYTWGMSMGIRKNMGIMRYEYPVGRLKRADEDRMSARYTMVA
1759	KKSNKGQHFKDWYKDGWELLMMEHVNTRELTYHYCPYCNDDFFANKHITWREQDGNHPVLRWTGLRTARKYEYCNHYMPALGFHARIHAHNWFLTYRNMERCCEGFAHCWSCCIQAREHPEPQKTECYQSMTGRQTHDFPVMKSDTGEAWANIEFFAERIMKTWEFIPSWPS
1760	EQRPARMKCWAWHYWLLIYILKYEYLAGDWCDRQWGDKSFSCERGSPGKHWFWMAFSPLKDNAFTAMDKHLGCVYIGIEMGKLSLQWYKTILAADAMFTPNMVYDNKGWARIVNVFTRYQRGQKHDHFRKYALNMRYFMKHSHAYTRMPRMDAQMKPLAQDYRQVFTAMPTL
1761	FCCGKRHTECHEHKANSIPRYSTRMMVWGERQQCCNVVNGHYKNMQVFSCMINHERWPLLWKSCPVWMRRAYKEHMGKICWGQSVTVIRMASRYHERMYTALDKAFKTWFMIRMEQQIDQNNCYMMWHRHFGYRYRVKRQMKQTPFWGQLFDTAMHLKCCTEHMEVVEYQGI
1762	TIQIVSWFSFDPCQNNAWDNGWMLCDYQFWDLYVQHDEERLGYQGGPDYYVNIPEMSVVQHCCKEHQWNIRKFHSIVAAIYWAKSASNSDEGIGAFNMCPMNSIQNYCEPNWYSFTNPMRTVDQYTDQRNANDIAKGDITRKHEIQAICQWVVLPEEPKAARSKQYWNACEK
1763	MIMIYNAEQPTFWLRWQCIDIKNFKCGMERFRNETDGEMFEPCDSRWMRRREEHLFEIDSMFYPCSLVFFMCTINTAFKDLWYWNSNDPYSKCKVPSAMTCTMAARKNTNFIYHTLMGFQSLQDIEKMIDDHALAAANYYLRGAREIYHFAIDFIITVFYCTNTFVQYQKAD
1764	EEQNHFQASDWLGRQDFYSSHVNDLFWFTFFAVEPHCDIRWEAQMNVVLHAYLYWRFMQIGVDNLYYYFHRGCFNLQTLVPPDFITFMNNKARCPSVPTIGIKIILGGRVQVAFGDIMTSFRPGGFTHFINHPEFKMPMDEMLYYDIDRFMWLYWDRWVWYTTMRICLARME
1765	HTSNGWSNIELWTSRAMRCSAVDEPLWSTLGNVMWMHQHMCAHITISGFTWDKQTMQFFAHEYVVAHPHGIRQEKPDYWTDIAIMQFLRCTTPNVDYLDRPRFWMSWRMLSVCMSPAKVEDSYWTFWDNIPKRCVMTIYSNCLRLDAERPFREFDLVGTRANPYYWIMCPTI
1766	DCKGIYGPQLSHYGWNLNYWNKFNESCQKCEYDSLFDCQYAEEAKQPYGRPWKLIYFDTNLKYRIKGTMMILWVQNSKLHVMASILYWNTPKIVMDYFSSALVMNHPLWIGCQFMQPFYCSMYAAYTYARTNLFECAKVRREQRNTAMFTKGIHWRWDVDFQWPDTQDCEAL
1767	NYAIKDSPVPIEREHNRWACRMSHWYEMMYFLSQDIFTFFVFWEYSILMEKEGWDSVTAHASVEAWNNPCMTYNSWTQWVNCDMKVNMWYQALKSCFMSPHYTKIWSYCEHHNDDPVGMHAYWWKPMPCLQDKFLEMCWFQGYHFNEPEIMAAIDITTCCMCERWGPELMAL
1768	FMAASKWTHERHCIRLCRGQPNNWFILHMERGPCCKWYVYADFYGLRYFYRDKHPLASFSMTHWAEWKNRCAWLKHVLIWEQYCRDPHIDRVRTWPIEFYHNRFDPVGDPCRGKNYNKPASNMTMTENGKYWEYQIPRLRGTTCSLLFFRKSKAHFQENPVQHGEQPFHRFD
1769	PQDMLDDMKGQRNCQMVGATIQAFNTKFFHNPMNNSDRWLMMCYRTICSANIISTTMKLGSSETPCGTRDMTSGNAMVDLFPHMTWMVGHHQWKKPCGTEPFDDPADPANHHTLTHLKTCSPYAGHDPKAMTCVSCHDLSGTHLDKFMQQADYYDSSYVQCSNKQHLRETIN
1770	PALQSNLVINFNDYLDFVVTTCICCCQAFPGLHKAFNKGEIWEPSQWRMQQWPAGYAAYMDKWIENHKIFEDKPISWEDDNANGMHDMPGGMQIDERYQCSTEVFQTTDCNPDFRVPQLHCMHYFCSCKEIQPRVWNQDYSEGRYWQQVPVLNAWDVVEHPKWKTMYKKHIE
1771	NEQQMLTREQCPWSQKCWTMHSQLQMHEQFCHIIKHNECVRKFPNMSSCRMYGAWWLFRWVRYSCTQHYDRCSICSGVYQVTPKCWYVRFLMRNVDLCFYHSPSVPPCLFCFVRIHEWSKQYMDFYNRDDFINKDVGCIFDFTQQLGVGFFAENNWTPMYAVLAEFPIVGGF
1772	EENVCQHYRVPEHCNGIQRFRHQNPDFNILIPIQHEFPHEYIKWMPQQEVIVYGPKCCIEITNLTWWYIQIRHKLVFYTNAKMDGVRIMMCDTFRLHFMFFLPIYMNGPAYAIRQNWILFHWCTNRDSKGGPFMFVWIKVVMDQIGTHCYWVSMKCDGSGHGNPIREDFARM
1773	KGHCENNMIYVGFFMPHRTWKFSYVGFRGVTQWYSAFSQGKMIVCPGNEDYGMMGCGDNCCRMHIPIENAARKQNMQDCREVGNVLDEYFPMPIHFWSEVTRCIAGGGPFGQIWPVNDQGQQACYAVSATSINHIWPWCDNPQMKYCVPYQNRIEYVYFQQDYASCGVFNPW
1774	FHDCANWENDKMDINTYTAWPTIYRRPKIDECMAFYKTDAHDEGMAENYWMKHLNALWQRNPDKGQNSSVMATFGCLVVGRHILKFQMITVMGMRWLMIYCLMAPYWHKLQFQEHNEAYFHCPRWVQAGTQELVMIALSLNASYYARNRGWLPTRGESHPSCLRGHNMYNAL
1775	WCNVYAWIYQLYLRSLSAVEDEKATWWKSYDTIVEAPDPDWNSEEANPFIMPTRRNKFAFPHKVDRATWMVIGSYKFEGSCMSQISLGVMCMSQHMNFYNNWCFTKANCIAVWFFSFQYQLVGREVHMWRPMEHFILGRVQYQAVGCNHKFIWYSEVLPKVAGGTLEDERRR
1776	ATFVKVNQQWFGMKWVERCNHDCSNDDTHRRWIFQNFDTMMIQLESNDETWMDFRVTVEWIEINSPPKAWVIWSKRKERTEDNMKNADAYTMPRNQQKFEIYMYCDDYNMQRLHGLMRVRFTATYETFEWYITHDNYPRIDRSNEQMRFDKNFKCQLSARGSNLFQTYKPQH
1777	GLRRMYVIHSIFIHSQETCTNDNPNLEMFKETHRMEIKWLHQIVHYNLYLGHLRNIKFEAHNLFTFPIQNWRLTLISRDPTWRHMADSKRQGTDQHTDYGWVKMRPKKQVGPWQWFFNSDTQRFDSSMQEPGAHSLNDDQYCIMRFCFMVKNNHIKQKPFESEEEMPTEYDI
1778	CIYPFSGMLIKQPPPTPPCWLVQKSALDCNLTHFEWAYAKDGTMQFDAQMMYRKSWCSDSYPMHQRDARDIWFQYFCLGFVRWGHRPFCHGKDMNRTWCHPAKKTSGVGCCEWNYDYKFLIKWHTHIHWYRPMQISYCFSLVMDQLEDPVIFAMRHVNWQESNDRIIKFERN
1779	LGMWQNVDWYDMSVPCTMDIQWYFDTIYPSQESVWEMYSVRTIVVACWNSNNEFIEAVWMQITYNEGIAGDRWIKDKFEKWPILVVYAHWHTKRQGKGLISYNAAMHMIHQAPVKPSDTAVDLSYLNMMYDDLPQRLEHENDGEQTSYMEYSHMHGAYEGLQPTEYLIPYWR
1780	ATVCLESDLIEPSIAWCKMKNEDMGVIDFAIKTKYMMWRQESECQKCPDTVMCSCAWNKMMSNTHEFVDLDEILAQPWSYGFFRPQHIYHADQYWQHNWRLWKADKSVLPDTAKWQMIGFLEYIFRCWYMLRWASPDFCEQVEHREQVNKLQANRHASLGSEYACQSGCYHE
1781	DLQVVSHGGTKYLWGCTGVDYFIHWHNEMHHRRKFFVAKNLICLASSAVVWIMKSNEIMPGCNLCLWGEKWNKYHDFHIQCYSCMWFKMSKPTMPLTINHKVNNAPIDAWMVMPSAVHTDRQVFYGQKAPGIDNEAEDTHTRIAIGPNVFDVYMNCRVHEDSDYYWTQQRFA
1782	ASVHHLCCSQEFSFLWIVLMFFCAGINESLPTDFVTSMRANLMGPGKPNKQCEHVTTEAFFEKDAHLLSWWKHQADEVHHMGCDGYQALLTDEGTDIDDLLFKPEAPYDQGIPMCGQANHFMRTPKASDFMRIQFQSALNNTSFGCRKICDPMNTIALFCPIRWEIFPNIYR
1783	RHNGAKGAQHYHAHYSSDFPVNRVSHPDYFFCRNSPSRYVALMGNVYGNLYNKWRIYTDEERCWYYPHQAYEVDWMCVPMVRTPMQFTQMSVLCCFPPHEKVLQGCKLIPVMCPVVMCRECNPVHNMYYPSAQPTDCDEQKHKCMIREHISENWWHIMEYIDGKAEQINYIE
1784	LDIIASLTDFDAWACEACITPYSRYALFVGFWDKATHWREIQAPREVNNWPMCMRLFEVHPKQFLIVDPCIGVPVSEKISDGVVWPASFNMCAGIIQEFSEDMQDQGYQKNTLHDNAKMVNPEISSRLNKHQRIGIMNCFFVSVQPRPSEDQMHQWTDGMSKRSHREIDEVD
1785	HIINWTNDWLSLAFITYMKRMAKNHIDHLKPAAIYNCYGQYRMDIFEQEGAQQTIPILEETTMWVCWCEVNTKHKRCWGSNVREIWCTWECYRNMASDMAEVSWEDQTCRQIRTDNLKFVKISMAIMVWGYQTGHKECCMWTPVCGWIGEFYWDDYPWQWLYWNKFQPTLLK
1786	HTAVHIHNVWIPGKAVINAHTKSAINFYKWHRKNNMVHTCMDFWTMLMTEYTLIAPYAVWTTQRQNEHKCKLQDINFPLPLIPIFEHWDEPLMCHNQYDREMDHLRWWMGTYKTRWILTGFQDTMGMHHYYPRYWMTRHFIQDCFHWMTNTPMLAMKSQNYNFRPAFWQLKH
1787	MHYPLNAYFSQWMPDLRMHQQVAVMFYKLNQWNIEVAPMFHEMTIPDQSHPKFRADACDWQYELGYHCCSGFLLESDAHLGWNMMARKTHARWRCSQMVFVEFPMCAFLMKVWKMQCPKYFWPQMWRQEFQMMGEMYHFTNNCNWKRPPVKQDTLCQTHPDLFACFHLCFHT
1788	ECIWYCDADWKTNMEWASGEAVDHYISAMIQNLWMFTTGADYFFECTGIHAEWFHMYEMFGWASFEETTWFESWHYIKIRPEATSYGEYTQDYGEGWPTEGHHVLCWCREVQQEGVMRRVFQIKPIDFEHMTVNTEFSKKAKFVKVSLCDSIEEWTNRTWTHVERMSSIIHT
1789	WWHMEHHKYHQMSLHSGKGWIRCIWCWDPPNNHRNPRGCTYYRAKKCCVWGMKWIDEGDAYGAMNFVKHDPSYRCWAPTKYNKHEFCDWDFNAYDAWEAGIYAVFTMMYHMWYKKMLKFVRCSDYYCISVLDYKIIFITGKAWSYQSVQRCSRIDPFLHNLENDSQEEYSVT
1790	ANLLDWCRKAWMMDPCTHYDVEMLLDAIWNTRGFKQFKNGNFKNFSVQDRDIEDVLHSWGHCSQLAWHKKQLNYRWIHWMEDDNIGGKKAHFLVTHKGPCQNVAGYPITNCQVRAPHTIITKNNCIVHPLQNAYGFACTSLDDHMDLPVNWYKMQCISDTAWLRCIIEQRRK
1791	RPQIMTDVLAKAWWMEMYDKPACPNNMCSCPFWRQEGPVCYNMHCHAYIAHGYRHKRTHIKVKPEVHEGWDCTAEFMPGWRGLEMSNVMAVIRKVQKQCSKDKRVQACSPGQHVNYFESGLFGADCPTCTCIRCTFHKCTTWVDTWISDIWTVREAVHGNPMAQPDCHHEQA
1792	EMQAYADIHEDDVRAFQYAQCKRGQRNMIYIMSNGLIFVFMVIWYSMCRRFLMDVCSTLANLKQGREKWYICLWEDWVYGYWQLWQKYRILNDHYGMEPMCNTAEGWVWFWQYMSFEGSFPRHTLGIEKRFRHTTANAREWHLHLIIDNSMCMLAYPIFDNTGEVWQNCMEI
1793	SICIKIVEYNPGFATMARLYCKPELLDKIKCSYGVYVCNCQNPEDMFYYATENRQSATQTLPGNLLMMCEFRNTPHFCQCWIMHQLWTIQPSHMVDPNMPMTKLITTITFSTYTVERCFDAEFRQPLFDTMGDLDRFLEEVDYWLHIIQVAEFQLCDHQIGGLTTQIVNWQT
1794	CDAHINRSRWYTLGVISLFNADCYGAKDSFIVCYNHNMCCAVAPVGWSNIFMFTKMNTSHMRLHDHQPLWLYMAGWCRSGLCSNMWPDMGMMPNRFQGICQTFNGFWASNCQDAQYRQKSVWQRFWKTIPDYMQHCINVAAGNEINRQAARCYFFEYWCDQGAKEPPGNWNV
1795	NNLERRYLFGIDSMWLNMFTLFPRWKAVTLAVAFMSPGRPIQQSNQPCESHIDHPMRDRYEQDRLSQYVVDCRSERNSQNNVSCVVFKKNKDVSFGMSHCKTHDQMSIGIRVWGVGLWIVAWFWFDWCYCNMFMFESIWGRDLDRWTNPDMGDFYHKRIPMSEHYFFVQSGY
1796	HINQTCFAPHVCFRGINWDPYQESPCNWNNDQKCYYIMKPFDGFELRYRIQNECVDYCHPRASDNIHMMKDNDQGKLHFKQQIQQYHFIIQAQNERHCTNDKLDYGCEKFDADNICPGTETTNWIHVKMYLFWAIFVGPLNRGTIWQTSFVSVVSTMGQIGIISYLNLGHWD
1797	DQKPVKEGLRPDFHFWGDLQMPIYGAVISFIALMEKHEQCAQNVFHFIDAYMHWNWVPTDFASPLACYLDIRAAWNPIFRGQQTIPYQKTMGHQRRNCNNYDEHKRRQMEMPRIWPEGKPCLPHPQSFAMYCIVRVIPHSLYFEFWPQIRDQIARTRPMETLSYGPCAIAEG
1798	GCGGMQFIKYDAKEKWCKQLGKDKGWYQKPWFNAEKDGCYDHVKWPNVMHQGREWEWVTRGYLSSNFVNNRCGYHDRVNRERIKMATDPFFQLNFSDSQFQTRCACWMQMKPVEHFRYCTLVWPNISWGHDGDCCEKWTHSPYMMWQEFEAIIEQADEDQWHFKHQECFEER
1799	TRLYLITVFLGHLHEGAQVVLMYLYEYIDDCEDHCEISFSYMADSQGIDVLSRFGKHSVYQDNENTTHKIKGMYFKFNAVRNITFIRENFQIMERAHFCYYLIQIYARYPYRFPAQHMNALFDDRSNNHDCMKDSYWKNKSTPLCDAEMANYRQRSIMDPMPGPRWKELFTY
1800	LNKSAFDPHPRIIAFMYVVDNASNGHPFCSFPKDCYEDLPYPIAFVFRERKLPDWQQMGKVCYKYEEKWYNMTNCWYAMWVADKYPGMHWFIFHEFHNEHRLSYMGEFVQGKDMYVTYETLKCYPQWMAHSFAHTIGWRGNSPNIIISGDDNDMRLMKIKATTLLGTVKVGP
1801	CRTDFMHGILNYYCTRTNPCYNYAFTIVSTQEFFDALRPYAEKAWMCKKTFMGKRDHQIEPWMYGCVCVQWASCVALEEGGLPYGIGDMTKWTWGKEPLTWFNTVPSAHMEFNYDHVAQTVHHDNSMGQTSAIEPEALWFNPIWDVHFYIGTMCGWGCTFCLQWFSDYFFHN
1802	QHPFWENPCKSHLCWPHALEKQDDDIWCPMCCCWEPSVQKRSFAQRWYRKKEKLRLENVMPYRNRINREGHVHKHIGLALPHRDSMWWEWMGDYVDMNNMYVTRIAMVQIRSRTYMLKKLACPRGCKPNGSAKVAGPLVCHLIWYTFFINHGCYPPFYTTFRHYGVLLVDEW
1803	WDFMLYQVECFCKASKIQIWLTVCRTCCNPCVNWHFKQTCSHSNGAQSSWKDWREKTPRTSEFHWFPLYRYVWIYSNDCANDCVNRHACTAILPYVMFFWVVNGSHFEMQSCFMYHHKEVLDIHYGYGAQSNSCIPAYTNRCGEKCKQIACCRTWLSVDWICGIVYACKCNP
1804	HYVKNPKSMIDRDLHLTEPSYCFDFCHVAWRYKWAHKHYPNGCVADWSYRQQWAMVAGAYKHLTEDMIWSRAPTQCYLYKETAPETRFQCWVNMQLSNKMDNMRSDAYQNCHYWLQVPLDERIYPYANTQTRDFVAHNAHIARCPNPVDLEQRAKKRRVRVMFFAVQTKYHF
1805	VSQKYSIWQMCILSAHDESAVSTDIWYPDMSIFKCVVHMQTAIFFTIAFIEHYVFEDHDVTSQNAYEGTKPDFNQVHIPIMGNYFYLEPDIIRVFCGSYTYVVSWSRQIKPSRPNPVSAFNYKLGYADINDKMFTNANRNKLYNTRCWSTRANNIMKVIGQMTGCHIHSTAM
1806	DFQPVMSSGRMTVPGRTNIGVPFETQYDWWLYQSYGPATIFRTCCAFHYTTNQGCCSALHPEFFSHHTTLDQPHGDMMYRIWKLREYYGNHANVGIGWLSSWAMFCVWPKNFRRYKIALIYNPHHQHMDGKAESEDRYQKNEVVLKHWAFLPSDVLHMNPHHAHFVYIRQWM
1807	IHYLHMLDYPISWWNRGGNDHVRAVWSQDWQCRNTFHECIRLTPQMYGYFYRWHFPNNADNTGACDPESHCMSMIIHYGLIAAGQICKGQMKEPEPVRDRMTMPSRDKDMWIPQQFWDFHLIHTHQIHWPHTPPKDPTAYWQKKKKVNQTPDRFMADCCQVYLRGPDNIHIA
1808	VQDWICDEYYFFLFHEQTAVPQDWGQCPRYQNHFMNNPMSQWNAHCGRLCAIEHGTPVKSAQCVWGRHSWVDTWFNLHFIPMRKFEYYGGLERSLMHYHFPRSDQDVVWMLRKDWCVKLVMMLPAEVSEHSFRGDREHNVPVNNGEGFVIAPWHTPWKQGCGGEYMGEYGRC
1809	TAWNRTDMQDAKWRFYATYQDNHFDDSGDVLAWLYEFLYAGYFRFMMIMTSTPLIRQMWCTMTPNIVVYAVGGQINGRHPTMTMPKYLNVIGQIIKSLTTATSRSNGVWPMETWWAWSTMISMWHKEPLSIQTNFEQMQTNGERIDWALKCHHKKTTCICPGMTWEDRPAWE
1810	RGPFPIHTEWRALTQYDMEPGHCILTTTKSCLPGWHVYSNKYVVMEWRAGPPGGLFRHVKANPRNISKSYAMCHGNPACRKHKYCNYDPVWGCEAMVSLMMNLGFGSWFLKANCYCSVQINMWYWCMLWMHHDLRGWRLYIGNSCDRECSNMFGEFVCGPFFWQGCWGFMIT
1811	EEWQHPAVWSPKCKPIQEKYQYGSWCNMQLCSRLYMVHEMGYMEELFFAGRRGWMWIEVNISCNSGQEVSTVQSCKATMCWFKFANTVYDPSIPEGFEKHITRFVYNRMAYVDWHPQICMMWQHMKEDHKKSSTLPSCLRCPEHTCMWVYEHWFDGERFANNLDVQLEVAIN
1812	GFDTYTEDMQYHYFYWHPSNWCSGPITKSYGIHASSRRMTCVGTDNRNQINWWPMYGPQTLRNTWSSSELGTNNQNLIAPIRWSCIIFFELATRQNGPYTMGKWNRKWDMRWMHAKFFLHHEYHLFHPEKVPIWGQDQLMKFASVYFQPETTVNGDSFLQQLCQEIWVAAQS
1813	KWMDDYNFCIYEFTSDCEVRNQVSDNMAYICQVMMYKLMKVHPTTGSAHQAAIFTHPVKWEYRRYTVTKYDLFGTMEHEKCDLTIRVPLVGSQLMVNIGRCWDADTFFWDTYWTMREHADWLYIWFEFHKLVCQHDMKQATCGSMYCTEKRWNQFYAVYLEIWQHCIILPCI
1814	FEWMPKLVQPHITYFDCYAIMVGYNVEEGTYVPNRFEACMILDEFDCSYPPYMQQPPMIYCMECVIQDPAICMLVRCHCWFTGRDAPWICFHQTYAVWNQTCWKLYPYIWCMKAPEMYMNDIVQEQVISLMMFIIIRLNGDGDIMMYVVYSVFFNGRNFQITLDACGSNEYN
1815	MEPTQFKQFMKRRFKRRCFKYIVMMRFVLFVEFMFTDMLSESGDFATPQMAMSFWFHGIDYCHNCFIGNHKDIQIHNVTSNLERMWSDIQYPPHSKPSTHWYNFFTGQPPDIWGPFNESMCGTWRIKKWHRECNIKQKIRNTYGASEAPHSLFPFKRHRYNAKNQPDPVYAE
1816	MYRCRYPIVSYAYLVNNDKSPKQRMVRFRHGQNTAQCDMTWAHVFARNVCRNWMYPMSREMNQEMHHLCRKSSMTDNANWTHKEISHVSMQTKHLTEFRSCGACLNDKPWYCQMTTELYVHELDDDIWWMAWFTVYITFRRRVKFIPYDSAMQERLESGRWKCGKNGEHART
1817	EYAYWKPSMGWRRIRPRICQTGCWRMQKDMKTINLWMDVNMIVDEEMFKFQQWEFLNHWSAPTCSIQEAVAGNTMKDPNCRIPHTHDPSICSAPCHYDQFWEYVNNQYMRLLPPQANSQPYMKSNMEGMKWAFCRMIAQGALVCNIVHNHIDLHRLRHQKKLIHIMYWFKKG
1818	EHEMPAVQTNRHMDPVSTFHPGPSCTRHEYSPMTFWGNPVRCSKLQHWRMTWPPTWYVDMATDAARGSIAHVYKESGKSIFCHMYQCYLFWKHDPAPVFINHMDWAKTWKVTGMWCEPNWKRACLMSTVCIYIRKFKGQLTCVYLAEALDFHELNQMRSYLMYHNTDSHEWV
1819	EHAGTVIIKFARIEGDWTMEWPKNTAVTRNVWCERPPFKNKDKEREHNWAWWYRPVKGEWNDYAINFEIFHWPLGTDMGSVSYGFRYCRKIHRIHCCCSMWWHPDENKIKMHKGHAEAQFRQSMGKPRIQVDQPSAHAMWDQKSSWNSSDILMQEHDREWLSDLGLNWSVPK
1820	VIYEEDNISVHSWPCQLFNSNKMNSYKEMTCWLKSTDCSDKFFMGSYKCTNWVNLRNQCKWQCPWFGMMGGFDWTIFKIDYPQVCMGNTEGIDCSHMRGNWGSFPWQLDMNKLGPKKMHLGPMHRYSTLSHWFISTRFELNNYMLWRGTPEHNWRPYTLTKNCKTSWWFDYW
1821	GFRQAVFNGAVFIPHDVYSCYMDEMILTRCDLGNLSSRGNTNEEYYPEQATTSQIDEPFLGRAWNTLAMVVTWYVHVHRASIINGFYLVRCFWVADTFRLASGCKSKAEWYFLCRFLNFVPSGKVVQKYLVNPQGHGNSVGYYHRGMKTFTWRFEAQRIYLSMKHNERSNDN
1822	CFQRDSRLGWMMRITRQSGVMHHINDRLNGDCSGHVFDWGNVDDFTCITMFGVVICCISYSGAIGYYIHKHCEGIWRESTPHHFVQVSEGTYTLGQPDRTGSCKNDICWHDMTMALHTGIYDLQHPYLGRNAVPKLFSLEHYTHAIGSWKDDENEYRWSCMCLLLPWIQAGA
1823	HQNLAFSDMRLHQQNDVRTQWLVIGMKHDSRFLYCDVIVQCIRQRNLEQNLVEQGGQAHKQMTGSMEAPHAARVGSPNDHRTRSYIFMVVKYEEQPDEPQGWMPMEWWFQNWPWDPDVTSYPEFNTFTRISSCTSTHGNYTPIKAQAPLCIFSMNNNPEADNYHGESWPVET
1824	IGWEWYAQCWWPRSMCKMMMWNTEVYWVMYEVMLFVRIVRMHSGSAWVKQNKHTLYFQFMAYFSPVFCITKKLMPYHEVIEQMCQSGIHLHCDEPRTYEIPIWNNVGRCHGNWPLIACIPGWFYYGRPDCKQCIDCHKNEAIRQIWNCVYPCNYSYDGFYSCCQDVFWLGPN
1825	TEGDPRQGEWALDETIHPVKQQNSFYAIVWFMQTKFKCTPCMSTYQHWPMFFEFLFWYSMNCIPHRPGDAWEISPDPGAAINQTRMDGSALDQFRPAHYRGPNWMYEQKVQETYMKLHLEHPHRLKRGEEFAQTWMPWMIQNLDMFNAHNCYAQDRVITYETHWQDQWMIHL
1826	FMVRREYSTGGLDNRAWREEFTTVFHGSALIKWRMADEVHEQQCSNNMMYSWRCGMPAWYSQTLKHYNCGRTWIDHLTTMTATAMVYYWLHQVLFQQPEFHKCKIAFNTMEQDWAIRPANTIDPNSCFKVCVMRHAIATCWYPTSMTQRAFSMLCIYETKADCLIACMKFCG
1827	KAFCHMMMNVMGISMWAGPIKSIVTIWIRDDGEYPAQTWGRTDWKSISKANSLLRTWAAASAGQAVSTDFCHSDCPDSSCESCGYPRWNPMVRRNEQGWMIIRDDKTEVHTEDPDHLDEMIRWISDDLVSEGQPADVKCKYWFQSNFHWVWSMCIVIPLFWIWCFRLWTKCP
1828	SFDPYNRDIPMQSAMMWPPYEKQWRNMRDYMNQWAHTVSYTGLVWTIRPPQPYVMEPLRMDWVCTNLCQFWIGEIHLEHNRNTVQTCFIRWMAFFPIGMSIYDRGFAPEPHHTHKDLYVSQGGKFCFWWYVEHDFQETDLKGDWACNRDTQILHEAWGIPVNDRQWWFDDKM
1829	FYNLYGHGMPCYLHIPGICWWNVHCFIIILIGWWGDHAMGCYIMHHDDRISVETQLSVGDIISQTVGTQAMVGDNLGACYCIMDLCRMEGNQIEGMEISVQVCNNVSALYRRCTINRTNEHPRKGTEVYIGAMSDWFLKPHYMAGSWSCVNYTSCMYTMICIIYNGPTKEPK
1830	DRITDLNHKYKHGRCISKYYTRVYVHFDRNYHQLWRESPTWQDDWEAYWSKDDMKHDMGECMHSRYPNEIWNMMMYPKIDTPKAWALSSEDLINSSAMVSDDAMSKGKFISDPDTCQNWMVHANEDMGDLTYMDSILKESFMFCEAMYHTDDHMTFWHDILKWYSRSWMWHI
1831	NSDFVHGLYPHTVHAFGRFGVWKENLPNRCEFFAVNKHPANDWNPGRYRYHHWSNSNYQLFPEPSTEKRVIYVAMNSCFTSDNVQAVMCEVCAFVSLRSHLISWWIAKKPGYISFDIWMFIIFCLCKVRSVDAKMFQEFALITSHGSQHMHTIESRMTNTDYSTCQARCMTS
1832	SDEILTMVRRNTPHSVKNEPTSCMLYQFTYDFPITMQLIQTFHMIMVPRYQDCWLDAIWHQYTQAHPIGTLEFKKPNLKTSYWGAFTYWWSQNIKMDEKGMWEQPRASETNPIENYYDMNEPPQVCYIAFRDQYMDWHITAVIYKMNRQCEHHTNMCGEFRSMDKPYRDYKI
1833	PFTFVAESPAGNHMQFYVCCTYDCSAGQSWVHDSVRSQDNRQKWAGRSNHRLVFRRGQYPCGWCVHKRETGMGMCGMIVKQEITEDGEMFDRMQWYDMLVTNYLDTWCHMGFEIGRLMPIFWMSPYGPCADLIWYCIPHDMGMLFDNPCWHIIELIWDIWFSCHLIPAHWMH
1834	GLEHHWLDCDGKSCMISYHSWPGLPSCIKPKQSNPEWHGVPHPHGKPVQEWEWAEAFCDKDVYAGGNNHHAGYEDHGFQRSDNSYIYCEYPVKQRDLWFDKLDVEACGDSTLTGMFRDMELNTAEHEYNAGEPIWCCDQGPQYSKAAFKNVTLEWCGQSMNYECPEMCPFNN
1835	WHVCLSDCTAQAQLQWACSKKGLQCQNKVVDWFIEQRIVWYWMINFRKICAVIMIQAKSPYHTMLDFNKQCKYKHTVIMWYADHLSDIQKLHKTMDEIFFVDDGVKWNIQVCYSSHGILPPYFISEIIKKKHVTNHGKRYDECIAFYVWSNCPMPTGLVDQCTTVQGHIFYY
1836	DIISLCIMEVLILWFGRDKAYGKDVWGTRVHQYNRYCPRYTTNMSQGKCPQQDIYGGHMHGRSAQMEANKMWVNAPKTPYKGTKYVSTVRDCVCMKNGFSNIWNNFGWHYFYISAKNEDIDYRVDSHKHMRLRFCAGGTHVTYWLDKNPFPFECDWADIRGCWMLDAWYHQP
1837	FEVTPLMVIYLDWQDEACLQIRPNHYWYCTVPQNGLFWWEMMTTSCQSINPNGRDISREGARFNLITWAKPICFQNETRHITFLFNHRKWSTYSWVEPWPEKSHEPYRRCVYWLHKVNEGQKLQKFMHRDHSTWCYFFQCDMTHSKEHLMWVAHDSPDDKGQTFDLTDWVIG
1838	KRHTWYTPEVQTGANGKKSPERWSGAHNTLCGITEDRGIGIFWDQSHVCTDLHSPWPRCPDEHGRNLVFIVFGRPHLQPFGVWCIELAKVISKGVMTQYIRYEKNAPNNNQITPGIRLALCQALMQKYQLLMQVPGITWRYRLNKDSHGVWNRIQALVTEWGRFIQHQKPPC
1839	YVYCLKREKSGYRFHPYSRAGNTKLIHPVVTNQHAVDSLGVDKEMRQVGYKSYIIQNSEMDFKVRMTVTYQNLNNHEIPSMLVRELTFDDNYQSRIGRPAQDHFHDFASHNHETGNSGLWVPVQPVCVSSGCREGLHQSDSAWSFHCDDNAHRVSRYISQIWTVYNYECVWQ
1840	IFDLVDEPRNLEDRRYVRIHKTISVTIWAEAEYTKVGFRKCENTAVQEVVGLVPYMLGNDQELHHAVTYKRFCGRPGGGDESGWLTCEERDGFYMRGDEILMVTNGVEDMMGGIEGGHPQHGWIANNVCEYPIYFDYERHSMVHMLNFECCMGDVYWTCTGHYGRLTICQVL
1841	WPVGPIGITRTMRTWWNNISSVFYAVDYADWKRKPLHRLMDQFMPVPQVYIQHKYEKSTVILWWESALKHTHFWDYSDMDHMNRLIPPMPRVFEKRDKAITYWCDREPDWYYIDQDHAECDTCNLPTFCNVQMHATHKIDYTNHQGQMEKMTECEYGPKIVCQGSNDYLCFQ
1842	PVPVRYFWLYVGNPIGWEMCFIYETELIHYRIFSWEFHAWEMVAPPPVNHRQKVIMFADWQSVSWVAYKSRSCCILQSQMVYKAQRPLYCIGNEHAMDMREIGNIAWELEMLCNHSTQWLVQWHKMPVAQCTRRSVHAADALTCYFYCLCIGVLWPWTTCDFRPTFFCKIFT
1843	DNWDVEKPMWTLCCEKAKHMCKKTYGHKMPGAKTQQILWISNTCMSYVTTDSQRLSIIEQHFWICLDVKRYKFKTVKMSCYAVVKNIFHIEEENWRCCCHRIPGYHFQIDWEYVMLITTEHIWIVEARTDQHTCWVNYESELHLCHFEPFFSFCYVSWWRLIWPKWYSYRDP
1844	VLFYHGSSIRQWMDRSIGTKYMQGRMGVPILCHGNWEYRFHAHTCIVVDAMIRGPYVLMTVTKHYWKQKTWSEWCKYKPSWAQTANDARSEHNRREWSLSHVPNYLFFCKAYIDDYMHSFEPLTEFMCDRPTNDNQDIHFQIGWMAASCNGEIDQYISITRLLDFNNHDSTI
1845	HITPVSQHFDLKCCFNPCWGRNDDRVDATKFKLDYGVMDYRVGTHLWDHKKSYMLYTGPYHTDFGVCNTGAVICNQSRGLIDFEMSTTRWEPWIKVLSHLIHIIKAPRKGPHAVFQGYWRCFQKFDMKQAQSRPPINRPLTYDPGTRKKQHFRKIEPTDKLDGMHPCFPINA
1846	QFPMSAVWDFHGFRTVTPYSKAMISTCTALFFSQKYMEMAKQMFYVWTWNRFYHHKRVTKCVLMLERFIFWSGPNEEHVEWSWCSCIAHGAESCVICSWTSAFEVTANTFAGGPNILYTNFSQKLIRYWKRYAAWQHHFTRQLVGLRKFFWAWMNMPFPPEDLYFRPETVST
1847	MGTPFSGPPQNETTRVHIWSGTQREATSHQVINWYFSFVPNTFAHTEEKATSKPKYIAPDNSSYMHLTTRQYEPVRQMTGNKKLPHCQSEGHAYYDHCIWNWYSFEMIWASECRCEMEPQTIFFAYQYYMMYQCYVCFKMEFCLEFQGCSTEAILYPLFIVMIDAGCMQIQI
1848	DCVIYVNEMQGRKSNWYHDTFPDSWFEQHSRQCQEDKCAQAKHIAKLPMYKMCCLNAHSKMVDWRIGIMQDKGLDMQKVCSTEYMTLGAYKEEREPRGTLGWVKHDDDYYVLADTNRISRHSLVHNAIAGCEFPFCHQFADIVDDQLKDQPEHRALVAHPIYQPYFSLHNKV
1849	HAMDRSIDCENLQYPEGQVSFSCPCQMGAPMETINKIWLSRYHCRDIHSFAQVPVDLPEDVGTWLSLEVYKWPTTQDHLKCGSCQPAYGEATNNLHDFDNEYKIGLFGPYINMVWPHKKAGYQLTKFHSMCWCHNWKDFWVSFHSKNKEYYLFPRICVMMRQQVSHEMGRRG
1850	RGKQCEDAIGRYWSFKNHHPQQGKLFALQPCAEAVMAMPNWRGVARPQVYNEEFKKIYWMEEFRVLTLYIDPVACHLRHTIHRLLAVHGWANCAMPWERMSGGEKHKKTVMQIMSKFWTETFFWAAIVRDCYRMNYPKGTWVCWPACTMRYCIQLRNPNRVQECTDKNQEFN
1851	KLTSIAVFQLQIITSNRLTKECARDDHHPRNVPQSHPMQFETMIEDVRGIDAIPYFFWKNYWQPYFQCCLSFNKGCFPAKIANMRYHGFGCKRHWLKFMCVGSSVAFMIYVSNTRTGHMSVREGFWHDQSFLHGHQMNIWRHMCKHFAMIGIMWPSEGATVYNHSNLIHCRW
1852	HFKRAYMSCEAEHQTFWWFWTMDIYQHCHLCLIKDMYDLLLPIYMAPSKLGYCNSERECAGNCGWTKSFFWTVIFNIYVRRFASVDCPRVLLWPHFWWTLKKYTTFSMRCQVEIPPKSRNFKMNIWYLPPCVCFSAEGDHCWDSGDFVHHRGHESPLGKNCLAKQVGDCVCN
1853	HNRHRHIAWLRNIFCEMFDGCVWREDGERMIQRRGTLFWNLMVDPKQWAAKKAIDAFGRRLRLWLYCLQAVPPCPAFKKGKFAFEYGPGLQEWDKTVNRQAGSCLRCVQMDLCSNTEMKIEQFRLCITQNSSQIKVIQCSNVVKWFQAMCDYCIEGRSDMCAEQPYCISYGF
1854	CFLVSIKDWKSTFTLHSGMVFAWQLHCTMVVGSESGYHEFWIIAENSSMVHVNNHPAAPCENTTARCNHGYNDGVECGWPMIFTPHHFLWTNNFSNYMLYIVMKWWMYRWHGCSQAQDHMIAYNEQCTQKFQYSPKDSDPNAQGTSGCDSFEWEYQDKCVNDDMETTYGIVA
1855	FTRDCYHQLISEHYTKQKVLWIPRPGHHCQHGQQKNEVRERDIFSWKTRTMMIPETGFKVQRNMRQSTFCMCRCKTSVTVHHADSNPTVRDRGCDVMHFQAIYHTDKDGSYTHPCKEVWGYTFNIQDSQPDAANMRLEHQRLSYIVPDCDWHQRANQIMRWNFGDCKNSTTH
1856	GLQRIGCAFIYRDPTRSAHTKVQHFWLEARRTDFAFHTLFQLEHVWWVSNKNGERQGHIKHECMDDEFDPHRMSYRAFKHSQCGCCCHWMKIDNPKDPHFLVTAHWIHDGVRTVRHMYCTEFPEPPGWRWTYKCICGSRALINPENCEGKRNGFPTVDWHSMQLREPTWAFM
1857	GYSFFINEWGAFCYIVAVINYLPYWARMYKSCDLQALKHWEIVDLFKRIHCVNYENFMVKLCNARQAELRNTAVNMFDYVPSNLLRLTKEYLTFKIHWRKMHSQGYKKWHEQMRCPWSEHLHEDNIEGTPRWAAQNTTRHQKSLQNMPEGHEECGWIDCAYTCLEILSLPPY
1858	NENKYQQCSNWFLWKGVHRQYHNELYLRVCNPLVTSYVHYCEMTPKIHYIAPEPHDTPTYKIPNWHHNVNSYLSSPEMFNRQRKGMIFQANSQVWPTTVRRHNFSLFSPEIIVFKPWKNSYSEAPPSMNTQATCVHQYRETQSIVKPWINANSQMRLRKASFFHQPGHRDRQ
1859	IQYLMCPVTASCLEFVFDQCHNVPRCQNSNIPPGMFESAGWQSSPSYQDFFWGATLHKLIGAQNERCQKCIKTDQNNMHDVLREISQYMVEPYKFFWTFHQPDTHCGWQCQAWKTRGEDGNYSPAIKTTALTAQQSLVTYDAACWERCKPGWIDMGACIMMFWDWCLLTLDE
1860	SGCTSPTIFNYTWDSKKSEVQDWQAFIPMAPLRHKQTMMKETTYQGCHLGKSSQMMGVWAMKIDIPDGCKMAEEWDFKIRMLLKMAFGDTMTVVAIAPQFFRTDWGGCMCMRAWDYFWKVRRGTLVLGERQQMGPPEKVYSAYSLRLKWDHVADPWAWDCCCSSHFLRQLGA
1861	CREWWSHDHDIKDCRTIDWASVRRNHEFWAREQDSSCDYCYEDTKRWITITFIKRCTPRDIFCSKLEGGSLAYNTATMNTWLGFWWGHNRVMFKPISGMLIEAESQHRKSRHDMQHSLYNACHWFFECIKRCGVMINVEHPLVYPYNCMPLRCAEDVCIAKELPVDRFGTPW
1862	TTEHCLGPFLRYADKRHVDISGNYLMKSALLSEPNYWQCSCLSDWGASQNVMNSWMISLRCDTAPLGYALKMEQKMEAYCYNDIHNDKYYRHISFFICTILAEYELNCTGFVRTINGDKWWEVNFFLNDTTEVNSRFINEEENRRTEWGDCPSVMYHKVWEFTARNMHDSKH
1863	IDETAFEPKAAMPNWQENHPFDFEKCNYYCTLQPLHNELCPIMLNIRIKQSKGQAVCIRDTPRLETNCGSLVQDGQRKLKWCFVGGTEEPQYDEGMVRSPHAQFFGTTTKRREGWFYHMYMWPFAMDFDYQKWCQNFCLEYWVAYDYDFTFENHDLMTQQPEWSTRHKTQWN
1864	RHVCLGAEIRLTYHSTGYQISLFLFFVSESIMSLHSSLWSCWDATCEFHHTNKKLMHPLTIVDAFVMCVVIIGRQCCMLFHLMNVHEWQCSYQPYSRMWCMAFAAALLGLLETMMNRRDHRRGWCKCKSRGRFSPCVENFMNCFRLGGGDALMIFRYCHCFWCVDIITVHLM
1865	PRFYVTIEKDDNCTNMRAVDGVVQCRSVMLEMLWQQHTKAPPHEWRTSTLTHWWKFWGTWSNNVSRCERVRWDTVVCYPPEMWNITLLCGLTNALLWPQIRVVYGRCPFQYLFSVHIFYQETFLELDYEAAYMENMPNLGDKIMYRYRGVYDHYWTTMQKWWHGKLHEDSDG
1866	RKHSWEINTQPSQLMRCEDCPEKYHESRIMWPLGQFNMIDWKVLTYMNDLWWATFMNLPIISHEVPHEWEDLFVHMSSAPQTWCWNVVYGYIHTTPVKQCHCHLDLPCCQPTGIAAQEFKKFETNCPITQQEQLHRMCHDTSVRTHPCSSQNPQMVRVFNFNHPIRNVNGRG
1867	QRMCEKIWDVQIVCYHAILRITISPRAYGPPKAVDWKICWNKVIFGAPKFFEYFGSAVACGAGTLAMYRKQSGNNMMYFHWNQQCWGGRSVHWAMTFRIGGPFIYAIMELSKHKTSKKMQQSQPGPMQYVRAIINPGWIKRKQLPIGCTWSGSFRTCLHTYNGIYNMATGLW
1868	CIIWKICWNLKTYNYWVVQDDDCRAHGTMASAQFVWVLANWIMDWVVPDLEADNGGDTLNSRVPEGRSESHDYHKNTTHYDAWEFYRLVGARYITDKWDQRWNMIFTAQVTSIRVGEYNRAKGIYAPPRTDNFPWILTVHAKEQPAIHFRFDLESEMMYWHTYGDLKLERNE
1869	NMMPYPWSISEATSICRIPKDYQDSMRTTWPLLFDMPGWFWGIVAEYGVRYHCLGAHTHVRNMNGVAITNGQHKQITSVKLHTWALEGCSENIKLGYCCPGYSMFYILVLYEVSIRNNAAICWCGYWYMPRVHYQGSAYFPQNEFMVTKKQDEIGSCDGCKYFNMMSTMSQH
1870	QNLKTFYIWTGRACGAHLIRTCPCWSHIRENMWRNIYLAAIRYMSVGMIWKTLRSKMAHYDCQMSLDWDYNPCNPTLGGPHPVEDIPFWMRHTCWAVDHALRDNGYLLDPSTRMFYFKPWGPTIEAMLIRLKSCWQDTAIHNNYNMCKLQRQGEWLDFQAANICYIADDTHF
1871	TLILGAIKEVSHITDYCEPFNICSAQGTQQNDVTNFVRLICCNRNWWEVCLGSYEQWYHLWMSYQTNCVWTFDTWGGIEREKAFCHGPVEESREEMLMNKEHMDYLVLFWKYCRWWFDCWCYHIYRLHCFLSYHRKNFCCWEVRVHRAVQSADEAWYHCLQTPLVRVGHPHY
1872	NWNVKWVIMCYIMQFWMELMETQHADDEFNHSCYILQPKYALGITLYDKWYLLVKLPSFCAHVPMLYWSSDPPSKHDPFYDAVPSIEECTLEKRDPRAPKDFWNERKKGPIVSQQTTFAAYMQTAWRDPMHEACIEWGHPEQLDRNSLMFARGNGHCKQERKEMASEMIHSF
1873	TNFYFGCPFPACHEEHFRLAHEIQSFHRCKVCDKMKRVTAIYCIFLFAEPTLRLMLYPNNDHVMWQIAICMYWFLPWVFNDPECCRYCSAATGDNRPYVHTYEMNLSRAKGCASGQNRLHKVHTVQFTGKIPELKVYPIEEHYRHGQTANGFQTGQINGGMDTRYGKAMHGE
1874	DKLIILTLLFWRLYLRDLETQRTQIGCKIANGWRGHSVEKKDDVRHYKSVNNPKMNDHKNYNYMYNWHWLIFFMPMYFFGCCCSCGSDHDDSTFNMRECLHLPFTERMWDVHDMPCGKMDIFQSWAWWKWTRCHTPVGMKCHAGVPFKCYSCWEMLCTLVVNLTKNTPFWHT
1875	FQWEFGAMKMPDGEEGWHTPPDFVHYNGSMVYDIYMDSTNTDCREMQIDYRVGPNDQIVNWIYGQSILCELDAGAAVFTWLCPQVRATEPQSEANVGYRNEGWAYRVPKIMPIKDAAYTSPFRLCSWLVYLGMHAMFSERASSLFLTGSQSYIQMQHYENTNGVQYFIDPIR
1876	IACDKPFQLHECAEGKEFHVEAKHVLGKMWWVCTNVYKTRLHATKSPMYQPPQRRDMRMSNFWKQWMMFEHWTAMNLIHRDDQKEGPPTDEFQGFNVVVNMHHPRKGFGYMMSAAYSQMRNLLPDNQVYYNCHLFNPGLWRKMFPTGYWCNCKNCIWCQTVFCFATGWGMKP
1877	MSRLKDFFKQPAFDIGNPSSMMEYKNVTVCFEDMMINQTVTHMCVMHYMYGCRFTMHCFFENLVHVPNSFEQGISLKFTANGSPATHDMIKSSVRANEGCHCTDSFHPPWESAFGGNAWDVLDFPLGDVRFCCQKWEFLLHDHAKDYTFIITEHNKIYFTWNGDTPQNCGEK
1878	NERCNRFQGVKMQWPFFNLPMQCVSPSALRFCAGCFRWLVPEYMCVMYTPQGINWWCYAVVNVAHHMAHIVAAWGMLKWEYHWMDQCCPMWDSALEYQDCKTHAQGIWYGTRYFILCIWDLMMEATWDIIDCQGQSIIPTWYTQWKECLGGDVATCNGCNGQQPMWCVMWCK
1879	IYFQKCKNLWDQMHWTLDPNSYQDVGTRLKNAWHNAMGHEFLCHPIPVFISKMWLLSWSNDFHGGQFDVKCSMSFPGTHMMNFSGLFFDDVGQTYQWAKANFACMPPGQMWVSRNCICRRREIMRIRIPWYWHKPWKWCTATCEFIVMIFCNAGLYFHATRSAMRWDRIMIE
1880	EHVSHCPWLQSITYWIRDCNTRCKYQKTPRAGAGMACPPAHIKNIAQYFSEVKVTLNLIWHHCDVSTFVADNCKIKPNRKWCYYYIECIHIQSCKHPGEGPYHYDMVRWNSFIPQYTWTNHTAPPCPDARHFDTHKGNYVDMKRSFLLHVACECSSRMVVCWYTELPPVHCC
1881	AVLRDDGPYFLSQAKALRNEDQKYFYASGACNKEPVCLRHVLHRDGSNFYTKAHRFMRGHKHLMCLGDIMPRKFMLLEWSCWTHVTNEWRVHVEGRKCIDRKNMHTVPCDPWWGDTVFHWENEVHKIRSNALYVEKCLTQGMHSWGPYFFMWGMRDRCSERMTKDIGNFITV
1882	VCSGQCFYSEEQELSAPVSEDFQYCVMVWYPFPMFTFTIEEWYIDCWYDQPCYMQIDLSCQFGIASCNYQYSRIKRCMTCSSVRWCSSMYYDLETWGQRWPISYIDQIQPDPAAVYGLNWAHVVLYPWCNVVYHSMNMTQCMSRNHNRASCSFWGYHMINPHIMYMFCRTFL
1883	DQTNTIEWDVFLMHWHSPRYGHFDHQCKDWNGHLQCYIHYYVSNQVNQEQQIRCLSTTKFMEFNVEQPPKDGQAEVHEIYYHRLTPGCEPGCSNYLIFFVKFGSENFNHDCYSCAHMWDDMEVETTYAAWRNNERWVERGVNYVLLHCYTNRRIFTWGGGPTQKTPEFWQLD
1884	CNNQSHVLKPVGEILLCTPPPRSASWPRCQEMWATRAAIGQLHITWNNYQKAAMARGTKYHKITAYTTSGYTFQPGKLCANSSAEESQAGEFNMRLYFGMIAWEWYYMILPCNGTDNPNIPNYFNDNEEEPCAHEAFGYAYHNQMWNKNNSFLRMINTKNCIDARLTGGYPQ
1885	STKDKIVFHRQQNHKKKEQRKFFAWFESLDFVHGKSRAGNQVVLTLTRCQSPWASCYIRLCNGACDLWRGCVTQVDLDQNIGVEVMSEWNDEAIKKDECHMEPCVKHSYKNRIQQEIPLCKKYVERVPDFCTHVQVVDFIREHNWLMLEWIVFVRAMFILYSMKAHHEGYVV
1886	GCFITKLKFRMLMCQQEEQLANVKAQNKWKDGCFASVLHKCVLMNSRAFIHKRHDYDGLWRLLANAQQPRSGALIFQLSNGFVQLMKGMSRPWRIIKGMALLRWQKCQMDQNAWKYRMDKIEVRQDVTHPMIDSRYCILIVYWCVCEKEAWSLHSWMYHWGKSQKRGSPLLT
1887	AMSWRRVNDRHMHQTYPYSDHTTACHCQHFMLRIVPYAKMLDFEEIAEIKIDIRWPFRQKYRCAPDRARNKYRANVGAVCGTLFMWNCMPTCQAWAHMGLFDHCLSGSGYALENHMNQVFLHVWEQIAAYCFHGDKNVLWMTCKLYEWMKMMQDKFHAFSWKSHRVWFIHRG
1888	RDYLRATVWEVGGGDYVCLPITTVFRKKVTTGYNYIAYNELWWPYHVWHCCSSPEKWGWCPKNYMQKYQQKTKCGESAIQTSWDYAMLYCVKPQATSSGIDLQHKFWVMDVRCQSTIFTNYLKKFRHNARYHWTVNSLSCHMIPLYKIFMNSEQNWRNPGNVGNRDINWVPF
1889	FGNSTWYGWWILIYTMFDFNVQDIVQEYQEMCFFRSFKTVTVMASCACEVTAATLKTWRFMWTMWLMRDENAACFAHIHNHKIPIDGYYMYWGYGSTGKKVFEYGKAPQCFMNQDNSCHSHFVDSQWEWHKASFKNGMHMIWMWCNDKEDDLPCCKGYFNLMNWMDKIENAI
1890	RDTHNKNGWQDVQYQDIHAEDEGPMFSCPQTHDYTCNSYLPVSVGHRECMALALAYSAHYPMTDDDGTWRTGHRCFRQWPECFNSQWYTGWDFQMITVYFPYALPAPMHDSEACPKFFFHSWCVYKSTPEVFNMTATCMFGCDPTRNTGSSEPNTEMCAANMGRYRLFANES
1891	ECNIYSACYHFHDEHTFAAFNQDGWTYKDVKKDVPFQWAIIMCQREPFVMQSDDGQIHCLRGTCDMDVCRHAYDIPNAMDEEWNLKKCDDSCVNSLVWANETIGWCILKVFTINHGQEFRKIAHGCVAEYMVVTYPQCNCQCPPKVWYDPSWCQPNWQMVQTHYDDQGTVYP
1892	WWGANWDELWHCNGYYILYQCGTQAEQNRAEKGPMKTATPNHHVMSGYIPAHYKFKRPRTYKCDLSSLRFVNSIKVLKCEFFLRDSFRANMVPRYTQDMCLFDCSDRQPAIKWRFANQEEFQVTPIWSPHMLTTRWMKGRGSMIFIGHWMQRIHCESVFGYIAWLGPLKWND
1893	MLCFKWLHIMDASRASQSNLCSNGFGTLVSWDWFIERGHVVMHVTMYDSFWIPEWYGAPYQDFHFFWNTCNSSKTLCGLCAKKNPTQFVKFDYTRTRCVPQWRFFRRESTMAEGITTGDKLEGDARFCSVCDQMDIHRTARFDLIMVNWNFIQRWTRPSNAPICASHTLHFQ
1894	PYPAEYKEAPKKGATANTPKYLPCIVLWGLHGNNLHQYKAEYEVWTNQRVTFKKKAHLNFFQWIYDCWFHLLNCHGCPKLQDELQHITNLLNDHTIECRERETHCGTQHMITYRVMLSAWEPSAKHRAKEYQPMYMMDKVRSRLVGGHVWKAGKPPCERVYPYTFDCFMNMP
1895	CLILTACMSEHSDETFVMAWRQQMYLRTQQYIFEAWWMMASHSMVHFDASAMLEWPLHTAARWHPYQYVFQNDQPSCERKAVPIVDDGPFYDPIDCHDWGAADCIQICLWWRDKSWWLQSTQNETPMLDYIGRLVFQRCAYNMFNQLFFYDQFNTVMCMDGFHVYWKHRYPE
1896	PAHHNNWPMCWAKCSTDHQPVWGYNAGPGVTLQVHYDPDAFGPHYNSEYEWIRDTMKYTRPSTRTMHTKNDSYWNQQYVYRDHDNTQAIFWATFGMVKGVIYNEFGYVVWRDQQVFEILEMYHFYYYGLSWWYTGSGSYSKEACWKIHTLFTCDDCRQRTLHASGRDFCWVL
1897	QELKPHKWLHQVTGWNPKRDDGHCDHRGMVLWECTMDDPPQDWCIQGIISRVRDIIYVCGAKQVYPQCQEKFSWGTQCDAYNPVEPNTMTTTKLEVNWCPRDELPMWEETSFRSGSWDNPVTDCIHGGGAYTTHAWSYYGAFESICAWDDNTINWMQGTLMYQQWGHSFYIG
1898	PSMTGDHNYIYNERYCMHKWIAWQWKKNYFLHPASMHKKDETIEAWGIRNMKTPSNHLDLQQYLSTKYFLPLHQVKKQMEMCNNGDHWSKIYNVRGMECTTWDVMVFWHVDMNKGHADCPMIVKGPFKIKGTLVFGNSLNDILTGQHTKAAPDTFDCQRDMDDEPWNFTEFL
1899	DRPYDNREDWEHACRRLLESIFWWLDPMFWIRWAISMSYIDSEHHVKDRTVNPACDPPYCIPVCFLEGDWKRHGDYKMPWQQQPMHLNTKSHWFWVMTNWEYRDAVIIMSHYSHPCFVPLSFFQWTRCQKFGIEKIGWMCFVKFEIHPFPIPKVPVGKLSWSEQCVHVHVQV
1900	EIKTHTIDQAFELRGLFHGLQAEVADRLNMLAQIRLPPNIGVGLNKIRYVNDDPQSPTACDSQYLKHNDGKGTEKSFGVCRFPHTCMYKQRQKKWLEPNGGGTEAVEMTPHFSAFMPHTDGDQRGHLGVLASSKPYGGTETKGEWNGCVDCNFIDAQVCYCMCVNSSTWQLG
1901	SIPRMGKARSIMVHSNLYKHHDENDMLNMYEEFEDGIPHQLACIYTDTRIFYSGRQNPQCLIAQVQMWPISSIFNGVKMNLRYVSCTYMENNWHNHCPTGTCHGCAWFWDREHTQIITCETHWERHWEKSIGVLMMTCMINTGCTFNKMNHQRHSQRLNHYADRYNFWMYVE
1902	KVNHRIGRCLKFWYIICRKNWAWRPYNYVFWTVMALDPWFHSRHGTRDYVWQTPYVITHCVHELSPRGKNIRYIKSACMNIKYETVLQNVMPLCTQYLERHTFFHLATQIVSIWSRPMFMEVFDWKKLLERYFIHIMQWHEKFLCNQSFEQMAWLHVGREWMERPCLYSACE
1903	QVEGVIKIQVYYLHLCASGDHYSIDPAFGYSTHINKGPVRWHAYYNMGLRSTSLSWMMMVLSYQDWEIARENALYHMVTARRGCVEFPVHLCIKDHWQYENQVIPDTMSQGDRSPTPRYPDNTGKYLSWAWCFCWEWILWPAGFIGWEVLVWQKMKAGYRVEVFFVPIHRRP
1904	SEFKEEIWDSVGRHSDNLYGEVDFFRHVITIDNTEYPYICNMNSEKHQVGWDLMDFMFYRMVNPMLWYMYLQSTSQQVKYYVPTPFLAIGVMMVWPPGEKHRGRPHRQALDNSFRNDTCELCNSTKEERDWQDHVTHLAYYCKNCIHVKFYCWWGVALRCKVFKCCRQLHVS
1905	SSPIPLTAYPHHMGMAFTPMDPNARKWMTYATSHGWEIHLFACQDGAECMPKSTRWPFIFTTPFKVHGMSDFYRDPRNGLMIDPFVCMKHPAKKHSWGSEKGMTCYHCRLQIKNILRANTFCKQVGWWAAMVCMVLHQLTHTHNASGPTKSVWMQHAKYGRKNIEVHPRQKL
1906	DHLIRTWAEWGHKFWIMRGNSRCCDLKRNIHLGLDEPMRNMHQGHYCDEMNSNMKYGFMWIHPNLLSAWKCTEGTEGRHPCWRMPLQLYHWVMTYHNSLVHEYYEMYAAAYWQFYNHVSRWRAQNDDVPQYGGKKGCCMRPELQRAQDESEQNCNKLPDKFWIIETYQNPSR
1907	HPCKHTLDMRKICCGIHAYQRFTTIDWDFLDQCDEYSSQINVWPHWIMIVRINWAIVEEQRGVSTCLCCGGGDDQIPKVLRGSITERTKGQNPRRYNWKNLMLQRRNNLHWDMIMAYVVFNVGCMKSWEVPVNEVLRCKFPGEFNYWTKWGFNVNSYYSAYPQTCADCQPLT
1908	SYSRMFVVFPIFLAPPSFSAQWWCSFGTTWHDNWRLFEIRYTKDPMNAPDTNCREKYHPMANLSGIDFHDCPLRKCMGSHRGSPFELPSHPSPVRTIICGVPIWLFDHEHKIHWSEKVLTWWYVCAKYGDEVILFPWCNGMFSPPNGCHAFSVQEQYCRVTCQTVFPDGAQG
1909	YWDDNPIKNPMSVMDLTHGTMERCCRTHFICCCKSKCTNWEMDWWTSLFCKNFYDSEDALKTDSTMMIMVPGELAYMQFAIGWINCGNESNCQGTFGFQPAGLCSVKNEVRSTVCHFINCRQKPNFAHKKNIHENMCHDRLRVDHEMGQWDWLHPDSKNDMTWAPCHSFMGC
1910	NWKATTRIFCCRPWARKCLHNCDEPAEMGFAHCGEIDFMEQDCGFHKGKKVAYCMPPTNEDMVMGINGMALWNEGQIQYSFAHDFEFMCWGWCQCCNETNDVQWAEFFRADAAGSFFIQEGERLPREMFLYHTKNALIFCGGCCTTQCLACQDIVWCPQCLLGTHYFRFWRS
1911	FWYGGYAHNIGLGKMMRKRHTQCQDMANLPLTLENFYFNNPTHTQLDIRDTHRRIDLQWDICLNPATCCMDTCMLDWINLHSRPVIIKMGHQKEGKVWYITALEMMWRDVCIWTIGMANNVHTSNPCFVKNRQYQNVAPPMNGCIPARHHPIPKLMPMFDRLMCRCSCKNQP
1912	TKMWKSTQPACFCCSICMQWFTFPESDSENIHPWSWGPQLNLFECRFSGRHPRMEMDHNEKVVASNIGAHLALEPTLVMSLEIGMKMNDWRYWAYYDLQNDCWLNTTKASGSRITNNQGDMCGTCMRGNYDIVYTKYMFMWTGFDAMQHTGLGFSGYVMKFQPIHGPGSQTF
1913	NPQCMCLFMCRLCTMNQPMRGEGINNPIFTWSVGRPLPLTYKPAPIHWPELWWEHLSSAPIMIMHDCRPFQRWIWFKDWNASTWMVNDPNMYDAYNFTHITWDWMIDFSNSIKSPDCWSQQCIILCDGAQIGVFDCWAKWNCSQCPHLDGTWHTRRIFITWFRSWSLEIRNN
1914	ECLHNMFIANFQVDVHAFWEAVIWCPDFYIWVYWSFQSHDPYAFSDTMGAELSYYQAKMMDLCQCMMIRFWRYQHQLIEWACNCFGSTLDAKILNRSYWCPINQQAKFTVISLYEDTSASYLVAVSDYDWDNIWSQEECFCYIADHDRLYDIENVFVMLFCRTCDSVQRTPQ
1915	CMQGEQSVTLKKNDMDLWWMHKWFPPDHLWGENHFQKVEEQLVRPGMVEKARHGDPWFVINGKDGQWEACIPWDFGEIMPIMGGTRLCMPHCTEGTWKLHPNYGTFRHGGSKIVHRVMLMVILSVMKMHSQSMQNAFFCHVGGNCYWQNMDRSYKKLDTHYNQMWHLWWTEH
1916	NWCHNKESVGSIFAHWVGSNEYPWYSYMWAQNAWFKNHPIMHGQHNTQINPEWQTRGGICLNWNGENMNQNFNWKYFNWHSSINRPSEDPFHEPPMLDWTVIPWQRWVCSHLNAGPEDGIGNYDNVHLAYHPCMPKATTSHVTVSWSKHKHPPPWIWKVCPKRGRLDCNYNF
1917	ANMWIPKRKGWDWRRVNNENKCYNAQNRWTKACTNYWHKRYRASMQIWTVSQADSGRDTPLFMVRGYVQPIPLMRTHVINWVTKNHMSGCCDQFPMLWSATTIIWQFDDSVSRKCEATFHHSFVCFETFMVEFVANKSPQKYIRCYLFENLVEMAYMPAIWDQLCMEMNLEY
1918	ECITATECKYPALMFDCDHPSRTGLHHNHVLWQDDEWTSPICNYCHGSQDVKCEPVLNEKKYRWWWIWFFWMMVYNGHGCCWGVSIYIKTEDFEHEFFTWACHWINIHCAMGFWYRQENHGWSQDKGCWVWFNLCQCTDMCDPDFGKPKTDGWEPGANKDPNLVFQKPHPKK
1919	RCFMFHLEMHEPQWWQNASTPKWTTNQNHVDCKVSLAYCVYCCDMLEAGWIHLSIDAHYNGYQIMQQALRWKTPPVGYPGTFGMKTCWHFRACRDWAWNVWRNVPWARENFTMVRSKAKIMDVISLSEDIVTTWIRQEACNLRGGPMYWGDFLHVDCHSDRHHTSTGFNMKH
1920	NCEINLHEMMVAFCYGMNIEMVQRCPMASRASPQNDKHLQSRWVEQRCVRKTIRIIIPAPNYCGGNKCAYGAMWCQGEIAHWAIMDNKLWCSKSMEQNFNGEWVFHDCNTLSWLYRRGWNDTVQWKKMIFRKWWPYMARMYLPRRCSNDPSWMRNQVNFSPAKHQRHYNFIS
1921	LCNPQCNLEISNSKWVGKNRVHRNLPSFKWECTREDENIPLVHLMDVHSPVYYFTFPKQSLPMWKPAIPTCPFSSKNAFRFHKCPLTRCDQFPAFYVMWCQYYPFRRHWYHEKAFRSMADSEPYKAMNTVPDWTAASSCEMAQCTHQSPMSKLTRRFNHMVFVFTDWPCWEA
1922	VNRNCSKSQPYIGQKKYDEMYNPWHAKMLKLQHPLSQVSHHNLCRDFTYVEFWGEHALSGQQIRAERFVNAIDLPYQEQYQCERINQVNIWKESQMIRYTVAPKFWWANWDQMKNAVDQVIGPILNDSQAEIHKATWFGMALHCKVTQYVNYPGESWLKTMVHDFQVAYHDN
1923	GQGKYYVITCKKTYICKIDRMDQTFTMCDWGRHLHELYTHQVLQQRSKMMWDQGLGSFFPQGWHIHFNMQAHFELQRPALLAYKWDAENTWQFGMLVYHELRTGDNFETDNAQWNCGYIFPHSPMRPAESKFAAMVWYKFTRRPWGSHHNWMKVEVHQDHYAADPQSNLCCH
1924	SAYWCPANWQCKKHENKPSYTDEQKFNCMLLWIPASVASLIQEVDTRNQQFETNYRHDMNETWILHFLRFLWPKRNCTTLSCDVILRGDQACYAPPSWYHILEPIRRKKKWFRIYWNSWFIFNKDNEHDHQDQSIMVEHQFLRMNSHNLKHVFYWALPRTSAKAQADWGGLT
1925	NYGRSAKCPCQKAYKGVGYEDSKAPHYFAETQYANRKWCKYLANWGSTITWMLFSRCRIKEMQDGQKQNVYKECPNIYIWEYREMKQLTRCGKFMIGSFDIHMNDCVRLRLNRPCSQRKCEKSICKAKIWARFELLNKHHEIHLMPTWQMRDIAMHYDQVKTERFFNRWTRH
1926	PQQVVEKPMMWSMTPKEHKCHINVNNMRCWTFICRSGIQFWDRTLVATWRTQYNQWQCRYLMYMDYQPNSVFWMYSMTSTLVMQRKIKMACFDPPRVGHAESAYILAEDRKTKMHHTHEMHGKTYNCQRVITVFKFRISVGFFGYGRWEHEQNEEPKMRHPCLTHEDQVNFF
1927	IIGWHRGVGAKADIETVPTTFGINMKEKTFQPEHDPANCCDSFARFLKREKSGMVHMQELPVGHFFRAETSWQATWRKNMAPGYQHQFMEKHCTIQGWQFWSSRSPMQPHRVNHMFEIWVAKWSNYFCMAYMFFYAATMRRYHHAIECKNRCNCIKVMFGKNYGLNPGNTRF
1928	NGAILGPANVCEDDYNNIYGDMHTGWSFPTHVFICWNWFFQVSELWFYKVAFCIQCWGCGSHASSCNLKYQLYLQQHFFHKGYQEWRFPIPYMSLKQISNAHTITEYTRVLIIDWVEAWAERVYWHGMEATKQDPQYALYIDYQSHGKASPCVTCSRSQYDMSNMACMGTNY
1929	GCECKIWCFLAPLMDSFYYHTAFHTGYHLCFYIIGDRSWLLDYVHNVGYNQYNKHNSMGRNKFQYLKLNVTQLVRAPCDFTPDHTHRFPCEPSTAMRQMHEQTMLFAYMMGWGLNGCDNVCFVRLWYEWYKQFQIQDKLGPDHYGCWFFQGVNCMAVVDAICHLMAIGGHTI
1930	YVKIVVDWKFIQKHAFGGDVCESFYPPYGGNYPNFLQEAEKDADGVELWGTNRMHATDIEHFCEVCQRPNVWRNGIYASTWVGITASKNKHIEGWCMRCTFVWMGVDTEIRCNEKDVVSYVQPEDGPWCRMMYQGCPLIDVEWLDMQGGEGYEVDRQWNHESRIQEDLRNNI
1931	REWPVANFGMIHQVCNQALLKNNPLGVKCKMVAAIVNAYEMWQFPNNQPCVKCIYQGHYLAYTIIFFTDKNDPLRLKNLDYAYHQPLNHKWMFFWNECMQPEIGALPLQLGDFEGGALSIKSSKTLQRDPHNARVFTAVFYPRCWEGLKTCMQKWIWSIRSQTAWVEGKCCS
1932	GVLETCKNEDLDICTASKERAANNLFGIPGTWWNGRVKFPMTPVWTRTPPDFKDHQHFGDPEVPRNGDAARTFMAVVQKIGAHGYIKQSNEPKNNPNMHFGWWWGAMGNCVGKQGYMKCWGECKRSLTCYEFQEEGPSNCIWQKSHSQSERITMLKPPPPMHQIYNSFEQWK
1933	PFNAHQHNQFYSPFNEGQMQQAPVHNRVFAEFDNEHHALIEFQEDRSQMEEPKVRYTWHTRSLDHATCVSWEIARQQNGYMQWETENQIMMKAAMIRGGDIHYKCTEWYFDATHYYWMFVGMHKPNDQFPMGPIFRMEETHSIVNGHIVWWVSILNFHWFPCLAFMLMDSAK
1934	IDDDKKGFKIQHYEYTFLAGDTNSDSALYSIAVWMDKVNLFNMNFLEVYNPCKQQHTSHVHSIEHAVMWPMKYWAIFMFMTFIGHICVDPMCQSCEYQSDHTWSHCSHYMQYWYGDTMEGSDYDWAVAMDGAFLERFYCGGVGVRIQFKCPNMSATTCSCHMGKRWKFRLLK
1935	GYDEGAEDVQPYSAFLDTYIEEQPTVGVVFPVWSQMHKGVIQPDMVKVWSWPTETIAMKSYNNDIVASNNFMHKSSFPEERPYWHRSHSTVWYNMGEPMSIMKMYCILCGTSMDMCAQKSRMEAHVEHCPQKEQQFMHDSRCYRDVARCFPKLLESMMPENVGPNHNAHCNI
1936	VKKYSKSDTLNCDYYPEGINYLHFAVPHVFNCWVQNCINWMTQARFYFVGISQIYTTQPQFSTVFMHGQCQNFAFQEYAGCEFLCPDPCKTCYPHYQMWYMGADRPGVNKYSEMDHTTGFEVRSPKTWPTVFMREFVYSVQGVPEDFFTTSHYNWRAIHAQSMGICQRGWEG
1937	HVNHQKRFDRLDTEFWHCHQPVNKPFTSQCHYFQTMYYYISEQYCMVCMNDLPDLCCVDESLRVCLELVRTVPYQCRMYSWRQFRSSWGKDIMYPLVQKPCPNIDTIMRPPYTIWIMKVTCEEQTQMWLHGQDCRHRVEEYDWSWGGPYKLKAALGMTQNKPNEAWPLIGEI
1938	TPTSVVNVWAVHGLWYMVTSCFRKREETGPYDSMRKHIHTGWLVFMIKEWKLPPPWIFPMARHLRNNPHKLSGWAQFQIKKSGYGNANYYERMYSGQHETTGSATRVRSRCWQCAGAPRCLVAMSEERQQLFYCKDPLFMDEFLASFPIIDANNMIPLTERKIPYLQGDDMA
1939	GHEWQHDRWMCPVAVQQPCVHIIETWYVPRGECMFYFVWRPTDLWTWMLGFVHEWFEGDYKVVSIQTQFQIERFDHWFGCVCLTIHNAISGKEWTVRYCAQKNVWLYWPGKQQKTTWIWTSGPLCGRVIVWCAVIPTGWNSHSWEKAYQSTHSYRFKQCYGKRYVQKHMYKV
1940	TEDICMSLRLFREPHTKFHFWMEQCRPDAVVFVQCPAEQPTMNAISGRQIMMEGFFAYVVDSACHNDQSDHYDNSRMNLPFQWVTIFSCYFKMERPFMYLALWFQEVENRIPTWTVLGEEMKLRRAKEIMDQPQCGKTLFETKHKVLWWYNYQELFAKICAVHSQVTAWNDF
1941	HLDMPSISDCGWYKYHMAKRNFCAQGMTNTMCWMRVSQYVMRMGTISGPFIMQIEKSVEKWHMLLMVQYQNPNPGCDVDDLSEYMGVDTTFQMRLMPENYFIVNQRLHWNFHKFDHTLKCICWYDSRNHAVQGLPVNRHHENYWMNFLGWEYAKYIGNVKWLKVCDQVYHTA
1942	WPVHFFYKEVTMIVYKLTKRLHPNVALKIQPENHMYADPCMEFRWCLRLDCYEHQKEALKQIAIYSAKWLCFKSKAFEYIILIRERGARENDTIASTLNHMWQDAVSMGMMDFILENNDATMYINYRLVWYEGWGYKEEEWMGKTFPWCSRFGTPSSAWIWHFNCSIWIRWQ
1943	DFSAAECWRFYWDWMKGQITIVCPRKHLCKIDIGSRNSQTDDTTFAMIAAMLIFNQAKTEAQVRKIALSAQANEAVYLSILFWFWIKPWCQDDHAFYHMLTGMIDPDSMRHEPNLQEYRCCYKMPTVGGQDIPSKFIDNPYIFQNPYNAEEMVAHVPKICCRDQMRPPFFLA
1944	QCYHMHAEPYIFSKSKPTSIDNINWGTKICLHEYRLWIFPYAWIDEWSLNEGGGTIEETKDDTRFWIWYEMMDHRYVVHEAQMSMEGPWEMPQFGAPIWQFHYMKRGEFGNGEMFIYIDYSMNFIVRGCTPWRDEIYSVEARVDQGHSMEQAPGVQGNCYAKLTDADMALMF
1945	HHHHIDRMQRVNLGQLDYFMDCWWRQNRWIIDDMEKLIFMDQIRDVNHGCEFCMSYIVHQTALTWTSVCQYQRWFEYNMCVFEEFETRLLFDKAFVPEVTAQMENMKAREQPVPRLGHNCPDLSQVPCYHSEFKIRNLVVDQPTWVKFGTSERNYSIELLKADCHSDICWKD
1946	AAFYQRETGNAYMLCRNYYHMRPNATEPADNVMVLSSYHSCIRKARCHVGPCLRTRMAMWALPIYIIIETQQRGNMRPFWFYKISSHEQLVRPVMGSYTKPTEIVTYCCWHMGHTDFWRPQLCRMRREACQSGEHEWDWYVSEETQNGGGQSNIYYTMPYSCQKAVTSPWER
1947	AEHHEFWFCFGQCGDSEAVMRSNMGDSISFYIQRRFGMAILVKKWQLCWEAWADMMPFHWVKHQSFSVICTWPWFIDMSHGYYNRCAQYDTKLPKCDTDAGYTVTMWRPIHESWYCIIERQFRSEWRSHTDGCTVCPTEKHFLVQRSHNGAHPPAVHKHNWCYFVESRHYRK
1948	SLRHGHTFTNAWARLQNSFCFEKNNDGCRWEDDVRMSCSEVMLMLYSNIEVCSVHDVPKVTDYLWCPFYPIGAGVIMTSFDNDCICVTMNCYDASSKQPGIEVTAVPAMFKRPGVQTFSYMAFPWCDTHEQWYLKHQQHSRMGMGCCPYKCLISNWAMMQWWSKHLNGSAPH
1949	PQRHHYSCFVEPTWCSMVFITYIMCMWYMANVKWNYQNMEKECQNCGYFLKVQMIRNTDITPGHPETGTEQHVQRDDRWTVVFRQVYRDSDFGTGDVAPMGYKQYDQKDSHHVSRNLIVYNVACTADKCMREISAGMATDKVFENCVCEDQFQIDWDFHNSQLVQEPEILSN
1950	RTCFWVRDCIICEEELMSWRNAMAPDVLQGLQCYSIWPQRRHLTHEGYLKAEVTEGELMTVHYNGKCWCWSTWHCINFDHTPERMNIDYYDTFQEAQQRPIITPRGKINCQMNSGQYLPCMGNVQESFWKCIDFLANSEKKGFVEYEELYIICRLGDHAPIIIMDRAEWWSY
1951	VGKHYPNCHTDSFTHWVGHMVAVQPAFDPYSAHDRGMGAVNHDELMAKNPMLVDTGWVYWAGHQIEIMAACEKDHKSDHIIMHERCGCIEWKFDSQVCEMRWQQQTWCECLAVLQWHEYTNWNVHNTHMDFEDYNNKPKPCHSEVYELQWAAYWRNCCHDVDLHMMYLAFPF
1952	DVSTDSWLWLIPQPYGCQRCGGMKDQHWHVEQEPHSVSAAGLVNRCAHWAIPRMSNEEDDDQYMCCKKVQCADQLNFDEPSRSQMYCNGPFGMLAIWKYNCVYSVSNVCKCWYRCKELFVFINAPTHSFYTSAATGHHLIPDGTLAQDKFCRQAWFGGAPVDCQVTKEMMQM
1953	TVQHGKAYSKQMFQKVRNHQASSFQRNQNGLIAVFKIQNHTGDCIVRFYMCGLKYKNFINPVKDQLEILAKHIWLRYSVSYSEYFRANCDEWRQKMENTQFYYDFCRIQAEMGWIVTNNVCLFCMRQYTGFTGQSPKHSISPKAMTMHSWHAVEHIACCTLRAEVWFDTNQY
1954	TEDTKIPGYKDIYQIDLYRTRRNCHKHEMPTICSMISDWPADYDRTVVRCRMNKQPGWSKGDQRRSFDMWHFTAITANMCDRYCCLPWSDYIKYCIILQSRLMTLWQLMEECMSVLIRDYWGWRDRIYKFARFFCSPLDAYKHMVFEWIFKIWESVECARAFMNQYKMLNRV
1955	RSPGNSSCEASEHCMSAEFDEFAYIQPVITKGCKDQYFYWVIPRFCSMHALPCFQSDGNQMNIPVTSRLVVLYSWCKEFVDWRDYDPVCIHRPQKLQMSVLWHTRKGPCDQFPTQAPWVRYRCLWKYLIIMYIPNYMAGLIRSRKLLVTTDGTLWPEFWSRRGKTPGQTQWN
1956	ELIQFKWWHALDSTNITCKGHYGLFPVRDTFMYHAWCMSQWCLGFNSIGIPRHKIVAFMSYGCYMGTIMAVDAQCYEKWYKPGRELAHACPQHMWHYDHGIIRAHRNYGHKPKWREHLCEMSKYFKTYNDTDAGNGRGSRHNPGKFPWQGYCGHEWQLTRWVHQCEHDATPY
1957	HEMPPGCHKFMQDLETIKTNIMWNMMPIPAIQIWYVDKGWETRSQTLQRWKPKRQNTLSYQFETDGWHWCACRPWIRIHMSATCENRRGQVTNVNMYQNCGTWKGHMALSYPRMEKMTPASQRCPSSIQIFNVCNRCPPYECPEKVQKPPFQGQLYDCDVMDKKIAYKTPYY
1958	LCDCHVDTWATNLVKMYRAQDPVLTRHATYGDMILGMWIDANNCMPEKCHDDASYNGTESAGQFSGQNEHINHHEQKMREADQRIGTSCKMGYMPACAVPCYQAAQPPTGRLCIYSCNMIPYYPPQFNMEFNEKINMWCHAGIVGMPEELLAIDMSGPLNEYTYEGGCATCN
1959	PIARVVYENIIVIQFPICFLVPQILHKASKFLEAWMTIEIQHYISADMQQNFGCSFMECPHLGDIQKIEGNGGMVIETSWVVQIISIYKKPQLRIVAMQGWTQLLPLERVTSDEWSDVQCGVVTEIEQIEVYMQCDPNPNGFCTTTGYGDHFEEQYGKHAWHTFPERHIPDN
1960	CHPMLPLFFVRGKRAQYYAPSDFQQMWESKHPENNTLGQMHTMAEKMLDRMVNRCEMNNVTKPFRGQRTGIWVAWLCWQSDYYYEWFPFQKMDNCWLENYEEFPPICQMNTLIYWSGDVMTAPMNIHGNNVRQQITKSKYFVSICWRQLKNDVHVRQHMMYVNTHEGVILRK
1961	YQYTFTMWPHYQWLECFVWYWKMTQMDGTGISSTNINHCNKFKHAHSDKERDFYRGCDPDHIIELKYIQYGMFNDNHMPNTHDNWYLGDETQGRFSLLHARHTEATYLICHRVWFNWGNLQENFDHNDVKNACIPCKLFNQQKAGLMWDMQYWGVDLDCASMRARHRPNQTC
1962	MCAVYRGGCKCKAFNSYWMSLAYQHKYGVTAVDYMPNTANNSENRWKAIEHFLIPCFGKNISAWMMDLSLSSTGWLPTMPDPMESIAANTCEMDSPCQCMSQAHTQTHIWFEIVIIQSWNGFFPKFHDNHTAAPNMFVKECEPPKTSCMISGHYLTRTQLYKQGPEDCMLVK
1963	GQLLSHHPWAKVKWSRECPYNCPLYDTTFGVKICYECGAGWSRYRETGDKETADWFLDVKKCVAGLNGKFRLPWCHRDILFNNMSRSTHCDPMETRDFRFNWPRMGNCTMQILMPNMRLDYLHMLRRKQHDSKCEGRFSETFEHMLIIKKMNEWPDIGHVTRNLWVWLCKGK
1964	SKEDISKNTSLFICRNRVQWVMPTGYWHDRQMMYSDARGIHVSNNTITQFRWHHQNSFRKLHCGYDMPKFIFKTFNYAFQQPIMRIVFQVRMNEMNCTRLIFAYRQVETLLWHDMESHATITNARRKECPGKPYSHDSWQNPRQWDQLNSGSFSHPCRMHPRYWTNFGNIAY
1965	PTELPTHYMGRSTPQCHDIHMSIWDHGDHWAFETVPMGRWAICVQKGTRCERECGARRYNTLEYCVPTNILTPFTINMPQSGWAVNHVIGDGLKEPNTGMIWLYRASLDSMCSLKPSMRDMQETEPKNFADIQKMPWWICAYFELKDVFPHHWECYTPGMFEEDEQDQWQRI
1966	LEYKIIWHPRDREYWCQYCIDANHTQRFEMVHESTWDFQSSVRMTCSGAYTRNHGVMCTQGITHFLHAEKHISFNHYCPKWAWIYNRKYMEDMGLENQRTVKTFLDHWAVYQGFGNFCECYGKNEAYKKLPQQLKMGTNVLNRTCCDPQKFLTTQNVNHPATRCNQTTFCHS
1967	ACQMMWYAYCCFNERWLVYEHKDKYIGAVLIHYNFREIHVTYQFKLFKRRHLRKVMRFTRFSMGYDIKYQIDTLFHRDTRLYGCQAPHSNLKNGTMTGQFNTITFTSSVAQNMNKFKMHLGPVPKQHRAWDISCHNVTWKHCIYVLTDRLWFSADDFFASRKTEHWMVGWVK
1968	FFPIYSKWWTQYHHVTIHGYLMPHYAKQCGMVLTMCLSIWHAGICIMDKLSKNAPSGWYGQDTWGTLHVYVSKKDDWSTNESQSMPDIPVPNKLHTMEMVAANYFVMEHKGDYQFTMHRIPRSIFALMSAKYVFSNYMPRPAFWAPFCIPMAMQAACFYQALCDDPGRWFLK
1969	DGHAMEQSHRIPPTKYETYRTLDDGEDLMGIYSISTCPDFKPPNLFHWFPTTKTVGLNMFQKRIEMLRNPPTFTMQFGSTREFCLFIKSFRHGCFWETFLHPCIELKIISAILLHVITGQKDLIMRGVVTSLARGKVQPSLTDAIWQEYADGYPDKFMYGVPDYPHREPSTC
1970	GFSFLGDWEENFNWQSLKLHIFYKSVDIKKIEHRSILMEPFPCECPHSECRSWLNTQYGHNCTVNIYAQWAGLHQLAFKSVIGRHCATLPQYNGATFAFFLKVTNEFPMGVHGTMFWEDHNNGDCGPWVNLQASIYVRWVSCHMYKDQSLGGEPIEMALCRKFHHVLFEYDN
1971	QAHMGRWERDFMYIASNQYMMHYTANQKHNNVNEDLSGFSFYPDLWRMAKYVSPIAFHQTWPSISGRRFKYCYARDHWFILVLDKIVGNTPARNYMTCLFICVKSLRLQDRVDSDRTDQSIQALQDWRVCPPIFPPCTYDLPMWSLVQHLAGGDQVFGMVPIHCLGESFFSP
1972	PYDIPYRIRMWFEWTHAAMWMNWLSNTVAYNMHQGNTKSIARIKVAYHYPFQKCCPHEDYGAQCECDGCTDHASVRRAGYAHLILVTHQHNNSKAKNEKPTEIVPASQHTKGGPKRLSKRGWEGSWEMKFIKCMSIHHARTAIVIPKDMKLSGFATATNDGWFKNFNDRCQK
1973	KDWRVCTQFNPLYYVFSRMGDGFRVLVRWYHRFHTVCLTPIYWIEMQMSEMKQTSSRNNHLLMNFVYNQEFTSRQAEDACAHMMQQKTNEFGEYLQWSEAKKIKPPKSEKNLSRDEIFTRREYKKWTWVMSRQFHLEMEMYENPQHFKEPHSRPPICSNMTYCIQLTTKTKS
1974	STCGQMQPYHSKLQFILKYCCIFHLRYWQPCQYECSHQQMPREVNEDQEQQYIQACKVIYHAMGYFEFTVYILPNCFMKFCHYFSDKLPEVSSFEPGLHMLFPDWQWMWFHSEQAEVDHYNVFASHHMDFWADMFRTTRHCGMNTCAWCRWHNKLRGPNWCMIRWDWWNAEH
1975	KSWEISWRGPAFVPNQPKRTNMGFSWKGGSRLQGRQLVAKSMMCCVITFQTPDIGFGHQMKYIKKRNEYLGRDHIELDEAITNKSSCRQWNVMLHTQYIRTECNDWEKEWMHFCGLCDEYTFPRRIPQPRMINYMMFHDFRRVFYFYREIWKIRYFWHMTQHCSSYMCIHNE
1976	DTYEKDCDNMTKWNVKDMEELMQTEQEQLCSMEKCPWMRVHILHASANYHGEQNYYDDWVHGCWCHYELNKKECRVNRVFYLTYWRCKWGKYKCTIKNILYCEAIGAPEWGITGIAVRNENNHHFLRRRTTYPAHITDARRLINWNIMKLHWPVRAQPSFIEEKKCTTHLMD
1977	QYPDSFVMATWWGDEWFTYTTRVFRAHQRNPFTWWDYSDHDGFPQFFWHTYPTFDKPWNRCQALGVDIPKKYSRECDKRFEWESPGDSFAGDDDGRHTKFHSMLGECYYKNGHMPNFSIIFWDEGGDTWFHERLSAKCFMDSVRKTSKVWASNMSLPDCDAFKCQWVLEQAA
1978	HCYVMPMTMDAFYQLPMRRSRMPEKFECKRAWKLGSWWEHHQAAEFKWKNQPDCQPADLWNSKWKECSCVMHTAFEYYTSAWWMWCSHPRICALMALCPNQVNLEDRAHMWSFMVHHHASTVDISQHKVQHEWTVHKNQQKNKKNMKFIWDLYKIINRHAQIWAFKEPHYEK
1979	ASEEHTVQVEKLSAERNKRFFLTMVLFDGNNRPVCSSYWVHPGRKHTQSKCGMAHFGLCSDWHIMPIIPVVKNCKVPWDEKMMTASKFLALYFEAHVNFTNMGNWQATVYSWQLERKWHIPWKKLVHFHVSRRFNGVTSFSRACKNNRQVCMWHAKCEESDFKSSIRYYNDS
1980	MFTSVDEVQDVIGEQKLLAGDCFRDENIVDTDPGLHDLLLSWCGSKYHLTYNHQDMNALQGGICMPAYFAREIVPSMPRVEMNVYMDPIPILIDFTDQQEWSKWFAFWFMTAIYYALGFDLTDCFSTHMDIRAVRRHENVVAPFGNVAVLWSHTEPHCAECTVPRCWYFEAI
1981	DMSMGFEHRAPGQNVHSTDSSMRMNFWRSCTCGIANFITADGGQNMGGAKNANSYGYDNNWNWTQIVMFWNMQFERWIHSVYDLLDRPLNQTYIYNACRAPHVCGWPQPQSRLYGNFSMQLPVPAGWQMYYEMFPTYICDGCQEFVTWPWLLDHMYFGNEFITSPHEWLTGS
1982	STTFHMNHPKPTQWHLWRGVTQDTRNNKFAVPHPQELGKPWQSHPSKEPCQCGDDGPYTVSHEWTHLADQFKFRRWVQAAQKMEITKKSPSWTSIQFWGAMKRMFMYHTSEMVRCFGIATGIVESFWGMTWNDWRSHIFLEPVICKRSHINALFRETTDCLEPPWRMFSILC
1983	MCLLLMKINHMERKDNPVCLIAMGLISQPVDLQRNCGRQEDITHLCFAFGWRVKGGCSLSVTKQRGFWQFDWHGVKFLSMNKHGENTCLCSGFMTGDIPTINKDLPQEVMMWTIGWMHSDKIASFQESVGMSRPGDWAFIKGNTSFHCMPCHRQDEVAVTMFGHTRLYRGLR
1984	VLWYNTVFMSEKMLKQEQLPYHDTGCMFLYKPMHWNCDKWNHHGFHAHFAAPQQYSKWMFNLKTADHLFRFNYICWMTRLECMFGMFSLKNWGNRHDGLPCTRNPFMMRQSMICWATRPWKPSIKIQQMPTPEMPSYAWHTRSGEIESASKTTSPPMGGRCIIEVRSMANIS
1985	WVIEDTPHAHSLAIHGGSNHMMAMVAFTSASYKLPETLEKQIGEGEHVNRGNIKWQIATWWYHDDRFSGWSPVVDETPKETQGRYDDMDCPCAMTFTVWKWNSCKIHPEMAMSIKATFTPVAICKYWRCEEDMLQDPEEYYYPHGILENYDRGACGGMNIDWVDAEPHHLGS
1986	YFEALYVWWEWISCCGTWDHKYQGWPDQAKICLMTQYRMKREKNDITIKNNMYWKDRPMCIQTMRLPFRQNHDVDFKSLLTSTACEAQHQYHQHTVTHSYPYFHWFLSPKDNKIDWFDLIRTNTTHQCVTYVRERYRGLYHFMCEAGPLVESEAIRMYYNQVFGTKGHAPQF
1987	CGDSQTCVYKLMWFKPGVIHKYVVGTCMDHDHTVYAHSEKVFKACMGYHPIHSYCLWMFSQICKQETWASIKRMKFVNIWYTMGFNYVTQLNFDLQYMSSMFIAIKGMQSKFQFGNREGHQLSQPNTAKDQKTMRESAANKGCTHMRDQFLIRMGQGSKQKYFQGHKSQIHT
1988	RVTDIWQSERAEHQWSFSVDQHQFRQGCQAQDSYHMCRCFSPNGAWKPLEQRYLRLMIFMMWGVRFLKPFTTQHAFQWNFWITYWPWSDGNKFLMPSETPMVRWWCVDAKIDWIPTRVHLQDWITNFWEMWVCWKRFTQWPDVAAELLSKKWICVHIEKIYTKLENEEPYSR
1989	PHYANSYPRDVIFWTEHGRTPWYQMQDFGWDIVKMDAQDRQPCDFPNYCKFFTWALKDCSKWPDHAGNKFMWYMWLINRGCAWTEACTWWHKFDTKTAAQCWARTIKQWAWFRINNRETEMIVEYLPCNHWQTFPSSMTPAVNPEAKRDKEPSYAGGGWNCEWFCRFNQPHC
1990	QHIPYLMGSVIFDTEEMENHDDEQDPMAAHCHINTDWYGKCQMTETKMVWCDNCEMWWPIGEESWGWCVNTVSHATAFGDGSVWVEVCEQSYDYTCPFGEERELPFFWKMWCNIFFLPFHKYVKCDNILQVDHDFLGLEWDDQCNMNKMALELMEFHTQFAAWWSKRLTKYF
1991	FHKMKDLPFWSLQYEMPSWEHKHYWVCPTWKFMIMWEMDYPVCVSTTTIWWRMIFYALLVFLYRKANCEMNYSEMHQFYYDEWYSPRGFCEICHYGTAHETLTRMVNQFDVPHERMEMIMAKNDAWCTCMMHFHRGIDKPGCTNMVTWEWEFWYCCTEGCKRLWLTHHEWDN
1992	AVESQFMATTQCFTANKDRQNSVAQNHRKECSSHKWSRYCQDDHLAANYEDDHDAGKLTYQCGGTKQQDRVCCHEYLEWANSLLVLLKYKPARKRQRPCTHPQEVWSQCYLFYVLGNCHTWWSMLQYSRTLICEYVGRDKWRYSWPQLVKVGAEFYAKSNWNCWCDVIDDME
1993	SFDAGDFQHGLRVFALYWCQREILVWARYWEQGESQPVLKVCCHMRRVDPRQNYALEKCFRFPFNNGGKNHQVHNCSVEGLPSPKQCITHLCQSSMIYCDSAYETSNLWGEICWVITMRPQLMFNPMDKEKSLANLPPAHIATIMAQPCLTKYGAGTWSFMPVHAVEMDNLK
1994	FKLLMYENYYNITCGVEDPHLTWCRGSGTTVQWGVLDQADGNNHPMVMEWQFNQKFCIMWNNPIKFCGAVRKGPVCYLDEMAPCSCWSKPIDYKFWYPPANTEVSADKGFHLEDLSWELFWFVVPSEDPDGWHHAMVSHLCHVQIGHMCMMCGTYDWIKKCWDYCMGKIECK
1995	MKMLMTMIMWCIFKKSEDIWLHCMDLFHDHDHWIISMHADAKLNWLMEANLIKDMLRMKSDEAFWKKVIHCYKRSADTMPYMNQAKWIIDMWPWDNNYHSIDEEPSWWIAQMAFEGTVVSLVKFHHQIVPQGQIAALSYIQYWAATPELKSARCGHLDKEESDSKWSWNWEG
1996	MVCIKHIGNKSMAERTFVLAHAHKRSCVDKKKSQMMNMKHHYGMHGHDHEEETNMKNFDEGMVDITKPWCLMPPGTGHTGDCARWQQPCDECNRFIEVYVSHGASSYSFRVYTSCCTHRPNQRARIKINSQQVIVYLCFPMDVVATQQYCMVWTDWQITLKRTTNEDGKFYH
1997	KMPSVGMLWRITMQGYVHERHHSSIAAGVACHLQDINMRRGWLIIEHKWRYTWHFAVYFYARHMPKFIVMGTQYSAFSIMKIGFLNMAGNFLLKCYRAFYFLRHYDCSMTTSLIHYAPCFASSEYFWEFDCHMHCGDDIDSQVEDKAKYAIWVQHCMGWIQIYHGFQAICCR
1998	ENLARVPQFRSSIRRCPMRWEQSMGHSINPRRSMREDKVQMKQLEIGSMDRTPQTPYVHCGHECMFFVKMSNIRQPGPTAERLWRLREYPLCLPWATHQQFKPDPMPRLQDPYHKPNINMSSQEIEHRNRLLVYHSQMRIPAGNAWVHTNFGRNKMLPEWIPWDNNDDDSMR
1999	LETSEIVEHNSFTEHTYELRHNCTPSLPTHYNWCLKMYCDLVPGSCNWKTPGNLCAVFWSQKMHAQELLDEEDSVTQEVTNDQGVWVKQLRVLPIQFRTIGYYDQMNHHSDRDLCIEHQPMITVGSWHIQFHMTAVNIQFLAEWEWGRQDYQKTNLRLFLYFDAVTYYTKAQ
2000	DFAMYKVHTIKWPYVIQAFCGIQPWYMNPMATFIHGPYMGNTIYCPHKSNGQFRQAPSSIYLFWMFGKWLWETGKQTAFWFYTACITRDPMPGRNYKENTYNIAVMHSPYSFGDQHETPTFKWTCPRYDNWCMFGSSLNQRVVRHHEEKFEAHGKKNVHKNMTQGKSGGRVK
[truncated: 3,000 more rows]
