# Supplementary material for: Evolution shapes interaction patterns for epistasis and specific protein binding in a two-component signaling system
Source: Commun Chem. 2024 Jan 17;7:13. doi: 10.1038/s42004-024-01098-2 (PMC10794238; doi:10.1038/s42004-024-01098-2)
Supplement: Supplementary file 7 — Supplementary Data 4 [file 42004_2024_1098_MOESM7_ESM.txt]

1	LKLFQKPGLKSIKLGDMHFYVEHSGCPMECGQIMGVHLMYMMVKQKIEILALGPNRAIFRAVTKHRTPKGLVITLIRKKFRTEFTVCGFLERGRPKVPLELIGTEVHGAKKCRTMKPTAHLKKADRVELHYFASAQLYASMLDKSAEDSVEHHSKLHDGAFSDDMETKNLIT
2	NGINYKSPGADREKGCLATGEGLEHILSYSQAQTIWGRKDVKLCVETKQNDSRSAYLMQFDNDGIPECPIYRLDCAFLSSGTIPLLEIYKLNPNSASRYVKCSRGPIGSVQSSATHVMISLKFHGGELKVFLGVGKDQIAEVFELEVLGPNETIGGRLPDNDFNIKATLAHN
3	ASEHCTLCPQIGLVGLVKVQSRREPGVSDDAKSSNAHNSDVAHRAQEDLLATIQADMEVTTRDNSRTFGQALGVPMVLLPFSRQHRPFVPNAQNETGAELLIHMTVASQGTEEADPDTAIKTKGKSTAQWAAPHVSQMYLLVGSPLVGECTTDLIDRLCKHLKKRIFTLRIE
4	FAGQVIDIQSLGFGCGAAKMLKGVVYSLIGVRVEEGTQDFPVLCAPAGVSLKFAGLSECLVKKQSIRYSTPTRANLWDSQLDEGLMPGLEVSHDCVLLHEAQPPWLNIATPQVEDSVGADAMVEDLTMREEVPENLETKIHLSSTDKELDNIIKDPCGLSNDYEPKARQATG
5	QYEREAADSTAKNQIPGKKAKPSPARCYKPPGTGYEKTDVIDQIQVLLRNLCQCKGEQAEFRFPYCNSLNIALFIEKYHAESKYTILPKVALTMSTGLGHVEYPFAGEMDLAPNPEGAICQKWFPCFDGGGKLMTRLIKGAAIGNENFIQKHTPVPAIYSRTREKITDIHPN
6	GGKTGADRPYDGTQVRPRVLAKLDCGSIKFGASEDYWSLEWSSLEPPSFAQYKYKYGIKYSKAMKLFCDIKTNVGFISWWPRSGAPYKGQKSIVGDEVIRLDFELKINMCIVDDACVFPATPPRFCDFALPLPNHGTRENSACSGRKGSSPVLTRVITYNKSVYIVAYTCQF
7	KQRSLSGRDLTRWISMSISGKGNNVQPAAVDIKPKTTEAEKIGEVFRPFEGLGRHFTLARRRSDVQRLVELLKRINSVFHKIACICFLEYYDLSLHLYCFERQKGFDAKLPGQGGGFFNIRPHYNVPTTRSEIRVKLAYNNLNKVHLILDQCFAAFGGMFVEDSGQHATKNS
8	SGLQVETPGFVTMRKRIDHRTAQRLFETENETDVHEAPRATSWPTKHVLKLAETESFQHNMWLIEVQKKQGPFAKYAENRIGGSSKTLTRLDSPLFTVYIPLTVMYHRAVPTTVGMLEQSVILRKEGKESAYSWLSVNDVAIGSVRVRIEWKGISTDLIASEARSDTLNTES
9	YETGHDKFRENLEVITEGERTQVSWAYHEDKPPDPPVYKRWGANDQAKQSYVLARTAKEICKLSELKQKAVDVLIHLKARQKRRDGYNQQMNEKPAGNIKDGPVINFQDSARVMGGQLSYMLMFPLAFIEAEGSSKFLLIKAVIGKNSPRPERNSNQSELRAAKEMVVHRTI
10	EATIARSCSPYANLIAAGSLEFSSAGEKRKLTIGAVALSTHAHVGKSNLLEKNLGTDINVSLIIYHRAQVAGKHLTHPELVTDTISQLFARRNNADLTGGKLKIDFVVGLDLLNSEPHSKGVRSGDLEPVHPEFRLPAEQKPGGVCYQSLMKKKDLPFPGTDPWTNDRKPIT
11	DFTRSSEDQEDDDRSRRTATDFFWDKCQITSIGGFLRYAKTMLEQEKIGKENYETEQGSDGAAAAKAGARIGSPRSPPFATGGILRQQRTQADANGSNESQQAVVEIVPFVLGTLTPFHACGVAFIARAKVLAKVFADVIQIITLHPEAVAGLARPLKIYLKEQTVIEAFSW
12	RLLIDGNMYITWAQIYAAKLPFGLRDYETSGLDKEEISEQLGEGRIKLQKGVYILTVDFKNGEDGGAQEIVRKDYSAIQMGKATDARSRNNSGNAEPMDLRANPDPSLLTYMVGIMPPWLQLRCNLATHRNEGLSTSLKDFVFIPATTLGSENKMPLKSIDARAHLKAMPAS
13	NVLCQQIPTIDVSLKMSKGLEVSVFFTPAQRQLPQSGFDYYNLVRRVVTTIKAFQWRTRQVSGQHLRKSKEVRYSILHTQGIVRGRAIDAATENMGMLPLRLKDTPSKIADSERFDALVFLRGIKLFHKTLLPDTEFGGQRLDTVNGVTARLTYLAHWAGHFFTIRKDLNII
14	TIIPVAEHELLEIRYHPLSLRVAPSTAGNVLASVTINGVAMAGVAWADQQGYNELSGKMPVVMVKKASENRQNTFAHRNSRGEETYGVSEMGTGCANTTNCAIGLDIVKQKAFVCFPEELAEGTQSGRIGAQEYVSCYAMQVLEGKYIRIEANALQKEFGLMPKKRKGTKYF
15	QDSRPKRHFHPGGVSRCEPSDFDIVCDDPIELVEIDSGFASLFGTVCIPLATTEPDLTRVTSKLHIDAYSKHYFESRVFRNPLSYLMAYKGSWALLRKVRIIKSIAGFTEPTSDWLQINIPNADVRGEDEHKSSRVLEPDEKWYAPQMTQVICVTGVSIYSTNYTKLREMID
16	LRSGTYLEKKLKADQAATAAHRFTDRTDGVTIRTVDPPAAHLKVDRRFGLYTYEVHIRKVHFYEIPAIMIRCYPVNHDPKRKNPFKSRCEMSGPIALVVLAFGTELATFQDYVPSKNSKMEIVAHHYDIKRTSFLSGSPERTTNFTTEELNENLAEQMSTKSGYIAPFNQNS
17	DGQELGVDGRPQAEQIAKIVRQFQERYSLLAVNQTYFEMQVDHRSPQEPARFEMCFNEVARARMAQEYAQLWNRANALSLPPTISQLLGNSSALPWILGVLDGNLRSKTVLHGIRRCNIFSFVLAFQSEKPVHQNHSWAVCFFIELIREWNSERALQKLTAPKWLPGFTGEL
18	CRELVIDKFGVSPRDCNGTHQGMEHLFALIQSLMEEWHIGDTENSKIVGVVWLVVRGVFLIWFMNLISITDRLESDEKPAVALCLDSRIATPIGFQFKANPNTDVSTYVLLMLIANQPSHEKSSYFNIGAKDVSEGGKALARGTQLRATATRTSKGEKEVPIKCGGFSQTHR
19	AKLGKRSKEDLKEDFAGVEQRVHTSDFEHKEAIHENWIGDPDGMERYNIVDGWSVECLFWIKSRAALSIYKTYKQAVVLPFYTEKKQCYAACDCGGPKYQGLLARVNKGNVLIQTKCALKCYLSYQGLEQATSSNSMGGLDRGSNLMEKNEISPQVAYMPVLCLALRSLSHK
20	DRFKEQPVQAPTLFHAVPHSADQSRAREQTYSGTADVQAEPHKIKLQKAKVSVTPVMAKNAETQLKSQGMVRTENAPLAAIIAATALTVHLGYVSQIRTWLLWPPFKILGRINNQIYMGQVLTGPHEQVTFRDDRKGTCLALWKNLVTEKEAPNFDTVPGLKPKKTILHRAA
21	DREKINNKDGYVAKKQSNENLGCWEIYDYIIKRQEQPGWKLANWRVQETQLFANARMIDHPEEYTTHGQENSMLCDPSSLRLKEWDTLHFSGFEGMSHAGTNYKGRKPCVMESSGIKPLFAEAECQTPQSLGGKTSLRVYKSVYIGQVGGADRDQMFHKKYSLKRKGAGRGL
22	NKFISIMNGSTAHAKLEDNVHAGIFTALLGMKERPPEFLMYFMRTDANTFYARMFSTVHGATRESQGILVYSLGDALESSTSYDLMLKEGGLDGLKSRLSLVIRFFVTWISKIEIKLEWIDTGFKLRFAKADSMNSSDVIDCGIWTPKAQTISSGECSSASGATNLLKSEGP
23	VFMNDGERKAATLDNEYRAAVPYFEKCAFGSPDTSAKPKVRILDLNKIGKYVPTPGDKRVGATSLNGALLDEQGIVEMSLCANPLALKEAFKPATRRSKTGKITAAKLLLLWHKNLGSKLNYKLAVAMGGARVAPCGDPSKTLLTHNVYESGNHAVFDKGLPGSLDVDYKNV
24	TISNMAPYSVKHSAAQKLDGAICACLISKMLEFSSIESFELERCVATYELKEEPNSSTGCTQNKSGTLRPLDKPVQTVIAQSNSVFIINKLASSTKRPITVKLAEDDGVETVLPKSKQGYSPPKAGKGMIDEGVDQLQNSAATVHQNSIDYGNDQRQSKPSAFEGVCINTTH
25	IHGPPNLPTVSNALYESRMGLKDFGVKKKWIVNGASGLNIIKFSRLKGGFIIHATFKPWAPNCTKRRASERAGYPLGSTDKDFLEREQQKPGVKYYQRKSKVLVSLVMKNLNDWGVSQTDSKGEFYTLIIHTDMRAHGKSETKTEFTPQREQADCDIPANISYDMAHQESGA
26	EAMLQLFSTFGDVTPVNFNGPRVLFQDHNEDPGGADWLDRLPGSQFGGEVRGGAITIQGGCQEEFTDGQVEILKSFFDPDATDRAQKEESLYIRYESWNDYGEIKDAIGSQILDAETTNSLHVVTLAACEIVDEALEVEKLLPRVVDLFWASGGMTPNKLVAPEVEKSKSAM
27	NVADFEVYKFMGGYLKFVDIVSAVNALPEPRANLESTKASSKDWNLGMPEKFWSGYEYKSGSRMPATGKRSSAILCNIPNMDEGESDMVKTPDDYLMNIYIEPLASLARLVTFSLESFGKHSNHSASEAIVKVEDGYRRHMTDPASHDKDDYVLGVLLHRLKDAYKLLAKEK
28	DSRMSSMCGEIANSKANQLTLIETESSSNAVGLAPGADTLQPSAILPTNDLEIPFDMSNVKMNAIRNLRAGARLEHLCSFRNAEVQEVWEWKGCTSKGNDEERLSRSGALYWADFIGNTFPVVDEFAAFLAQMTFPDDTADEVGAAYEGSARKNLIEPSEQLALTYAIAVNQ
29	LFFVLHRHRTKSGNTNYYVSSDDILLLIDKRIYMGSCCRMIYLISRYDWSETLNGMSWTEEQSHCVLNLVAPNLKNRKVTLEQEREYIESKPLNEPYYTGARNPVLWAALTVQLKPLLYPSHGQQDLTNSSTAVKIFLPEAQWDQKSLSGLDLSPIKKGLSEGKRLQTGKAG
30	IQVGWEDVLPYKVTGRRCPFDSSKALNTTNYTYFLTYTPIERGTAKMHGGYSVTCEVFALNNRSQANHNQPLMYAEEHAPWFRVSGRQLEHGSTVAICEVALRSFFGNRLYGKGGVPPTCILGPGSHCAACVAAKMKQQVDFMAFFKDKAQSFKSNESYKGNIFSILALHFT
31	ASKRKVGAMILRGYIHLYRIVNRPGHDIQETVAPIAHHGILVHPMKTFAIFAPRANAQPNFEGKDAATLAREFVCRVCEGYRANILCEKACFEAKVFNTFLPKPRQGCKSFVRAGASLIRRIGISPAETSSNQAPVVRAKETMKMEVTNIYNEMLVLHFGTIGVEKFHDFMM
32	SRRALQYLKCAGKTFAGKDGEGPIGQPRDTMRKRCLVPESLTSSSAARKVTVHSVWKASQLLGERVTQKTLTKFEDMATSRQISSGNDAKMEIPYMPEEGSCIAHLERLFEAAAHFLVGGEQVWKSERIKVRMAPGGLTMKVGFKITNTMLNDKHRNIAAYVIDAGESTINE
33	PAIIDVKNGGKAPHSAEYYYAEKSNLLWWVQIDENIKYQANPLVNTSFASLVRARFFAVRMQGWLRQRKYLLFRGKWNKRAADKRELWSRTSLTTASNKSKKQPDRFKKPLKEWAAMPEWPMDLCLCFMTLEDLNLVQSGVKLNRRRGKEFKNSESTSNLFLEVVSPQWSIK
34	QKGANKPEGERPPGLGINKIASISLYATREFATARNSSVEDQSVSSTMSPKIPLVHKKKIAYPDKAAPDTRKQSAPFSEIPQVCGDEYQKTSGRLGADLGSANFTEDDVDLIPEPFISQFTTMGLYAFTLDINGQKIRGVGNTRSNHSVRRVKDREEPIGLAGAEMYHQRGR
35	KTPTSGIRDYASSDPPQHTVGHHLQQGNESINDVLGRSRMPDDKRNEMAKDEVVQCGVGGPYSVQYDLKPPSLNSIPVKEREGAGAECSQECVMERACMEHGNSEVRSIRANPDDIIGGRAADFRLRVKTQEEDGFEGDGDRLTYCQALDQYRKLFESDYVGAFTPATRLDG
36	CLKYLVNKCGRRGFVTSAVYRPGDGGDCCRDTLDQDLCLNKWGNYVGSHNFKQSAAIFIEQNLKDVCDMSQSHKTGFTEQPCPKKWIAKPNDLDYVRVWHPRPRFRVVIYSNGVCSSNQLQFWDCAKAKEPSNLAFVNKRHNSKKTPRFHRRRQAKSVIKEQRRVSIVVQEL
37	LDNHHFHPNDHLHWSLAAVDASLYRINGLDELIVFGKENFWTPLRYRTVELMVAVAEGQVYSHTNCRSELTEGLGDVNPFKFLDACVERLKVLSRSTGVMNTQIVHMQVATDYGGSFHLAYAIMPRAIWENEQLPAKAAQQFGGNSKEELVGQPLKEPFFDSGALSLPKGPT
38	LECDILEEPAAFLNGCLSCKCLPTTYNPLMWVMQLSDTIGSGEPDIADKGKHIPLEIRTLTTTVPVLFGLMVVTVDDRSPREPEPVDLLTESVMESQPCVLYTPSGCNGGFIETRKPLKTGDVAIINPKLNDSAPEVVRDIHKGVFKGDRVDAHSGYIYLTLEVEYANPLVV
39	GFPKVEKAPLTIPAQGSHQNPQSASDNGTFVHKSSRTFKYHGCGLYGMHKVCFMLEAVMLSDQVAANRGAYGTAWGGFYAGGCRWPRVIDDVKTLWASHSSRIELGSQVIIASSVCRPPVRMKIPGPPTARTSEKLRGDSKDPLESAWESLENCVEIHHQGTELAAAKGILH
40	LDWTKGVHLVCIVTIHHNGVDLENWRPDCYLLPKFGYKSFHPSVLGLPWPLCPQYPSLVADGLKHAFEATEVFFLGPLMDSGGPIGGTRGKADLVMMCRLPQVCRKKSENCGFCTWMEYLKIGMADTQTNVARGMQNSRSPMIFLMNDNFSGNLVKGFIGPHADDYYYQEWD
41	YWKLCSPLTLFSYENGRQTCPVHFESYVGPYKLLMGWHLEILAGRSVSQAHVLTNIDGMSHKDSSLTAATDQQAKSLYPGEGDLPSFYGPDMRKPFCHNLAALAFSCLQGDYPYPLNPEAYYFCYSGLHFSEKERKDELRDVSRELKSESEFIQLDYPDGSFGLGEPIYVPD
42	FSDVEIRNRTDPAGYIYEPPFMFGIKRETAISRVSPWCNEYEVLAMANILSKEVSGGPLIPSQLVVLFSQDTDFESPFDPIIAKNESLRNGRPTISGEVNVASALAGGSQIPWQKRLDNYGGIFDRSCLADASSISPKTECLETEKNVTQVVDNAWTGCFGRPKFKKPSTGP
43	PFARYVPNESKRAAVEEILGKQRVVINQADQVSAYSLTSPHIPDTLDGSRILSNNHEERAPFFLADVPYAYESKHSVTLSWGGGLGYIAAPREQACRWPKDPKGKLYARTKFFKASAAANEFQAPVARYDPSITWKIVSTRLEHRHYEMQNFLILKRLEPDPISGSHDNMRG
44	NPGYGDTAQAEQSLAWMRKGKVMTKVLKEVSNEALQDRGTVSGPAAAGVDESWCLDDYFSAWLINSKHSGWLAIVEQLYKITLSFNILKEEGWFRLSSSRTFLFANSGLASEQGCLCRETPFLKIGMADGNKVWESDQGEKASSTVTLPCMCHFKSKARVLIGFTKPIHHVR
45	PGILQQALGAKYKVFVVCNNLQSERSQTTEYDPLKATPDGHVASAGCVPVKEVVMEDRFAPRPLVIDLKIRKRALGERKACRNSTYPSIPLHTVVIFEMRFKFLHHHGILATDQVKITRALILSYEVILVMCQGYCKFTQCTEEHYDYTKDCSVGRELMTKDSTPVQNWTWT
46	LELGIIISSQEKIKDTDLLSAIPKIGKVLTVCIMQKFREAGLGFHGFTRLVPCDKCAPIGEMIERCKPVGDGGRNGAMVTFAYQGKSNEKKSCLNEAHTQMKSPVSTFVVVIYIQLPGFSDSDYYLRLGILIELDAFVSACAFKILNYAVAIRHQPLGKCVAWEAELTRSND
47	QDDSATAKDCLLNAKEIRLEPLVPTDLLKVDIGACFQAAKIIPGSDYENKKKERSDLRPLKSYVNATKPIVMKDGSRKLEIVQIMSKNDGNTDQGLIHSSEACKKYSPYCFKQVRVAWVTIYAVKFVASKGDLYAGGIPLESQQTPDQPAKLAEAATLESKYMVIMPANIYR
48	LVNLNSAHFVQVGTLSPDKASNFVVNKHLKVIGKIGVQFMKGAHTTHDGDADQKLIILDIRYKLGRRLAACEDEDIIHHKQRWVVIAKIHEWVDLGGAKMQCAALKFKQNEGEIVLGRTSRTSKVGVFDHPAYLVSTAIKEKNYQVFNVKPMIGFVCTASSDGLRKPNLNSG
49	GDVAVEQLQGQDPETHSLINKPFATRNIPRDQVRCGVRESSQTMGVTNTTVTHRLKHLYNETTLNSGKNDYFVQNQGCKLMLAVTVYGFLNSGDLRKRFTKEANPEHGKKFEEALMQNKTSINVEIALTEYQMGYHGNPKESPTPGGVKWSPPFRLRSKLVEIIPYVSLSPT
50	FQMLMNEMYIAVSPPQYPSRCEPLHHCAVIVCYTGRQLFLGRTGPSSGGLTAAVKLSRKSVSKSLISFQCEALYSYNLRGVAPSGPMEIYMGEQMFLSGPRRSERRILRPNEATRRNQETTRATPDGGIAFLQSAACCSKDWREEPVLHEQSELKYYIALLKGRIHRTDAAG
51	NKGFLETDAPPLANNTVGQMAVAQNAQYRCIGDSLTVKNMVYITEKNKSFSSSNFNLEDCPYSIWAQILHEMQKFSTNMRTKDSITGFVFLTENFNARCLECPDEEQTMAYIITKPGYPPKDLSGGACTTYGNRDMAESIATILEVDCCVARNMNAADNQPCILDQPDLVSL
52	DRKKTCISLGELACGLARTKLLISKPISRLSGSSMGCGSIKSSHALLSLGRRMEYRQHLALKNLVPHRQLHSNEEAGGQYSPLQDGPCCYNLVSYSDPVGRPFSTPAGTLRFANGVLIALAVINRTSKGYRMTTKSDSNGTLMKLAIQVSLEDNEDVGMLDSLESFQGLGIG
53	VLLPYSAIEASSPTNLSFALGQRLTRDVAVTVNTRAQDMGSPGSDFTLIVNPLVGAQGEDLLWDAFPFRSPTSLDIRAVPLSHAYVLNVDKFKFRVSPLSLFYISKQAEGSWDTVGTLQTASINLSANKVNEGMASLVWNTVDSVEGPITIRVELAGPSVDAGFELMKISGL
54	NPGTLQRTDADMLSGLCDVQTLFDNILRGDRPQNTKPDLEWGFVIVGRPSCSQYPDNKSHIERKYHATLKPEEFSPRYFTTIRDLRVVRPAAQMLLTELQSIVMVPGIHAAREQFYGEPLLLLIMWEAFVQRRLSYLKLADCFENASSTDFLPGKILLSSSTLVLHKCFTAK
55	LLSMVINECMVDTSEFGFIHGLIYQMYGRSLVAWEPQGDIAVHVKMQSNRIPAVTHLELPLYNTVDSWTYSSPASQDNFSWKWTLPNVNFAPASPSLLEAPEGRIGKKKRATSHTINSLTNTKGQFVSTILCMHAGMEGGAFKGVLSANWIDELVIHQVSRTRKLHNEVNTV
56	DSNVARKFAGETNEPLFKTTLGSNAEGGTKVSDIPWLQYAALKNSTLKENGIRDKLSPAFPTPNTSFQVQGKREEYTKGRAEVVKKAATEVHYTRGKEKCSQMECSLEFMWIVLEVHSEDAEKQVLSFKNSRSPFELTWSEAAMAPLTVATYILERLGEIPILSVQFCVTGN
57	RVSGRQSKSCYVYKVDSPVAGWLKNEAGLKMAQRSTLHKTQVRMAGDRKVGDICLVTIMIGHKVDMWDSKKIRLNSRLCYYVSVWVADKGKSICGGDYKEVAALLNYGCLLSTKPQNCKAVLLTLKQGDKIWILRLGKENAEIQTCMPFEKQNNLEQGQKWHEIPVLNTQLR
58	SRRALTKSLTLDCIRTSVTSGLQCRTKKVEKEDAKPMQRHAAQNFKAVSFSWDFEASRSRTLPGIQRRLSTQNQRLLASTGTLPGKQEERQCKLAVLEIQSAETWSSYKQIHAWDLATRSTCASVGYMQVTPHKYFRTAQCGLNCAKKRKVARRRSQCATLGEMKTKDKSAQ
59	QCKLTVAFMQKTGWVPVGRDATLCSFFPFATLKVFRTWVLSSPASWCIRVPTDLICGKSKFFVLSIVQENLPSKLDNARATVNDKSIECLIDIGLIVDIASKPTLNSAGTRVYVAQKCLSAGTTSVGATSSSFSWLLDGGGATTVTGIVAASVRCCLGYLKSTSARKLSIRK
60	IMCTKTLPLILLDNNRGLEIGQHFQQDFKSKLLKEPIPPGPHVALSMAEKNNLGLIGNHISWGESVPVNLVYTGPNTRGVFNWKDLVSLRGDLLYEVLTEQPYIPYFKRSAVSSLVIKLVCGATRRISMMFLPAVHEGDESKLDFKRPKSRCNDVTLRNNGGDSEMYLYVAR
61	NEGKLERTFGKQDASAHNCPCMYSGLNFGPTWLRLKTLVRQNCAEDRICEAGTLTNHHHEGKGFKLSGETDISSFIEGQSFDLKCKSPCERGAQNISGTSGVERLMIQYVDDIGSAGDGLWGFQYVGAFADWPALGTMALRGNADYKQSMQEISDLGLRACDSLVHEAALEK
62	SFYNTLKHRAYNNYRKLSQWFSLRNTEQTHRIDSMLTSVSMVLAFSLKYPSLDDEAKCRSMIHECGAGRARVEGPANIAIFLGSDQARSWGGNSRDTLIDGGLLTGEMIKIERFKRHGVIHCMKTDIFMVANFQIVVGQAFHLNAEQYASGPFLVKNNHYLINYYLRLIPVE
63	GNARVTPVPRWLTRSTLTAFPFPSMKLKREFIDLAEPLGYLACQGMALSGFGDQLQDFASEGDKGVVSHEAITAEGPMYYPKSMPRPYNISIGFYLFECGESPQEEETNADLPPSQVVPPEIGLCSLFFLANIQKLFKACEVETCKDASAGWFDNKAYSKHRKRDVIKNCPA
64	CGSEAPSWLVSEFTVKQTLTCKFRERFDSVWIFYEAIGASFSHSLTKEILGQVESTFGRCLAVTTCVGGASSNAAPKAAELCEAFKLIVHDFVEDTSYQHKLTSISKQHNARMKLPTGITIGYCCTVCLTQVCKQTSKRLKAQFDWDETEIEWVKGDLKNKRKVGVAINLFG
65	KMSALSTLWLRAHNHNNPEILPTVITPKSSYPLLIPQYIKGAATGVSFLLTLGGIVIFSCKTLMKVSEKRLPQKPRSVQKSAGTIAHDDDIEHSINGKNSGNLLNTSGSPWTADDVWTALHVGIALLLFKPQKIYWYRNLCTVTNGDGETKLSDKLTIARNGGILRDPGQIA
66	IPACGKMETRTCDPGRADKYQELDFEDRQYFIATDPEEIQLYKLHEGRIVEVCKPIELRKLTAEDQSCCVTVQCDASAPSGAMFKSKEDGQFGLYFKKKAEYVLRTLRLKSELQLVFEPDDVLILQADIPMTGAEDEHRPVLLPGGIDILASESEEASKKVSFFKEKLELRE
67	YVCPCHGTASCASSPVQADALRLAESQQCGWLDGDVEAVCGGLLLGLYAKDAGVESHNQISQVPLQSHGAAREEGFKAILIGPKTPYLLDLGPSYDKQLEDLQCTLNPKLSASNFNRIMHDYLLENTAALRLAEVGERYVKATNVQMKCTAMHLAPLKDGSSESRDKCFEQA
68	AASYCIRYRPGLCYEQSNINLTSPSGRFLSPACKGVWQLPMSRSHTSPNADVGVTNAYKLAWSQCSNAGTIKEQDMDLLFNASVYCSGAYQPWPLGGEVFIDNKLRRNTCWTGLDSFNFFKIIAFGPLRNQLFEFPDNSIRDDTRRESVGYSTDFDGYCDIRSHILSCVNSE
69	QQQDTPRSQANSKDLSDRPVQQTCWTDVTIGNSFLGTTITFEVSDRVRALLGTPIHPSTALHIMESKLMQVESDFEQRELTRGTSYESSSQGGTNSKPSYPAILRFDSRAERIPPASIENGCRLMPLVEHGVFGSSRGASEILIKEYARLTIFASDEINEKSSRMPMSISKF
70	LFIEVPRVPFDGGEELILGAVDETWNRSNLTFKEKPLKDQPFNLSYSADFKLLEFGRDGGIYTSGLYSALSTVCEHASSSMPKCLTQYVTLGPERNNHAKNACKLHSAWASICIMQGSTQHETIVSLGAKTIFSLAALHVVEEGIAPEVCYADASNTHIAIELNVDTANGMS
71	DAFSTCVESAFTNAVHLKKCYVRRALHYQQILEHYSADAYMKICRPSGECSSRKEFTAVGPSFEGVHIWLLPDSCDRTKTTLGWTIVAVGISIPSLAPPNPPEDPGLDPENLLRDPYESGYNQPNDRMLDSNQLYTYQTVEAELYRDTEDNGHFLSIGGRPASSMLKEQFWC
72	VVVAAPMANVARLRILCSGEIFKKRASKIGAADAAKTDSTLKNVPSNKCQDTASRRLWEAAMEYGQLFSGKSNDRGEPKAVAKHGECAITVKGEGLHLCHSLRSPAGWTQCFTACACDCSGSPIRLYADRVSGRSSSASCLRTLQTPVTPAASTKTRDKDDPKTAVPQRMVV
73	ISLGIMEQNHAGAENRTVNQYQPVIEPTLRDALIKKGTGIIVIGRSQDDTAEIDVTDEPDKGASQCVGFVRQQLQVRLCALTIATDERLSVSMEGGLSCPPVQVSEGDYVKLEQSTITALMQRWTAGPPASEQASPYLLYETGLNETYHMSKFAHDVSTSKLKDSFSTAGVY
74	LEDNVLLASTTQYAVQSSKIARFVVVFWDDKKAADAHMIILAVNKVAKVPIDPLLNPQESEETCQLNSNNSTWIPGFRDKTDNRNTVSAKQTNMSDPGEAEVFRRRSHIILAAVSARTAKIEHAQGNEEKYLGFACKVQARESIGGLHFGDITITWNRMWALSFEKTLIRSE
75	SGIKCWDEQAVVDPRGGNNMYEAHKAMPKNTDNVKAEGKFWIINTDAVVWEVSKEPFSRLDSECVDDFHFFSAEVVVDPVGSEAVQEQTHIPYFCQKGQSPNVSSLLAEEEVVSAQTALIDLGSSEAGMISLEDSQLRRTTLTGLTLVMADHGCAMCGLIPNLVLGFKNGCD
76	ADNKARFHVFICHKRMSCPNADCLNCFEAAPEVLNSPLYPANHGLVQSRFKGLNALPAQEAPSHVFTFHLSDRDASRSTQEDLWIIDDNIEGNVMQLTVGQYEEFPVSARNSRIIGFFVGIFENDGVLKHVAAVGLMQLFIPSGSVKSDLLIDGRWIVNQASVGCICMKVSD
77	QNPGNNTTMPQDATSCCVYICHHNMHTERPLPTIESSKTGSRYAKFYPVKLYFIGLSATFLLIYETEPAPEQVAADSDFPRSSDKTTVSLGEKVPGYNKVWYEEHLIYENSCEIIQLQMQQAKAVNGYLISERVEKKLLGPDAQITAEVIRFKKLAVRNQRLPGSVSGKSAA
78	RPLSADLTGDALPAPGLISSEKSLKHQKESKEFSMQGSQLSGGRKGFTALGGAGIPFQLVERKIFVPYPTAEGVLLGVFVTLLFKFTSYGKYWKPRPAFALAHQNVMRSGLFNAGCGNETKKYCVFRSTTIQTTSSMRCACKPLLIKKFLSGNVAFSTPNDYDETGRRGYDS
79	ARTNRTMQTNREGPEAYGSTSDNNKFRFTGESSSGESSYIYTYPHNELWPSPLAVTSLPSTEEFVLLSKFFKCCDFDARVNKEGAYEFSWVWGSVKYCSYSKPYPHGCSNNMASGAQRATVNLPRGRDAYYKAADRDKKDSETEDVPTAYGQLSAASRGVIACFTTNLASLS
80	FVTVELWVDTGRNRATPVVPVECVPCEIFESNDSACAEGKKNLLAAMSLLPTMERYTVCMRGNQDPDLVLLGAAPKKSKKNDVGLARISLRGKPDEICKSTSVARVCWYRVITKEADGMLAVRAKSVGSVAMNDGKFNEPDVALSCGRIYLIYVGNLIEYPFLNTGKKDTFS
81	EIPTAKYDGIAVFVEEPSMSKESELRLTVTKSIQTSTTFCMRELDCVVPSLLLGFVTMLKKRLYDGLPDEWSVFMAFCFYPMFTFSYSGHAVSAEMTGELVKALAEIMGGRKPQIIVKFEPLFACYCDVWGNEETLLHRCRLIKSALKDRINVSSESFEKFPEDNGKDAAAL
82	VSLRIGLTSFYIRIRVNGCIDTKVHFDKLVASDSALALIKCSLITRGIMSHSTFNYANVYRLAPASDDHLTIKAIGCSSFSKGGKLRGMLSLFITRLNRLGSVFMLLREAAMLNNTANRPEMVEFAVVSPHPARLQMLKAVDNVGGAEPTGKNQQIFELYHDNTGEEGLVAK
83	SVPNYGLHWMKVSTQFCIPTVSKCDEHIIQAGMLFHFEVEGASRERQEVVKKDRQQAFSPAHCAEDHINKNFLDSCEILEADEALANAGTSYTGPALESYLSIHDDWQENMNSKPLEYEIWVGRGKKVSSSVGVCIMEKSEDYGTEAVPYNVATTNAQVPDKYAGAGLQLSR
84	LRLTVMPKLAARAKQKDKICTAKRPKNFSGGEQRVDTQLASQEKARPLGRVIDPYPAVTDRPCRQQLMELLMLVAKYIYRAAAYQHSPIGNIHCTDGPPSTDGRRRNNKFIAPTIEAIPCKNTIKRGLIVGDNILKGITTNKVRNRKWQDHQRVDCLMIKDPLVERQGVNKK
85	PYEIFPLGHRYVHKADGDAPDKSLFGDKEYIPKACQGDMRKEFVYADPAKKVESTFITDAPSKSFFVEAQYVAPKIVLVFVLSLFQKFAFDGRVSKSTSVQVKKDAGNTGFVVANGICQCHMESIKQDKTAVYDAMRQSLAIGITGAILGRCQTCRCNEIGRISSKVRWGCS
86	GQTLTKRGPKGPLSKTLMDGKLNLMATRLVESVDGTKDLRHETGITRAEGSVYGLVDILKKRCEKVTLVRPGGFAAAIGPGHSTEMGVRGLVKAIVGFGARIKELGDASRKQCTVHSGAKSLDYKKELALGWANMETGSQIYVACKPLLCIQQFLLAVNLTNAYAQLYFTVM
87	EYQSVSKAQYYGTYAKGAKAARYYSEVNYQFGNAGPFWCLKLNLCNNVTAIGSLINEKTEGRSLTMSVEADPKGCEFCIEEEYFIPEYQRLAAHFYVYVVFHCQNQEVGIRLATSHEEPYNIGNCSAVRWLDDAGAEKAYKLLPDQCDPETQPHQFLEKLFCPVEKNGKKDD
88	DAGSSARHGKGGRSRTICRGQNTRRQRANTIKSSIPRGEALKEAATYTENPYMKGNWVMTASAHMKMNRDYAVISQITVQKQELNSADLVYDPADFRTPEREYNTRANAPVEAFSQDLVIRYVFINEQKNSAFPVRATCAHEGSDPLFENILPGCKVSLRFKISAQIVFLAL
89	TMMTSTNAGDFMTCFSKAPKGKADLMTDASLKFTYLIKESGKVACGILSMSPPNAWESDPGEVFVQDPGNMLLSEDTKILMFGDNNSHGIPRCLTPIWHGQRNLRWLDTITRVLPGSYTALVGPRPLESNCKCDFLTLINGESQFGTLQVTGGVVPAGINVQSTPHLPSVAG
90	PLPAYEPQKRLLCMPGLVEYGWTPAKLYIRTRDLSLWLADKSTLFGLSVLMLAQLLPDGESRLGECQEDTALDNFKVFPRLFDHYVSNRGLEVRAMGKIRTKPGIGPATYNALSYSAVKMPAAWLILKDTKRLTKFFYGVDVVVVLLQSHFPQNKYFAEIDQFHNANNRFVV
91	VFDELNLKILRGRWKSKRNNILLKSCFNPGTNLQTFTCETPPVGDECREISQGHQRLYAMLNVLPQLGIQASYSRVILIMSYVLQLCLHGVGALEKIPNGMEMRLLNNAAVSGETGDASHPYEASGALAAHFLEEHVCGNRTKYVCLKYSSFRQLSAVLTRGVFTTDSDDVF
92	ESDETAVEDFFFCIGNFREILYYLCKGGNAAGEFEQEDDLNRIQRSQQGYCRTALDLHHVPAFAITCEAGYQSERRILLTQNKSMIICTSEAPSWSVGFKEEQDTVFAVDLSHSLMELKVAEKEVAPVQSSVEKNGVLHVDDDDKKAQWYAIINPNGQKQCRLKFQKKDEIT
93	VSGCFFGEGHRFAPYWDIIEQILDAGKEVNWTTLLHNFTIPVKIPRQAPEIDRNLDKKYNNRQEGRKTMGVQTAVDSKTSISYVIPSNRHFEIVIHLGTAWTGEYAVPSELQLFYMAPGKNKRPALLVELCETEIQILKIRVGYSFDMWAKVKDTVCVLDKVGLDAGEQQKA
94	PVAGEATGAQARLCLEFVEKDLLLTCFSQFASIEANCFQANILHSCDILTSKIYPLGIGGGEFCRQDSFEGIKAGAKVDGAHAAVIEDLAKIFFLFLSCNKAALPLWVRTGAPRIFGSSENEGVKSNSKAENGREKDGYLTTASQTDMFKTKKPPFKGAGMHQHHQLFVTGI
95	TQERTSGAFCKVHFGAVGQEGTEMVRFLDIPFTPMITGSTSFVWMCTYRYKNSVTSTMQEITFNCPRIRGDQCIIHDGGDQGETTTSSKEPKKMITMYYAFASKFCNSNQVFFDEWGAVDGDSTLQRDESNLSQIGQFDSVFDKPHKASPQGPQTCTPTNAFFKGGLTPDDL
96	YLAPQSVGSLVNSLEFAHASREPPCTPKPGHLGIFKHVKSYNFGLNYGSTNEWERADARRDTTWCLLPMDALYRRSTWNTPNDLATMEMQVEIKFIYNGFWREAANVNIKRTRGIILRGPHAKGSGSGLWLVGQPERNKVILQHRLAVWIKGRYGYPIERCYLYNTGEGCRG
97	LAPAQILADSIGHELFNGLITRVSEEDALVGIASGLLLRLSLVAGKTEFQVDGDREEGRTPNPVTFASDHELLLWHLDPIASIKYVGLSSSENPNNNSTRRKAIIMPVTWVTIQVGAKSKHSRMLNQFESGAEGEPDEGIAECLLDVKKANMQGPGLIHKLDPKVKRLAGQV
98	GVLDDYGCEFFGHQAETASQFFLARGKLKKLIHGMSTRCYIDHRASVNCRLSRCGIGPRRYMQHNARDYGHMVALLWFIPLGNGFSVDEQFVETHIDFLVLIGYELNQILGMDGTDTRETHLATGNLWESHPWTCVVKLQPQAPGVSEANARNLCYAGWIVFRSKQAFMARY
99	AGYQTAFEPCKASHDYVAIVKSLVALKNHCNVNNPGEPNVQYPTNLDVNLGAYHLVRDMIVIESSFADELDVGKHAWMVGNKKQITFRNEEIPGVEKYHSRSEEQHNRRLQVVGFLMKQACNQTLTMSVGYRLASNTAKYHKKCPIATTKEVYTFLIESLVLKPVIFALGIK
100	SDSDDGEQLSIVVLRSDYSAITVMTINGRAPVIFQYQGPDRPCQEEKPGLTEDIWNTQWTQADVFSENIGGSTKSVRHNDILLEKAQKANLSAHINRDSVIYTLEFQHEDTLRLLDKKIRTNEKGLGLRLGMDQNAVRRIADTPNFYRFCLSVDELKCLSTAILQHGFAFHV
101	LLCGQFYKESAFNWKNTVDGGIQSNLESERADSSELVPLMSANLVAQSFATKEEAGRYPIIVDLIVINQNKLCSFCIYAAPSRCEEKPLHPYGGVEGGLKDVKNLMGYTRTAKNDNQGCHQNIYHEYDASLVQDNSAVTIKDMEGVNLLEFLQGDNDQNGPGIVEPGFKFHS
102	IRKVCRGLNKKATEPAESTNLTAPACQIHLAQPIVGVTDPRCDLYPTTLKIEPGKDFSLQMQVEAKVFSFDTASEVVPSQNRRVAKGPAKQGNPNRMHESYSYASACLWVSNSHGEHRECNTKGRMVNQSHADLVVRFTLGQTLIARASNSDLQSQLEGNTGRCGGVEPEIK
103	GKIKANCFCETKTYCIRSPLTPAAIAQPAACVLGTNAIVDGLSTNRRDLEPQTVSGMLQKDGDELHFRKSLDDGVSKVREKVIIDKSQYCGAAHWPLKHVFENNSLLTLVTMSPLSFKVKYQWNKAQLLLRKVRDFIEPFQHGVLWKGARATDPTIKLVSSVARPCISVIGV
104	RLLVLRSEQKGDESGIEQDNVVRRGIMVCISGTKLTHQTDRAMYKGNDKVLESNTQRICNTENDKEQLDGIFNGTRIVKYMCPFTYLIGETARGQKGAAIYHSGYKAFAYRMVIEGRYRPEVQPVFDLQYEQEDEPLDMCGVDTGGKNSWELKPYSKTHTGPDDGALDKEAE
105	YSVRKKHMQSVRDTACEQDVTVKHWATYNKLFRCQLTCPPQSNPFNAQVHTKPHGDKTYIFDVAPVGDIDELVMKVKHVEQELFLAEKVLNSNTETMCLEVCTSPVASDKGKPEAHFLKGADRKLYFIDLLHVDLNYGKICNTPEWVLEFQGPSQLKLLCISVSCGVRSVKY
106	PVNMARRRQIAVRAQLPYRMTDAETGKGSSANKLLNMTPPPLDMKGTPESGSDVMPRFKLQLNAEFIFLIRGQEKCLTCISPVTPIDIIGADNSGVLWTFNVSINLDIRVPDFGTQGYKPGRSWPETSHENSTECCAPLREQIPNHIAKSMYGERTALQTIGDQINNPSVQP
107	LAIGIGQISSWYLHHPDENKMERTSAIPGPEKVIGIRDRYDFSGDIEVLAMPGGPMTKSTHGTKDMTCCFLGCSSEGWFAFAGVPRIKDMSSVKMPCATVMCEKPFLFWNGYDVENNGGAGEYGLLHLEHWRNQDVNTRFPEVEMIPAWAPVKPTHMGCKSPTDGLLVSYNI
108	GTAETVIFDPHCVLVAIRRLDPPQVACILLILQDRYGGRRYRSCSFVPRALMCFSGGSVTTDPSPSATLAFEPSNKPFGEVRCKPEFRALELFAQQKEAEFSGEGGICSRSVYLVLSADMSCVRHDGQLCVTKHVEFYLNFGSKLDLGFEAPGMTLSTKKYNSMQELFDKAE
109	IPPRGFLAFVIEKYARYYVFVNCQETQALNLQLPKMVCDLAGVVLIGNAPYLARVKFISTLMASLCTVMVSAKVDAGTYQDLDEMEASNLRRVPFPRAANDACCSTLSDDFMGGGFISNENFRLKISQGRRKLTGILERASQDTGPFDVFACIDLNFINDTIRCPINKIYIV
110	IQCTNELSLYHLLESERDVKLIEGSHDKTAIYATGGVATVRIVNKGDRSNIRGPKQPETTDEWLQYAPAQAQLSIVLFDGGASVILLNAFSGVEVKKLGKNEHKTKYKPPLSTDGEGVTNLIQNADGLASPEFCASLLQKPYFQIKCSFYIMIRKEVRAATSNCGMNRVDHL
111	LHLIPDSGADCPKMKDHGCGTDHHDMGMKKAWNGTELWRLYCVTCMSSNCMKMAGGLAAVIIPPPTGGVTQQGLIEMCCQTNGPASGIMKVFIRAVRSKHYESRFANSFNRDVGYPISSKLHFDKCVFPFYVGFKDPLGSTDADEFDPPMSVDFTGKNPWPGGREHWYLVND
112	FEQTITISASDTTRITGSIFIPVKAELINPGLAEHVDCYMAQPDTSREHLAKEHFIAPANPDHIRDQGIHAKKKEFYTKVFLCRTTLLLKRRLHDLSLPERHLARTPRMVAGDPPRPACLNARIFSKYIEYEALTYRYYVDLILINLLCDRLGCMGDQGLDSGTAQPQGPLY
113	ARPTPFWIRAKEMEAEISLKANPNRIRTKPPGRIGQITIEKYEAFEVVESRGDVYDVADDAVYRTMHLLPSYETLLTPQHIAILKAGVFVGCKDIESTGNKAYLHAIIQKANLVEVVKSTMVTQHFTESLKTPIDRIPMDLLEDHYFIRDSLPQVGSGFLGLRWKATNPASH
114	SSRLEHAAQFVAILQHVVQPRAVEGDREMAGGKYDDYTTWLPGGPRATGKKDSCTMKAHSYYACEGAETPRPGPPELRDSFPIFFNNMALNHSGAFNPTPINLSEHFTVDVCNVVDSQGDFEPGSALTITVRDMQVNIVGKIETCTSRGHHAVNCAVLYLVLRAGLKNAVNC
115	IFACDLFKCATLTLLVPLKLGHALRVQVICGLLFWLQKDNKDMAYIPHKETEEIRTAVCLTRYRVCLAASAEGSLLQDKMAPFKTSPSNNVAEESVMYRALVNRLGYCGISFSFKEIACDRGKLKKEYLHIKLAEFYPYGCQGALEDHSVESAAIKSLADTTVGKLRSGQQD
116	EQCRIEMSFKIKDEAPLANKGGATISKAFYGRKSLEKREVDVKLIAKNELTLGISVADWAPFVSENGTCTKLCGVRPRTDPQFMPFLSLSKEGSVQKYRTGAKGTYSFHTSEAYENKLNFETRGKRTFYEYLRSLDNFGTFFANETSVFRAFPYNSSEYFEPHMLKASGSQI
117	KEDGPLSKLAILLCMNEFSTSVLYIKDAPATYAEKPTLADDNSSGSTLCRAKLVLTVSLRLFLRTFYTTSGSGKLCIFIFVIFETGHCQRSKSQVIGERSKRPHNNETGGIAGMTSPMLPHDGALCGAAWFLDLIVQALEASLFVGTLLVPGYISGVTFNSPKEVLFAWKDI
118	IFIFEKKDSGIAIVTNDHCLSGQPCPETSLTYNANQVHNFVMDSHISLPGTDITNIPYDVSQHSILMCIKGPHGFLRPYGLAIKQASDDVVSFVKFYTERSPLNKGKFPSRDEPEYLVEAGKKKIFYGLISFPMIPAYFVFLQLLALAEKGMKSILGLPVDSVGRSGRREIQ
119	KAEEADQGHVVSREQCRIHLQGAEAQASKSTAMTASVLDFMGTILRESHSGSKQSQLESYEGAASPDGERYQTGKPALHFELSVPMAVSFQLLSSICAKDKTVCITQKAGRKEAREGYRLSSATYTLFAEYAAPENSRTPIIKANCAILQRPSSPIQVQCIRNKFAGVYVQP
120	LEGEILVGTRGRLRLGKQDENAKADVRPGELASVGKGGWRRKEYKWIAPTLMERVTCDPMAHHKAGDGQLPNFFCETRANNTQPMDRCGENQDCGWLGGHLYSSAIIQSVDYLEQELGINPTHTETQRNKGPPHLLDKQANIYPDLPTQGLASFVEVRKKALLIKDNVHTEE
121	QLAGKLILKSIKQANVRAGRQKPNFGRPLSFSDPLVQGLAACHVSDVSNYCLPANKHFSKTFPCFSTALLLEANPRGIPLLFDGGGLPLEKYRISNLTGDENKMCSQILKDYESQRQKAPPAAKIPWVGVQMEKENAPCYDHCDQWLIFQKTDDAHGQQGKAKACFARVLLG
122	IDQVTARNKSNQWAVSHREPAETFGLYRLVRPSEIRICHFQIPPNDQKATVLKEDKTTSEDTIFAYTGRVPPGNSLICGLQEFKSTFGWDESAGSVHYDNFAGGLSQAFCFTEAAEGANGDGIANVRKLCGLKIKNRGYGVKGFPFQVNLFNAMIGPLRDQGLKVNLIHELT
123	MEVDGCQSGKRQSFQSALYYSRRAKGRYCNGAPNSSLACRITEFSVVMGWGEISVKERDTSRLLIYDEDSGELWESGCSIATYNEIKQGEQTGGSPALFCPLEVIPLAQVKGLLAGQECISAQLPNNNHQEHIDPYEVAKGRCAKAIVLAKAKHARFDICMQQKFIVDLSVP
124	PSDQVGLTVIFIVTAMGVTRDRTLTSRKMAMVYFIKHTTNFQLILVSDAKGLLDPKNWRAFRRTDPSILALWCGLYNKSSANYYTLAIHLQPGVPQMVDSVRELLKHYGITIADPYNASEGDQFIENSGQKHSLLLWGAEVMQLGQKRPRLATLSRTLLIVDGQVEACRIEA
125	HLMHYFANFANAFRIRVPVNNQPHLANQFTNITSLAVPRGHSRALRGDLNWLNKLFNKVKYGNNIQSTLDLDDMLTFIKNSATSLVKILEAEACNEGFVITKGAVPTAQEDFKNKKYVQSRASFKINRTLLELSFLAHPGSESTSDDQNRHDGGGWYEPYVVQSYGRAQNDS
126	GLMIKRVVGYHASRSSNTVRTTPCIFTFYKFCDANKGANNLAHGYRQLLSYHPEISVECSSGVISQTRRLLPDNAESIAVKLHLYIIIPINASYGLAFVSKSVQCIPACEPLIRAGFKYRLDVLAHFYHPEMKKLVEKEVSEFSDQRQPLIGGMFDTTNLYREVNKLTPSGY
127	ARDLVINLPVIPALEILYECTCAIIHPGDFCIIESYMIGCSNVWAIETRLDRERGNKYVLGTSHPDSFDNVNVSPGLSLEFLEDIELMTKSLSSRVWHINGCGLPGVIPHPFAGSPPYKFFKALDHVDLRLAIGFCRTVVICDFLDAIEPLYQRHPQIIPQQERIATRDCGV
128	NSCSPKGQIDHAELSSPTPEDSVTAGDFPLVTHACDKEVEEAFLPSCRQRIQTNVAKSPGPKCVNQEPTHSAQIGTHRFTPTEATQYVVCTCKLRDEIYRVLCTDCDPGACSLPPSFESLNSTVGFRLTFEFHPFEELNDLSSKIVAFSIKEAARSVNMNILGKVAIQGAFA
129	SHDTRVYRDIRTISDILKEQQSLFIPLKGDIGRPYQKAKKDVKPDIRTIPYRCQHCGAILRSNEQGQRGQPAQVKPQAELAAATDRSTALEPLGNQSVSLPEYLLTLQVSTRKMYYTATQFSSVFIRTLGFKTDQEFFLILDLKDEEETIIGYARIQGPLGSKVDTDVIAMR
130	QPESLINAIQYWEGQHNQGVVFTAKSGRICKIVMFKVDQVAPEDNNETGKVTKPAPPLCLLYLDECDKSITKKITNVYAEQSGEHGEHQHPYGILIQRVNCDGALLGSCMWVLQNECKDGPSVKRPRMGRKADTDYNLAYAYGFIKPVPCLERASLTNKIAEGRESKRKEKP
131	TSDKSYIKPGNTPGDKSDKSTLPYSNNIIFFLDLVKERAWTKSPFTVNEWTFLPFMCGCDFPVVGLYEALALQPEPATYIPPKVTKIILTVVKQYLTPPGEVDVIFSLGMLAKIRYLVPNNFKYAILCIVYIAYATSQHQALIGACMGSALRVKMRPFGIATFAIVVPCMNR
132	IALGRMCDAFTEVFFGEHDGKDSQGGHKVGAMYVTKSYGGHPKEDMITKNREKFLTGHVFKEMTKSFASIHGNHSCDLHEKLHKPEVYCLTICRGLGVNKTLSRFDGPQYGFDDDKLAKKNINSPCELASPLIEKAQSGQSLPTLRRVQSAIEYLYSIMKEEFNPASATELL
133	LQALWRSTIACIPRIVPVTMEDDQHEAGLNCDTPDKSGVNDGGFLMKLVAHEPPELKPDYSNGTSMTLSEEFTGNQQSMKPWSENAMQHCKNLTMLSHRVNNQSRIIAKYENCRVNGTAKMEPLIAVVDVDCVPAVIPREQSRLDYLGERKADVTWKNSVPVYGISTFDRPP
134	ECKPFTKNPGLGLVCMIFSLGGPSGRIPTAKSPILKNLYEEVIAASKECMCIKPYIKLVILPSITCGDRKAGPVIKEGFLRHVTQVSRGKKIVVFTEIMLCLLKQTIHYGKIDIANSLADPSFPLLELISASHSYGLAEDKDWKPNSLTEYILMIRTFIEAVIVLLISASAE
135	TYCELLYDVITYAHGSSESSDPRNEQELNFTTKEKKGLVTNDKVDVQLTPILVAGDWLIPSWNDVSGMYRGYKELAISCTGPNRINTRFDPSPMEPPNKKDIGVRGRVFTLFEMADGDDLVAVRKPPGQAKNFYDDQMHGLVLNTCSSHEGAFQVVTSTRGRRANTKEQMVP
136	SEAAPYQTGSDWKSKWDNSYQKSVLYIYYLCTLVVLLRYEGLLGLFPGQTGLAFALAMTCLAIAFIYYYLYLSRVDLIILPRQVGLEGECQTVEEWLVVPFLPADGNNIAIKGELLPFYTYKAACNAVVGVDAIYEATTLEKPSALGRSTLDHVIGRKRSFCRATYEIIELE
137	DKARMDTFITESGWYKAQKRAKMSVSQLNEPSEDLTLDPRVIDGCRHGCSFMTDRTSVDLLYAQNINAVVRMANGQEFGNFARDPIRKYWGLRECTLEREEPQVDEWRVHNENPDSMTRFWIKKTSKLYLIMRMIGSKLKKRPAVLLHKPAHTSKVSEDPLGNGLEEGYDAG
138	GQENIIVCGITYFLRTLYPPRRDKHLSRVLGMSAVRTDLEHLKLDKSPEGKHYVLTGNLILCSCLGKTFVMEGNIRVTLRQGVTHNAYWVLEIAFSTAMKVRIKFGFLHKKNTSNRGTGKQLKKPTAGRQDAQDKGFLQIIRSTHKNDAVLGSADMQGGSSLPLTPCTYNEI
139	GSENVGVSVERIQNVHEIAGRYEDPIQASLTCPVKRPDCLELPRDAGKVTGEKLTPVGINRIKGRPISIVAYARLHGGIDIFPPNLVLHRYRMLCFKDQKSVKRLLEDKMWGATTSIAAIDANGSWKEYPIKLITTGRNVEICELLETYGPAAIEGHQIPDEFGQIRASRKM
140	RALGIPAIGLPGVFDVIQKDTLEAARGKNLQGHVRLEYTVPDRFQALSGKFSQYSLQLTGRYFVFDSRYCTQREQHGRKCIRGAPAHYKKDQTLLSFELYGNAVDGHKHAAAKTGKLAVFRKFMDKVQKRHVMPANFDKNVVCSFWPSARLPTERTGSQVFTSSWSSTLTQQ
141	GGLGNRMLTLERIHWILSSKYIQDPIYIPFCIECHFKVVVALTSTMTKPKYLDAGSVSILGLSQMSESDKGIFNCRLKYHKQCYIIVLRLGCGPPDLRFHSTILEWTVLGLRYNGAIFTKDRRGTLRCKPLGATARAEEQTQDYKRTTYPSYLKNIKTQFNEYVGINGIQGP
142	LNLQMVSAINVTSNFANALCGILAAPALWRPACGDSLTEYGLVGEFRRGIHLMSICDVQLPADRIVDGSAPKMGFSAGKLLLIEFKSIATHPPEEDHQQSYGTGMQGCLVPSATDALSRQQLRSFRSTVALCLVLSSDKVTDILYTVSEPIVSAEHGRVCIQHGVLVPVHVG
143	YSRSAARTKRKQLNAEGISELSLPMPFEGEEPLSNPCHKDDQHEGSRLTIIDGTRVPFIDNFPDGEDEQYVKIKQIVMSRDWIVCFVIPDYVILRCEFDVDIVFPQAVAGSHTPNKDERNIATVSAFPNIARGGLITGRQKYTTGLIGLYRTVYSQENGPTQLTWGGLVGAH
144	AREGYRFKGQCDRTKMLYSGAQLFSNSLDGSFATSDSAKTITAKLKKSAPISEMPMELAMQLLLVEIFENIGASEIFPYGNEYGKKGLLMRSYVLSFFSGEKGIYGDGKESQVETFIGSVVKKFPMRQTTCNHYWAVTDSKTTSTTLPTTLKQEGPICTGSRLGANSVRDRK
145	PLMDGLWLPSLESDIKVAYLQGTTHERTTQTISGSVQASLEGLVGEPVGERICEQSPFSPKLKGASDDLFQKKSSDNYHQPRSLSRWIKAENPSTMFAMCEVGDLYNFHKMFLCKLGNVKLWCNNPCPRKTTSLLLEKQEFDTLTTRDSLTLERADLFQYIRVYPCIIQQTV
146	INKYVQSSARHIDAIGNGSTINKSDGFIKVDAEPKSDKTPKITASAVIISYCNRCCAKCFISTTRTGNKRGAGTIRNKSLDVQRWVRACGDEVRMMSGIIQYRSKGVVRGSRGVAGYVTVSMKMSNVLHGAELVILYVLLGPLDLGMNKAQEVCGKYASNGAVMGMALQKFV
147	MSEKGFYNEEIIAPLDKMVTLLLGCVGLQGLELIPEFATSTVRKFVSKVVLDCCQQMPKIYLVAPSAERNLRTYVDQGDNAGACAKGSQPLVYPHESTGFTRGNDEDDARMKKEYSWFDQNTTSFQIILNERLGLEKLDKTILPSIPSFAVFYPNRFTVNAEKALFSAANFM
148	LWAHMLASHWHYITKPLGCGAMPQNGKQQLAIQELANGPYFHGIALKSRNLLMCRTEIPLFLQGCYGDTLKNPPNLRQGRFPSIVGKAPSKLSEDSNTGCACTVSPLPVVNGITTKTSFCTSLSAEPSPPVTLMVSSNGSDESPSILDGFALFNISIGSTAGLANRTHFKAQ
149	LPKVRLVYSKFSVGIINAASCDAWKPSRAMRDIHQRSKIVGLFELSCVGLIKEQLLSGHYPVLNVNREQERQDKPLEPGVFRAFAFQAVCEWFNPALADAELANQSPQIDTIPPSELHAISFDYIPALIPGYGAPSGKRLDDTLENVDGSPGISLGELMVLTASTDTYMSNE
150	TEVFTYEAEPRKNPRLLLIAAWSDNGRDNWDNITYVVGIYSRRLLTAISMDVGPQAAPGMKCFSHVDFRSAYQLRHTYQIEARSYEPIHLSGTDQRITAVKYKARRSGDTWEAYAPWECAVSSLQNKLGVEEGMFPAPSIVVVSRRPAADCGNRGPKNNGFYDINLVPAVKL
151	VTNMLNDTAYALSKSGQCLLGPPKKQKDFRVELRTICALAAYRDSNNWCGPANAPPGQFLTINRVSNEIKGNLNAQAPELLTVKTYVADCSSPSRIARLDANSIAEFITQVVERSFRAMQELWYYLEAAELLTNNELHNPLMMRWCFSMELPKSRQILKSQGNAKRDDVDQD
152	SKTKTRAAQLLKLQTIVLELPQGYLIFSYFLFVRNTKSTPMSMGHVVGDAPVYVKVENGFEKRQEAKTGYEGHGSLMALMRVSIVSYGEVSAMRKWMQNSTPSDERCSIDVIKKTSIYGADVSRGPIECNATARERVTLLFCWRVVMNRAAKLGDCKSNHAERIPEKAEIGP
153	VYGARIILGHRLGLVEARYVGACAIFFLFTDVVCSEGVINIKIALAFCCGGAMIFLTKALSLTDDEKQSEWFQPPQGSHLEKCLDPIGLNPSSAAALHTAQLCGLKLVSIFQLLAFRVKKAPFFQGYGCELTPQMNSLFLLFEFKSNGEGPIPEQRPVQNKKGHEFGITSKT
154	DITNEVKYLTREFLTSTRSERSKDMEECLRIGYMWCAFGDAFEKESSNGQFDYAESADNFELVTKPIPDPVRESIPTEDFPQNYSTGTCQGHGIEVGGREIQHPEFIEDLASNHGPDISSVKAGMYDSEFRSRGACDLITPFMCHCVIEHIEGSKLKKRREAIGKWPLECDL
155	VPTACQIAIQTVGARRKVQGKVFDRHRFSSPDEMLNGYAESESAGLDSTVVLRDVGHPPSKFLVNQIPHAFGFDLTCQVIAILTLCGSCESHNREMGQRSCIRKMNLSPVLKFVMSADLSLYFPLINLLKKYSENSSNVAHWSIKFSGAEHKDTKRELVADGPRERDYRHES
156	IIGSQIGIERQRLQSVVSLLLIGHFIKKSKEFQLKLLPLKTSFANLDMKWSFGDTVVSPNLECSKSPRQVTAGILKHRGSNVPLESEGIMEGFDNIGMSAKIAKEVAEAINNYADESELTGQKILTLVPDIMKSLQQRRYCFVIANSLVDLDLCSDGGAATHGYGYSLDQGG
157	AMNPKSHLSKNSALLEIVCGARSYDTDEVFDPNSAGNKMRSVSPVLPAGIKAFLVKVSADTLLEFDNFQFQCQAAIVISKAFLLGPQRSFIPVWKKDGQSSANCKALENPLGDAADYIVLTLTESVPLIVYGPLECWSTAQAEELFARNNRWIVGKISLSPWSAEKYRGGRS
158	INSLSLELMLRLMFIHSQMQVANAYNLTPAVIYCDSIEPGVLVAQSEEQAATELRAESEVDSPLNGPAYFHTRCWIRLRILANEYKLIRDLRGLQYGTCLCFPDRAMVLAAAMRIEDDSGQQSSDHFQSRFGVYSALNTDKIQTREPCANRDLSQFWESNRMSSKNDLIEYG
159	CTVLMNEALQPSDRRFELYSIHNGQRGATSLAKFKGNSSIAQCVVAVNTMRLLSVAVQIMAQSTVKLDGTGGKDEGPQPDMQIDQTNSHGTTVRLKSPGVMAIDVLFVLWCFKNLQSKYASWEILMGKTRLSFDTPVIRIAHGCVIALWDDRMFAAKKNWTRMNCKKEFDNF
160	GTYTATTSTSSVIVLAPELNIKCAASLELTMPNKLLEGTIKIFVYWVMDEQWWEIKECHLHDVGQVEIRTHLKAQGDVEQQEYLHFLVKSPAVTDGAKLYGHQSAGPEAKVAKGFTCSPEKETMGTPLTGLCESNGQTTHSDPIIWLLKNALPVYAIKVLVNASWKSYSPVA
161	FFLEAATGDLFAPSLSFDGKENLEPSAVAKKATCYLSMFPTPKPAAKQTVEQGVYWKYMRHYAYWMIMPERFGSPAINALPSVLAKYQFEVNFMPQGTGLFPDHRAASLNTTDTTIEPALDSSAWLFVSQGSTKQWAPSKTGGLVLRRHTFPFLFYNNFIRAKLPGFMTYNC
162	NLCGLEALQVPDVVFVKEPTYLFRCGAIPKFAPYHNLVGAALTCSNANGYQPKQKQQVFAFDPGDQTSLVKIVQITNFVREAGPFQAPNPEYFGRIHTVNSEKQALHCRELEVGARRGMLIRVVSPKQGTHYTTVPTRTALDGRWTGWGQQNVGDPLFAIGPSVEDIPKSRQ
163	EFSLSLQYRNQYPNESIIPDNTFMRTRNFHWIGSNSPVVRAYRAILLFVDFSVLQARPRLVALMAAAEISGHDQNGSSIWLQKLMAGSLCYMTAAEDQGEIVSVKNGEKRKKDTIHHAHGGLFVIDRTVKDATLKKWRAKAGWREVQTRFDAKNVDSKLTDEHNHEVAILAL
164	ETDREIYTDGLYHAEPWTTTRVQLIADVTMKHSSPLDPANCIKPSSFLGSTEKQGKPMEASYERNDSTSHAEAALSKRSSKNIMSFQIIYESQEYELQAVNVTDLRGGFPARAFNIDLAEVDSAFSTGENYWNEAYLLDIVAIYSDSPTILPNVSHARHQIYHALRQPGLKL
165	QINYPHEEPGSDPAPCAFKLEEPPVVLVPCIAPDWKDNKISWYQAPDVLIKAGEIVLTDFTHLSHTIMWAIRDTVENKVSKTNGKIKKIDLVIIFPCDIEKLGKNNIEESYIVKRAFFSYVHDKCRQIDKKKKTAKCGDAALESMLSLKTINLQQVCLQEREVELETIRSWF
166	VITILETILFEEGLRRYWLAQQELLIAEVGAPLLGSPSVYACKKIATERAFIEDRSTQPGSGEECGGPPFLTTIEWTPNNPIEFKVIVYGSMGCSQLVYGYSRTTDNKQQICPQDKNPFANNVVDLALKNRSTGVWDCGYWAEYEKVGQPVLTDTVSQHYLPVHGPNYELFS
167	FEVPTGGNAQVFLTAGALYLRTRLELLTLNVLLGEKIVQGELADDSVQELRFSANEGDRPLLTDQDPQTKLHLQKSAEQVLSSTSFNSIAYDVYTNAIECDVGKFYKCQRAKEIKFSLAAPPRYLIYGEVESQASPKFPFFTKAAGSTKCGLIAFQVMQRLIRWHIDNLTKS
168	STWWIFGDTRSRGICLDLSLYALDRVANPEYDKLLYRKGTITCSWLKDYAKIFEMSRSVFDRSEVLDHVHGDYPAMAEAFLFEGESATLEVVKFTRVKVVHAASFPAIKTGNLHVLVRCFKFNDKTVHEPFISSGHAFPHEYLTVWQVECLFGGLIKHGKEIVGDGTIMLQP
169	MACTMSDPCEMSTFYTRVSFLRWIQELGPKGITEGPGSLTFIEALSSESASGYIANAHVLKLTAAKQVAPTYAWDILGNSQKTKTGIAVAKERAKTHKSPRTTLDIEYMWFSQNFGYSAEFERLVENLLQAEAKMVYIDPKARVVYRTCDPCKKRAGAFEHDHAFVVAEHKT
170	TKTAFIQLFKNRSQKFELDNEVWFYFDLTSGSCSASKGSEIAKYNAALQYQRDSKDLNTLNDEEILNAAECHAVHELGISSHSRENGESARCHSDTSLTVKDEEQAEDQSLKSGRYVIDMPQFLKLVERGQSANKVARYLAFGHAIIVREGETLTPSENAEGFLGPKTPRCP
171	ALRRDWINFEGHSLVTSAVYKIGGDSFISVDFVAVLTPSAVRRLPVMFQPRILLDNLKIGADLCSKVALPKKSHYVGEGHNLSVAMGLTDFNEVAIIKPTNPNKYPQSQGVDEFADPASLKFSCLATEKYAIEIFLDMMWGDHKVLVESASDGTKLFQYQHETQPESTRATT
172	VLGEYDTLVVGAEYSSLVVCKIGSDPSEVHENPHDLVLVATPYEPGAWTNAFLNKNRAYVRIFAIDWTTCHVITLGPYLYFHVRIIQIRLVPHAVEAKVVPFSVGGKSCIEKIPEAAACGGCKIKPVPIRGPDGANTCTLFGYFVMEGKKHRLRFSWYKGPNMSNPEKYPVL
173	YLSNTLGATGAGLVYPDANKRHPEFSSLDGKRRIPKFSDPPWGEQMLACPPILLLIMSTFERTEESKSPRARTPPVPVAFGLTEDTSANVKRTDTLVSKKCSQKIQLSVTQEKKKLSEWRSRTLCISGARGILRLSCKGGSSGFKAPASPKPQKARKIVKRRPNRSAGEERT
174	GGLGRADMVAMDASIVSTVATGFNQAGLRMAGLDNSDPLWVKDMDDEGKVLDRFIKLNACGPAPAPFLCMFGTVAKSSVQKNLQTLGICGCTWRTIDMSVGTIDGKFIIGMEFAKTHEDTTEFPTKLNDDTSVLCTSTVPNACVGCNKRADRYKLRQVCLCKVAYDIVKATP
175	CNQKRHCHKINLEKFQKCAKQMTMDTFIELRVTVEVCALWLSQFFYPVLIVDCQQRRLTLLAQRRVDFDPLDWQSTMMVPCRLDAACGATKSGCPCDDHGYQREQSFLVTHPTKAIFLEDVQDDQGRTCPSDARYCVLKHEPYLSRWRTMLTGVPHTHILVHYAIFDGAQLP
176	TWDDMENTIIAYDRRGQGFGRVGHELEPWKPLDFVTKNCTEFLDDSGDVAWDAVALLGIMALGAPQPLNGVWVHPQIVKKKEGQLAITVKVLQLSGIILTLIPPQARVRVASNTALGQPTAIKPEESMGMIPESMLIFFKQHQGSALFFERKASDKNPCSVSYDHLLLADIG
177	ATSFQRPSKKFYDMTLASTSSGPTLMLYPPPESPKVVYQNGYYENMMSAFSSRKYITFNFWPPAHSNGASYTAGKQQQPKVVELRLTCFLKWEWKLHPVSGGLLQEAMWVMPGILKLGHLLHVDQVCESRHAEQQYKLWKRNICYILAPTSTLNKDDQAKENYSIDCIRQYY
178	ENGYDLPDAGYLSEQGGECIANVNKYNPVLLSGKLWQPPSGRIIAASRAWPCRPGKCSHTESERKSDVRFEVHGGDASAFSTWITGTTAGRSTERAIMEEAQTRVRTNARGGRKGKKDPKFVPNCVLLLSEDAVYAITKGLFAERCGFLIGLEMLLITMNLELVLYQFINGL
179	VICSAASKKCEDQILQFPGDVSKYWETDRPMYRPRIVVSVILKQDMPGGADALTKGRQHLVLKRQCVWRNDAFVKSFTLMYCTPILVLYFKGNYVFKIKTETQSFGSALEGPNGFQFGANYLNLGSRTALFFTDILWLGPYTRTGMNDVSAKLEEEKDLFQLFKLEESTNCG
180	AQAGMSWKKKNFSFQAAGKVQQFRRYFQPDDARKTMVEVKETWFKKISNRCLEMVGLRIFDVCCSHTAQINFQSEIGVRLSTIHDGHAGNEDKSLPVMAAKLSPVGRIPAIFEKPTCAYVKVQDESFLKVNAAQGTISKLDGLNVGRMTTLALLLAGLYTWIPVLQSCPKPY
181	ESSAKDRPMVKCHAQFATPSSGASVDSIIWWFDYVLKEYSPFKSFVSFRSSTARAQMDSFTVSLDGRPFLFLIEFGWALSTLGMRFTDTDAVIPLRLTVAVHSVGIISGLTLKWNGGLLKGKSLVDSGSGHIATLTTAPLGSLSDKRPDETILSVNSNRHQEGHLANSDPIR
182	EFIAYAQQDLNKDRLVMGLRTGFENIVLEKLNVRGVEGAQKSALIVTISFCHIIETAITFLCSLEKYNPQLYYEYPKALGKADLLMDRYILVGWHASDKSFGDTDEIKYHSQPRGSPGPDLFRYPYLEMYPLHRDVHKEAKDNSQATGAHAPNACLEFLTAEYPRTEQVVTG
183	ATLFAFSRLQKTEFTKQLAHRGIVIKRKLPMKNLLGALVRESAFLVSWYYPTEKCLRDLSAEEMDGTYKVGLDSKSKYCEHLLIEEKASNSKLILAENHKKRNVKLANKDVLKQDSGLYVALPNATAGKLNRVRFTGGAGGLSPSEGQTLDPGPDRLKFCRPYDSEPALKDG
184	TEDCQTYRYKKSCLNSPDGCSVKSPHAARTACCFTLLLVIGRECMRYETATLLNSRPKKFQDRHFQDLVSMKPYHWGGGGYLRDGRDAELDGLLLDEVHRVKIDAHTSRGHSNEVMGLIGGLVKPNTVIEAITTIMIFAFAGSATAEEHLSNDRSDVTAVDVSRESTAEVYL
185	RMGHSENPCICHTYLFISMTGNPGDHWLTYKQEDCASMSDQNNNRQEIPEPDTGVAQLCEIRGKRSRRDVNSLRIKLGSEAWIEAQSVHEEQQRSRIVCQDFNKYLEGNMERYMEAMLPRGMLESKIGLTWLKHSLAHNYFTDLELKTTQGYVTGYHLADLFIGMILIARMV
186	DSCWGLMFFMLFYFIRALCPREPGPDVYQMRRRLTIEVPIMTYNLLGWLQQLAGCFSEIKGSGGNTSTATPLIIHDEMLVADSHSTLQSSWFIPQLAGNRPVLDPVTTNYIDAFQWNEGTYVQAVIFDEWIGDQAAGRRNGFSSIDRCIKFAGKAVRGNGQHEAEQIWVFNY
187	TIYMTVITLTQVSFTQVLCGSRYLVDFATDCSKRSHDVSLRDSYVPSRSISGGFDILGGWEKKQEFPGIFHAVASGKICLSKANWAEIGFPLRVNVCAINLRPNCDGRTLEVMLLISLSEGAGWQSASGHVISFFRECMVRNQQGARAMYKGIFIWRKFSTIAILLWMVFSF
188	MPANFYLPGDWSTGTKSFRLFGQMVTIRAYKNLTNCKRRIFKSAEATRSSIREWQEIEHPPAERDQPAVSGCKGGTWMLVSASGKKDISRGSRARLLANEGVTLCVASYFILEVFGVRCGRKGILSSLGLPGLALCLFPFSRPQLPFKIVIHDDGIKTRQHGKESTFMSSSL
189	DHAYTGYRPFETLPRIFLDGMVEYPKADRKGKPLISLTYSVYSQSSHGCVEYDVVAIGSGPLLKSAFMKSRASLKSLKDDEVNNVEETLNGVTRKCTPYFTLEVVNNYSGTQAFAINQFYVYENQAFHMKTGKLGQTGGPRWLKKISVFSRGVIVHDGKDVSLMNMDHEKNV
190	LEESQFKFLELVRRDRIGATLSQYGGIVNEHKVSSSNDISTSNNRPSLGHSQGQTAVVSALAKCAVQVEIGKQFPLRALVNPPKNLQKAIFMATQKRSGNAKRLALSWRHEEAEKLEEVTVKWADCEQLASGNDFDTYYSRLRQSLQITIVTSKSTVYRALAIQAGENGKPY
191	RGKMIRGTVKAIQTDTVDAQCNDAGESEFQNPDDVSAVNAVYIDILIWLNCMNLTMADRRLVIGPVVELGGLKMLAAAYSLNEAASQWAGLSPWEKMAAVGSAGTDLLFKITRHTKRLNLRECLDYPRAVTPSVGWRAIASGVFRSDGGPSDMCTSTYCTSKSSPDPREVPM
192	ITNPRSDCYEAVRLREGLPLGPDQSLTVLSCVYEMGVEGFIGNKKTQAAFKRSDVPRHYRFTSAYYEVPPESPAGYSWADSTMFSKSEMVKGDDKFWNNDQQGGVSHKHRHDRKSFWILYSTDRETEKNATSVSLTCKGDMGPLPQEYAMSLLGISMVSIHEPNLDPQLTPF
193	LGLKVQYAAKTGKEIEMFGLACLNLLQKVLLPGFENIKNVVCDAEPGEYGAPPVGTSAVSFIELLCDVTETFMKKCKVDLFDRGREGDGLHEDMRLVASMQSEDHALESVVSCGGRESTAQYRCLNSCHAFPLEKKLLYHLEPMYQATIEPEIYITVMTSAMCMKRYAKRLS
194	PKMEIEKLNDLKAHNITYDNKRESADQPRTLLWMEKEMKQINNGPHPYKPLTECLFKAQFGFLRDKKNRVLGKFSPDFDSEIKLPCSSAPAQGGNCARGDNEEGPAIAIEPVDMLSYYDMVYVSPRGYYVQRDEFQQKHVWNEAADDGKQPEMFHVAPPHMNIVGIKGFFIV
195	HITMCNTEKACQGSQKCLFSITTGSEPFAYKGKGHMQSGVFWADRTLEAGSSRELMIHIDTCQNSKKLKWSTISRGKAPIFVQTALLFKPGICIGRTFARAVERTPYERAEDKMNGYNRSFELMFSLLVIAASYKHVTFSHETRAKEYTPSPPVNENKSLPRGVHNDLPPMP
196	LEGDDSSSIASQQQVSRHLMRTVPIVIDETYSERMFFVPRFAQRTNLSPPTSAWRACLDASKSKFNFLTGPCTSARYSQEGFRGKRYSTLSWGTQVELASKHGNAQEVTASDYSAQIDALVAKKPADTPKAARQPVLFNIHLRGELIIYRTFSAIKFFRPGRSGTKSQITSC
197	EETGDNLTFVATNNFPFDFLYPMTSKSIRELPIFDMIDECVPTWDMVNAGDIGLQVRDKELWDLEVKIASVSSSQLLANLFGLRSWEKISSPILQKKGFLGCRRCIQDATIRRIYISAQAKDTKSVDMGFKVTVNRSEFLDEVNIQAKFSHLEPNKVQALSVDKKVKEGNPN
198	PFVNLPIHYAVSKGGSLKAFLTNLTPYNNANYANIFQYDNLTLQRQGRFSAQMPNVPGLDADLICGLLTDPERGDSTNLVLDGLKGISCYGPEMKRVFSFAVARLEPVRTLDNDLCLDPSGNNNCYECRCTDKIAGVVKKTSSAKLTSHANPSVSDLTGWSSTVMSSEGDTP
199	EAVPTSSIQKEDISATGRKRFTLNDTAQGQQHERKHSKINKELCDGPYMVKYYERSLSRLNSIEDLSISCTKQWKLVLQVKSKPKKHSQCGGRMTNCWSNSTCTAFDGKKRVSRGECTPCGIGLVRCLNRQLLEDQFLTFYIMNYADKLAPLKLEFTVLYLDSHTNTFALCN
200	VYGGDFRFQNLQALIPDGFIGELRTPGEDVTPELDECTGHMGTVGDLFLSCLSGVGQIETQECGVKITYPGGIGSVEQLRLFEALAMLNDTTVVLGVGNTSYKSKLIVLGLNTKEKILANDNIFDASKIETYCNKRLGNVFAGNVLVGHRKYLLILGIFINNKETKPTACDA
201	TDNHNISNNENLDSVCSKKLSDKFSFTEPISAREADGPSLPPDTEKIWLMEENGIDSSQLRNPFSEQNLQPMPINLVERLRSQKPEHSRSEYQRMGTAKLQVRLTTIKGQPSGTYNIMCRGYWPCLSENVPSVNNDMSNLINDKLAINDHHIQLFAYGIKLKGPRLTLFKDR
202	WGAMQIIDQSKVQLLSEKTRVSLAWTTMQNAKYKNEKSTRFTDAAGGYPVECDHFEVYILGEDVKQPIFLAIFSTSYIRYTFLCENDKVRIHKRGPGKNEGKFVPKVCENYKTKAAPLQFKTELLVLIVQSNCDLTKLLASKAGRGDLPRFVRWAFVKEFHVQIFTLPRFWS
203	YWPARSVILYIIIDIKYDGLVKFCDLINNGCSFDRMKYIGCSTQLLSSAFSEAGLQAPRDMPTKMTGGSNDALVGFSTFRNKQKPNVNNAEAGIFGIELGRQEHIGFDSSKRSLPCQSGQGTFDIIPPDGALGNADLNSRQMRHTINTCSAAAFSGLWDVFAASELTRMERN
204	GWLSDGHLKRQSIKFPIIQQYIRKDLVTEDHFKWLLLFPEWFSYTTQQVKKPKSTMLQPELHIAFPEGIPAERYDEDKSKVYSFLGGYVTALYLGESSRSGHNCAGNLCEGLLSPGEDFGGASLAFVFYTDGSYCSSERLSATYRSVSKEGYGDLLNFGEELSARRTSKSFF
205	PPAGDTETCLDKAIEYVTKGFIAAEQCGGQQNPPLLVVIDVYSPGPGKGSEAGRQGAEEWLPLDQFRQHHISCITIDHDLNFYDNFVAPARFGSKGPGKRMKPHFVQTSSSRSWKIARDLAGVGPSQCSFSTPGYSDIPLREFADKLPSGIAEEEGTVRNYKRTLYRTQIIV
206	KGVIEQALLSLQNGRELEENAVETRDFFPNKPTRVKNILFVNIDASIGCVGSIGSQFNHLTNKVFHLVVRITPLFVLQPILLWSGMRIASILDKHNLWSDLLEMCQMKVDMPRNQPLVSEREGGYTRSQGFRYLWMANGITVMVVRYFTASTANPLPIPQYHRVNSSCPDSI
207	SKHTNWSIAVQCSIKGIYTYNRYKRQEEIELLTKLEKVKTTSKDLARYAYFGTDLFYPELALHWLEVKYVFKNQGKVQLAYDKPRIGVQNMRPVDNRWSIEPILSDRARGAEKGLDGLYESTPALGDVVCEKAINNLPIVAGGCASKVLSESINLLYIAPLHGTGEGSTWVF
208	KELYQEQEHDLVPTSVGEAEKFKGQDSPLDGGGLIELTLMLRPAGHKLKQREKRRLKAYPQLLNEVKSVIIMERMTLIYIKLLFSGEFVHSDFLIESKSGDHYLMDAKLIVIENEDHPTQGEEAASIRAHVKNSPEIGLLAYVACIGAVITKWIPTTAAFEPRGDSVFTVGF
209	SHMAGAQPDYPSEESGLLGIAQVFTDALETYGGLAENPHRDDPTATIGPLPFKTKPISNAETNENDVPDPKRFCPIGKGDFIFHSSTCPYNNKPDLELPIGEGSKPAQCYGCMSTFGMALDVVCTRGIGCPAGAVGILPDGDSLSVIECVVPAQIREQLVMLLKSLKANGPK
210	PEDGVGSQFAALHKSWNRQWPVVPPLLVPDEAIVASEKTLSLEPHLLTTWGYLIAIFVENLVAPMIVYGWLIASRSMDSKLKKAAESWMLTVFNKAAGGSRLKKVVSQDAGLYNEKWLRHLRSEGTQERKERNECVSLVDPLKAPTNYIGGARVDATAQDVGGTAIQLSVIS
211	NMCGQLVDLGGWKTNDWISGQILIECSFCKRLSYNTGFSYMGVHERVLVEIDIGILRPLSAVSHNEICEGNRSTQVIMMVTIPHDKDICRDFQGLFAIEHHDSKQEHLSGVEREFVIRVLIIGPQCTWGYRVMELIGSENGAYDLRLYPKWPAIPGSLVESLLCIASWQEQP
212	PKVKMGMNQNPNPKLGAQYAAGKEISGTSPWGALLYSGLSRVVTHAFNRDTFFCALTCSNVFLVYKFQGPCKATNKCKAIHSETGEPNKFLAVIHINGCKGEIETLQLSRIFEPSLKEGAGDFALKPPCEVRLQVDLFVALHRQREANPGNFQLKLLKASLAPCIKPWIKPL
213	RAPLTYGQKNNNQKNLPGSYGAGGIVVFNGTVVAEEEVLYMVLRPPIHLIKASPPETYIFAPPKEQSQCSADAYQASALEIKGIAYDYVSVRSMDGFGVIMDLHHRFLFQGSSNAVDIGYNPTHVGVGAVEFLGVHSYAAVQRENVTQAGNPHFKLKGKKDLAEFNSSYDAV
214	TIDLILEIATGHGSTAPGKSMIVKNQSPSGFESYLRSATYVVMRGVVQCQCSIAHIKPAMICEKEELSGISPEQFNVITKSQRGRTEVEAMPNLATHPDGVGAADGRKVKTYAELRETSYTIVDSFKSTIMLQVVDLEGKTLSVITPPSQFCAGSDQGCRQLESHSKFGRKD
215	KSRGITPFRQRQPEVVLNPGCGVKAPDFDSSDLGVIDPVMVGVKSLVSEDKYLHRTTMLEIDNYYATIRAPHALVGAILPRNEKILCKYEKGGPNEALIYFVKRYECEGNGNGLLPVLTCCPLERYIKMALICYLCFHQILALPMVNTFMKPYPELTQKFRPIDENSPSVNA
216	PPSANLAEFAPSLGNIGPDVPTRLESALGPHLSRTMPYLVGAKKSSTNPSEAPASYLDLLNGQMLIRDVDPAVLATGAMKRSLLINNEWGPLGRNLAAMVGLKKQIGFAFVAAKFVAKIAADKESQTTVFLSTAMADCINRKSLALGITVANGGLGTIVSKICKNTVPTYKE
217	RGADTQFMHPSSLRTYPTKRRQITKTKYPEPVQWIRRVCEEQDGNGPPIGISATTWRASNAFLQVNLKLMADDSAVVDVLMGNQHALFGKIAYEQRFKHISYPSKGGIIKTSIHMVGNLMPARMLVKSEASKNASPLLVYSWSVSRTSETKVEVGEYEESLNSLLGIINGNK
218	LEPIYMMGDDLAGVNSRWTKTRRQAGDNEAITIGYGEDFSYSRGSAKAKAYAGLTPKDDRTEYTTGLPNIGHMTMVINEKQESRETYTCPESFPEKNGRMDAQNFQPNSLDKSLPKSLAGEVTWIRGLYVANDYVNYTDPLDLLGIATSGAGNLGHSDVTFHGMDYYANGEM
219	DPDEHLCNCITVTGCTRTSHMICVVVFVSNTAENPCHGEQVGASAEETIAADGGPIPDSVRIAATYTLLDYISIHDAHILVKKILYRAVPICGPANQAFSSTLILSSAANSSVMVLSNNKVKASTNVEEDEGWDVAASIVFGITKVRALLSKNLARLVKYQVGPGERVVQLA
220	NKGNFSSGSEAMWHEDASVDSVDCALESKQEAGCGIFVYRIMEHNDLPGSATSQETTDTKVEAIIFIIETTTVFKWSGHVKLSRPKGRAEDKAASINGDTENQNSPKLLTALVYHRTWRVIIFDVAYGVGSKFADGIDPPSSKRLIQTLLLVKGEYPIALGVQRLYAQHGEK
221	PRNRAGEDVPSASTVYNSIWRLGQSRPRFPILTKACDFTDMIKEPSKKIVKWEKKKTEGILIKTASSAEKGFYPFTPELAISDYLRIIDWLTDVLSLQTRASPRDSNAVTPFFVFPGCLSDPWKATATSKIPTKSLSWPQKRNLWKRSTKMGPVLAPNGLYFEEIQFLGSSS
222	DSRLDAHGPMTLLAGFGDLSGLAIICVSVYEYKGSLSNCSIYLFGVELKRTICYNEGAIPFLTPECIENGSVTGPLAEDSPSQLPSGIECGFRSSYPSGKVRQAVIRPNDLTLNQEKAETSTIVRKKDVKQDGLRPKYMYSDLGPCVLEEMDDALLPPWYLGSELLARAASI
223	HVVLTCIFDALGGAGVASTMFEERRYDSDPLKWSEIIPGTTIEPKSYHEPVLHCAMPALKTMQVKRESTVFVYFYLCEAFTPVNTSACTRIGTFKPSFANPTGRIEKKARQRVPQGLPECSRIKLDEEQPNLTIIQSNGVLATALSAEFSNLSYLDIKEASRQKRVQRFVGD
224	SELVLDGPKIFDSSAGLDILYKINAQANEEPTSTKNLVLNGIDELLVTMMLVSGNDDQCLCFRYLRWEDTDGCEQSPFDSSCADEAHVEGRAADRYKESSLTQFIDSPMRCCVHVLSYWRAPSTHLAVDVPTDESSPVDCNLLFSLDFGPVKDKENLYIDRLKHLAANGSAA
225	EENRRSTETFPRAADPTEVLNPDPKDTISKVCLDPQTALTSKDLFISLVTCVSKVATVKDNRTMDEVEVEKTASITNLPFNKGTLSGETLNVKFNTGLDGVLKSGKLTNIDFATTKHSDLEVASDVVCVGVKLIESVGKPKKGLRNKLLATPKIPADHPQRGTEKKLADFWF
226	GASFGRDCAKSTGEFMGRSSSEEKLARIKHRRRPSRGGSFSAHLTGADVWFGAKPVHAKDGSILDEQKDFPDFKSSLGVSQALPIRSRRFMSDRIDGGVGAKLNSRAQINVFKLDPCDTNRKQLSRLLQNTDVLGQQVDPPEWPPLYKHAKGFIALQINSGSCLDSDKSKAQ
227	DTKIKGVSFAEYVSIEYREVDQYCGNLIYGKKSNIQTEQPKGLSCASEHTVRYRPELSLKPEQPEDANEVIKAFGGSRSIELMFKYTLASAICLADQILFLLVWFYVMDFCEFVSASLPNPIAIAAYLNKGLENMGISRITKFYAVPRGVEYVPEVAHSCYYLVIPCEWNEL
228	FGKAPCCNPSTKDPNRPKVYRGKTMEKATYVGNFKVDLKDCGAGGNPVSTRWWREGANPPRPHITMSRPNLQSPSDDSITDHTWTVSSEFVNANHKPVEIMDEVARAILPRVSKYAQMLFNPRDAKHLAKVQPSLSRNQTEGPYSDSFHFEEFLSALYGPNETNSKAPKKKI
229	SNIIETPLAAATTGDRIVCFQHITPQILLEAVMVDSIGDIQPPVGREVYSFSEGVPGYQTIETPNDNNESVGFLGKASGIGNAVQHGDDEISWIVTQTGDVRNENTKIRDPLDLIFVASHTGMEQKRGLTSASEAECPTTFLSYIIEVAGIDGPALNLSADLHAFDNAAGCT
230	LPGMVEKNILEVLTMPKLGVKDKAGRYKVSNHKEVQYVPHHLAPKNVAEIDCETAALLARIRLAAYWQSKDPSGLSLVEGKSRRNLPTTCALTTSVRVVNKLGLWDVAEQSYLWETFVWDSLYGPLQVNCLADRAPAGHDFFEMCYVCRIFMAFRKQLGFLLLILKTKGPFR
231	CMWSSNSVVQAVSDLQPEVHQWIEVLFVGFDAIVRTFLIKMPGLMVGFAAPQVADAVAETLNVWTLRPPMYLCCLSYQGANIYQETGDKYANLVGALFVFVAFLVLTGKSASRRWASRETAHVPTPKELSKQAPQLSRTAQGIFRPPLLWPLMIERKTSLKAESTGHASTNI
232	GGDRLEDRTPKFIQFLQLIDCVKWGIHTPDSMEGSASGATAEITEGYSGFLKGNLSVITQGFTIAPGMFVLAAAVEGLPSYKKCRPGDISRSRTVEPTDKYALSSGRPKSASSCLSVAEVVGRQGADEAASSKAAARAAKASAEAEPVIKEFFFYSAREKATIPVLNRVYLL
233	TMGRGKPTQNLFVTKIRDAIGEMIDQLERALAMANDPSSQSDRTSGGTPKEIEIFKKWNLTNMCYEPYNLELADTAHPILSGAAAYPLKVSFTMANAGKAGDDGKTTYLTTNAELAHLMYNCQLLANPDKAVCLKSCKFCLLNWILEFEEAANGCLIPLKCMLVLLHQYYLK
234	RITCVVDTLNYIPSGLVRGCATQFPFPATECTGERSGLDPGKNELAGHQLEDIEEHEQQAVFKKDKPFQRIMLVFMQAFNIAKENRKLYPTLTLPKTGRISAITIHITRGQLDGTLKEQLGNDQFYPWLMASPAGHQSDSVRDGDFLNKDSAAFIPPDKCGLCKKSEALGNL
235	IIVMEGALIKEDMLKVRSHTGTMRYIRAWAQWGKGQMKKSVFYNSYCGYIGYDRGPFKSVPSMKLDCAIRTDRGLDCHNACNDVGLGAPWGNKAITRSNASACKEEGGGKPEEKEVGVRNPVGLIVHPTNCLVHINNMHMEYHKSEEYAWGILVRTEYLTFKYLRIPQTSHL
236	FDSLSKVHHYSSVEPRFNASCTFTFSKKSYEPACSPDAATPTRSSVSSTVVWRVLDFNTKWHCGGKINRWGETGKACKSRIFFRFNPKDVYHNMQIGGSFNWERLYRRWREEVTNSTEECTFQGQLRSSIQPTESQELVEKNSLPNLTRVLVIFVSKLVGYFKKGELVIPLK
237	FQRKFCPEAMCQDRLEILSESDKVSLAQGIYKGALYPEYKLDPSLDALAALRPLVQLTKDLHDAETLVQTEWQFYSIAISTSRYVIGDHKQTSDMAPGIHTFQKLKEPQYASRISISITLPIDVIWKVDNESNGLDVATVKGRHVVLSKLDSSEHANQNFEILKICVEPGIP
238	NCQGLPLIADIKGGIQGFKPADNFNKILSEIRSQIEPWDDESTLVCLVENPKEEDYSFRVEAAGRANAYNSRTVDQVVLYQKAAGWETRKSSSYMVVPGHELVLYLALIQQESAVWRLFEIDNHEETAPTAGPLVMILSYLFKILSFTLIHGQQILSLIPPYETHSKELARY
239	DTCADKTRQIDMLKHNPPEIDGGFAGAAELTKKERDDSGNDGEHNPKAITELEVLILIAREPREHNPLVYHYTPAFMSAAKRHQCRLIFEEIYEERRFEESRVNIVGQYPHSILTRYAAVPNMGNFTNTEDADYLLIVYGVFIASIDQTTITFRTSMLSGLIALNTGRISEC
240	LSPKNSRDDGIFAFGQYHLFETPKGRMAANKAVGVIYDLKPFVVCTWSASLSKRTIGNETKGPVGLLSEEDQFRTKRRLFLSSKEVSIVGGGEDNLEAVFGSYGGVPQSSAVDTTSKVQWQRGINDAMIEATYLNLHITHISGDDKKRPTSGDWYPVFRIDGNGSVAPEAEE
241	NGENDGGGIMICGECLGVLDVGQPPNLHTALDCHNLNNKNTIQGEAYKLWSPAYNTCAGKAQKRMRMSIVVLPGDNVLIKRKVVDETTFVTKAARATRPYSELSRLKSPEIVPVGLLQDCKFEIGGFEWAKECPPDAFSGSVDNHEDRRGDYELSKQDARLNDFPSVLLCPV
242	EGKCLISAHVLSTVDNQFLPMFIIDKMDSAIVSFGNKRLTHHRGSRKRRAQPSEIFNSTYADPGVNLNNMPIHHDDKSQQHVPEESEKLRCLWRHNSALNYQKFKWSPPRFFCGPSVGLEWGSEAVPPASCFEMRPSEESGIDEPQLEAHLFYPPGDGQYGNTNGFKKSMGP
243	EARGEERVPYRETFKLSQYQEEGKEPKQEAYKATLRSAGGHVSSADEVLLASGALGIFILPISHLVPNTMIREEHIPDYGSGQKDELSNLEAGARGLKDLVDRLIGELRSDEESNNCPEYIPGANRPPCIEIKTEIRADYGLGKGDDRPKPLQQVYMKVQQIENSFRPIIYK
244	KNGAEMMCARAKILGALWCKKLPIKRKRVGSAYRLGQLICNFLWQVQNQRGKCGCIANILFDQRCKSKNAADNLALGRVVTKVFKKKEHSTELRPLKIMPSPVIQTLPKKNAQFVIHPPNPTIFWLHLDQIEVIGSLTGVKLKRRKGKVNLATAPPLLKASTRPQWMHGLYL
245	MKNHGHLPMLFFGQKMKYWSVDVNDIGSQTCRPGKAFGCLFIADFASLINHPDAGRSRPGGVDMFNWSLTVTPAKGTCVGFQVIPYSPQAFEAELPSVFSYPEDYVDATHPSKYGKLAKAIKREPQENATNEKQLPRICVTKQQTIEPKLDGKTKGSETESFRTDAVPSKKL
246	TAALVKVVPQMRPGTLSSNKAKLFAVGDMSPEKCRPPLDLFLVLLAANQQKQFELEKVPLTNTFTLELVEMVGKADIGGAGPTDLNTSYPDHCFKLADIDAFTCGSDILGLKGTGETASVYEAYAADSQSGKSGAMIAGDGKCGVSLGCGGDVLAKNPTVCFCAPLVEPDRL
247	DQQNLHASSWEAAMYNFAPPPADQMHQIECNGARAVKESAAQNLDHLVQEKEADDDKPQRWYTNSDGRCEFAAHLHEPDALRIPLLRTTGLNDAGAKDLQTAERLIFDTPDGTLGQKINVCIDLLKQIQVYKNVPERFSTADGLESLGDSQFNHVRFTKVSLKIAMAMLKKH
248	TLCELTLNPAHANRPGVATLPVERIKHRMLRLVFYENDATKRNARPRQCSFGLKHNGSLDYKQMPLASGNCNLSKRASKEKEKFPGEELTHEFFSNDIRTQDGFRAKGSGEFSFSSSNELLKGTTIYARKWSVNKTEGCPPATRYIYMVPNLIKIELIHGEETPYEIARRWR
249	IKCALVFARLDHYKASQVDDRFQAHRTVTILKTLRRVHNQLPKNRGQLNPINLIHLPTRVCTLAIGNRQATVLKAVEFVQGRSAPEMADMKDQTTAKGYQSMLGKATKQIYNEAEIDDHENLSFQPIDCAVVDAQFTVSERETFLCDNKGGLPQDANREVVLFIATHPDQVL
250	KKYCPKSFLYNQSIEFICRDFPSTKIDAETEAGQIGAITKIVQPHCPSGRTYYKVIPYGYPTPDAAINKITGNFYNGFSSYQPEMIGDARLMPMQATGDEVARQAPTKELYEHAKKHNSSPHVLLQPYCLSVHICIALQSAPMALMVWTFGEIVVLASVGAGLSRSAKVVGT
251	RRPRGIFERKKRPSAHGEGSGDRAAPVWGNKFESLTMKRDKSEEKKNAAQMIERCAMHCGDDEGLSQSQHCRVGTETKLPPSDGTDTVLLLLTPADTGVMTKIISQSGASPNVAVEMKNIKTKQVFWKLEYLRIKVQKKSKPYRSTYRNKALESILLVKVAFNGESGTQIAI
252	SAQFTSCVDKRVRDQFDGYTEVGMQKGVCVLNANILQNPEGYADSSLSLASEQVMMRAMASEKSGYSFTANNVLEEFQHLAFQSTAMHPPIASADPECSFMFSEGRGINTKTRGIADDFSELISEIVATQRLVALPAGPSDFNPRQADAALAETVERPLKKLNNVQTLGRLV
253	HEMAHPEDYLEVLEKEANTQQCAEGRSGVKLTKFSDAHEGGKCGGSFKVLSAKRILPKPSKSRAGIGRAVINFREEDFTSNSGKSCFFVRNGGIGHVTVPEPSDYMQKTKGPAVAAYITLDYTVGFDTKFLVDNDAGLCVVSGGKMRYGVEITASGSRKPRPHNMALYQHSP
254	DVGDPPQFSDAPGFSGLDTKELNQIVQKIMPTTGDAHCYLVLDIEFMPIYGAVYKDANTIVETKKAIPIELPAEHWKFFTSGEEMKQKGEQDTEANGKAPIGQDTDCEFARTNTIGGVTDAESTKKGAGPCNALAGDLIAVGPFSYAIASSRFLLAQSGALPIGGEFACGEY
255	WHPEFFTPCRPRCFSKGKLMAKLGMHATFPSSNEHIALGLEAAAKTLMVAVWENGLTNKNVFADESLHEGAFELGCAKRKERKLMALRCEQAGQPRMKRAGFNLQTVFRVLGKSKDKQKPYIRCSFVPVVILTPSQAKDNGRTLQHLTIVFLKKDTFFSLAQKRAIRNAPCI
256	ETTGCYEIAPPFNEKANFEEAPCWITVAIKHGPGKSGIETSGIDGIDLKIKFFSLHGGLIAVIEKLYPWVSNIMSLSHQAGVDVLFNYYPINPHKTEAGPGGDMGVQIEYECLTDRNGWSSLEDAAPVKFDISDCKHYTPSAKPELALGTGNRKKFSRVSLRRARELHAATP
257	NQREAMREPPLLKAYRVPPLDSKYFCKIQETSSCVSSDVHPIPPIRDFSGLNKPLPLSTKAKPMKGPRDGIVLKSNKADLVHGTQDQTLTLKELKSSYDYSDTVWMCGGKQIGNHTVGHVEPSALGMRLGLPTSAFFKGLGGDCKLESNRDYFCALWYAFGGDRTLKITLLT
258	SNTVRKGEGTIFHEQNLLGPHLAVLETGTKYLEDLTTEVPEGDIEAVNAIGELNVYKMGLDYFIDVTTDNESTSGVLDKTTFTGLTFSSTAGIIMNYIGVEQSDHLRGQYLKTSVESWGTNLTDDKYYNGGIFKTGAIELKCDASDSGNLRRETKWGWRMCGDASQKAKFDE
259	RALDGHDKYGLTYNPRKVRFSIGLANSKAPKMLDEPELSKESMSEYHQRKMRPCAEAGAPDITHNGYAHACTFYALPGDLPQDDDLVKEFANVFYGGEAIKNQTYLITATTMILGLLEAVANPGRASGWHEGAQGTDHNCARIEASGNAALKQSQGYSPRSLGSFLSGSEAV
260	HYTFGEERECCDDEIFITPKRAESTQRAAGRVEKGNSEDAVRNPDLFRMDRLHSAQIKYMGDKSATSRASPAAVFPNIVGAQHLEVPEKKATYITSALIKQKALMFEQHETLIRAGHLSGDVGILSYIETCKDTGKPWQTTTLYMSNSQASLRGPFVNHFKNLTHWHTPANA
261	VFIDPDDRFEDMPGSCLGKDPIPAFYEWRYDEIYKRDKMDASKANYSTHCSTWETSAALMGKVDGSSATVKTPHEQVEAYRGYFIIKQSQTSRESNTALLGRGGWIGLKLKRDMSHLMLIYELSKMWRRGLCQNRHGNKDKKLNMWLLVSDRRNPAKLAKDALMRFQEFSGA
262	LAWPSDSMLWHAMATVPEGIGPKVLTYSDPTGGPQAVAAFDLINLMSLCKAFVHVEFPVDASLEKNIHFEGYGGDWEWEEDGLLFDTGLQGLKVQQETIRTAIQEIFLNSMSVKDAVVNRNVANLITRRKIVFIDVSKYRIYPVHLVRAKPQPAEVSVNDAHHNAIFAMDGY
263	RTHLCLLLALQNTNNRMEFCKTHMAEPQAPHFKMCQRIYEEFAFNGCHVIRMLTGRPTDAINKDCVGAAWLCHAVLQSRGDFENTFKIYARSIKDKAQGQKVSRQVEQHGRSRATPAKHDTLPQFFICLVIIILEYMAAELVEFVAPMGRDGKPLKLFESNRQLRLVQVSSW
264	EITKKFVTVTINLLYKIGLDVPVSTLGDILSDKGQHTLVGISESLQDSVQLGIYNLLEWFSEIGNNLNVDNDDLEGFGANINMYFFLSCGPVIIPTATWIVESQLRVNFAFPGFHWGPRVSYQASRALAPNIGPIGQILVVKFPMVDKRSKHERKTKALKQHNAADYQPRKE
265	CHRRGGTAPGLKVDACVLPIKPITFAKKTYGLHPERFDDTDQPRGTLVIVQLNELIQDNRYAQIPEQNEVHLNKDSGLGCRSDFEKRDQEALEEKAKDVVGPCLSVVTKKVQHYFTRPITQKNIEKKDKRLLHLMGSVHAPFAILVKGSTTDEKEPPENDRQPDVDFLCLDM
266	GFSFLRLKLIHGLAESEVQQYSVEYVDNALPHPLLGGILDRRVYKGYTPPTLKEMAVEGVQAGTQISCTFLAFPIETHDAVGGQAYQSINLENQHDYIQPLALITAPNIAKPFVRPYVMSRSDKRCGGQNGSHLNAMRRAEDFYHNRHKNPGKVVKWDVLPGINRENYDEGS
267	LSQVSCTEATHFSSLNAPLWEASGFLTYCSYIGIVDKLSAYYLDDFTQRSRWTHGCYCTADEIDKESVVSSVACEPIASCTEYDSNREGEATFECYLVDPDTVLDTSNEESIHKIYQRCQCEKYESTKAQNLPNWLRKLLDFNLLSLLKLTMTKTKVTVLFRRASIDKYNAR
268	ALASSDQKKQAKFIAIKITKYSVRMLRTIPGILAWRVHPRLEIKPCHTVPVFVKPTIDGIKLGVCACEGFGPPSFGAEVEINTKVATGKETLTKSHANHIITQLGTVKKKLRSTVRAITVQGVKFMLKIGSYDKGSLQLILKGGRKTLSNILKHALTREPRPDSRQYLRLMI
269	NEASTSGFARYTMYVISALQLYEGYDNVVRVVYLTQGYNGKLFTYSLPRGFPGPFSPGIHEISFSHYSLFVGDNIRKTCAQQEYFIYSRKCESLSRERLSQEWDEEVLWFLCDGQGSAEPQEDGVIVCTQIILYFKVVPTVTEQDQLGMDNHNHSKVAMTAALSESTELNRR
270	EVYADFYGFYGENVEEEYLAGKSRRILNDSALRETPVDDKRDDQGRASDRTELDKWDSKAGRPADIHWLEVAMSHPAICGMVDPCRALLRSVRTKSKLSGLFCATLRRDWVEWHLLLVFGDTCEGRVGLAEEYPIPYHEPVARGGIKAFQNQDIYNSGAHEAMGFADPVIRY
271	QISYPSIVQGEAIDVDTGRLSCVRSPFIRMYADTNEQETEAGQIHIDVNMGVQVDLSWGCSVTDTNGTGQPFRVGSTLELRIFHLPHKGQKPAEYSKSENQYPIEVEELFHISQQFVMAYLISERTKAKVGELLERSWQDVDFGDALVSYYSTEYCSEAKCKMMELERVALL
272	FVKCVKHLRLAHTRGESLKAFQVLQKVLFIGSEGYNVPYLEDPYDLNTNLYKQNPSGHQGFNGKSKLKLYWGLIQYYGKMLLEGDGFHKNVCMALEIRKIFDLYRFSQCHDKMLTTPWYTAMQEGSHHPPVCVYPSMQYVYSTSGQDSVKCGNEVNVCALGELGVARTDPES
273	DGTTPDKQATESCFINKGGAIRNDAHLNISKVSIFIPARPYINCRGPCEVNADGRPKSEANGKISETIGDNADSMHINNEPLLICQGCVQIVQYLTIESTFKRISTREGVSKGTVKGRLMNKMATLHFKLKGESYLTFIYCAGLLAEEAKFYVKVNALGTCGSFHYTTQFGA
274	CLKLDDFSLAKACAKVEQKDSHKETLNSLRQRVNKPNMVYMTIEGQPRNGSIKRAVALLFWMRAMRFENVFQLLKVDSEASEGTAQIIATESRLDRSAIALYMSWMSFISHHVVSGWASDKRDLVQSTAGLEEGDREDEYRRYAEIQAYRYKLAELHKNAFILRRRDRSANQ
275	KIFDGSTLGRQLAAQINFAPSLALQMVITVRLVGFTTIASRLASQLVNLRLPEVQKKLVQFLLFQLQDIAEQDGNLCLMFMACPYTLSFPFFLTVKDTEMVYWCCGIPERKEAAAFFGEEVANSLVIIPLPTAAKEAAMNHLSIISEFDLLGRKFGRVQTKGFVTSVETNPF
276	GSVILCTCFLRKREGPYDEVMFEATQPGLEGMCVDIQLAMVSRVLCIKKFGLEVQENGGTYRLYFVYKKTCYGGQGVLESSAPLDRVSKFIVKAFSYMNYLLVVKGETQAAKAEVKRVVIANTYEEVSDLLGVGTSVTDAHKTQGAPLTGKKRINDATELELIYPRLLPIYC
277	HGKGSTLSHQEAEASCLPRAMHFESEHNGEDQVSGATARSGAATEYPKLFVVDYGSYSSMLLRKTMGQTLSKAYDIVELGPIDHLSSGVASDIRDDINEHVAALVYRSEKVESLIAGESFTVTEPGPEQLGGQEGNDIQYEADGPQLIPSACPNPRGLIANTISSLNRIAYG
278	LSHFIFPLSRKYYALLKSIHSFHPGFMQLFYGKGATSLTFKVAIKTPDICVLNGTGKDNERLLRVPMRDTAVELGMVEVFGWAVDNILKRVVPTNRQMGSTWIMMQVRCVCRVALASIDAQVSSINKWPGSYSELQIGTMEAFRNGNGLQDSGEPHVTKFACNHGLGQCSGK
279	HLELDTDKNFESQIVGARQIPKDDLTGIFLAVEGQAIKKDSVFRDARMHSVNFILPGDPLVWRDAQALDHHYKGSLETYEFGRENVVISYVFGKKYEMRLLGSILDGTNDYFPLAVLQRGKAPRPTHGAPFGYIKQISPQPNDSDSLLCNKAPSPDVVTPKSLWLAQSSSER
280	SVQDHLGSFKLLNQQEVNFVVVKINEKKPGTYDNDFVGQIMLGEERQLASHLTDGKISKNRSLPPPTEDLMKFDGLRKVDLMDRLGEWYLYRFIYNNPIRIKDIRSEETIQRGSIAKDITKSARVWNLCKSLTAGAKDVRNNFPGSCGLKLSSAHRRFADKCAFGDTLSFKE
281	QSLETPITAETRKDEVAQKGERAVFSDDNSLKNVSDAELANPNPRDREGLPTVPCQVGGMTQVYIGTTCHKINLISAIARIIGMGKKVDLKKGILQGIYTNDCIGVMFFIFDEAKLLLRNVPNFPSVSWSATEKTQNKFILNKSTCVNYLSAAVVTQPACHSPPSDWKSRGP
282	ETCNPNQESVDVPGTAGKCIRSNYTKHFHDVKLGECMWIKVNLLCQSLDIAKKLVGLSNLRFERQLKGCVEDHDHSGYHSFEEPCDATTWMSQPCQFVLPTLGAVGSALLRRCNKVIGSEGNQEVIMMQFISKSIKFYGCWAESPVHQNESDSVLKDRKNPVLTPSLPLATK
283	PNVIMKTPADRTQKRFSGWPLLGYQSYTSCNLKPAATVGAAERKLETAFCNYSLKKSIFAALCYNNNKKNGNTSKSRKLTGETKTPRDTTMLYSYPVKRNTLLVKDSIPLQLQEITNYSVDDLFMNKMILRLVYTASDNSQKTVQYQQVHTKPSTEAFTRSIATLLKLKQGD
284	CDLILQLKLSSGGKGGNHMRQGLIYESVNECTRWDEVAWPFIRFLRGSCSWTGSPIEGIDVLHVDDGMRALEDWFTSEVPDYLAFNYLHSPKKCQRNECVQSLLPREATPPVEVEYFYGSKAVALYTIGCGAIYPLPTELKCLAGESNDQLSYERMVRPLDRHEVPNIYEID
285	DLTKLSAPGSTLSLNKIVSDVQNWIIEGGQFVVHLSNHLVFQAIAEVSDIIGDGDLSADAAAKNLVYVLDNGLNANVGGLYKVPHYPAKFWAIYIFGLPAGFKEGPAKSERFFARPKLEHVIQGHSSASGPVTAATAGDLYCSLWKAEEIIYKYVQKQESANGKIASAECRE
286	DKARYLWRMMSFAHLDDHERMCLYREGVAQSKGFKAPEIVADEAMKALSMLIFVPLISGKATEPDQEGPCSVVLFRKIPSNVQLKVLEQFCALTRALRNSQVQTFQQPDLDLNKGGDFVVVPRYALSTIVSFDTMETCGRLIELEEETVLLYSVASSVKVQSSAEVPTFAAK
287	GAHRWRTVILAIQTKNLCSDDLTESHGAFRKATIVVQRTFAFVESSTKCSYTTPKPGQGLYGGLDSIDLYASYTQNMDDTNTACKEYDINMIENGYHGYSKPGIIVHTFVSKRCETSMQKNGACAEECGYTKAFKKTAWLWNAEITDFNLELRTKAKAVRTGPHYINGKRAK
288	VRDAGIPWKGEVDGTLGSAVSHDKQRSIQWLLKLREFLGGAQVNNQILSEHLKKHWCTKPVTISKKLRGLQASTEVNCSKDTLGNFLMHTMYEKKCGKTAPSSLKELIYVGTGWNAQALRLNRVETIWFRFEKASPELFTYAEIKPKVWAQKQEEGEEKGPLCVTGDQKITK
289	LTEQELDVCDYQKHRELQCVELFTKKNTNAGPQETDDAGDWYYGLGKLRGQVLGNARSGTDRAEVTAWWDGFPSISRAKVLVAESDPTPSLPGAETGDLAASGSISIANEHSGVVFAATKKEMIKGHTPLGLQVCLKSKASLSWTALSFWENSYVTYINKVDPLSEIFMFPQ
290	QEMQQGLSDRQAKVQWYAESPLWLDKADLKWLVDYIRSPRDVRVTTHLCAIGVNALDRPGLSKLKFTTIGRIEQRDIHMEQVYGVDTPDRIAHASLANKSESGDIKTTYFMFGNVRAEYAPDLQKQVREMLPLSNEYGAELIAMILWVPFSGKHFRDYMHGELSQMQLKKDY
291	IHDQATTKTVLVNCDHAALLFQWRAESPVPFFTVKPGTFRLKIRSVNEVILTHFVDRLPVEQWRKEHRLFLRLVMKHDDILFFPRCRRSSSGTEIVQPKVYQKREDLKVGLYRPANLRELFRGACNPALAATQPKALLYELLTCQNTTQVKFGVGGVISPRLGPVILRLCLV
292	LASFFERIKQHWEARADRQASVGQTISGEKENSAVKNTIKRGEIIHCLVDVSMGVSGVVREDVSFTLRVPSGSLVAITTGEKFKAKLHDVPALLLPLETVKPDAKIRANNQFFLDDFRAKEQDFKYKSTGNSESIYVVYKRLGAANCLIDMKSPPMKSRQHEIRSIYRRLST
293	VARRYAEKPITSQPDPKDVSKKAESRSAKPDIADLSEIQDFYAGKKSVFAEKDPPPVQLSTYMALARFDALWDQGDNKPRNIANFSDSGQLHTKIPSSLDHGCDDPLHEAIDGLFLKLPEAEMVEIVIKLANIPTMTVSMPDHMVQTKDRCMIGKLPGVYLAVDAASYPSGE
294	SPVGAVGCFNGATLDKTFQRLVLPLEFLLKMVQYRYRGCETHEDHESDVKGIDEPIDQVEMWYLINGHVHLEECKASALNGWTQEVNRGDGLMPDYVLNLDLFGYSEVLAEADIMTTVPRHLRWLIYGRAQGMTKVLCSKMARRYVLTLRKTVYLDRSMRKAREYYKVKPFQ
295	WPEEMALIGPFLNALESRGGNSQQAYGSIQEGLFISPSDYGEGETLYEKNRMFLAFARRLTNRAGCYLVGLSLRSFLYEPSELETVPPGKKYLILEYPGLHEWGLGYVTSIQNDMMGQGEFLRATMKEIHDHCRGSKTVVIIQDDVRMKPESDAVTNMFATGFWMPMTGWTR
296	TTKEIGNKNCDKHNQVADPVISNCVSQPHLFTYRGVQFDNNNLDTVGKMRSAGIMSEAFKKLSSIKEKEGLRKLIQHLGSGKCFPIMISNAIVSTGLGPKEIAGKQIGDKGVHVPSDQDTRFVAPSGSGDSHELPLYLEREPGGMAVNEGAKKCLMTWVYFAGTMIESPDEH
297	AHSNAKFVHDRLQRVPSFQPNSYEAMLEAGPVMLPKSKGAKVLKANEPAGKQSKFKAIRRPADDLRARKLELPKTYGGDILNSLHAKVVVDLCVNFRRIAKFPSTFDKLARNAYLELPVLRDNHTPLKVKTIPGRYTLLFLADQGLSSRDPEDANLCEQQTAKFYINTNAFF
298	GKQNDWDFKGAAAPLAQDLLVGVGKAQGCGMPGYYNGFVKSVFAWIKTWKGISLGVVRPTPQPQKLSKGEFDTGKDALVAPVDPVESEVTEQCAQHPLRAKLGSAANLCKPPFTQYRSRRFLAKGTSKPTQKQSAGLRDQIIRGKQIDLVSVKMKDAYRTWVASLKHGAFKD
299	PLNNYPANAAKIGLRETVIYRILLTDAPREAKVTIGCSDRAVKNSIRRQSRAADTAVHDFVMFQRKFPKKLYIFAELKAKRASTHPFSKVSREFQVEEKATAKLDDMVENWKKDLCTLAPETLYTRGHTTCYVWGSTQYLIFTILYNETNLNESETYSSWICQHRFRAKAHH
300	GLDYQLDVYVTLNKPEPMGTVILAYLTLHSTLFHITPVENKKGLSGEAPLSPKNGEQGDAKGSSTLALAIAPPRRQSFGVNAGEYSATGAQKPLAGNDGGVEDLMAVNPFVRYYRWDRYVARQHKNNAIIITVDPKEPPMPQYAIHGKSKYFAFKGMDLLSTQGFYVDEAHD
301	LNDLAVLNVLSRQDAECPYTWQVKQEEVNCPYIQSLYAADVRIPAKPLRPPGHEIQASPRLVDRTKPLEWGTAKREHALGSRLERRQNQRVPTTEVLEPARTDLEHLDPIHIKEKGSISGNLVKREAPLSDAVLIKGTKIIGETDKNHNQALPQTVTYEDMIEFKQKSGCFD
302	LYHVEDVGRFAYPPSHRLHHLERNPDYATAARIALITMLDHSNPMIRVQNSSKPVCIIYKGKDCGHNKYKGFNRLDLRVKLYTLCISFGTTLEMGYVTAATCVDLVGFNSFIGDIMTPVILDEVMTKTYRYYGEISPILVVASGFSDTGELPTEDKYSPLVNGINVPEFVSK
303	IDSSDAYDDERFIFWDFTPNAMLGSKGWCENEASGLLGVRTRSHKSVQRFSILSGNHQAREVNRLVAAGGCSGSKGQQENFLASMNSLGAGAAEGLLLRQRSCVADSDPIVNESLILEPDTSAQPAIGKEPWLIEKPLLQLIRPFACLKQSNTRDAALREDWRACGPFGALD
304	IGCYNLAHLTRERIRAWPLRIFLASFVIESLETEFKKRAPVPGTTAVSDKNHSIGQVLGIAMRSRPEARNCTSKPTTVAGEKRCAKKKTSPTWVCDLRFAVTCEIPWFHTLQQQGRRDFHKSTAILEPGYVCQYGAIGKFTVMKLYIRTKKRYFTMYPNYGASSIGVSRLWM
305	KVTYDFEWLWCGYFPIGYLMQVKIFPKYSDDTGKYKYRLNPTREDRRQLKSAATQKQGAMVVPNVEANLCALIDAWSYALILKRAMACSTYALSAMPPYESGPYGVRQDNVEIMGVAASRARRLEYLEARFVNERKEGVPERIACKKDEEHVGAVELMVNCTPFALSVETKE
306	LEVGVKGMVQGANCVKVAANTKHVKCGSNRYVKFYTFLFVSGDKGIGVQDYRLERRPNIWTPEEQLTPGMHDYMNGSKSMGIQLQPKLDSIFPVSDGQLFALGYIVLLKDRPVMKCTKFAWCKPMSNKAGYKLESTSRLESGIDRDGAWGKGTCIMRQNEDDEDYYPFLRLA
307	AQDLCDLLRTTDDSPKYRLRGVNTLSEHNLYFLQCEVKIVRRGSAKCGKRSQTTPGAMLVTVYVQCITSADNVMGLAIRGLNLTPEGHCPGVTDCYQKQYMPPTNSLVGLMNEIGVTLQMELLNDWCGKFIDPSLYEDNEMLNLFVVLADGQQVHGGLCLLKKSHGRPALML
308	LVPFPCKDEGGETNIRPKVSSSIDDLGLGALDDALWWERLCLREKGLQDTTLERNVQKFDTAAHTKGRMESMWPRDQENNAVMCQSPMTECGGSKLSPPRESDCVIMSDIQHKWQLAYTWSRQGRKRMGLLKYIELYLSTYVYANCLVSLMSPRNVTIHRTSSAQGAFTVMR
309	VDQQLVKAWYQSIRAIRENPSTADRSGSTGNFIQHQRDTRVDTILEQSINANPVWQPDKDYSKDIMQRMDRKALILGKSLPGSSLFTCSDPNVKVLVGGEGGKRAPETLGDSDNSDIHKWEPFFRKPNKNGSAFAARYIKRVVVGPKPIGQRQVKESTLGMGSAERENVSQS
310	LSSLQAVFHKGFGFVPEKVRLFVQHGTDKTPPCPSHKRLTFSGTKECFTCHPHSMYNSMSSYQVAEAVCGFSASEFPQYDPCLPMKCLRCEKTDRTRRVSAKLLWCRALVCEPGFVRVVDVKDLLGNHNQRRQEPTHEPSLETYVGSALTGEIWEEESLERGNPELPTALAY
311	ECNYQLDLMEFALMALFFSGSCGPLKTPKNPRDWSTVQLQEQHYEILSQYYIEKGTAIAVTEKFKKPESKLLKAVFGSSPLCLAHAGQEKDLEVDVDVCKHIIGAHANLISSLLLLSMCPGLASAQAAYETLLWTNLAPLLSAKERGAFGGNLDNSSTVVCSQEYTMKNAKQ
312	LLDCIEHVFMELWDFPKAFTGPPTVDTIHCKDHHRPNGFFTEPASDDGKTDHDEYLRGSLERNAPEILLEPPSLTLVAMQAIILSWLFREVLVRTASDIALVPRRLTGQSYSKEFDVIENYAYLMSFEGMQQMDPNGIWEFVRSRETVVVGGGCCKLCLSPLVFLTTGDAIV
313	SCIFMLPEFVEENPNVGPMGFTLPAFKKRASGNVRAMVERTPPKAQIMSSIYNPAPILKDEYVLIYIMKFLLGVYRCGELVLRHYKAALEYERHYGGQAKHWFSESVDQSFPYCINHILLTVGRFKFPATKDSYREILSDMRLIEEGDNLREACMVMTFPSHWEGADSVDVY
314	WLYILSWSRNPKAVGIAKDATQLAHSPYNAHPLVRPNMISEYRRNDERLCEEELHFCYSEPCKRIALEAANQDAVPMSVVALWMEIAKNAWSDAPFMNGRWWNASVVSGEVASHSECICYQAAERLAVLILSTRMLVKCLIKFGQTYRLEVVRRSTLNRAEHRLLMCEDDKA
315	GNEKVYHQAAQFIEHVNFKSKMISEQLYPGGRMLINNSPLDKPLRSEKIAAPGEPVKYAPNNAIKDLQQKALDSPECWASLCCCSNVKYKNVDDNQVKIVKTVVKVYQCFAGLRNPNVEKLILGSFGTTEHGIGTLCKATCPFLQQFSRVQFEAVSESTSIYLKDFADSLCL
316	SPAHLRRPSLWAYCLYNVIKLVFIGGNTESQLAKQKSAVRKRDTLMRESGLGEETTKITATLFPNAGGVACGRNYRACRLIYDEDILDRLAPEVLYFTNAGARLSYNREKAGISPMAGDVLFDKPLSSFTPTNTIDVILPSTILPLAVSKQRSSEEKLESHEYLRWVLQVGF
317	GKLFIANQAVENGLTYSGRISLLPTCTPSFWYVPCHHCSRSWAFAAQACSSLEVPHSTLSLAFLMAVKDIRWALAREGITRDILLKSIGPSNASLRHYTPDTGKMIRTALKDLLYLLICELQLERKKDFRTVGADLCKKLSSGPEKASKAFEHPNLPDETEIASSREGSHAR
318	LEYSGKCQGELGYKLYNDYKIGLSTKKGHVRLDLQPCPLVTEEIAVNCREVIPRPREMWGDALGLGFRSANVMKHIDYVVFGPDHAFPRVGKLFQFASDIAPQYADSLLQDIALETVDCYERKASRGLFEISHWSKKTRCPYEGMGKEKYADKKLLSVTKNTFLAPSVLHAV
319	KSSIRRCYKGSVARFSGGGNEVLPDRPLCRLAVKTVIRYFRDITIRMELVVLNTIHGNDPGFADWGGQSHELQCLEQGNLYDGKLGEVWKNPFSIILTTLYYMGVSSESHGPLYSFHQDYSKQGCTARRRGIGRGDDGWEYERDACLLMAIPCIAKLSRIHIQKWDEDPIEF
320	GLKMQYEGNSFLIDNRFPNFQKFKDGTLARARMSDEGVARKIIAHEVARIFFICKLTAQMRPWLQAYVVPSRSTSNPEISYLRAILPRLHTGNKEPKKQRPDELQEKYDCGKGEACWRKLHKHTCKDRERNSIQVASPGAQQDYLLEFADAYENVVERLLGFMWNPQHTFCT
321	GLEETQIIDYLFNGRIFINGITRKLVVVVGFEIGGFVLGTDRPEAVKLGPFGSGSPQPHGRGFVPTPQTLIIKSAQSRGLVKFSPPLAAIEQLTVERIVEAVGGQSITNKRVNEALGEGAFSPAEGATDNDLAYIETDMVSSVLSLYGANKPERFFEGFPLCSMLGSWFPAS
322	NNNNTDVANNIVQPCFLGDNTLTDAIPPEKKEKPSIQKQMTEAILTWQPKKTYRNGLEYKIERNVATTSFEGVDIDTIYPSTVAGHQQFSYHIQDEMEKAYQVIDLSCQQAGAPKQIKLFIEYVKGRVPRIYAKLTLDAKSKICRPSLNLMLIAEARASICDSVNTDEGIFE
323	NGSNRRAAQGLYSSDTRECRQFARTASSNTRTLRTYVVELFMELKGRVFKSVDTGIPIPDFRPGSRQVGKNILAGDHEYVCALILYYMVAPVLRSQASEKIKFLSKRGISTAYLKTHLTTQIKRLYAISLTAGFKHGVMWGQPAKPFEMDTDWELSETSLKVYCLLPQREKD
324	PETFSCNGEAEFTSKNIKWVSNRLMAQEYEKISQLDWEPSAITRLRQSAAMRVSGPSFNDAVNVTACSYSTGYYFELFFLPERKSTTGELKSEHACGKNLKQDYCCNAKCNITFLDYDFMGYPRVQAEVLWNMSCIKCESCDEEVQFMKIVERQTPYMRGVLSKSHQVMTFT
325	QCPSPCYFAFSLNQIDRWGAARRYALKQAHLCEVFPYIRLLIESLRVTQHTDEPGFFVVIIPLSSPDPHFPTIRTDNWAYCIETETGVKGSTIDFVYMLYHVPFNEPFPVRTYQLFVFLCSPHDNILLHQPGHKTADAFSYRRMHFINLSAGTRCDKKRPLGSVLGNYCSLL
326	RFVSRANSRGREYVGVRFSVVPKADDQNGRIIKLHESARRDKERAPAQWANLPAVLDLSIARGVYFRTQVAYSGISKGKLKTEMGEAKNILRHKCLCIERSFNTNLPSPQSVNDNHNGAREQTLFKGRPAVKVSPPGTMEYIQIYVSCVDFEDKYRLLVAQNFYKWGLTYNL
327	IPTLPTGCACCRSKQHIKNKAPYCVSWTLSDEGAPTGKKIGDQYFGLTIKHSRQYAVVYAEDCLPLRPESTSSDVERLVQFHKHGTGGMSDEMDRQKSYIIDLATEVEWLSENLLPWGTPGDALVFATVMIKSALGELAKFSIKGNMTAGTTELQPTGRIGPTNTGFEEPLG
328	DDPRLDYHAQVERHIDIYLATKLYGADCRYVETLLFYGLGVTRFAYDEKTLDAVALLFHSQLTIVDKAKSWESWTGIRRGQRGKNNEAESQSLNHKRKKETSVCSEIDNNEHRGKGKSGYTDQLAYVCASVAPTPACSLKKPKAKDAPSKSMVITESRDYNYQLPVGLIINR
329	KEAKEVLFDRLKRALSNWNKESFKHHTFLKVRDPLGPVDLVLKFGDTRVVYGSEACDGHWMYGPLYCCMNPGMSVVTKNKQSKSTALARSRWEEEHKVTQSEKFYATIGEGNASSGFQDCLKLSSVTSSGKRQRTNYTSWTETHELQRVWDVTCMTAGGICTVPNRTLTSKQ
330	EQKLQLVLSMVFFFTELLISRGARMAGSRFCRLEQASHNIRPVGYWANFRTLFTQQRRSVSGIEIGWPDPLTKIRFRMLVYSENYGNHAPGAKLPPQELKNTIRHESAIQCKEEMSKIAVSEIKGGKGPREQGMGSISSVEGFITIFELKQKLENEMNFNDNGPREQSVGPP
331	YTSIIPTWPSLTAPMDRIAKRAFPIERMVRNFKKENTEDRTVRPMPKASAGIQEAMFRGALGASTNPMPPASIIASRVRDGGLATKLFNKAKHSGVTRQGRAPHKVELLKKSYPRSGSEGSTTQFQIRSPLDGGEGEDVAFVPQFDSFEVVQFFSSKIQRGVDGFRKGAPRN
332	SPVNLLGTQPNCRKGSHRHVVGMDEALFVKIVCELFFKTSSPSSFSILNPLWDHLRAKVCVGLSMGEHTWGYHFCRLIQCRKSTPMFNRYPGFGARVCENNEDFLRHGSAELPETRHIKMKRGRLVKIENHNNEFAMQNTHYREGIIVNAFRLDTRASAKEIGPDKIAVMKL
333	IPYKEEPRYPKMFFFPWDAAMQQEEPINHAGEPMRNALFDRDIVITGCNLNNTTWKTSSASWNNREVPVESQEESFQSKGIAGTDFYAPKRASNQKAESLPLVRYSAISHAAVQMEIGWPDKQMVVKTSPSVHGVSGFVLQTQGFEISKVPPLCPTEKRDGSTWCISVYRMT
334	PGQLTSVKEYSSNCTIWNAYFRMINISKEVIGRSNTTMWFIPKNYLTKTQPPHTSSMLRAADLEAIQWALRYPWNFNAFSKTGVGSEENKPSKILFGHMALVRLTLEHMVKYNTTHGFFDFNLGCSDTCTFPAHEGDCTPDDGGTIYEAQPNRYADTHRDIGNAPCQGIYTV
335	LSHPSDCSHDLIRDKQNPKFTGDVTEILALSEDLAHVVTRAGYQLGKSMDYVFQLSQAILNISMIKVMFPCSAAPNTELKLGGSANVHFLLMMLPFRKTGMVMTIRLQPLGILRVATGCAVSTFNIIRSCYCLNSANDPEKHAYLWGPVVAYERRFMEPDLDVTDHSIQASF
336	KFFNVLSVRDEPQNYQKLSVEAGDNLPSDKLVSQQLFAAEGFYAFMPHADVSQEDLLERTPLNAMPLWSLGVLDAVKEPSLVSITVKRLRAEIFPGTGIIKKPIWMRILQKNVDLAPINTKEIKCGSESQAGAGVGSSHIHALGLGHWENSVIIIVNRDFATRLDIQLGSGD
337	PEVSDSRMLLLSAWECDLEQQKLYSLEVGGDERRGTAEAGRCREVEDGRIKVAFSTGFSYIIGYILTEDPRSIAVRDRHLVWLPRSGGQEKPYTDKKDLDAPRCKSALYLVWAERPPVLVREEFSRTNSGCARAIALNFGKTRALIGMDDFLFVTALKRVDYLGDGERLRDG
338	RNNVTTDYLCRHGPYELRRKADCLDATLGEFRIAALTNNVNLSPDVRHKALRHEVMYTEMVLVFNLSYSEKKMASLCGVQRGLVFMLLYAKGIRLAAVLPAGSTTKSGYLDRNNRGTEGVGHFRREDSPAKKKPNQLATPEYTILYGKRKNHPERPIHKEDAIWRSKHVPEA
339	DDLGGLVVERFLDVGTWSPKVCAEASDKEERVVANLLSNSTCIRTTKIEFGFGERTIPERANYMEILREEGAAKRVSSRPTSDQSPGKTSLLPSGYLRCETDIKIFVDCDQEELEFERRFVSASTDPGIETKYLLALKLAAAVNAVTVQAPNVPNIAEPTNSKDIPQDFGDY
340	QCFAAQTIKINSKMTRFLMRRGNPLTDTKPEVSRRGDADPDAFLRTPNLTQEPRLPNFTRNMSKSMQENALFDPCSLAVGQYNLSLLTEIEKGMHVTCLHAKAALGSKYMFKNQVFKALLVFKLRTKRQLGIIVQTLGNSERQDRAFELLSRNSDCIFTMASTYVTGKEETE
341	SITGLSGLTYIKDLPKAGRISAYQGDIAGADANVVRSEIEIFMWPFDWQSSGRKALLPNFVLKIYQDRLQSLLPPDLFPQKYEDSAKRPGETEAVRSENGDSQGRSAGIGMSPKVDHNVARRLEGQRPIRSFLFSWLREQSYPDVSTNFKGNVIALIAEGYNLKALDDEQKR
342	EQGTTATTLVSAASSFEDNGGSIVKAGGTLDPFRGQSELCHLSSSYFTRRSRVWTTKNDLLLGVSPSFIYAGATCQEPIIQPWRLFNQMFLITVQDHDHAACNVFTEQVEQFIESSKPSKYWKISWNWPSLKRDAAKLPAMWKGGIEEIWDSCLKIRRVDGRSDVFCNNLDH
343	HAIGKKDGLKIPTHRLEKSKIVASYGTTGEEVCLWVRIKNLPNPLAKCLNRVRLEDFMCFAFSIKPLKGIADGPVPGLPITDHGEVQWSRGKLTGRNSRLCKIQLMSAYSDDEVPIVLIGLCTSPCVEDQEAVCLEASKCYSNATDGRVASQASETLFDELLEKQSMWRQSY
344	TTIEGFASRREEGDSNMSGQGTAVRKCHPGRRPEIDYAAAAKGLLRDEFIFATALIKEKSDEGKFVIEPRITPAQPLNRPQGFVPVETSLDDLMINDNAKTLTIGLMQETAVTSQPGIPQYLYNLVLSAAVGRRSEPAYCVGVSRQARISKGSSLLATQEVTKLSDWSATSK
345	RAKLAGSALVYDILVLVKVMRDFEPGGGHVVCGPMGPITGQQAGLIIASATVSVRVDDDVLYNQPAPGVLPSRFRAHRKSARVSGSGAPTLRLTPNGASNRGASGGLKDGPGCIGAENCLASYTVDDGKVKCKFDVVGLPLKPSCIIYVNISIRVKAGLSTILAENGRAQKD
346	VDPRKPSLLLTEFSHLFMLGLKGKTKVKQCDCMISCESAGADSALFDTDGAQAGGDSSGYPEVFIGTFCMHLPISAKAGVYWWYSAFPRVRDQSYNSMRPYRADAELPDVYFNPCITAKPKVLVGMLYLRESSSPHAVDAVKLVTFTQNSCPRMVYKDLIIYPTAGLEHKAI
347	KVPFQVGVLNAHIGLQNSGETVVVVSRFFLAFSDPSEGVLLKKGKRKMPDMEADKKDVSQAKFLAQEFSQPVRGVACTDRGLRSNQIDKIQVTSGLTCKCFEQRTPEGRPTAKWQSRAEFMPQYPPRLAASGSLFQAKGTKMLSAKQEQAEAFYKVVYGKTSARASQSPPRK
348	LISNQSQEEISSEVETPVRFVVHDLRYNSYAPGLPGMKPGVIVAVVWDDAPWAKIRPKEAAMTEGAKTTGAYSALLVLGPPVWKNQLLIHEFADALRICLHKKSKAICLYRHGRKIQYPNCWPNETLDPQSRLRFTSKITRLKTVSTLQRKLGRVPCYEVCSTGNEGYVENK
349	EEKLPPGRTITARTCAEARERPGSKCIFMRAETGGTNFYYPDRLAQPLDPFSLTSSSEHIFTTMQKLHKSRWQASFNGGIKTPGSPELAENFPTYLRPIPVLFAELCSSEVDANERLRKDHGRPFEKKGAVYGIQVGDAGGVRVILRLEALPLIFVLTRQALALMDHKRARL
350	WDQAEWGVFALLSNKNGGSGYLSLANVQCDNKYPFTEPGLKNFNRLLKEEESVNLSKLKCETSEFHIPKPIEELQRNKVAGAKCPYSVYGAWVLSQQENGNFVDKAKEIVFTRDKKMTSPKAATSSPMHEFSPCHSDFVFSYTEYGPIHDMEAIQKEVLLTIPHIELLKRAS
351	VFFLFGGTVTIRTNGAKAGKLIETNSDIGIDAVMPDSGAQERQIIGEHWQELRKLNHEQEIIKVEAFKAHRQYKGSKLVNVRPVCVEEWKSDKSELSIMVMEGEEYIETINAFSTGGYSTSERSGHTTEQTLLVTTGIHQPKKVTLWMSSRLVICFIKPELQALELQKCLQF
352	EFLRWLKAYCAKSSDNNNSASAPRRIEINDASDSEDDKSSWRQGTGGGWVYLKTIEAKKQDVIDSTWAAKIRQETTPAWSAVIPESLMTVHRKGYGERLRGLVQSQRRGSDSASSKSFGLLEPYFTPAKGTCSGGKVDNKGFSMFTKNHIAVDVMTDGSRERDNTAPKLEDC
353	LKLAANRFPLAISSSESDDFCWGRMDNVMSGLWCLSLSANEGVNGPVSDLKGGTNTYPASQGIGEFGDKLLLNLKWRAGLMQGRRRITTQIRVRSIYFIESTIHGTSKDFKYSLASLFREEKSSYALGVQKYYGDMKREVESCMVRDTKSTVSLFEGVSQKVFLKKSRIPRT
354	SGDHHIPAPYIMVAWCPNSPGPLLRGVDQWGTNALVQPLAAERREDPRLARQTFFIVFKVKIQEHDRYDGQEASASGDHRTRLYFTRDKLCRLELVLLLIPDFVLLPSSNDEEMLLPRQIWGCKFKGIDNWVLVPFAGLGSMNRTNCGTSIVKTRNWAHAKPTLGVNNCLKT
355	ERTTEVVDNNGTIDSCSCGVELSKFAKHTQAKNQRDVWSTQQYPKQRKQIQPISPGKKIAMNYSREELVNYTPVQEGGDSSTEITSEGSYKHVLFSDPPPGVQAKVEVPQGDSSGFQETGEDTNETIAAVQDTRIHTFAQPCTDYKKGPISHSRTPTDEIQLPMHDEMIPNF
356	FATGLLKNTRKSNEKRNRLQGSAQFVVRDKECWSPDDVPMPRLCTISTRPRIKVSCTNHEALIPGPLATLTLLGLKRSDVNTPDRPPLLRLRHNAFAEYGLASAPLFTERKTECGRATTGCWQFVGYYGHDSVVNNRLVRLSGVVAKTRLSAPLGYIDCFRRYEKLLAKGWH
357	PSEAKEVDAKSSTLKCEHDAERVDIAEWGKHNMSQASFEVVARRPNNGGAPYDHQNGPSGTLKNPGVEILSSIVATALSVRTLITVLIGHHKLSDCNHKRNLINYNPLVCGTVPREETAPAAASFGWKIVIWFEDVENCLCKKKDPPFGRVDIVVGGLLTVRAVSLPYENLS
358	TLKSAPVKDQTLPEPPWIGILDLQRPQEADAEWLSTVAAPASALLMDGDRYIRNNSFIPVALKCLEHDIFIECEKGIADPYVGYCLMENSQTLGIVRLLAKLYEKVGRAKEPDTPVKTAATQLCELDDILFNWKEILLSSVESFMPSKVLARLQLYYYGDTAVDGRNQNGNP
359	QTRPRFFTKSLIDSRGTHRLAAINDTLDLPGGMALMNRYVSDIPCLNPNGKVFRNGRFKHTRFVQSLVLCRQGLDGFYRSDLVWDIIPKVDCLGKWYLLSLLCDRAQVNLATESNEHVSRIISDGTTEDNEETFLAEAWCVDKSVYSSDVNKRRAAEETGRDYLSPTVERFL
360	LWDERKWIISSWHPKTLLHVVTVVHLNGLPLGNGYRLTDPHKQFNFKLEGLDFGMPQFPPQVKGELAAQASSEQVIWIMQFPPNNWSIYCSASHSSQALRETEDHWPTADLRYLSSLRNELQAGVGWNLGLPLLALCEINDLKRKYYISPGADEPVDPFNYETSKQREELEE
361	QDGQKALGWSTVLEISGDIKIVRLRQVVYLLTIVVTTSTCTREGCSLTEELVVSLQFMYSVFAYALSPFFEIVTGEHRECYCAPNFEPHLIFYDFYQTTAKWKSPSPLYNNTGPMIQLTAVSPQTKSYTKWRSQLTRYNRSTLIVTVRAVCFARLHNVILPANGPTLPIETI
362	LALESKIFPEENEAILCFPRYAVGGKTFAEVFCLEPKHSFIIDERFDLQHELPELEEEHGEKGVLTCLQESLILENEAVSLSAKASPGRAVAVRGVELDGLVFPEHALLPGFLNAYPHAIVMCYQVTQATGLVNENRRPPVSFKRQELYDEGAMQEGYPRAQPNKCHPCSDK
363	SGYKLLKNPPSREIEEIRRRPKKILLTRFCMCSLKSNPKLEFTRYQYGGAARNERPSHAFADDATIKQGSKKLFFVVSCQHQKIACRHEWNYVVDTGENSYNLEIRKPISMESSKPMFNQHLPTKYLEYLADGPSQLDGKTFQLVVDRVHKWVDCDIISLNSRTQKLAQITP
364	DLPFAAPQLLWKNKHDSDEKNAEMVVVLKRGNALGDPPAHSTSIVYIRPVTTRPCIPCTKFSFRALIYLRLRNEDDSSDYLRCGDNARLLPDGLDKTSAVQAGPMVPDKASMLTQNLRILVAVSRVLEFLRERRALVQRRKENSKDLIRDARQKPSQCLIASEGNTTWESPL
365	CKEACPTKELIHSVAEAQTGIPRIELNSDQLHPDKLRGFRHKEMRPSQRTLSMQLTGNEIRLLEEIGHARERNPVVISSVRGNYLLDCYEFYSLVGKVFVKPHNMDCVEKESINERPFLLKVSVLGCGIVVMGVRGQLGGCLKIDDLLVIHLTTLPDVSTPKQLRTQSSFIE
366	VFKDQTNFLSLKKNERGVQPAREILGLLVRELANNKTTGRKARGMTIKNAKTLGKIIPMVEWKAPYNYMGKIFGFVETVCSNARKVGFCLIVKVDNAKSIEKAVCLELANLAFISRDSEKLQDRATNEMQRNFDCDDPLDSESAVLSDTCGTPAKCAGNTQAQPRPVIDSKN
367	APRLACHAAYWMDKEAGEHLKDTSLKSLNAPDDGPLGTNEVRSAGLLFQVPEGRQDIIAKEVPRNKLNDDSANFTREPNTAVAIDQEHSALRFMGCDTNGKQGKNFIPRNGPLKTRRKEPTGYMWTVANAGQAELLAKSEPNALKRRMFALLRPLGNERERNIFEPLRRKFT
368	KEQFGHKKAIQGTELQLERQKLVEYYLIPLPDQEMDILDEGNEDKIRLSFIEEWPVKHISELIVSNFKDNTARPSGYAATVYHNLISKAKFVFYYGECDPGYPFITKIKKNSIIAQGLLECLEPSYWLKSGKSSGARFLESRDKEMTEDSKDLPVFTKYACNGLMSHGSFYE
369	IAFVIKFRDPAACGTVPELHLDDNADINTARAIQVTNRQLKARNIVFEMKAFNLKVDTRGREHVFKGCAEAQHTPQCHAIKVGLQCPCSPGGGANPVFQCTQEPGYEGRDRAVKYGAGDVIIFKPGYQTVVGTKKVGASVDKILPGDTVVFFHSTRPFFKPFVSRRGSEGAY
370	ELERLSSCSDFLLSYAPELSLPCVAQTIMGFCIPDPIELVNQGLKDFYACGNYSDAVTSVFPIFEQALICTSSDGYMISNVEGAKVTRAVQKIQGKSVKGSGRAVKYTAYIAYRPTPLHHGTYFNAELSLTQVGRCLRHHEYLQWWGPDGGQIFGFTEDTEKEDSGAIGYKP
371	KPASINGPRHDRRCYVLERVNEKLSELVKLLATPRIVRLVLHSFQPKDQIEYINAGRSMRILSGEDTAYILIKSISFPLRGDFYTKMEFTILDSTQVTLGADTERLAKIATRMSVLRSWCCSVGAGIRVNKMGDDELALTTWIDPEGYYIGQNPNVLLNYHQPEFSLLRNEL
372	FIRAGQYVRIQHWKKLGSIELFKILNAYNVGTWDVRRFACFPMIVSTGRPKNMSAGSKGDVSPIAYREDTSNNKLWLSHAGSGTVKLPVVFVSTGSNVGQITEAQMAKHMLQMSQNTNLNLELFGLVSEREGGQFEEMGPANIFRLTSLNKCKCYKRHEYKTIQVNSLDRVV
373	LEDTHKAYRDVRWDIPGPCCPITAIMDNLSYVTLPATVDKVTGETWLPMSFVLIVCAVPAFHVLAVCCVLQGAVEMELLLMDPADSTEDEGALLLSQPQSSLRFSIWGSHAKFRYTKYSFGTGVAPPNSLERQENIKILTSFSKKNRIIYGNIFCLKCMVLVVAGLGQGLQA
374	RQSNFVQIKLCPMSYKLGAPQIMICMPSAASGRGEQIDDSETIWKLGTGGNNRPVKNVSPLFVLVPSIGTPSVSYNEFTKEIVFASGGISYSVVVGLTKVRLQGTTNVLVTIKGCPFPHDQGCGLNIGPKGALKRPNCSRRIELIEKGGGGHRLLTRQLCPSLGFYIILGLE
375	HIYILAYYRTTPDTIGRDSLSSYGRLQENMTKIPDLLPVNCPASALNFLSISAREQHLGLGNTFCFPNPDRYFPASLYGVADWSIKPLSAAKSETRHVRAIRSNPEYCPRRAGLGCVEKFLYHEFHKDYRPETYDQQKDQKLGDNQPEDLPSERHSDNTENRDRIGLRCPLR
376	LENRDLRPISISEVHVHVKGTSKVDSAIGTTPDQGGRCVINGNIVPNTLIACLVKTSYGIYEQSLAAYCKGISPDTVPNVRMTVPEVLKGVPGVELIKNKLQSKGPEVRYQGRTALKPLGYLGVTIPMGIEAEFVRQVDKPDLPQGAVTAEPRANLENYSSAALRKVFRKKK
377	GTPFMYANTKFCALWNTLSFWRMMDEIPVPSDTSEYVTPDGPAFVGPLFMLHESVELRQLIMGRGDFKCQHRHCDFLPLALPLDETTKNFRPIAFASSARALHGFGLRVRTCDEPRPGLPDVHLTVAPEAHVSPVSPDRATVSPGVVNYHTQTQVETYAIKPKYWKQRAMSG
378	DKRKFDSFGFLAGAKLLAGVGLLDLVLKLLFRLFVAGSVVHSNYQGLFVGARTAYHYVACDSNVQKQLPAEFLFSLVSRQMEYCIEGEVDPQKKVVYLVSLRGVNKIYNSGVTFGRNRFYFPYGVAKVTHVFKDANIAPNTQLIRTSKENGEFQMQAYAKVAITNINEEELW
379	GDFAMEVVDILIFLLSLVPEVGLLPGEWTTSGLASDGYTYLNYSVGALSLPGQMRKTADKCLTTLHRNPDETRVSYKGFLTDAPALVNGDRPIKETLRQERKKEEESILELTRADSISSFLPVNEVYLADSSGSFEVAMKSRSCSPDQFLLFGAALVYAALSSLMASTLWDL
380	PAKKTWVCDLQDSAYPTDFRCWKAGRFDCSDVLGRVFGMRDNDCRTLEDVLKVKLVKTIEAGEQGFLSKEEFQTTVGTGGINVAQIVRTEGLPGRVLKQKTPDVDKSRQKIGIMHRETDENRGAKGRGAGTAGNLEFSTDFSFHKATAYLFVKKRSNFSNETSGGDALGTLL
381	LCDRTILVREIIKYGNTLNRDQGDGICDPINEVDLLQHLSYELGILSVLFSPLRCYTGLKAPVPNLGCVLLNRLSWDYGGHTECDTDGPTNPSVISITHPRAALSMMLKYLSLSEPIAVLPQLLAYAVLIAFVVDFILYEKRGIEQLKARMLLRHGEMLVIHKGGVIETEKM
382	KANKQGQPTVKTEIIGLAKVFDKNCGPINFQSRIVPSPSFSQLSQVSRDDAKVLVVNDKLPVYLGRHNQLAQSYDGARYGCLQSDAAFSLKEYTSEPPDAHLEIIEVKAEEIDTLLGICGSCLHAPRVFSASLFGTERKSDVSALELAYSSIRLCKEPLSETAGKVEVSKRP
383	LELLGAHTRLILRQIMFSQAINALNRDEDIQFSKWPALWILKMNSPHGPDDSLKDGYPSTSVTLLVRSFSMKSQCYGEGPGVDDHMGKDPLTYIVTAMYKPSSEMCLNTINVHVLHKMFGGPGINNDDYEFDKWFEEKRWILDLPCKDLRWDSGTPAGCTTGLICSMLAEKN
384	KEPDGTKGEVSYTRHIFIGKTSRRFHPEIRANSAVTRIPFRYKGINSRAGVTKINMFKLHRMSHGIFEHVTRTGCQDSCTDKIRARIGDELTLLGFDYQLTDFGQTILFIRRTDLDAGHKTLEFGATALRKETGNREIVYANIDFIIYALEGLHYDKEAMDGLAKAKSMLFF
385	VKAHELFTMTGTPTAHHHGPLCSIKSEPGVGAPLVAVGLTLSVLLVALSTWYLVCDRLSVLVPKADEIAERGRYGTEKSDLGTIINDNLSINGSEPSGLDKIKLLIAACLRHNIVGAIPYNFFADPLMSLDSPQLNIVQLPYSVTPWKRTEGSSRAKNDDRDGLPGRAVRLI
386	DLCPTDLIIYPIKSLLRTLPMGILGLLVPNALLKLLDVQGLNVDALPKTWKDNKGSPYMRMVEAASMNATVCHKPQAGGNRGELACYKPGITKRWDPLARGSIVLNLSNPAEAGPLISLDDREKESAANIAFELNEIVEVNPAVNSKEVEILNKNIPLVENAVPGASLEDEP
387	KYVNFVTLAQREGTIDGGVRYGNLPDATEAFKHELEPFIRRLKGVTLPDKPPGFALGSQEGTAFSTLPALLNAVMGTAITGLQCEVGAYQDNEEYEIDKTPIYNTETLLSSVRVEEKQVIGTGLVSGFIKLTTLGLYALIYWLFTLGLNNVRSRECGKLVKRSTKHITARLK
388	NRGCGLGRKFCTQPGNIVAVAESASIALCTLDVFPSNRPHKNVWPLVGIGPDEQQSPAPPVKVLCLACPMLGVDSKVSHSYDVQRQESDGNLAPFPCIQVYLNLQVSIDSLHDLSDQSNKALGRMYYVQFRFTEYLSMATYENLQVPQSVGIILGIGAHCVLIPRGGEKFEV
389	RYQANLHRPSSEFVEKPASPLRVQCRCYYLGTPVSVTLPEKKPNKGTFTPSMAYSGLSRRNTKEGIISNLPTLRTCAVMGQFKRDQLFFYGAISWNANAVHNELEVKDLTIILCVARKANFSKTTLIDGKLLPQSDAKAVQDRNPMPLLDNDIRGKPVFTQFNCPNSTWFAG
390	IPCKSAKNHWHDTNGLGTDDAKTDPTWHESIDFEEQITLIPAKARVARILFDDLVIGNINRFAMTSPMLFDPTDPQSPVINKNGYFPYYFLTTHIKDREDDGKLIGKFGSGQKPEDPFGTVTKVVASGGPTSTSYTRDDLFVGFYDTQMENLSCGHLGTVESGRFFASHQDV
391	LLTGGFPRFIIASINDANLFKGSTETIEKSKTKKPLMAKMVRTLARTILSYELKLVLQTYKVEKHYALSHWQLKAVRNESAEKEWKMSKKPLQGYPLLYANSDIVIEPKSKKRLKYKTEIKDMVEDKLVNSVVRNGYLTSNWQDALVSACEAILFDKKFGSKILVVTTAFLV
392	LAGKQCAGGANEKYFSIGLDETAFVKNLLPHLCSNSPNAERGGVESDSEDLPQSISYHFFFGRIKEAYGNIADKRSTFGDSDRDALIKLVEFYCIKNSGLCMDFSIKIIQFCRPVHLGGDSGYSLVDLSNISLVPAAKNLLEYILKYSATIIPTNASKKTSHEACGSTNGPP
393	NGEPASGLNPGLSCFFANYCDRDKTGYRTRLLGLAKDSKMFFESRDLANGRLHTGDVDGRMGNLPDSDCLEIHYLNTTQADKSGKISSCQLGNCFWIHISDLQNLIQSACKHKDVESVLMAKHGECIEFVPFKSVGLLGSLGGLSGLVFLALKFGKVLAIQVGLSNIFDCYR
394	VTCYPLNAKSDKIAQRFGHNANIAIDRATLYGQVLRLPPQNKPLLAMQHLLWIYYVWKALDQLGICISGEFQPGYTVYYPYKPSQMCTATIGVDQGKYIENGLIQNLTNDEPKPIRLTAWHTFDKATEEKRYITNDHNSVSLTDIDVALVGCGPIHVVMQGYASTDNLSDDE
395	SSRESVSDAAFSAGITVVTDRETCLVGPLSIIGECFLFNARRTAFKFSMFAMRNGAPPYRYLADSASAPLQPQVFHRWPAPGSIIMVFPSVSFHYHVTVKNGKPLPLLELAIYSSGKGPALVATMENPWLSLAGRFSFANDTALTADYVFQSLTLKKSTVARYFFVTTITRQ
396	PYKMGIEGAKAEYHLDMNTTGAEYKDAGGHLLFRNSRMHGHFHAVHFERPVGTEKLFYLLLKDIYFPFNNRHLGTMIVHCAADNDPLEEVCHPLDLSHNAARIMKVIFYAKALTNSAYKLSSPFPMERVKVSFHLVGSLNDTGNPMAVGAPGNAFSEKFKIAKIGWPFLGPY
397	GTNIKSQNINRSYAASIIVSETQIEKIKVKRKTSLIGEEVCAMFIIYDSITTNKFVNMLVICNGATGSVGLFRDQGPESQLPGARLTGQLFGDVAIQHPIGGRSWHMTAFCKYDWMKTQRENNMAATGMHKGFATSAGLNCAWGFRGGIRHSASNICKAANKRCSWPLVHLY
398	GADAKAPEILGSQRYYANAASLSEDTGTYEKGGKGSLPPAFHRPNTQLFKSIARMFIDNWTIRSEREKDKVNTIDATLSSDCEEATTKACFPVFMFLNMEVRMQKTFMPIEFSWGSYESHSYFADKHTHECESTDVFLFGAHDLTDKDAPESASEYVLENMTVFAYRTMITS
399	VHSLKVKWLCGCFMRADLARKLPEILGSASMPPLGYCEQQAAPIPFAPCGAIAYKANQAEKDPNGRQDEHERKYMVMNDLCRRSTTKEMSVISQGAVLSVFEFRGAVSSVEVILEGGEICAFLCKGLPFTGLDLTRATMMHGGSPVYAPNSENDGGTWILKLANRSKRFRKV
400	MWVDGAIQRVKNMNVHDDEAITLVVDTDRMEGQDRDIIQSYLRKMMKLITATASTRKKQRECKFLYWGGMKEASNISRWRCPDYDCIEANIKELDPAFKTIGATLACPVMRVLIFLIRCKCQILYHVDPNDKVNLTVTEASLKRKDVSVNPRLYGTVTVKQFSSSNTINVFV
401	IFPNRFLVCVLDKDATKEGAFDTSIPRLSISCQDTAEFTSHAIQQIPAFIATCFDLSPEQTADIALFRDILLREAAGMRESKTPFLIKSAVSFLMEVALHCAVRNLQPATKYINPDAQSPGITCHRSSMCPQYAALLGIATYPVGLGSRADIKSVPQQQAGLQIREVQVLRG
402	NQNVTCDKAREGDALFRFSNALLGNTFAAELAPGLTKFDMLADPNLAYCDYIMNEYHRTEGDLGTIISTNVYPSESAGCIVIPEEGEIGNYAKIRMSFEDKGMPDVVVVLHEFEHWGRKHESGAATQLKQDMQIDVSEAQNQTSAGWPNTSSLSPRGVGCQFPSEGNDIAGT
403	FLVVIMNKDVKIWKHSSGGGKCEKAAYTASLSFYLPEVEQQSTASSPNALTVNLASNCVPTRVSRQMGTTQCNSRSMCTDPLTHGGVIAGNYAEGIERGYPTVSSAYQYSWDLRPLVAIENIILYAGGSSGGSVIAEAEGSALNAKNHVATQLDVPMIQELPWCLVFADAET
404	SYMVESKNSSLPATGTGKKVNYSLTEPLPRRFKKTVLRGNLYHDLRLSKFVWRMKNKYDKEEFHNAADTAPIQVKKDALRFLFANASLAELSYNRLDLNKATSLLIGYLCAPCHELKLLYTPLGDDQYNKKVSERASLAATTLPLGLACIHIGKKPLGERVPLSQAIMSNVI
405	LQGHETCHVQVFVQNICKSQHCTTAQFVGEITAATQENIGLNVCMNTKDKRLKVPAVPNYTRLVPIDECGKPAGGEMRKPKEDMLYSDANGVSGGVPSKATFGKGDHRLNKSAAKPAVGWCTRGIGITNTRRQDINHDVTLGIVLTIGKPIMEALVSVKMNKGGAQESWVFN
406	VYKGLVPQQLYSKAKLQLTGKGLVPRSSPDGFANIKIANACNDKPFTRFRFCAVGIVETITSKRAMIFELLLYSQESFRLKSHGFVNKSKRGQRLLRVVRPKRLNNPSDECVYSRPDREIFYETVGDTSSVMSDDYAMKSGSLIAVSTPKGKYSFGLRRLVGFDQPMAELTG
407	QSHLSGISYGVDGFFDAHYLYGQHGNIKWSSSFVESRYDSEGVMCTDIKRSELMSEIDADVALGVISEIVEDAIIKLKFATEADYFAAYPVNVNALSVTYPKPWGDQWSGEYLACENWGTSCLSTKAMVPYWTPKLDYTFGSLETFTSGPRIFVLCKLPGDLKLWMVNWWKD
408	NLDVFAIVLMQLNVCKAGRRNSGQNWDTYGGPNEYIDYYMICVRPLEGGVCRPCSISQEIRYLTLNMQPGIKSVLPCFNPLKPKNPTGVAMGMGHSSTKTNVVELININDQHLAERFQHKESSSRPTVFTIEIVLYLPRGSLDGCRFLVTRFPVEDYTRKTMELRDFLQIPG
409	IGIMVQCLTRSKHDSGVVIIHQWDELSENTHAASNVIRRVADEGSRVAAVRARQDRRNLEPDKKEGRLTMPEINFTCMQIGRRLRRPGNEYAFGVRIVRHRLLFKQTPGFPKNRDHLSGKSGIEVTFSNNEEGGTVSSPFIDEFSSCYIPIGNGRYQGSKDSVVGNGGKFAM
410	GDGAHLQIKTLFDRFQLRGSQLSTYPSSFGDISSLEGLWFSSQYLLSIVVISKDDQQTVIGSHLAYKKCSAHRGAETPILIESFRGDMLRDPKATHKVVITLMLGNSNCFGYNRVPLERGSSPHAGDRDIAKREAELVQHLWSEDCTKDSHDGFKFGFVIGVGHIIGIECIL
411	PPDNKAFIVFPWVSEGEYDLMHNNLALTILFNLMCKVYLGTLLPSTTLVYMDQYGYATVNTVALKGLMGAASMKVLRHFGDKCKGVKGTSYNGNKSTDILQTNPIISDALRIGFCEFEHNGLKINYDLLLGAYMLHCNFGAICSEILPSTPNMGCLVGGCTDGGEFLNAIKR
412	TNHVQYKNTEMPYTMPDPPAELILKQEYLYMAFDDIRQLESVLRQLGKKEDDACIESDFGEKGYRNDPGKATQFWHALFGNQLSSQFYRLRKKGNEQIKLSIRIFPIITEPWVTYTLIVAELPYGFEGDMPGHNSLSVQEKAVRRKSLCLTDIATDSPNFSEIEIRNQVLYP
413	TAPDQNLSLSASLATHAYTNARVRVLPDAKNDGNNKTDEVLITVGMSSAWYCLNAAFNYKEVSFNDPIGMVEDQIGLKNMYNAIPKSSLGYILKVHGYASQQTHMIAGTEFTYPNNSVAVPLRETTKRVECFMSTDLIGGATEAFSCLSSIGGDQQNYPQAIDIGNTDGSEC
414	IEGYVQAQNGIFGGISVGLDSAPLSVTARGSRQPEDAVSLDSHSLSNCTLIAAQNPVVIVDNELPGIFYNPPPLVIQYTKYHAVQSELHDNGPMLTLRETRAKAQCWVSFNSPTTFTTVPNCRIHSQLIWFCQLKTAMEIQRSNPVEPVYGGQVYLLQAPHYFQIQTKRHFI
415	NTKSLEVQGQGHYIERSTSAHGLVQGAEACRRENVRAEGSEAADWMSMKQQLATNSMTKAPEHSMFKKTVQMVVQIDTCFNAKLIMPTARFAYELERGHVTTFKETTTEDFAKDEGSNLRPSENCKMCFAVVINASTYFLWTPAQSMRSVLEFKQSRLNALGADLNHTQEQK
416	CNGLEQSVAFSEPDKRMYVGQTAAQDKPVNFVVGKTKGQLALNKNHGAVHKVVQIIRVSLKEGVGQKGRGLALPQDKTSAKEPESLALRAGSFFFREVSDADDPCIGFRCFPNASGKTGLSRKPLTGARGIRPNGQMGYTEEEFYWTIGGQKRLIPMFEFAVMKLVNPALEE
417	SRETAKSLAVGLPMAFVYIARVGRLVTDGKREAYAANQYSPIYSIQVCAIDEIGANDAEFTSPADGQTNTPPQTYPSRGLPANQTRSFPQSAESLYNITGPKSYILTDAKKGLVNQSTLHPNLGGRTMSAFREHNLFKRACLVSSSWKNSGSEPPIEPELTMTILSTFTTKL
418	DERTEISLPTNYATVVLENLNGDATVPPEAQTQPTLKVRNEVMPPAEERSQISIGYSVGGVGLLIVQYDDVLQNKLKRIKYNRELLCVMHSAGRNLFIGVWMVIVALFAREVNAGVLEGIPTVHITSYAAATGNLELFARVLSAYRRCEERTAILPLMCLSLLKSIKMTPEH
419	KKSYLRCNGLIFRVGFDIENCNYCHSPHNIYPKPGGDKEYEPAAFFATGVRGRISDAMYNKADLKATAYPVVKDDGAAIFEDRCPVRHLRDKAAQQRLGYCAVCLSSSAVEPALNTMYKNMFQNLILSFFSMNNETGYTLNSLRPVAEKIDGSYAKGRITRKGNEKVLSAGY
420	APIGIRFGYGIHPVVGSVLVTSLDEAIRFTISMPILYKIIAWVMTGHEDFILVLFPRMVCAYGKANGIYVRMVFVAFAQVLNYAPVPHTAKPCIVAMGEVICCWVHAAVAVYAEKCDQANSSSTACHVVLIQETNARSETNELMSNVTPLGNFSWAQKIALTIMAKRASTIT
421	VCYDISPTVDLEEQVFPKKSLYVRATVQKASKLHVEVKEDPQLYPAYIKEWHIGSNGLVNGYGQVIRACREAIFANIVRTTLPTSLNSYQIVANARFVRPPVGITDSMFEARIGRSAGLTTISKSGLAQDAVIPWKGVKHELLARYVAVGMDIRAGFIIEYNYVSTVRLKEN
422	VWPEVSDGLVDKGLVEHDSTYHGYNDSQVGYHTHITDHLPWSTGMPEVHKTQILKIDLIAEYRSKGEAIITKSISRLAAAIRLQDQHLGVSYQKDVRGCYILTRYTVPGIRKVLEQLAGRTSQELAIEFMKYYFNFSGTEGQPAIAYKPYVCNLSGPFVPAGLPACIPVGWV
423	GRVNRLTKKKEKEQQFKARMQLQQAINIEIGTWRAAKVNDIEFQASYDVSILYGRLGKGVTSRQQAWNLNLIMEYKRVVLVTILMSMVVVAKVDFLWKRKTHSELLSTPWNSLPFYPYSPDKVGMLINQSLRGMLAFSCANIGDDAVIVEGPVNNDTAELSGLTFLRFDKQL
424	YLSSSADSGEEPQRGILTKGAVASRDLEFFSWNKENANTPSCNAYINGRERLEFDPFIKRWEDRLERGQTTPSCRESVTVEAVRLLCNGSFKYGCLEINSRTPSTNYTGKKETDLDMTIASAETGLAVAKSGGRCDNEQKKIVHQAYHFFVVKTMCSRRFLLYVGSVTRYPN
425	QTLVDLQVGNASAEILLHVYLRIVTERKGDPKDLCESKPYPETSGNAQELDLENYFSEWVFQSRFITGPSKKHDLFDETAHQKKQAPQEVLKDTGSEDSPKIRAYLLLLQWKTQAKDMLPMHIENEQTKTATKSDAHLIEDILGGWHGLNNDFLGEYRFDMAEVQLESNAFT
426	HRLQNFLVELSATSGSLIMFEFAEDMDEINKWVKTNCEMENFTNDEAIPITAETDDPNNRYAFRSAEALSKAKQGSVRKFSEDTKPMDPSDACLPGAKAPSKAIKIMAKLTVTLFNASGMNMKPNSIGSKETSAKTARAGCEDQAVIDEIKGLMCQGGVIKPKAEKGAAFHP
427	VCGSSLVNDGKVIATCKTFEYALAYSDGPKHSSSDNSWVKPCSVGFYHRRAYVQGLYRSGFAPPPTNDPTIEALRGPERVQEIVTSSDFFKLLVLFGFVLFSRSSSMCEEFYYGTLLMSLSQYDSRNGDDFAVDTCGLFSQIKVDSCGCSGRCLSTREKIPESLGIVIFIKQ
428	KNGKKEAKMLHQGKFGKRTTGEFPENEGGKFGHNTVCNFGGVLESPKKHCTIIDVGGQLGLGEFQEHVTKTQGKIAQKPHEAEVGEEVGKAISCIPKSPTFDKKSLCHEILRPFLQFTLVTLWKNIKVSDEKVEMCACCKETGGVQRKNTAAKDLGSQPPRTDRAVLVIITG
429	ALYYLPTLHGYPYEMFQRTVGRGAKVGDAKREHGEKPGVMEKFDRSRNRRCACRELIITHQERQFCLAATWNGTMKSMRVDVLLRVIDKNGDNLVKRKPLDGDPQIVEVQTVWLRQEYESILRPKYFEGTFKHSKGKSQGFTYQVCKHVFPPIFGDSPKARFDKNMFKVLDY
430	KKLRSRSMGMTCGVDGIKFFYLGELSRPRLPMCQPSAEKINVAKFSSEKCGKSSGDLDNAVILALLLGRYGWLVKVGFEVNIPLNREGTCSLTISLQDSVAVERCNVPEPASIHAYDFSQNGFFEGDAPMLYSPFLTECRVIEHINQKVASGREIGMQNLLVNGADAVDNAV
431	LQNRKFCNDHIKDLKNWRFKIEMDGGAGLVITCALVEAILVLDMCPSFAPNAGQPSNLSMPTDPHIICDSLLNIRKTISGAYFFAGKRSCPFSTSLMLDMPASDAMPPCAAPDKIFTICAGRCVSMKVEDAGQAIDETVQCELQYTAKVCPDLTPGPILTNVPMFLDFLNKK
432	YYLFVIISEFTAFSRYSIRCIVPRKDLSKWMAAHLYGFFLQESWISELYATAYKGKKELGLQPQVYDGQDYLSKLFSNQRDNKKVYFAELPTSPYKANAGDTVRACLVRSVLCKIHYLTELFGLWVPTVAKQQGFFYVDCTGMAALYGAFPFLSSVVDLKHNHESESATGQA
433	TKNHRPDKRYNAMDSSCMGLSIHAPIIVSEDVATCWIPSGDVLGDAKDQNGTAAPIPANARYMLNKYVFEVLPIAVSNQGYILRFILNFFYLLLRGRISGDATRCSIEPQLPYEVTIGESIYFIICKASFPHFPKENSLLEMVRAKTQGSGAGQFENKYKQAYPVKKLRCIQ
434	ISTATAEKYRESKFCSVRVGPLSNASVAIKLMGVSAVEKKGHKCRADWEICRHTMKSCIVRGKARIFSDTGYLGPRCPMAMDNCQTETAASLDAWQTDLGEHEAFYVQTKMNLLLTAQNEEIRQQGWRLFDAEGSCRILDTSTRIGTEVYNNPALTAMDICNPLPICNSVYI
435	PSKFHNIKLELSGAGNEYGRVKMASVLDRPSGTITQARAMRGGIGQDAMKLWVGNVLASFASNVKFRLPVWGLSAAVHVIGCNPDQSFFLQYELLSPKRSVMIRSPLFKLFATEGNLIGSNSVVPGTLGLRLDTGISGRKASMPTRIASAWGVDEPNTTMSPYFINTNSAPC
436	KDTSVEAAKHSETSYCSLPVCLNVDGTSSWWACGPERGEKQPILFANGDRQNYRVWWYPALYIIGELVLTMTETSGIPTQAYPPSDTQGFCKKPVLVKFLASAERKTDDSNKTSEDSPLVVILEENIAALTFMTVRADDQGQGSGEMKDIHTRKITKVFSALQKEGRWETPL
437	SFKFGDEATRDICVTLVGFAQIECPFSRSNMEKVKLMSVPSKGFYDLARRLERFYEGQVTRLCADDVNNWNIILPISFSLGDKGGCVNSFGAGKTFCKGWRDVMDGTDMNIGDIYRKGALEFKGNFSDNHPLRQLDEFKGSQLVDPNILSTIKSVRPAISYYSCNFDDPVHK
438	NLKQHLQIFALNASMRGSGKMKVNQKTKKMRTRARIVDSLSLKAKNFALENVSTFLIPVASAMQIAGFQGYALTTYRIITPIDKFNTYVEQESIPETHSANKHYGAIECCVATNSEAIRKAEFEIEPWRDRRSVALEDVSNDLGENRVQTLEVFQLETDEYEMQKFVQAQLV
439	LKTCLSELARYGMTVTKCMTCKGEKAFSVAVQGCRYETGYADVQEHILLLRRRRAARASKTRMIGFVVDHPLFKLQTSPVKCYPTESSFFISKIDSPPEDKVASCAVPEEDSEVRYGIVMSSHFNIAGIQEGDSLDHNVRSKSLLEFLIRTANSQKETAPGNLSEGFIHRQE
440	SVLIGRIKEQFGRDGEDVSLLTEFEVMKGGETFQVLLLPVVFMCGVTHGKKRQPRKLIKLYLDSKVELDAKETTEYPLGVPDSTNTVGERGTKDLNVKFTSQTLNCSLYIPMSPNSDVDLEVPVTLGVKRHSLLIIELIKFLLGFLIIDICTLFKPVKGANCVYNCRDISNG
441	GRSPVPQPAGRSELRPDRRTKEAVDNTPLSPLFSQVAKPRDPASVTSIDVSHNVRFIGDGALDKPEFCLKATGRASGDLPGVGENKPEHDFMDRRPRTTVYQCGLANRDDVRAMNAKQLYPGLTGISHIFSADQSMAHVVYIPTVCPGDPFRDGCPAPGRRIMLGSVSGLGE
442	IEALRLNIESPKIQNPAQKSSYDSGRLALWPKASSARHMNEIWFTGGNLGAFSQNAIGVVPDSPSEYLVNLTEPLIGRGPDVLRDGVGPTWSLPRRDCENTNIGPAFKLFQSAGLATFVFSCPFLPNAYVRKDFGLTVPVYDNRAESYFLQLLSDHLERISARPYIIHLFGL
443	KAADKFQQPISFPGQLRDIAKGSDNLTTKCAEYGSPCLAEKSEKECNFCQPVMNQMQKHDITNCNADNKSQEGRGALRKLIGIPRDLMMKEMDEMIGESYFLDKPQTALIEIPYGVYICHDTVLNRFSVPLVVTGECSEGFGKGWDRLQFSKRERTFSDMRISTVISKGNFP
444	PRRPGKAMVFPVERTKAGIPEHGYIFPGSNRSSKKTMVFPALTYNVYKYHVTPAVLVIIIPKSACKSPVHKTNRPTQTLGAAKIHVIQLQQNAYYFELDDALGFDFIESNYKHSSVDHHKVKTEAEISDELVQLYLGLLGTRNERDNILSLYRESGERVLHSQEHEVNTENF
445	KKDGTDGLEEANFAKTFIAMICKWKDATRLELSVGVRREPALPAAIKPLDHDQAIGEKGEESASLTSATLQKGKTSAGLRCPELAILLCGVLGYPQCTGTDMLDLLDLIARAASQVNAAGHGQWQDWQHITAMLRAFNLNYDFKRNAVLRLTVNAGYFAHQVVRAYLFYISG
446	VTPGGKVEKQWYRQALDTVLGLRNKRTRTGCAILDLGRPRYFELRQNVPLKSTPLCVKVYKGQVDSKAKNLNKKIRDLSKISLGVSKVHVKAFDQQSVNYLATFGPYESLPLLWRGEKKHPHQPFSFLFINKLNGAEMCVRFSNEMASAPTGLCVLLHFMGLSLKAQAIQAN
447	SDGRTNAQTKAKEMTKVAVRCCDSQVKVFVRSTELIERRLDAHGDTTGFQIMNVVYTIYHGVFLPGPPGQEYKGPIDESTDSSMALSPNLGLRTFYVPMKKRSPCFSIYNRRCFKEEQTLKRLEAICDLFQQDTQASDTASGTPKVIMEPIVRDVKMGLWMFFEKSPDLQWL
448	LSTCGSPYELWVETFQAIPIDIVALFTGKDVVNPVEPNAMYNNLVKDPVLAGQDMYFYKMSVARTISSARSEEVRKLRQGSSFSTDVLSTTGIPLKLGCPFIRVSRAEFYSRLIVSLKEVINEVQHISGLYLGNVYCREGLIGTHLGSLALAGVDLSVCEKFLKQCTRLFRA
449	TPILLADLASMIPHGTQRGINPLSASFSLLLSRMLSSMQEEDKLEAEPIIESVKIPTAMEMDPEKFPLTDQSRATDNQMTRCNRAATKNLESSKGFWSIELSKTHKNMCTGSKLPPGADGQKGGDILETNLACAHCSSPENNIELLSCKAHGFLEPGENSIDAYDLIRYVGE
450	MAELYSTGCAIGARGEKVALGQKSTKMQILCTSKSDLLIWLKKMDDGVHTHEYEALMDLGKLLTPTPKQRGSRSGSLSLEWLLYGIQTLCALLMIYKEEVVREYKDTEEIFPIKWKSDTRWSRCRFWEGILLNLWEVALADCADYLTIFCLTLAGRVKAIIMRRKHLSNLDS
451	AAAEKEVEQHDNYSTSRNIIAGRTYVPWGVALEGRNITWPGGSGQLLAAVSRSAVLDKMTPPIEEIVIYMYTTQASCTTIGKAGPLSWHLFIKRYIIPDLMLVGYPHRVPSNWRTLPATVIYVLAKNFSERSVNVIHSPDKYKFSLGLVLFKVALNDSKSRAVESHEGSEDG
452	IKLNGDAAGNEVDDKEVKKHPCGFLRPFDVSTLLNPIGFAYLHIIGCRSRTEQNNVSSHRNACLVDPQHSNTRDSFTNDDRQIVLVQVIKHENSAASPPPKKQELGCQRMKSMMRVFTTETSKTGYPGAKKLKGISLIAYKGGRPLIGGEAATLGLIVPSKSQSVLTRDQEW
453	MKEVITPEFKFEGVPKSKSDVKCGHLFITSSIPSLNASAVAPPRRETEKNVSSERRFQETMGSSHYANTTMRNVRNSHYTGICRCLVFFISNMLGTHRPHVDVPDDYWISVANIKASTAKDVPAYCDFEYFDFTHLGRAMHSAHKYVKATIVPLFTCAGSDRTYLQDLILDE
454	HYNPMCVETISSEIAGFNFKICHVESMRVKNMNMQHTDGNKSYVIFADALAQPVESSAPVGKGTQLNVPYNTLNGLLPTIEPKSRGAKLHVKIKLPIDFERKVGAQTSKHLPAGCRFLQRNDVSEADSKAQSLSYASRYAVVGRETSARVLKGDGELGCKTGLGVSFQLCWL
455	SREFGIWGLIDLDISVNGRVRGVKIVVITFIIEDLSGNFLGVFKANVDHGRAVAFGVVFTAKSKSFIKKATTEAINVKRDHIEQRSVNFKLGSVTKMRSRAREDDYAKAVYAVPCRCMYSVYQREDAGIKRRNPTDFECGVPYDKSRELRAMHIGPIKSFRVVHVGYIGFLS
456	REYQKQKQEMTTSSSRNQPVPGPNRDPIWSKKKGNSSIVNFPNMSNRSSSAGDFFDNKTDGFADVVRESGFKLLYGIGRQITSEDKRQGTKKALLEYVAKAAWHPSSYSGSIFHEEEFPSDKAYEQTSNVFSGGVTTAHSVATEWIKKKHRDYQKIKNNGGDVSATLVGAPF
457	VGPNADSVWHFKGLTILPFHTSINIRKNEKEQPEMKPFDTQEETINLSQNWIAFNHTGENKTPHLVDSCCGRVMQKRAKYKIKLFIAGSFDDPAGAMAEGQNGNDQSIFARGFMLQINHQRNDGQEPAVESLANFRDKSQWGTALIRDMYCNETLAEVFIDGADIIFNSESF
458	GGSDGREVVPKLYVSGNLGKFIQHRTMSIVRTLDEKVWLDLIEEEAALHVKPPSETCFKQSQVSASTQYEVSQYKGYKQGNAESDGPGVRAETLGGTGPQVASARTKEFRYPPVEQEMTATYVHASLVKGRKVSVEMDLDGMWTKILKSDATSTVQIEYFDLPMTFPGGREQ
459	HLCYLKSKQASGFDELLRIGYSKTYKYSLRLFEERNRVVCAPAAFNMCAAALVSKPQFDRSREGFGDPFEGHFMMNYQKRAQLSRMEHENFSATASVIRWPFQSTAKTYVGAFLNTEVVPAEFYIRHIAFFGIVIVTVYSVAARKHGVTLHKRPGQFFLMKRKNAIEGTPVK
460	KWSSVKAAKSKVELNGCFTLKHPSLNPNQHDAVTEIAEEKKRVWGRVFVDFWDTRRSCLKSVVDREVKMQKGHTDIILVLDVTQKDSSFDAISQSWIIGDTGKGKPKDLEGAGSCSWKYLIHNQVASDGVFVMGIYDKIGHIADSFADLKTIEEEPCEPATVKTMFKRMMSP
461	NIWRAYSKDHVLVMIPCCMHCLPKIYRWRKPAHAGSCTSENFSLYQQNAGLPLGPAGLMVRLSLKDRQRQHYNTCNSTQPDTIVNEIVQQDVLMVVVTYVMSLKPGYFRNYSELRYEDQLVRKDTLYHEGAVKSLQPYGMTTHNIEVQCSGHIIVPAPSGMALHCEKHVIIQ
462	STPLEPAAATNMPCYRSLMVHNCLREDMEMSLEYIISDFVLRKINPEVGAQSVAQFPLHYGEQLGDGEGRHEADFFKPSILTSNWKTCFFGDSNDADSEVPTAYYVHGRGSDISNNYAIRSKANDGRYSLRAPLAHIALRQQPNADYEGVDNSDVVLQTKCTPYGVCSSISS
463	DTNGFEVSHCLMARNIWWDSLPPMGWRQCKPKSIHAGEFATSVIYLDEILLAIAASYRGMPLTVQEVQYPKEKGSHSPVVLAEADGFRSERPALVWREISGEKSSLGKAHSVFVTGYFSVVKFLRYKKITEPHSDYVFKDYYYHEKRECIRVRGAVPKILEEQQVGKAGYPG
464	AKKAHFIHAWTQPKILEELLKCTNKDLTFPGRMGHALYKDCKGCWAALIIIVSGVAPPLVFKQRQSKQTFIHATVDSKYYELRGAYLQGYAQGDDNSLRKLCKKYFPEVVSIVLSLAAKLLNYKEVLKDEGIDQDKQASPDLPCAAVLELAGREVTRPVQERNGLVLLKMFM
465	AGAFPVPGRAADRYPQRESLLQPQPYEHLRKFPCSQMRIEAGFCQQYSKMESAQAKDVQVSGELECLISLDNKLRGDNAIGVEIRDEYNSTLIRGIDSDMQKLEGLSSAAAAYDELLKRNIDKILSERHAKCAHCKFAEAIYKSKLRYGSREVFSNDPPEDGRTVSAFGEIA
466	NLCMQALIIKLRGADVLQRLTIRATVGWRTTQCSSPEFGTAAIQQPFTSIQFHTAVEVRPKVSNRLSYFVNFSTRLLEFTPDYSMRQNLPVESDDDSPEKGGIGNKPKPKAVKRLSILDAYGMCARKNAEGFQIFAFDCARKVGQVKVPHLKNSRTPGDVYDMDNRLTFPLK
467	EELSWFVHGNTEPECMGTRKKMANDFKLHSYKERNILRKGLDSFKVSQVRGQLSESGVVISNPFGKQREAYVFVGGAEALDGNAKDKKLISGVDKRVESTGYVNEIRCVFQSAATALVNVGTLVASSCPEKNTLDRIRLVQSDLGLLSLDYVKEGPLLPWLGQVRRAEAASY
468	TIDHALPAPGGLEGEETYKRRSFARCVNETLDKRFWAVAKVMGGKLNKLRNFILEVWNSQRLFRESRDGFRIVQAIHAKDQNRKLDNDIFSTKSLKAVGIARIIDSIKAYAGKGKPENERNPTRIEGDQFPKNGDIGGIAQAKNFLDGTTLYVKGKSKVNINVNSKCVWLPV
469	ALTGQIIGHVKGSFISKSAFQGPRIGQTMGKFGDSDLMSSPDAEQKKKGREMPCQKESVNAGTCDNQFTLNRTHVIMLPSPRVLADSENMSQIIAAHIATKTFCNSERRFHPNDMWFGVDCLIDASVHKWDFVEKSLRALLQMLVNKAKCKGGACTGRSICTVGWARVTGNA
470	TRMAIRIDTCLNFKEENRNEEVGSPCVSKKVMTRFGVLLGTLPHKVYKKFKLVCSISRFTTKPDSSHSTFAESSCEMERLIVYIGQKRDKSIVPDQDSLLSTVLLQNIDDPVGVEMIEKPRAQGSSYFIFKRSTVPGSYLDNGTARFSFVGSDFILEGGFLLTRERAGFAGA
471	TMGRPKSINPNSPFLPAVRAIGKFGDNLAYENGNELREQASAPCANDDPNNGTSLLFGIRRCGAVRQVAEIILGSTEDLLGFGKGRIPVGSLFPELMCKANTIWFFCMWFVGKRECVKNPKTLIAELKDLGKYAGAPLVSLIKITKAAWYVHAGPEYNNGSKTGYPNETYII
472	DNMRPRLGVLNPEIEAYTGSADVDARLKIVRRLNAALRYGHFSCLVYGSRQFMFGGKGRLLYMIVREYLLFFNNLPYIPPDVSLSNYGHQQFGLVEVFGQIAAIILRDKPHAHPTNVKATSAPEFPGQGLKAFHRSGATPFEVKVSCWHSYLLIPRRREPNVFPLVQMLIGG
473	GRKRKSFQAVALLGSSRCPNGILSQKSLFLKQYRLGKVKYDNIYEEVTQGHVEIELLMSLEIGQLQEILVTRIDSKSDELADAAYVSYVCPPESSGKVGMIACPLVSYNCMAFCVANRAVTHNENTEFVGEEVLNPELHGEHKLVRDHTKAAEGGMCNYFHIVGGSVYSSTN
474	KDTFLEAENCVTYILSNFTPDEAPLYHNRAAIQTMTSQSPATLLEYPTLNLGIKQPGAGGVEYQRSKSLKKTGASMIGSLDNEYESYNERELVLVTCIKGCRYTKAGDNSPQLTKIRVGEKEIGFMIFKKDFSRPSQDSPFFFVQPFSLILFVCELDALFELMPNTTVQEKR
475	PKGPTCIKYDADLTAGMLINEDQAWPRNRIFRSLVGMGGRQTQTKIKLVQNFVLGDRLAQISVGTKSDYISEKGEAKFWTPYDKYDDYTGFIDKSIGVHLNTRVPDPAVEDCLKQLSLDFCLSRVNFGFLHKDDFVKVTIVPHMENESKSAFDPIFFCITKKEFRNFETVTK
476	LRVYEIPPKRFCNHTSSDQKKWQDTPKYCAGVSVEGDSDFFRARLTFIVSVGKGVKFSLDLRIYLQEIAFFMLQCYYQELAAKMPHSVIIRYRVHRGLKEKRSVVRVTTCFSDVCLVNITNVMPHLYCFTECSPIYAGKVLSNCDAAITRSYFGIQLNVLFSMLIDDAWPYE
477	YNAGVNLRLLLDLLADADQSDCYPGGLQGFDYERAPGMAIVDTLGCFQQLDEAVLLGKEWMSQDLTDVKGGCVVVKGVREVQIIQCNLVICGFMRKQQLLERVTMSRDLSQMSEPAHPLPNCGEGVIIMRKKEILLFWPFQDVDVSKGHNLPPVGIRQGNATITSGLSGVYT
478	HMKCPGLSMCLSCEQEFMSWVGSLYIEYDANKGGGAAYQSGVFNGTEGLSEAETEWMFHREIQSLPCLVLGLEKGHFVMATMWALSTTQTIKGALGRTRVPSSTSPLNRDEPIFYKDAATMIGASFKVVLAQVNSNTLLSSYAMEVTVHRSNPGRPADDEETAALDPFIWRH
479	HPCKKTGAAKLEMLFKPLCYPTKDPQIDFSIRMAYFLWRYMKSVPIHEFRSATLDVSTDKLAKTHIYAAVAIRSKGEKFAHADLNIKFNNASAQWSVMYDYKSFQFGQAYPLAAWLGVVGICGSVWAIVTISSPVCFTVCILEGAQHGMVGIRGSIINRHKAKGEAALDAEN
480	STIHAFQLQEVQAGQVPLWVVYHVFIGVRYKAKTTQTSTFIFDAVKKGSRHNIFLIEPPGKREGPKPKAIHYPYKGWVAAIKFPGRLINEVIQLKVCFIAIPNFDKEKLSGKSDWAEICLQLNIANHANGKMFGYELSIIYRCTPGHRIHKAQPSVKTAMDYNTNAHPQRRP
481	NGVQGSKFGAKGCSILWAYCPKSLPAMLASPVPNETLYFEGAPSSLYSRGAPRKMGIYTWMELIGQAEQVVPGVYSSEVTGLCATSIQSGKVKSAEVNDPMLPKSGLKSKAVDADWGQCYYYPYLKMFRGVPILCIFPDSEAISLLQKRGVFFYLDDRRIAQGLLLFLTNIA
482	NRRGHVGPLAYDFRAKECSESSTPKLLAIKGMVCKGAILTEAPPMQEAFASQRLYILNSNKHWDKNDGPYDAAGLTGLDLDQNGTRGCRLQCRVHAKCVSFSTQNSPSPKNPSKGPIEDSPLQDSKVGAGGAVHTHSDFDFTMEAESSAAECLAPDYASQCEDTMFLMIGGT
483	RTTAAKTDSIAIQTAKSMAILDVANKGACGFKFLPYKDPKKMVTNYLWMERGTARGPSGISNSEEVSPEAASGATKYGFKVNKEDETAESIDESIQVRFRCHQYFGFLLLVVWGFPGSNFDLAKGMLKVRTLSPFRDERETIKFLQSANERITYRLCAILATKQKAGDSRCF
484	CAYNLFVVDELLVVCVLDIEKPCKPRVSKALKLTDRQGAPVRLPRNTAAVRRASGRPKYHVMVLQEDCDGPKQFCRFAGASPAWFYARLHNVEQCPKEGPPQYPTGLPFGSEERDQPRAFNSTAALGIGNQFTAVSCSLKARLIGGDVLRQFTRIISMHGNEKAVSTQAHLE
485	QSPQNEFNVADMEPADTKTIIDCVCEVFFGDISCQDIYFRNFDDMAASITYAIKRIISERTKGPFEDKHYKIVPLVEDGVQKLQDTRHKYKHASAVPAVNRMENVRGPMRVVIGDCISFHANSENPQASVTLLICLDGKKRDLNIMRIKGRIIAPFFNDAEDPDYNGTTQLP
486	KPADGDEQCYLKKGSIGFSVNLHGLDGPSSGGTSQQLYFKLGIGSFERAVTTVVFSVLPAQKVKPKRALDVLKFDDYIEDKQVPSNAKTEQINAVTDEEKGMTRIWVGHTSTILVDMLCSMGRFPSKERTQVAGPDNNTGHKGVEVYRRPSEAKELMDNHIYAINAEWAVHE
487	REAESKFGGRIQYFERKLHKSRLRFLLAPKGISIKLLKSHETKIFTHARYSFGEKQSHLVWRIRTCHTMSGPRDEGQGGMHGFLCGRKQCALDGIQVRILEILLEAQLERAQKTAFRHLKTVQLERVHRGQITASYMSDLGVIVLMDTKCISFVFSDLGRGEGYTSHKDIYE
488	ARQRHSKEPVQLAISLECAIDWLEDLSVCQKITNGDMQWSPFGTNLSIMPINRCQAKLTPNLDDHAMHVRFSLTYILRHGSMQIYSKDHQIHGEVQWLDRGRSKELIFITGIAVSNFILWTMSKQASSNDPLPILGGVKHYLFYYGRWGLKRISQMGPADEGLDIGHAHNKG
489	FRPIEWACQQNISILQLPAYVFVSYAYRTDTEKEASYVKNFQLPTLSVRRWHEQELNNGGAGGVNHIGKDRKQTATDQSLSANGDRFIICIVHLYGFPITTANPINRDDTRDQLDECGMFSFTIVSMLVQAFILPLFMCGFPKEIARPLVKNISLCKGRALTEQKSPRVKGV
490	EAKYAPRCSNDDTREGHAGVRVPYIALFAYSCEKLLYKPTCEIGYLTRSVSLNDVILNTCIRLRESEIYAISVIGGEIDCRKAVDMIDCLGEGLANFHTYDRRPKNGNKRWCGGNENGKLSGYDKGYSSDDMMKKPQVVRGLYSSNTLLKFLVCFRIEIRVERCENINRTSA
491	VVNTNMYLSCRDGVQLVCGMDRANQHKSLKNRIEWKVCQFYECIYCSSLEFGSSPWPQPHRPKIDANGCYPNLSDAWSFPELANAKSVVEEPDKIVQMNDGSMSFEKEKTSRVDEILLGNHDDVKKGKGNNLTLAKKPKGEGSAVHVVFEIATYDSMPHTWDITFALIKDSS
492	DGADHPYDLSCASETDTNKVIFLQSVFDSLPYKAKEIETYEAKKIQFPLVPAKYDMAGASSSIAPKHVYTTTAHSTVKQSVTDDNPPQDVTPHMPDLFTPGGFSHPKENRETFKTGEIGEKEIFAHIMLLHPSAGIRTPEQQSVAARGTDPELDDLRKLVANIRVVQPLFSS
493	MRLISQSIPSLGEREKSESLFAATRVCKFAVDASYFKSAEKTLWMGNEFITDGLVQGKSEGLEPSDGPRLSEAMTVTGEEHKYQRPWNVEMSNLRSADGVRQYESAYMRGYSMNTNGAEKGNANRSFGGHLDEVFIAIHFCFKELDKDDLQSDLGSHGDFDDNNLGLSAVEA
494	WLAMQTTTSYAQTIEVKLQISASVRIAEVFKYRKCQKGHGSIFKSKATIIVAGTKYERSDVHHMIAENELQSRASENANISAVKFGEGSASLGTGVYSWSAQNLSPGSHQQLDVVPCSNLQIPGSNQAGSASTGLAQVKRNQRRWTVLGIDVDEATWGSLVTQAQKYALTES
495	KNLYASSGLVQEYCEVFFGLSEMMDSRVVSVGGALTEPGYSDLFLIKKKYSDHWCSIEPTDTLASIIASVEIIYTDDKLQSNGYLPPQQRLVQEDGVSWWNAGKVHLSYTKNSEMDNRYNLGKLGNNRIKVNCVLVLAGVKFSIDISDNKSKGPSQISLDGNPRFVATIKEE
496	FMQAQWTAADVYLNKKKFSLESYSHAHQLQFLPDEVGIYPQTDLQSGAPVRQVVAVVLQPPIEPERYTVVLRGGVDLKDSRVSPDTMAFSGDEYYCEEPLKVITPILMQKHTFEIITYLMTLTQDSREEEFPVLTFLLVSVGRDVESCLNFLRVFIANGATTKDSAKVIIGP
497	LKVRTEPQQSVADHVAFGPCWVKLDMQCALWFDMLKRNDGSLLSEKVKNCSKNEPTTSNLIHNSKKNPKPGFPGRYAELVHKMAESMFIPWRFSLSRLGGERTISVPAVEVRQHDLMQVPMKAIITTALLDNGQHEIKYASLSCSMIDTPAQSEPSVLYDPLQSYGLVAETP
498	DDWCATTNIQTIIFSAREDSSSRDHEQTAGLRLAFYVSVCLDLSRRLGVVYIPNDDIGRSADLCPGSVCGKQSLSFSRRTEIELWVLNMASKYPFEMDQMSGDVSLRPLMVERCLDLPYYKYFRFPDSGIYQDDAQSHVAFAISCHSGPILVCHVRLCDANKFHFKGIIGND
499	GQTTFDTGHYGSDTTAQINLQPSETALPIALEKKRVLIQECDQHGADAMLCIDIIAIEGAGCGHAPKSMTFAEGEEKRKGYLGDTRFTCIEFRPLAGFNCNAMPSDYVFEARLLSGLGTFFHRNNSELAFDHKLDTLSFQMKHNKRRSAADKCAIHRRREVHKLRAGGTSDE
500	GSGKTWYTSNDGYRRAKPLEQILNAVAVTPYLLIFQLRCPMIAASGKNAIMLADGAESLAAMTTIAYMMTLGPSNAYMSRGSLHPDHRIIPGQMAQIPKMPNDSKLDYLVEAQALFRYLPINENYFGMNKLFMKRREVDLRDCLNRAPENRLVPKGCPYTTALVLAPCSEGW
501	TILEGAVPKPDGNDYRPYECGGKDAGHLGLIASRKTCFRYDKSTGGIIRIDEPIDGNQELGAINVFGLYVVEHLVGPGAKHLGASSSLCSLFSQHMTGLATWVTIISCVSILLPVDAEVWSKYESQTSLMGDDGPEAHSSPSGEATHFWLKYEYAGLLSSLKVVWGTQANKK
502	LGRVRSSDAQILTLVIYPEESYPHGIWVQSPMDIFIVASSGLYTKKRMSAHLSELVQEVDRLPNLAPGGVLKAIGHEPSAGGNVLLDGYPVLKIVVPLGGKKGRLSGGIYHQHGMIEEGQEVPTIYVYLKGAVGHFGKNVIGFVKSKSPMFLGGQPSFGVGLLIEESLVYKN
503	TNSFGALDREEKKSLEASARISLISGYIPLGFIVTDLLELFFSSADFLGKKRLGRTEETKTGIEKQESIMLRMLEPANGEASEAGPVKANSKEIQPEASPGLTECWGPAAAIFVSYDKQYLQHFNKLMVLSCGEPTYAASLEVPQQVIYPKHNMSIQKEKTEKAPIPLCQIQ
504	FVIQGKVLEARARMAEDLGSNANYNCTSPKQGLKVPDGWPVLVCRKIKDFHVGDVYSSKFACVYNVPMCANIGFVKRHGQYDDLCVALMGLHSFKFWPDLPPDQRIVMMSDKPASVTEQYSPLGNRHTQAAKKGHAIDGEKVTTLDAFPLGPTMRSGDEGGQDWMESEVLKT
505	VPVKDAAVKQCTRQTIKILVNIGINWTINMFAIYYQIQAARKLFGKKNAAKAQTKKLKHGYHTAKSESVSVTGTTAVDSILPNYYADETMNAIDRGKNILPIKERTLYVGALVRGCEGMSGLNWDEGLKFMLQTYVHIGSALNGTTDMTCGNPDPTGVYCHPILAPFPMNAG
506	GAKTINIRETIRKIIRKAPKWDVSYSTITIPQEIKSKPGNEHLDTQKGPRTICLETGVNDSYECGRVRYISFRCVATINQLRLTNDCHDAPSMRRCPEKEGYSRCDKPGLYVFLPGALDIYDNFQPQRTDVTVLLRLLLQDSALTPACQFEQLGQGRGNTTGPYSRWSIIKM
507	VENIRPEEKFNVKSPKPCNKGQSVEDVVVANRDAFPYSTNKNGERGLDEPDWSQRLWTLGSGGKDRSAKRMQPNEGHSFADELKFREPFFYSERWQCNDELFVGDPVLLEKLAILLSTTQLASFRFFSSLKEAAMLQVSLVANLDGTVHYADARNYQCSIVNAFVTAEVFAS
508	VEDKQNKIFYPDIVRCKTRKGKFTRVGVAPCQASVESLGLRHGLLMSTTRHPLVIGAASEFSPAILVPINSLYCPPFKYLDTRCDGSQVALIPPCKAEVAVLLDETQAESCHLKQTCALEQERTFFKTKSAPTTVGWTLELFIPFVPTLKPEIPSVFVPYFCQLAADKIRVA
509	EYVVAFTKLYPRPHPSGGQLDLEALITLVAYLICTKAASTTGTEGPEAQIVPAIATGDNDNERDFENPRGPSRSSSRKDKCSPVVILKSIGTRIRVTILAREGESIEMGSGLCPSPPDMKPKSIYADKTSNRLKLWVQFKNKIFARKAVVSRNSHWSHADTNDKNSVKKSKD
510	CKQFSPVCAMGEDFKWKAGDVKYREAQESFYAVVALHRGGEIEVWLIKRRKFLHDTACAGLCNHGCVGCGKVQLGYKQGPKIQEQGGALTITDGSRNVLGCFPVQLDSRVHWRKAQVLDAVEPTQDQTLILNRVGISPGWIGKCFQAMKKVCLRGEPEYGHGDPKLWFCMSI
511	ARWEDAVPIIDSLDGSFVPDPFFSVKTEDVAKLGLLYPLSVKTLPTLCGLPITNPVRAVHVRDAVFHDNAQDTKRKVMAQEKCPPNSAQASNSFPCWKVWASSNTRNITFPHSGRGDPLASKLAIWAKFNSLSVRSAAVVEKYCTPDYALEAMVEEPDGGSDILTDNVQQSS
512	AMRDRVKTQCALWERNALGKLGTDQSYTPAHDFDRLAQGLKVWPIVTCARYSSQFQFEARRGSMTIPVECVAGELLVKLSSRKVCSIPSNAMGCPIDAVDFKGFVFQDGDDLKYGAEEEVARALTPYCRKTTKGLEMKPGIFRIGEDAKEEKKATYTGSILGRLNARYLRGS
513	DRTQMEVGTEGPFSVFTVKVHPATDSGTETQRGCLKAYKSPDMSQKSKFGLMEPASGLRDQTRKSSSANKERKLLVLVFRVAKCAFSCLLEVFCTKPRCSGCGHASNRLAGAETKKAGKSGSLPQHYEKSINWRGIDGPGEPFAGASIKVSALFTAPYVSTPKAGSIRNSEF
514	SSYGTASQQAARGEKELFILRFFPKVKVRLVHVPSALEELNETLALSVPATTGSKFHTPISTAHELYVKHDEGLDDTMTKVRRHVFLGAWVGTTAPKLEEHFMILLVDWAFRQMILNILKGIEKGHNPKSIYLKFVWIKAKTNDLTVEMAIQPCPHASGMHVNAFESRREVE
515	CLKVCYVAKQTKLGSLVPPDMWTAGSAFLNLKFLAGLRVQGDVSCRPMVHHRMVYKNYDYQIEKVLKPALCDAKLLPRSKSFTVEMQIFEHKWIGILATVIIFTHGQTKIYDKLGYPRANGANPGVNNGYLVEPAGFTGETFSIVFNDIIKDVTQISIANVCDLLLGAYKTL
516	GANHVDLPQNKDLLRLMLTLELLSQGAYFVVARTVPQENFGYQFWDVQVLCTFQSQKMDMKPRKMASCQQTPQGPGKQPREILFSMGVTSILSFGCSAKYRRSQGFTLRSCTLTGSRKAPHPRIHFVPLVQYKGCVRQTIQRKYVTMHSVILRPCEDFLVLASLTSDLEVLN
517	VDISDNEDTLKCLTSPFCKPRMRKGGSGDDLEASPTIAVNERYANSQPFCSCKDLVVNPHHENNNPQIVMDYMDLSHYDWKLNAGPMFESHNNVVDKLEMTWRTKYQCIYQVISQPFSQCETAWYQNDKLTTISKPSEWVSVFDRLEIPAPQSKGRLDYSAQKFEPLLRCDT
518	EPRCEVIVWVVTEVAPAALVSCVGTGDALVMGRPPSRKHTDTASFKLEFSARLFLFFYDFYMLNEGMCCLPPIIKIGTVLVSTFNTFPTMLPEAGDNEHEKRDQNSMRNAPRRSAIYSAEALGFKLKLSKKCQNNEIRSIESEKIRNGEAVSTSAISGQRDQRRSYQYGDPT
519	ALGGNMREDTPKKKIVRTQILREAYAALLKAENDVAGICAGTLTHAKTHFVLHDQELDTVFLDAPNTLRVLNVSRSDQITTAKLILPDFDSCHAYAVSLETCPVYFLHTLSTLEIFLAPTILCGFRALVEPDAFAMVCTMKDQEAVRYTHALQFWSAGRMETDFTYPAGYGV
520	AELWLPAYDNGNDELFVNFAIEDVAFFNRNPAQVFSELMLMQELKQQVYLDGAKWQLSPYMDPPPTGEVFVDLAYILCMACYRKGSNSRTARTSVVASSRVLFWRQIREAFADTFRGGNRSEVDANLNHDPGTAGSGPAYEAIIIGLPEPQEKLGPFRPCTIEFLEESKMRE
521	LGLHLTVGLTNLQRICLLCKHELQRCEIRKGIVLVDAQAGPKVLNPNQGDSLWEAFIEFSTVEDNEFYTTRTEQICATEREGASAIANDSKVFNLQRTETTVWQKESGQKTKLSELEFEALQTSVQIFKCGQDISNINATPLTNGELMCFVHIISFTGSTLHAPPQSLVPDI
522	MLTEHSCDTKRCLEKNLIYIERCFPKNRAVRPLAHLAQLVAALVVITVLADRSVGYESSGPDLTMTPYDVQGGNPIDETLTRRRTFGDLHVMWELHGEASNVDNRKWPWGKENARNSSGKGVDLGPDICAGASRLDDTAPMKFNLYECLLRDNGTPKCNYGFDTEYGMRTWY
523	GLEMNIITFLHLMAPEAYAFCTIVPVDCTNMSVKEEPVERFNLEIVLQKTYYTLTVGQIFYASIIEYKKGKHIEIGVIVAFTPAALKPANFNIVVPGFQEVGGQDEKCVIPEGDKGRVRADYADFTTTNIGHIAPQKIKEGQLEGFNRVKVVSQKVAAKLADPEYRLKVVEF
524	VSMVDYRYCFCRARVETLRLRNNYKDEVADMVFIAHFKAGTPPGNFLAEGDSPLNSLKELDTSWAHKPMAYLIKKQICKTVELRLQYPKDGMHEGFLGSLYKALLPARYPVYLANIKILDDTTTSHHARSSSAAGPTGYMNADKEQSLLAEVQIFFVPAPKVANTKGPPVSD
525	SLFAEDPPDKDAELVEQQTKSVEWGYCVHEPPHNAVHMWYMSLKELAIKIASMPVQLDSQDPVMVMEPHLQLIVPILVYVVPECARNRQNESCVTQHEGVGRYLIMDGSDRNIEDAFHNYGKKFPNKQGLNYTARGVPISIVLDKRGIKAGGAEELLLLPKFDRLGVAVSTG
526	VYKDFSQCIGTLVHDSISLVLQVAVEAAACEVYSNHCPGDHCMIVTTNLVAIFNVCETYGTVPGLASGFLSRQTDSKPGSITKARGTQRAGVILAHLGWLSYHVNNEAYQEPPANESVPNAVDVEETLLFYFYLHEQCAYPYVFTASEIQKGGHFALTASTMPRDLYLCFDN
527	KYACVSLNPHVLMKGLMHLAMTIYGCVAGREEPWVEIKLNDKSFDNRADYYSLMTKVMGPPAAIVDTLGGSINFLQQVRCYQMGNTFINGFKYYFKSKFVVSINFNFRPVRLVVPEAWKKTFPYGSTGSRIVETYTGGGNSRALQGFKTPICVDSRCDWDATAEYFLVFILP
528	YKKYNRFAVILNTEQCREDDVDQPDQSANLQAMAPPDAPQKKVTLQGNNSAFVGFFKARPSLVRIPSVTGKCPSSLECLPDAKNRSSGYHSTGVVHTFACKNTKTLSSVGRMPRYPGMGVSSMDKPFVDKADPIRVARVRFLPRNCEKETLITERGDFVTGEDETCQNTTRM
529	GLPLQPAILDAAAIACLFEEPVPPAFLLKQRGETAIVLPKTLFVKGGTVKNVDMAMQELVESLDGGSFGRKNVGKISRFARKCLYPAPFGCNSITRFPVSGPWKVEGAEITSAGVTCNKGYNSDEEANNRAGTLTSAAHFAKRDGETILTIHGTKTEVKVDKDPDELPELLI
530	KDIPHYLSWYCRKQSEIPSNDGPNAYTDLNLEEDTKRDMGKLMHVNFDIALSEHILQVSIQQMVLPLSLTAFLITAGEGAKLNVCKLATGEMLITPFRFNIKGLNQRQDCGGSEIRELAGSLDARQRKRKIPKGDVHEGQWLAEATSYTSQKLSSPSENKGSDLLATSLVLT
531	IGAALNGFRFAHVEKPCFGFDVGSLSCDQRVESIGYRPNGKTSFNAIIAIPQVAGLTLDSMAVDKLCVRGGVRAEIKLANAAPDFNEDSMISMEKAGRVGSFLPLTVGPRLGMWDGSESGQAGSKRGCVDFNRGTTTRRENMIMMNTTKATQLLALKLLVTQLVVYRDPVHD
532	CDPDKGIAEEACSEMILLQRHDSLLKEEGIHGKYGMKSCRFGGITVPAGWLQAKVPKADVERHPDGSEAHYHGWKESAFCRANVVSVTGRLGWGIPEDVPKAIVRLVFTHPLCPTGESYILCVEPQCNNGCDQLKQEVIKVTNGAHDGKDSPKVFVSQILDNTVYAIDLIGF
533	ILVLPQIVFFNLKGQGVPCHRNELFRPYLVTFVDSKVLNEVLEAYSLVFPRKVVFIDTEQTIHRQWHGPQGYDLQCMDGEITNYSGDIGYSLESCSRKVYQLNLLLLKEGLIERRTSFPTVYIVWWIGDKEPTYLYGDVSKKRDGDRLPHTNICFQAVTYTKVLTMYDKQYA
534	LGGSPFGSMVVNNLKHKFRSVAPHFKQSTGYGAREAATAIWPSRAQFFKYVGIMANIALLVVGVCAQDVADATLGMPMGLMAGQDKDKTYGNKVSFLSTFVQVTPEILEDYELGMEDTITSPSGGNTSSKRTGVASSPNAKRASARPRRLHELATFLPAGLYNSPVQDGIQM
535	ILRPQCLAVKEIQSERQGLSKRLQPFVVKALNAGDQKSVKIPYWIVEATGTSLEPTKRTGHKHSVSEVWKTHSARPVWEGDTEYDLSIPFPAKAHGGGEDFSKKYRLRNFQLLMEKGSADVGEADEAHTYNSDSFYYVGPTPIMGTAQAVYLAEYASNDSCTLPSRPFVMNL
536	NCNIAERTKTSRVCQSTSVSARRGSYFPNVYRAICLIALLLSYAMLEATVESMTKSTPHIKLRFLDLYLQGSSCRDHITGRIDPPGITVTCARSPMLPDFAGDEHALGRGMTARIWGVLFGDQNDCLTKMPNKGKEFWVASTMHELPDILKGPFDIGQDQVLLLNTDLMPLA
537	EVVLRRKYQHPNIPSVHRINNEEFFVGTMTISPPIVKAFQLGSIIAMAFEEVGEALEDGPNGRSSIGSDEQDYGDTMKVTNISQKDGLYYSSVNAQSMLYMFKQLDRMPSKGSIEVYAPKTTSLAARLLGCFSKSDGETNHGESYAFGNGHKPLNKHKKPFPPAATHASDPP
538	NLHLCERELGMTSVPLHKVRELIPDGLGTGKANSGMKGGPAKGENVKEISFDPTNYEFTLDIIPINKTLRYQGDQSSKMSMPLHPVTTTKCVIPVRAWLRWFISNASNSCIIMPFLAGAKQSVSRFKRRTEETTKTSGEWLRKRQVIGHTSELAKFLILGIDVLVGLLFVGG
539	GILFDWKAVPQSKQSDTKENIPGFLNNEKAAAFLSSAGFRDDLNLDLLAKSAGQEAWQLLQRDVTQSSDNPCLFALDCNQKILLPGFMGMGTSNVNIYNMFTTCSGRYPPLQASGIGEFINSFPADDIGPDLITVLNGYIYGSHSWMDGCARLLVDSECFGRAQTFALMRPA
540	GLCVERTQEGAVAPAPGMRCESVVHVGMEFQICDVEMGKDIFLAGAVGPLRISVYLMERWQTSIQKVAQADHENWHLKVKTSVSAACRKVSFPHVIATSIHELVAFVEYGAGGLRLTVDINSGDETYGDFHLAFYPYFELYSWISSRPETTSTHCIPARTAVFLRVVDLSSS
541	TDTFTAVRVAIKSILTTPPMKCSHEEDAYMTVKIGVKLGQISPICDLPSNELMALISKVQPIQEPEGAGLILIGYVRCSKHSVIASTALDTCNKSAGNFDKLKLEDIPASNAVHPPRSIKQLAEIRDTSFSIAEYLKIISVLSLISDNFKKHTHRAQVIRRRYYTKIIPLSI
542	ILHSTYVTENPRLLPGMTVYTAEPLSQDPTQARWGSPPIPGHMQCMSNIPPVLGGRELKASKSKGWQCGTDLIPTMAGKEYFEQKGSWKSIIHLSPIFVETPHFRKATISPLCVLCEREKEVPQSLSFGEVGGGFARLKRAVFLVLFRLVWVGVPCGRLITLDPSDKLGPTV
543	NPNAFSVIVNDYEGHSLVFVTNTPADPRSNKADESNNSPAFGRAFPPDIKAVCFENVLDGHYAEEDASDYLADCKGKADTTTSSKRGEDYIGANKAVTERDSGSRIKWEPMVKSLAVIIQRVSAYFGLKLKCFISGPIDEVRQEARIKMDAFLEETILLGRGDEVTGEAKTN
544	IFVANRNWIPDFALPIAQPSWAKESCVGFNDPLLKACRQVTDESRQFAFSSGTVQGSKTSSQGTLQTKQFLVLEETSSDKMPNFIDTNLGEQQERQTMVLVNGGRKLNVLTNSDTRDDEIPNSSWAKPELLYNIKGSPPLYTHNGRCVTGGVHALITELDYDGADYASTYRW
545	RFLDLKGVIQLPSSRQAGAENAIDNVMTFVTANRLIVGLLQTGDHNDYLVLDSLCCLQVFKENRINNFLRSSIHLPERLGTKMASAQHAFIGFIYDDLVRAQHPMTLVLVGVLMWSELFLYVQEKEILISSSILIQAQSLLKFSYDNNSIIIAKNPFFPIPNIKFLVAPFGY
546	DHIEYDHLTKGFVPTLDVQITPKVLGIAGLTDCNETGGIAGGNIGELMPGHGVLWANDNPEGWGRLGRTSAFGTSPEATYKEVDCDEGNEAKFERVLKVSNIKMIACGVLRDALSNACLSMYNPVVLGQIIVRIYALVFGRNAFSLDWTVADYHQKPSLIRFAVRKYALGSG
547	VPVCFILRCEAEEWVTLNARSSEYFQDKKDQGSCKPSLTIFKGHKLAAILLSPPLLKASGVQALSHYQTAEPNAYKESLGAEGPKSTAAVCIAEAGYARKVLNSKAGVPVVLGAHTMGSQSVMGYGFRKLAMAHFKLAGPLSKDDPEFTEQDTCDAKFVLANHKFAHSVIQK
548	CSVMVNACDLNISVPDLRQYKLFKAQLRWKALLRRIEHRMLHQPKILSSFYTAKDCNLKWIAHCNKRLYVERSWGYSCECYKEGEGGEVMLFCLGLIVSRAYINNVSLGRNNIKGGMFNEGDCMPALHYADTKRWKFYVELLFMCPGYATHVSVLTKPRGEMIRKELLVYNL
549	LLPQTNTKEKSKSSARTCVEDGPHPVCNEPLIVIKFAIFRHPTQIAARNDCMEAREYSYDNSIYKSMYTKRACPLVNTPQEATHYVKVLDDLSAKRAKFGKLKHEGQESAISNLSSIVDIHPSKGSFYTKIRWTAPFFHIYLMSQGHTILSALYFSDGVAWLAPAPGPLDLV
550	SPSEAAMLRSVQSWLTNRWKLAGRQSMTYDDDQQENMNYRSATAIEVAGLACRMIDEQSMSRLLAQNGIGLKKGCATNDGPTSEALNEGATQTTQMRQWKNVELSLPRLPENSPESLAAAEIKKLASEKRGSVDLEKNTAGPCIQVILKAHLILRLPETSPADVFTAFREDR
551	KFMHDAFWEEYALPPLNDRAQPPLADPECILSRIGNLVVRFFNLSAAGISLLVRHAVRHQGLFDQIPGTDLNPSEACVATPVKTSYERQLRNEQVNYRWKKLHRLTTGYWVRVFAQYKEVTDIAKYQFKDGSRNSATGHLYYETVAQEKKEFKDTKPGGGEMLNLRVGSRAH
552	PATVLNCPSTPHSSRSCIKFQSIRSMLLKSLCMKLWSYYKLRGLLAYACNPPPLEQGVNGWLEVQCLGEVAPVYLLFPAGHQEASRKASGSEVSESFRGCMILKNYTRTVALDFHYPKFEMTECSSILYESALFNNEKGDGCFWAEVDRWFPVNETVCELGKLYIEASGYNG
553	PQVVEYCDNAQQAFVGPTAEVNEGVNSFDVMFAQATVVYTLSANFYTANSIRKANYMSQVSANTSQYLFPPLCNHDHAKRLGNNCLWVAKAGMLEGNDYGTFTKTSQNSAQPIYAFVEKTKKTLPYAGNVIQFSGNDYIDPARSSLEKPDGLRCDRYFADVNSEVPAFPESG
554	QLRAIDAVVKPIYKGLYHVVLQQRLDPPMQKMHYEVSASMYPENAIVSVFFISEELTTHALVLRGVTVAPILGGVGWRRIGYYSKDSKCTIVESREFGWIEQGNEATQGDPNVCTGPYEDKTKIINVVILHFPDCGKKLAYLEGPCSGLWPFKKTYIPVAAKCCRRRNMAPD
555	TNNVLLDSKKVLPPVLSVSIFGNPCRKKGSRMCHGHAKPGWKARLLLKRPSCNLFCAKEMVLLSYILDRGSTNHNQQSGLNLQKKRLIIGGEPTAPSERDEKFQARSILAVDGPHGHESGTGELNNKDGVSQPTQEPNFPKIGGLRSDYGSRFGNQCGVNNAQPQKMIIPPK
556	ADFGRDGGLTRYMQLAVGDEGNYDGMLQTRPPDLDHTEFATYSTKSATRKEIQFPADKLTGELQARPEMAGKVLDGKIVDGQYNDSETYICRSSQSRAKQGILDEGIGDNIGSVFGAPPRELSHLNDSSPKVKKFMDQALPDISDVKEFNVFRGTGTRFQDALQGKVCSFDG
557	LYLSHLEANFKNRNRWFPGAAVKGVVLSTTPEFHQEETLFNHKISPDESVYNSQPSQKLDIYQGLIPSSSFCSVIMQSATVENWPLGNWQHEYLEDGEYDKQTHNNAEGVTDPESCTQYLGGSKYAERWRMGNLGTTRPGTVTVARDVVQFNTLFECSHSKHILYLFCEEST
558	NLRGKCQAFVGPKGKRSSGTALEPSLFGSAHTKSRVNQSSERLFADIPAMARILQLVNYVFQFRWGSIKTTGPDAAEPGDVIGHLVTPIKLCGALECPSSLLTTEKPAYEARGESYRSTILLEPRRNSPIDKKDEETQILGKVPLIQPPFQELLGVGGQAVTNSTPETDQSM
559	IWVSMLYNERLNNVFNLDYHWCSFHQGIQCEHWVITLIKNHSLDPKGNQLRSGNIDLAAFYHVYKDYAHRNCEKNDLNETGIGCGNVLDAALGGMQMLNPCDERTFENLQKVESSRYKESGLIKVSCVLFEPQEIRTLAWDEKLLTIEIGLTALVTIEDEAWVANPQWKQWP
560	AIPGKKLKNQTDAYGGFKGVPHGTSVSERKHQTENDSKDTQIYRQITKRKRVTEVRPLQWFTGFLGGLQLCIVYVVNNLDACFFNLGHGDEDEFEVSFKLLAYKSNNAFKIIYFDVFSSTSAEEIPRFMAITLVPLVSAVIGETNFEDGKVTETCHVAPSSDGLAQKRGFMF
561	ERFFTFVRDNRINFEPFVVQEFDVNPNLMAIGQDFRGGVKAGLLEASSAMSGKRGKSLIAKAAHDRPRWTAFFDVYTQYTHGTTLGAEGAPEPYELFVNLMQDEDLENAIMFKIGQHDSCIFQTRCARTRKTMRKAGFDLGCVENAFPESLRCEGVEFDRITGMVMYSDNLL
562	VTSNMAQCRPNVDRWHNAMEMLENAELRSIRIHQLTLEGVVLTLTRDFVHGATVPNIPKKTAPPVVDEQKLPIVDGLVTRQKLSCSRPQAKVANLQVAWTLGAQGAPGALKVRVGQVPLKYQEFRVAASNLSTIQVNKATCTTKGVQKSAACDVETVSKVTDIVLQSLCVNK
563	LSQGSRIRNRLTTMQTCKTDHSQSLSDLRKTSAKVTNKKKFFEIIFQPAKPSVAAFVGSASMQSDPVGSPHIDNRATECLSQSNAGEELDQYLADHGNAKMIQLHLILKRDLPAYVHFLTRQGPVLFENHYRTSKWLPQLRLTLRMSYRHLCVAKWTYKKLGGDRKLEGELE
564	GSQDDTFTSGNTSPTVVHEQTIIRVIKCKSIVGSFEARLNTPFELERPRAGYLAVSALNVELISTNWYKLALNGETEIKRIMAAKDKEPLIVQADFRDGSSKKEQETRITQRDFSITGISEKGKAKWDPKYAGSSTEKFVDIYPITEIIDSLAINGNFVIAGINLLCPVTGE
565	SSADGASLYQIDLTTAPTPFPNYAACRKIYTSIGGADRFNALEKARGQTYGKPDTEAGLESTRRLDKGLFYSSCPYGGMEAISGEIVDGCQTLAISACQLVLSAKEYTGLFRNRGCVVGVLERANCSATLEVDKRKDLKKTCDIFTESPYSCCGDPVTGLETPAYQGRPGPP
566	LGETSQIRTGGAKVLPIKACFGDTGILKVAINSRIAYIKDLTTDTQLRLGWLETCTGANLKFSGFCGLLVTFTREYSVRSVENLLIHAFVKTDGCRWLSLSVDQCEACDSDLAVGTAAPSEYLWCVSDTNRPKIREFVLSLLEIGIQTKVKKDSTRPKVDLDLRVNGNDVKT
567	NSNEKTELCDEYKNSSEGGMIKEVEILPGFSSNAPFVAAFLAGTMPHAAFKGSQKRIMCQGQTYSKRLSLGTDRKSPLGELIADKPSFLFSPTILNQSVAAKVTGVTLLDSYELGHIPLSDEVVSSGPPLIMYRQPCMQVICTEKTRGGRPLYPLGVLIAETNLKGPEIRKE
568	SLLTNLLSPALFTTGNNTWKRAIPEQPAQELTVEGPPQVAELFGSSTNGCMAYLMLGNCMTSDCPHFVYALEQLSSMKLEIISYLYADQDYETAANGDKMKDYETLSQCDASSLLIVTQQVNPNTVTSMGSAVGIYLSVKFIVCGWWHISSWQACDVQVVNGRDGNLVIGAM
569	VTTGNAGGVHAVERNLVHIRATGDAPDHFIPSVNYKLNAISIDEIYPANFKMSRKQMIPAPLIWSVPQLQQAGHSDIRWFTSRYEDQTQLHKDSGDRRRPCERSLDNPCPESKGSSMLHKVGGMASENRPPSGVSGAGEYTTIRPKVSQQNGGYYKGTKGLYDYWGKFVNPL
570	TKFKQQKKLRDWSFLTDARLSSLSETNLPLDTVNKCPVDAQLYLKPNLSSDHEIPRVKKTASDLPGGVHYRGSRDRMLYELVCGLYLLDKMFHDSKDRPFHADERTTQDARTVNLMELSLESQVVVLISIGNGRREYQMPDEKNSRRESCEIDKSELEDFQQDRCILIQARL
571	WSFDFTGSSVAHAYFELIGTPLVYLVKPRQSWNGLLLSRCGSVALPDERIPTTCRWLVLAKKPAPSLDPYDDLWFPLAHPQYQYTAIGMTIINYSQAYGIDSEDQPKLSNVVEAMMGLGANEVINRMDISRSTEGKVHIKLERLGRTIVAFWEKEKDQVSEIMKCLVDAQRK
572	KLYTAKIDVVSKQPPITKRPVNKLICLDPPSLSITTAATADKYNELSVCRQAQTPRKLDEFIVRPQYKKYTIWSIKALWFEIARFHMLDVYRSLELTLPEFGPRICAMGTQQKLKLNTGGLVSQWLPNFAGKPATAEIQSTQKRISFTQDQVRIVFCRRFAENIFPCKIQIW
573	WPIKISMPVDVVFESCHTIFQKAQGIKTNRCKHLISSAGFVYQPKYERFGKSIFPSGLARVPCKRGALQSAVDMVCRAGGLKVIIYDCLVVQPEVMVKPLPEHCASKRRAPQVLIASIEEGNTESVQLNFRTIGPLPGFKVCSYHHFRLEIDIYWGSPMMWTLTIIGAWCVA
574	CEEPKKLNKIRFEAHHTPVAHKIEGFQLLVFDYTQTNGHLIKLLYYSKAFGSSWCVRMTRLNVGKKGFTQTGQTHGNNIRSKAPNTTYYLLKQVTQTVFPEGSIAQFSRGEIPRADLVQPNDKRPFWERMDRFKSYADSYCFAFTGHWGWNLGTRIVRGKPDRMEKRCYYWL
575	TLGSNISMNPMGCGIIKKQFSKHIFVQCDLQIVSIAEMLTFTGKTVTRGVIRHSGDQSVGRYRELIFLVILDDGLDNGIRSFFHIGGSELDSEWRKKRQPPRMMDYTSAAGAEKPRSRGGGSGCCLAGPYHLPRSAKLHSCLYCSSGSYYVGLTICGNELLMHAFKLVTLKL
576	PLDQRGTFMASRNLPEVLTFPELRTVIPEPQQFTTIPRSLTTRLGDTDSEVHWQADEKGHRCYIHPCTRESLNKTPRAFMEDSGSEALMSLAFRENTIYGIFITRRHPLEIVEARTQMMDNEEFLNTGSFVPVRTEGGPRGGFVNQEPGFSANNMQFMETQLVNPDTAGNNF
577	GLMVARRGTRLRSFSDGSSEPQGWVCQGHAPPQMWPGADFGTALAQRRQLTRQAQGGLKVDPIVYVDTDIRMKFGGMIFPKKSLFLIMNQVRIVDPDNRESGESWTVSCTEVYGLQVTVYAKIAVELSNDLEDAFSRNDPLPVEETPHTDQGNYCALPNEGILEDVDKFNLQ
578	KIHERVQGAEPLDDEGIKEQTMIQYTVFFVKEGLDISDPAMIRRPWKGAPYPGNFRFWNQYTQIALGIILNKRPDLMEFPGSGGLCLALHSVEICRYDFCHAGEVGFGTSGRPGLDPKWDKIVKFVMSHCNGTGCMCGQASLRLEIIKYVANDFTLERMGFPPLQAVKWITN
579	MGKQVEGVIKLLIRFTPKEPGGSQTGFPESRNNTIDEANTDFMTNRAQLIDRFLYGLFTNVLDPTLNVVDKSKVPYLIMLFNWRDLSDVYSEAYDSERSSAAGRSTNSLKGPIIAMLLSYNAHVSVPLPSAPEPGAFPREKLLMYDERFMPCAVAEGLAVYSPAPEMDDDET
580	HQTFSPKGMLFDFHDHETGESRLKRVVIGQYPAHRQRSICLIFVFSEIKKKVPVSIVPPKSGSGTSGLKGFGPLPPTANVKYQIELADFQGDIKGRPEVHRSMRCYEINQAEMRPVALSPTKKQSGSHDGINVLVSPDMVQNAELWYVTTVASGVINSKPAGEKFSYHASIK
581	REILFARIHYGGTLSKLSVAYYGEKEIKQADKRDDREPTSVACAELENVAIADWGPDLIGHITMILLSMVWLTQDCGRKRLKNLGISLACKGAFPMRGIFAKQHLRHWAAEECMGQNAGLDCQLTDEGACAPKLTLGRSNSFGTEQMIAGSITNLHFLEIGYKETDLHAFTS
582	SMIRVDITYHNAHGALRTVGESVYNFLNRESGSYRVYFLPGPRRQEEGSAEGIVGIHAQKRPVMHFFVKCNFCSVQLIHFDAIKDQRMGGIIFTGDVDVESCEWYGLTQEPQDTGNENCTLSLYDRVLSTIRLFAPAEVRELREYGAELLVANTAMFLMDEKGESGFCLVAL
583	APTAFFHFAKLLPEIKYGHDDAIWLKKETILALSLFPEMFDLNRKDNPAAVRDFLGFARNSIGHWQINSERTLDKPRIYLHKKLCHASAYNMELSYKNAAFYLKAMGDDKEENLLIHSGEGKDVEELLAGQQACAMSRNAYIAQSLLMPNLDFGILSCEWTALFNPIVPSTF
584	IFSEARREPWTDEDNDVAPDTYDNTKQAGSSNFDLPNNKYDMAERLGRAGSLCPKNKVGEKLLIRGPPLDQKSLGGCLSMGDTDRPEYLKRPVVCKDSVQQQSPKLSILKLSVLRKHTAFRVRYERVTLGMSGGVNFSRKIDGKQGGKYAVSWIWVVFMGYVTERAGDLQVP
585	LLDIMLHKRGLRLLKFEEWPGQCELKNGEISVHIRIKDHECDPGVRQLDSTGTRGDCLTFVFCKPGEDDLHSVASNYRAVTRNYDHTAAMDRPKWYPNCGPVFNVLRSRPFDTNIAPYVNRAATLNAVEEGVGNQCTMNQQSNNPDLAAFVCGPRVGAVLMAKSWVSAYLAW
586	VWFEGFKCFITYYPLKSTLRFIPPGNDRSSSAQAGNLAENEESTPPGELYILLIMSTWSECTSLRAGLGAYKLYAKSAGFSDCGKCLSSGEFKAGMLESGLSIWCKMVLTRRSETNHSPKMQCRGRLVLDPVRDVIHEESGDQTFIFFTQHGEQIDFFVVSTDNTIKHIADA
587	INVNDQGGIFLDMKGIQEFITRAEWFSKGGYALVNLLYMKEECRQSLADAHFVRKTLWVADGNVIDYLFSAHSENEITVQEGLSLVQSLTCQGLITREKKMKRNTRFVGLRCGTTLYTEVVHQSLIEIIRKCYDNRNGKGRLITRITVRMSDNCIVSGQRELSVEGKMYQRT
588	SWFRITGVRKVQRDNCCQGMVISPTNASSCIFFNYLSLYHDLNNSKMTAEQVQIRPTTKKIQIFRTQVLAAVVTSMNIDSNKTQRMPGVQCEDWPLKLPVEEDAENEQSQWQDSLESPKCGALIFRLKHMSFDEAFEAQLELSAASLSESYFEFVGCAAEGLIGPHYSYLLL
589	AAYEARDAQFRSPPKCTKNDQDRTMRFKLGKEDVESHPDLATDMSLTTSESASSNRKGYQVVIISSVLVKTPEQNYIRRKTWYLRNFRQFTEQIQCSKTQRYNTRHREIECSGLIVVVASEQKKTWHMSDGSLGMKNTPESKFDQVPIANEGQLGVLVTRYGICPISFQLRL
590	TQLPDTKAWPLSKTPPRSETALYAGDVPILEGNHKRNGDGPKTPGDFHLEESDCENVRETSTHLLPGQVGKKDAFGEAKVCGFMVPLREQIAGCAKLVCHNVTQVICNDLVQEERSLSLDMEASFKQRVAYLMVSLGSFGTNCKVMEGDAPIKEYDALFGLLAAMLISKMPS
591	DLNMTGRILGMVRKLNDRPLHWELAFIQVTQDTRAQGYYEASFTNGQSTWSKPGMQDYCTIKRHDTLCSPPNRGTLPPALFKAVMFSEGVFAFSSMVKVRDFKERQSRGLAIYPATFAGSVKQLSVPAGHTSEELCACCEVQILLIDMRKEDSTKILLLKSFPSKEDPHLGD
592	LDPVLAVGRDYPPSSVKTPNITMSSTLNAQDPDTVVGRYGMALETGKNVVRDADNPGTVHVNFLQSDTVGTRIQSVRSSAPAPTEGGSRQRTGNVSRCIVWYPYYELEMCPLVPVTNEEEAWHHGTPVNAYGKCIAQGVLILTARSFVQPTHEAADLSNQIQSVLFYLPKFR
593	SDSQNQQRRNPIAVELKNEVIGVNHACVEYDDLEILFCQIAFQEHSDLKRAVEPRGKFQARRARMSTQLGIVLGDHMKAADEMAGFTLMLDLWVIDASTQNGNLGIGTNFVRHKFSSSYQDCRREEEVGWKDRAAEFFGSMEIGLVGILAPVVILMIKGIDPIPFYKVAELD
594	LGYDIVFGLGIDSDQVLVLPYGLSALIQPYMGVSSDGSITGKQFPMLDVMAQAKVSYWHQLAFPFHHRDGFDLGSTTGRLGTYNDNQHKQGQLFYCPALDSVEPFDISLAEPWARPFAPHPPFDEAIVGTIEEAAQDNASELKLPPNFKYWIADEDTGKKKLTFPRYKTGEP
595	LTCVESHPSDLLPLYTLCWQVTRRKRDEYIYQSLAILNSTARAEYDLYTDCGGATNSMQYGDIPHPQNRVYASFGYSLFRLARGSLTAGLKNIYGTGEVRDFPSKGWEYHPNLAVHNTMLSQPSWPEPGEAFFTFKGDARATTPNARLARYWSAAQSYCGLLCKMRDELMCL
596	SFWDATQIGAKTRCEDEKENWLQTLVLILVSESPTDLFLLNDAWGNVRVKNTHGCLACAIRGLNDWDDCEVVGLCDLLDIWMGSPPLYTHGCNCTKVRRLYKTRKDKVTPPLAQGGTLSAADPWLHAKLYFCQHLTMTQIELPLGLEEENSQTRYENAFHENKRFVRQLVKG
597	YAFKALQNHDPAECLYVLIFIVLDTPSDIDVLKLFLNLAGGKTEPLTQFAERFKPKARTIGTVCAQYAPRLTKPSSLLGGLDKEAVCEWEIIRKSVKRKLGDMYAKEAISKEDLGYEALLDGAAKARCMTDKSDHHERPATLVLVTAIVETGTPTLSESFQRVLRLFDAGDV
598	FTKEQTNSDASTKPISVERPEKPYLEGCIMNVDLGRGARPVAFAWWVNLVFDGVAGIEVPSGDPRTVTFRGLVFMTTAHAVQGIDILCTGSKLGLPALDMMSGNKLARLFEDHTLREVPAKLQFDVWDSVSAERLHQKEQKVEFVPLDVTETMSLYAEMIQDVLDTVTFTAG
599	KGNPAMCTYWVEFASPAEGLSGGYQLTFVHIGSLEIYSPCLAVSFGKLKESRKKPAISPFPKRTSVVESDPYLPTDLQCSDFVRGVGRTEDLHEHLTNDSSGTPIFVRDMATTIAKGANIYYCRSIGKLFLHVEIMHWNNKGHWSYHVLPSVMERHSFMGFRVLAFAMPKNE
600	DYGHFELMDGIGVPFGLKTQGEFTEEQIGSLCEPYMDEGCNDEMLLSAKNLPLDVSRQQILIQVPVPKRKQYARVWFSGVPEKCRGGTEVTQGRSALTTIKLSDFSSSIWGTIDVAIRPTPPRSNVENMRATTNESGSLSHVVRMTNEPEYARAAFKGGPAMPSLPNGDYRG
601	VLKRRLLKEAGTNPRAVVGVFLLPDAALEHLAANDEQEHPHNHAKHHRKGQATDVDGSYDKEPGWDELDGISSFTNKISQGETSPCTMLLVHPESLCFTSSSGLPTGLSIIALPGLGKPNKNLHVHKDQVVDPTTNTKCCLQEWICNIIHDTGGDNKPAEFLGIHRLGEMTS
602	LSFPIYNLLLKARQKPIVAFSEFPQMVELNGPPDQDIERELEDGRGRIQYEYDTDLWWGFGQDNSTFSSCARGLDNSGGLKYFSFLRSLHYMYVEALNYFSRGRISAPREGPCACSDLDKMRTYRDTKPAWNARIPQAPADMKCLGCESDIKFAKHETWPPRDSLALGDPEM
603	EIPNFKVEKETSVHEFEKDPECILSAPNGGGLTNTAGQSLCHVMICGCIKFLTILSSLRIPVSINLSEPSINVYTEEDVLDVFSHNILTGARILDAKAVDAEDIWATCCEKGKDGLPFVLCDIKNLAFFVGLPRTTAKYDRPLSAQLAQPPVIVPPWREEYRAREDVSENAP
604	QGVKMHTRNEMRRLTINTLFAVRNSDIKASNALFSLENDKIDEGMPIYETMNHVQSTAAASAEGAHPQNNDETRSLETSNDLPFNIDQTSSDPIVLEAWLFTKFKYFKGNYTSYGGEPQDPSPSPAILIQGFAQTPRAESAKMLLAASESMENDKNEFSDRTATNDEYEAAK
605	KEDCTLVWEAGLQKGKNPEIVAVQSYAFIIHCGTPSSMPSDNTVEWIDFPAVQRQNDGKTKVGGDPANGMKFVRDLSVNLVWDTMLQFIICGVNPYTIVGWTFIRVVSIKSGLIIPHNTLDELDYNEWFTHLPVGIAPMFTLAANVQVDGEKGFGTKKKRRVHYGRFVKCFE
606	VLIEEVKVVDERLDYYLANCECTILRFGAFPREDILADIWDAVDTTKVQGYGGTLLNWLATGALIDPPYYEGKASSDVPMGGDPESNLGRFSQASRPLVKHGRLYWKDDVQPQDYRILCTLFKYQIKGEVPVIVLKIYIEDAQNNFISTKTRISAGALLTNAKLPPQELPNG
607	GQDPSFSLENFIPLKHSGKVKDTYQAAALNGHGLDVDTAKGGKGAYTHVRQNDEVHLAPKSKWNSLVEVGHAAPSEEKQKDVCVFELSMVSCKAYDTACPKVTYSTDCASSWKHMYDPEGNFKQLSAMNDRSSKITNVTDGKAKVSLESDLIVYTEYTVKGEVCVKRSENNK
608	YDAGIGNFWVSTSFSMAGEGLSSKGGIQGLVWTDDGTSLIASGGSWQSRRAMQTTHKIGSIRPGPREGLKKEKLTFNYGEPNFFTDYRSPPARIPLPAFFVPGKKCEDEPFNGFCLLCGERVSYIADKSILVEEGTRIDMLARERLDNRVLFAAALSKATAFGGGLFNLECK
609	EVVRPQALDQLANPYPANAAASEVLQYALLMVNHTSLALGSSKDGFKCWVENVDERGELAGFRLKRVKTKLPDDPQNKLSVSPMENEIKVALFEEKNAMERLEPRFLYMNDLVRQIDPQLQADIERLAKCNDPIHGVVGFSFEQQLAMTASENKLKLYINYEEAFFHFGVLE
610	CLQEERRAIFKISSNTYKNVELHVDKEKIAADAKFGSGLCQALKNVTGGEKKFKEAIPHHMHFSALWVACQGFCNTVRSLIELECNDLPAATVEKSPLRESVALKVLTGYAADFLSFSCGPMGKFKFPKYPSPSYDVASDKVQYPEWPIKYAFTDGFTFACAIEGSCGPLYL
611	EDMKYGPAVESGPGLLFKKYQSVMPVAVICHLMSLDKTFDVIRVVDWDVGFGDRLVGNLIRMPDIQNPGDLGVASNGGTGCKEPFGRLRLDASIPKPPYFGQAGSHAYVVKIYKPEAVRPCYERGACLTFIADCHCSIVGHKIERFCAHEEPYDTQNPERDMAPVSELFITG
612	TIEVSIWWLFFITLLTSREIEYAKPCAAHQVIGWAGKKARGVGGRKTITRCGLLMISYYTLTIYPTLKLPKTGTCFANVDGGQFFAAVIIRALRMCPSGCIPQIEGNGMHEGVPLLKTLTGKVQEIRVSEGNYDATRLGPYLAILLPWAPSSWKPEFFLPANLKPIEAKKGM
613	SERYSRKKVLGYWALTVQTPEKYMVKGVYYTNGIEADNGDVATAGHSHETGKSIQLPSNGSAKTPEASTGDDVPSLKRNVPWTHDLLGFKSSQLFRRSGNYRVLPLSSLFSYPAFHETGHLTSVAEEPSPQLEVENSLRLNIIHPCGRGYQGCAGSFQYMYDTSVYEVISTQ
614	PIYIAWTIRTLCERPLESQRKAIYKWMARQMYLVLALDARPLRNAYLATAKAAGYNVTLAKSLFNTAQLLFPREHMSPGKLDISAGDHIEVDCTSWGRGNISDTLSIFHTKFPPLPGGPKPFQLVEASIDFTISSASDVKTSFPGAGLDLINGNRMINPSKTSKVGNVAFDG
615	TDEKGCLKGIWRANPELNPFHPKELELPPSYLAHNGLHDRDATRLKLHTSCSVNDVDTCLPLTTLGYLLRQIHQTETFNVYDWGKQAIIGNKDADGDCGVAENLPKNNCGPKDYYSPLVSCVKYSLPFPKCAWAQVADGKAVEGEGPELPYFNSIIQQKTLDITVKVIWFLL
616	AVLLQVTAHPCAGYLELPGNMLNALSKHTGIPGYPEQDKSPKGKVSKIMKKCYDLACTLEYHKSNQDAYTSRKGKETWSSLFEIEVKGNRPLIPGSGICERIGNLSEMKKAQKVIIVGVLTNGLIPGIIEGNNATVPVGARFNGATFTEHVRKSQLELSGKTSGKKTNHTNE
617	FDRIANDAKVKQDERSWLPDPPVNHGYGISKFACAAKIFFEFVPSERMLNSCNQASNVDIYVGRETDAFSGFKPMINVYAFPWYSHDRNIKSMGGINLEMHLKTDLKDMVERISVGMSGKLGTPISRVNVGIGAAMVRPPEDVAQHKMWLLKEIQIEITGRYVPLKAYSSFG
618	TRDEYQVSKDLKEENPEVRPIVPDVHSELETMTTAEYCREAAGKPSLGNLWETAFENEGLIQFSPLCEELEQHAAKYAAAAISDSEDSVARTTKKSILVVHAQIMSEKKADMVSLQHRENRINCFSLTDVDPVFAMIVEKEDHYLDGDDLYPIGLSEGSMVKTGTGVRSTES
619	QTGALASPTLPVHPDDFATGVEQPIKLQVHEELENCKLSAPQVVLLFRKYSTLFQRYRVGAILANLGKWQTKKGSSEIHTDLIPGTSAFTSTAAASDVRVEVDWWGKKGSEDTSGSVEEDESAEVAESKDAFTKVELNGIGDGWHHLCFPRMRRMEHLPAFRSSDVFHAIEL
620	VNGTSVDKPLDAQVVREESLCLTKVFSSAGTCGYSFPAAAVVCRARLNAKLYIEILLGHAVSLQLKLFLAVERELGILETERQTQGSDLWDLRALYLDLMQPEQDQNIEEATYEAITLIDGSEVGNQNQGDERATINNLQITAHLEDWSTQAGPCKACRPHTSLIWIFGVFA
621	IIAYNFGHAEVGLICTAGLLDVKILILHTRYLGPIANDNISYSLLRLFTPASVAIPVLRVWNATLVYWPGKKLHAAAKCGPGEVAFNVFESPKPAALPRSSLADTPTSLIVHKSATYQCYKANCEDVFQFLLYGIKLTWPLSLQREKNYKNNYREVWESTRAWGGEALMHYN
622	WDVAASCKDKGIRFGQNEQVFDKVHLIIIVCLVTTVIEGCWRQPAKLVCVWEDRGLVSYINSKTSGCKLYKTLTDIWMFSNANVCFGWGFFTVRRRPSGCHNAETNFLYLSSGGTEKKPFPPNLAQVKVAKNDHRGTVDMEHSLPSFLEISALVECAQFALGGIPEEAPHTV
623	LVKVRINPKYVARILEPGLFKLLNAYPLVEYNLHVHLANDKVGALRHADIRDQARLKQLKATEAQIFVSDDRLSRGMKEHHEWKYIQLQQSTTDQHESKVIRSYAAMLATWRNSPAPGTRGIFVISADSIVTGDMKTPEKWQKRRRSVARPELRERGLQPICQTIQNPPFSN
624	YGLSTSKGVAPSRIGGDKPARLINASARNFKGSEQLAWAALVGLVNELLMFLATAYRLKPSIKSLLITTMDNRGAFDGLKTAEVMKGSEQLLGGLFKIHPNQACEGSKPLDWAHTTACMALKQGWESNVHLDQESLRNQRSSASKHRGFCRHQGPKAPNQAKKEQIMMEYIV
625	VKGMLPEQPVTALFHTRRCTVACPSGDLIKFLQHLSSTSYRHADTRGADEITKTQNLWRYEIILTMYEGSYGVDDLTLELHQFLMETHACGPQQLLAGESIGSCNADCCGRLETEDQPLLRQAPKGPYSMRIPYDYDKPVQTYLIKVEARPRSTKITKDKLDEEETKQAKIK
626	NPTIAAVMGPAYHYLSSQVSAVARYEERSHYDAEIKNRLLARSWGRPEGMQNCFKRWVYRFSYDPLENDIKTHKEFPVFNMMSQGQCRQMSNHEFAKQLFPKGSPFNHRDDAYAGGEPLSSQYTGSNQLSTSPEQTPRAPKFIVEKTGNVIEHGYKDSQPQLIVGRKVQVGL
627	NLSQFSKSCNSTLHLPHFDNSRSDPVIVKVGFPAKGLLVGIPEIVLFLYATLLGFSRQQSLICQTSNAKYKDMIYLKMCKNPMFGLHLQGIGNLTLTNGISNFYGAWAFLVLELTWQDIQGAVKGSINLPMNLFSEFHTQFTAIACPNPVSTANGEGFSEFTLVEWDIDHFK
628	KPQIQTSGNYRANHAVPLGSQCNDGMSQVEWMESACNESYNITQVIDGAQFLTASMNLMIRLDADHKALTCKFPETFHMDYSILGWMCTYIQHQHGKCWEKWVQIGIIRAARFDAPKIPQKVSAGQPAKKSISLTKICELDKTNYRHLNLVFEKTLVEGSMTTFQRSKTFRL
629	CIFSSRLTHLAAMSTTKENPSLPGYRGTTSLELKSDAIDFHSDPRTIGLRGGQDRAISNEKTDAPMYGTQKGGQNAREYWTSPLRKLKFWELDYIKAAFGGTTFLQGKTLEVDNPRNERLRLRFNLNLRLPSFVNNKRYETLFAQVVQVLTSPLNSDLNNMCCGGTPVFQGS
630	FKDIDFSCHIYSISEVGRERSDINDPCSLEVGSPEDAAAKSVEAKDMGYYKQMIAPVPLRAVFADREAERTSLQTCTTCDAAVNAVVLREGFNVMLAFLPKNMLTYLYGKSQPDVESNSTCVYPMYQLFNKVEERAIEDPRHMDGLQELANNVEQLQTKQDPNDVAKAAGKH
631	VDAGTIKRIVNKYSSAIHEDHIQEAVVQQKLVRRHNRSVEPTKPWACYLAWKIGFAAIDIQSSSGKSTREYEFYLCQREMPVMYGSSAGSATAKKNMVEDSRAAAAIKFFFLELSACEVCTNVTRAHTLEVSLVASLLMSSLPIEGMFCSFPSRQHKYGLEKRFPHMATVLK
632	TVGRAKLQQHLTIIIVKADASWVTFGGQKIGTSKVRAITSDCRVVEDKFVLVAYVTEELPKSAPNTQDSVFRKGSKMSEIVKYCHKNRTKLEERSLCCYHMSKEETGDAGLGTAYSADSNRLVYSSYADHDVHGYLSKLHAKIVFPDHTTMDIGAAVVDSRYRLLSFVVLFV
633	NPVDHPGNYCVRYLIDVAESCTQDISLVSEWKSGCSLTLYIDGRIQNHAHGSGCPVGGSIFVEFKACLLVLPINVGQMCGDLAAFRGKLIIIVSSSPKKLVSTQPEFVHTRKKDCIGYDVTVRSFYVACIEVRKFYTDGIYNLTDRSLYQLSWDNKKNRDENEYAMRSTEEK
634	STYEAVYMAVLRQWSSTELNARVDQNEARTAELAVLSKFALSSQVAYTTVWRLGMKNPKRVIRPCYVHSGSQILTQKDEDPSPTIMDSLELLKSQNAPDYTVADGVVGISPEVNPHYCAYLRAGRDQRKMSDDETSLEAGICDGGTYDNHAVKKFSACAAQTAFGNEKQGGD
635	LQRSRTAADIVLEYKILGLDVLEQLATVPSCDQGGDIAESSDGGPSMASHCEHYFAGQLIMAFKPRGLVRSENGPGTGKDELSLKAATGVKIGKTKGVGTKEGRKRGPILFTYNDGWPIEVYGDLVSEVREVYISSLDNVLSTSYAALSFQQVIPDPFLGTGVTTSDYVVRN
636	ARICPLKFGTDFIQRSRDAYVYFESIVLTESPRPLSVSISVWEEGGNTYDPSCKRTMFEEMANRGVIIFLQARLTEYRMDLEKGCFTTLAPVFVRYFFSTKRAESSTSRSGGGLACELVFLYHLLFKTNLDVGESWKKDIISFKWNLGLMPRSQNSNGVKITTCTKRFVWQG
637	LRIAADPLYINVPICEHNVLREDGLDQQSVCRPGKGQRLHNGIPTTPGRPASLATKVADLESFNVAEGWTTCTLEDFYKRDYRGALEIAGTEVVQAPEEVGPAPGLPLNVTKGATKKGHFHIKQTYAKRMTDLCSDFVHLNLNECKVSLSNIVTKGDTEMLKLPTNEAPLYE
638	PFPNAGDRNWNELSQSYFGDPDQTENVGWPHALMHDLDVKGNNDGIFECCSQKQGGAGAKKPTILLSQQVADLKLAKRLNELKFRPVCMKYETPQKKSFNANGEGLSTPPLKGWETSAEEAIFEISSNNWPPMATGHHCLCIKNFELGELLDRLRVVDQEQDEPKENIMARG
639	EAVEPRSETEHNKTQEQYTDNVRECGWGACKFYFLALWSFAYRRGPRVELLVKKIALTLEGLNPFLEKYDRSLIGFAVDWWYISVEHRIANRKSLPSDRQPTLRVEVCKDLDSEGYIIKAGRQYQHQKDTQHSSLFEYKGSCRSQKLGCEDERCKIVRICNAEGSMNSTSGG
640	FYCDHDSAFLQGLQNFNVVKIYSYCWQMTVFSAGRINMERDALPAGHQICRSAPLVEHTKVDDDPNSFKITDPHHIGGFGDKVAQCVALKIQIEQARNLKFPLYLAKLTKRYTQAQYQCILKIAKVDDVTAIIEVEQSKWGEKASDGDLAEIDFMSCLTTWRFPSLQMSLHS
641	TKLKWDMANLFANNLTQLGGIPVRDIRAVSTKSCGSGQLSQNGRSHNGDARRQRKFDKNELQYLHIGVNGEEDAWVERESNYPGLKTLASKDKAAVSRSDLGITSVSDGANCKPVIMLDKHQSDKTVNMILHSCYQPPYGAPQGESLVGATWFHVTRMNNEYGLQLVQQSRS
642	NSQMQYEYKRKAIEYGRGPYPLQQVFKSNGQRAAGPSVHRALFNKLRNNYRMLERRLGWFRQGSIVNLYGEHGERVKRKAVNGQVLKIVQPWEGLYSEGAQACTLICAPKGVTTVVRTVSELLLWVYAHFQRPMVYADCRFSIGECCTPLVTAEGKISDGESMIEVTITALT
643	TNVSYLKRFAQLPSLVLEAIITDQMPMVHADSMSRIGILSLLCHFTEQDVIVVSWIGPKRHSFILCHADYELLGAANAVYTKMRRFDRFVEVEINFDTAWHVYRVSIIRTRERTGHKKGNLITNFHEWYYTLIAKMETPKTFGNKIYPCLEGIGAHLRPKVGMLAGAYPKHE
644	SNHHPTSAQSFEGGCRALLGTLPLHGGYPITQRSLPSKLQPLYAELAMYYSDAAPNDFKKPKFEPLFSTNSEGQHKMPPTTDTEMERLCMKLYSFFLCTSRLWNQFVFTDERIDVHMADKTAVDEFAQWKHGLELVIEKRMTSPISAVNLCVYALSVLCWLHGEDEGVHTIL
645	MIPTGDQAAFEEVLSEYISEILCEVGIRQIDDKHIAGLRANKRYATNLGKQEVINSTGKFTRCLLHEHEGYLSSQSIGGDGIRATFRLQGRVLVIIVSANILAILQYDAYGWLLSRSIFVAPHEAAYIRHGVQEHCLDAKGSECCSDKSWAELCVDAVIPVTTDEPCFSKDC
646	CTTVETEDIRVLKLFNWYWRSLHVDHCAKERNEVAWDKCINAAANSFQVYEEYWSIFPGYSLFAEGNNYFITKIGNITKGRHHVTFDAIMANLVSRPTQAGWPWCGHVARCNYGYPSPVKENHCMKSCEQQCKSGAKPPEASSKGIQKKNFIESLPRADGGPEKTHPFMLED
647	LLQASKDVRTNTESSGAGAGTRLKEQMKGQNTNNLRIACLQVPGMADPAKDLAKSNSQSSKFDGVTRPYGSLTSTLFSLWFMSYLRDKNGVRGTSSLIYLCSKFIECIGQKDRPLSGKDKSASSGPEHKLSASTGADSNWEELANVVHHVIFDDGREIAGQMLKKNRLLNYR
648	LEVTKLTNAAAQFLYSVWTKGEACSLLCVAEDMLKPNCRGVSETPSHNEYLFRLRYTKDRVVEQTPSPQQTTENEARWKSERYVQTGTKFMVPECDVNKLKRMEEWTFAILYMPNVLRKSISVSAVKNCPAFVSSEHSVEGLGRTEWLSSIAAITQVWRTVLYGIVLLAYGP
649	TPFLEQRMIRSGEIRRHTNVKLVNYFETRYRVSTFGAQREKQKLAHEGICNDVVTVHEYQIEAFTLGARFVLVRPWINATSLSAGNALEKRSEQLQKNGEQTDQPVVKGACQMQSWCFEGADLPNSNPGKPKQWVTRKIANPTVFIFVQAVVKFDLLYEEDRDPPVPQVAIV
650	AEGLGSMVERESAVPEDKLRSMFVGNYHPSCTDLKLPKAQGSNTTGDPCIDKKLETPPHLDETALALVTARPIMIDCSTKGKRRAFLALQGGIDGLTADERYILNLKKIEGSTLRRSFHQVEHAFGSGAGIEVVMTPAKLYDNYETRSRLQGSIGDDYANHADLFILNERDL
651	KQLKKDLKTIKPFTVGDYVGAKTLSFSPKSGSGSRTELSITDQSQSFKGLFSLVRKVSCNKYVINPAEPTVAMHVSSGACLQSLPFRSWAFGELSNCHHANKNQDHGKNFTLSKAVLRDKGNHSKADASFGLWKGCFCQTGGATSQHQITSATIVNEEHVDGQDFEEHLTSA
652	PLGKLETQYGVNRRPPAWTRADTNTQGGKYSNVQLLAPPLTQGYNLGSGKAVPRAGVEERKVTQQKYSVKMEQKKLIEWEGTFLPLAITYASKYKPPGERDFSTRTFGGIHDCENYSCIFQQKQNVDNRQKGDQFGLRDLFGSGLGLGIKTGPVIDGYTGEETPPHLVLGSM
653	CYGMETNLERPEYCMLPCKSNGGSVPHSPKHACNTKPFNNGFGDGVSSVYLLVIINDPANTYVAQRLVLVRSADKAQAAALDKARVRRRAIEALYFVCGVILGITSLLARPFKKPTAYDYTNLEVWHICVYNGLDLGGDPKKISFQETIGEEQVIREGSERIFSGGADYNEC
654	PMWSLNAASNVIKLKLLHPSLSTEAQNGILLSRFDKLDGPFDSPTGGTDDSVEFAARYAGSGYSQGSIVLEASILTFTNPARIRYQFLILSASSITDPAVMLTPPLWMAECDQLCYSQAAFSQFNYTYTNIDEAEFAGEACCFIGAEPKAKSSLLFHHVPEPTQNYITAAGF
655	TTTGFHTDIQGVPTWSNSPKAGCFLHMSRWWSLLHASAFFWRALYNAIMLDGTTMRYDSTALIGGYRNLIVQLPIAYAQSRIIASQWECDTSWPNLSSSEGNWLTHRINFATKMHCLQKLCTVGAAPFFGPIVGIHLKLFTLEVRQFDLPMKASCTCAEQTQSYQVKVSKWP
656	SWIEQGDGLHPPSHEKPVDAQRYMYSVMLRTPKVDKTPFSFPGKFGDVAVSSLKGSEYIDFSNKEQGTFKAQRKTHVSLDSDGTLTDIPFSPTILISSLLLKVSGNCVTSDPGRKAGINITDTIPCSHRDQAYVLVQLSRVNLAKQSGGSEFGDTLLAHYIAPPERERVFHE
657	VDQACICNMMFLIPDYPSKGLTGTQACTMIDQKPKVTHRESFEIPLLIRPDKTLKQLANAIEGLDPVNLEEKIGLNFALIAARVPAVSPWSRYFKDGVPDFKPACHKLKEQQKLDIDITFSQFLLTAGERLLFEFTTDVTFRRVVTSLGENIALTEATELGHKQIMRTGESR
658	ESVRRFAQDKEEAYALFDRDQLFTLSVSCEPEGIKENKQNGDLSHPDYGPLEDGQLRPDLSQKNSSIEDVTSFIRRELNSIVEPAMDYEVDWSAAGAYPRKQMDGTICKEDESNVMSFRILSGPKGDKPKKGTLSNNFYSREPRHLPQPMEEFDKTLMENISEDYGTGVMAH
659	KLRVCPDPTEDSFVGIYIWVQFFKWDNEAVPDKGERAKMLLECPGRFENFLGGKPGRSKSPTVKQVTSEPFGLYMRGSLEAGTGPQSDEAMLENFANAYNCTKSCHSLQKPRACVILLANWYLLAQARTKELLIDMQVWDPFQVQRRFMLPPFKMPDTEDPSPPDNGELAAD
660	GHKGKAAEMLRPIPGRAQVTMVSSGTTGIDEINFRDKPHLFQAVVGESISRTTTFKYDFPEYAQVSEDPEPSVRLQIINNGMTQAPIRANPGAVSDKRPNDVPNMMKPWIGKDSEVKGQRLYGPNEEVLLGSASRLQTEFALEEKALQVIEVVNLRDFVPSLRVWNKRKRKF
661	LLGGTTQDRTVCLPEALYLSAHSESPSVIDQATCEMKCSPKRWSTPTSPDQQDLMGRRKLDLYLDKENKSSRAMEAEQRYFTSRSKTIYPIAELAGANRPAALKAAVKEHKRRRRRERRVAPTNCVEENATNCFNVVSEYEKHKSICSEVAPADSPRECQESSGRPDPDRDS
662	CGFSREMDESDNALAGDYLGFKSVSKYLMYATNYQCGGLEVQMSFYKPPKSQQGPPLQYPLGFGKSTAVHVVIFTGAVEFLGQYLLIMMGGLASPGHFLPGSACCDVEAKNRVSRQRWAKKPVLASLKSPVRLHGDDSAASKIGRIESPRVVGVFQSPDECGHVKKPTKGVV
663	ETRDYYKTSYGDLHKISKESWTNAYSCPTIRTTSTMYCLETITSNQLSAAYEAESLFCKYFERNKTRLTTDECYCYTSSSSKYVRGPCITGLCVPIGEFINNLFLRSEAIENASTKTALEADTDAWHNNKHRRGRGIKLAAVHAKLPGMNFLMRSKRGQLVSYESTLAPLMD
664	GQDLGRHIVLRQSRLAQLLATGHDTPSNQIEITRHAAYSRHTCMYTDQRAYSLVSEKKTEQGKKLHYSPKVDFLHHGPKFKQENDGARTGVISTFLKTRKMWLMNRNQRTIPLNLKTADNLSITVPVVHLMAKALHMQDIFEKVKEETIRESAGPASSEFRLFGKAEKISAT
665	VTEQAWAGIFQTKGKKRQDSVGELIIDGQEALIRYQQVVVKFSCWVVKFDSPHWTEDIEGWTFGQAFSRYMKEMTHSQHAQELLTTQRYCANQTAALTTAIGDVLHTRREVDLHLSMQNVSDSLDDFKIFCGYIDAKTLSCTEDPVFASEVPRSFTHNKLARVRGLWFNFFV
666	LKLFDVCEKCNGNLAHALCSGATAVSNLRNIGFAKRFLRMSAEIKLGQAHVSFSLAYDLPGYTGTEFDEMNAVDLECEAKKLAVETRHQQPARGLIVTNWESSEVDHVLSLGSGNRTPNALSCAKSLFLRLVYKYLNVGDWKNPGTMAPAKDAEPSPCEMPNRDQDFSGHMG
667	CASDVPKMFTHHLMPTYGTDQAQVATKPGLKDVWFAPEKKKTQLRFMVGIVQPGRVLKRIFHLGHVNPIKNSQEAAALVFADVASEYTNRKEYECFSLQCRARALIIYEDTSTQIIETSCGMWPVGTKAVQSWTSCFATATELDIFMKINKGVRVWATCANSGEFPEEKWTA
668	SDYQSAAFSIPTTPLFYDHLDGEFTHQTYELVETDAINNYPECMYTPNHQPPSEHCHEDTSYQALRRISPLADEPTMEMEPTRLYYATGMDDIKQKTQPESELPLAFAPVFLVARSGRNIFSIYENCGTKKQKVKAYSLLKEWRMTESQIRTMPVSDNKCRSKFANIYRMEY
669	GPHAKMGRYKERQASQVNQPKRAKKTLGPKPYTFRYGPSSLFVGFKGPTGLAWLARLDKLFMTNVFRNIVSPSVGQVLLLGFATEANCDSSKTYSRAEIIAIDETDVRGTIFKSRLEHVTRVFADALMTLKCDKTIGAFLVFLNHARVLPRETKGQGVYSGNAPECKKHMRL
670	RVADMGVMPNGPKLPAEWGHELLFCNKEADNSVKTQRKLEISQWSDPFVVLTNIAFKSKSSCTFNYIEWYQKRSQDSPSLAQNNGMHNLTAFVMRKTRFVKQMRIVSQACMVISQGQLSKNKQKFKADTRYSVGPIDSSWSKERQGLFEYWAVVTVAKYFSPKITKFGTKDK
671	ASSEPILGPSEKIMIGDPRHSYSVMREIFQHFPKAVPIFAAKSQPKPTQRLYKRHGVEPVLSNTSVYKQGRHTKCDLHYMLIFNCWHKCSDDRDESRAFNAEGGKSKVINIPDKFAASRAAPQGSYTEPNGGLVHCNEGKYTDQYFPAHFLAGGPNLIVVCDKYTPKLAKPA
672	FLSSLTFWPNSCQEAKLNRWNGFRAMLRRAIEGLIEHVCRMFIQTNRTAKSALPTFNVDNHLEIGDEQRAVMGYGRYKLALLAGYKSAGTPIERDHSADPLKSEPIKHTTYQSKSENSLIYFLRTAKSTGETQTQLHESDSGRGGNEVKVGSYSSLTQQNSRNKNSVTGVLP
673	FINEDHFYAEIETVGDIAAATPEATSLILTLYLFIGPFKDGKEGEAFWSEINYVLKLFDQSSTRTHLGEVNQIALQVYYHMWNIEQCAEERTFCLCVRAYQPPPINKHAEIKRVTGRKSLQKRAGLNGVRIMIQTDMIASMKSMSHDEDKDAATAQDGTSTNSPAILLGDGA
674	SNDMELSTELRLMASVNMLQLLSRVSNEEVYGRLILMDRTGDFKDDDGLYCLDNTQIEITSCPAEQIPLGDQLNKEFKLNVQRVLQGAIRMSGFLVEFDVEIIGGQKDKLPGKFQVEILLLCKFNNDANPIQSSKLLQVNALESTYDQSLPKMFNAPYNDHMTRSHSYSEEI
675	PAFIGSFNWSKVVIKRLSIGFKTGVSDLRERNIPRLVLKLKGTLYIVSLDTMYSWGVENYRLKQTAKKLDNFCYVCSVKVGYLRTDHVLAGKIAYYAFGELNEKGSWSKMLKLHSNLCAIEAEYRLVNARSDKLTHILCPAFGMDLSETKQKLQAKKEYIHMLNATIVVDTS
676	PSWSNGGQHQHTLKKVVRGWDKHGGCKAEAGEDQEVHYPGLDCDHWICSLSTDEGPLINLQPVNEAHEPGDRQTYGVEWIKVMVDQSPPEHAHKHGVGDGFEIRLQVSVDNYDHLFVMVAIGAHGKGGVRDKSGNPAEATGATSLTIDLLPMKGMEDYNWNEGQLVRRSHTW
677	EILLPATMKLYDENTRESLVKKKKAGALKEIFECFKFGEGSSETNKPIPLSRGGAWPLASGARILSLLEGGGRHAEDTNFWDTGVTFVDLINFGERDEPAGPFYYLKQEKMLILAINFLITSFEKLARKTRDPAQQGLKDQFKIYSACYGRKGKDPALMISASLPHRGATIY
678	QNTLRAKEIFIAARRLNKRCGELKRANGAKCRVGRSGYIETFPESLFPPSGKSGVVAIKIAGRLDVAVNPDCGIVAMRYETPAHLAETTCPSASLVRKVLPILGTQSVMLKLLPQNLYHSHGGLGYPVLKSMQVGNSAKGVVAHLVVEVSFRGVCHFVQAKGEYRRQVSNGE
679	VKALQGLEYILREDDLEAGGSGYDVLYASLLDAKLMYFVRAALVYEGTPCYQMMSVTSDLIQEGESEHIISELKEATKLFSWALLSCGFSGSDVDSVFYPKIVKKDSPTKRCLKHLEMVGNSYIRLYSSDSTEGCAAIHTIFNEREPAAPIPGKKLFQIAVGMTISTITGGS
680	LNKPEGGKFVKGTVTQESLFSNEDSPYDVGLNKQHYLFSAATFLLPSIQYRNMVRNRSEVDIFMVCARLLKVNGARGHWPGDKQTDVTTESDFDKEMACTTATIEATPDESSIFLWRSSMNEDAFERGEAPSGRFGILEAWSHTETRQLIREHNVRQLDFGLTGSHAAKELE
681	DDQQGYAGTEKYQLGLSGVGSNCIYEKITLKGEIRNRSGSFFDDEEAEKLYVRCKINLGTTELVVGGHKGAGSKKTAVKPVKNKMQEDQKMEKVGKANIVHIHAVPVVPKIKTFLDHNYDITSGAKYSTLNIGAGVEDKGDCILKLITFIWECIRRGQVAPYLNLFGLEGNC
682	PASEMEFPPEVAVIQAEAFGFSIVSVFHINTVGLANMTFSPRSLISIFMLGNIETSCTKEKQAFTHSLECRRIKAMLSLSFVVRSIFVSSGCTALGTSWDVAKQMTIKAAINSHYEHVLDLKEDGLNGLARDKGNIPFITKESEIYNPWETDRQVCSTVPVESNDIEKKSVY
683	TGEMKVRAALQKRKVPLESAMGLELGSTKDQQILVPFGAVLGGQSLRTSTGICMVMELPVACTNIKNELVRGAMAIRASHNRQCMGRPQEFIDGRATYQKGKIKAAFAGPDTAETDSYSNQAAEVGQKGASALRITALWIIFKSQSAAPAGYEAEIGIPRHQFVLRSVAPRL
684	TIVHLCPVQQSYIFALGTKLNAPVGYPVVALASCESATFDVLLNSEKVFSETSRHSMTDNLEYFPRGRDDEDLLRGYKKKDNEKNRGRIEIENLDLPIGLGPDRKIYPGINFYNSDLDSHFSNAEMSCQATHMRGIAQKSRTLREEKRVLHGIEGRSGTVASYMDLHKANKI
685	GDMDTVISCDEPNFYKDYLVYGETVRYRNTESRNSSKVAFKQKRARIQGVALDPSDSNNTPTKVVSMEVSTYDTAWAIYVACAGKIHQGYRKQGVCPACKFSGQPAISYDLYQSFSMQGSSSIDVDGEDLVSGPLEFEGLADGIDTMILKTHGARTMIGSKDLDALIPDNNH
686	NLIRHKQKFNASGSFLGNEFQQYGEVASTDYEQVDLSSPVCEHMTFDLLSQGKTKLEHLENDVFTSKPREEPSRVLQIPDPANYLNDVIIYQMSQKQVIQTKERTIGCFKHTSLYSSVWDGRPDWIVNSFLQEEISTRTSASPIQKQLGLNAHARLSCRVWLPITGCDRKSA
687	GMLACGGWTSKKAGYEQGFLVATSAIQHDLVDGLEDRLGPIHQPYEYKYEMGGCPETVVIFFHSDEVDTSLFVDAVIYMKSSLREVAEEHPRTIAGHFVEIVFMTQVRGSGKAKGESQKVLTLNKYEVSDGEEETEGSRAYPYYKYHQEVSNFNKHFNDQRVNNLLEESGST
688	DPITLEEGTSVDDNAFAMTPSMDLTGKQHQRLISFYKKKPVENFSQLCSLGASRPMAAHGLGNGRAIGGPEIFMEVRTGVFQQLNRSEVKMYQGWHFSRDNKLLRDKLETASADHENDCLLIQMIRGAPRLIHPLDNLDDYFDKAVLPLASTRTLNLQTNKPNRWLLKLQPC
689	LTGSTHCECTTILIGTFKLSTGFTSSRPVTKNNPVRVIPDGLQYIAMQVLCSHYLTYLAESLGSRGTKMERSDEESRFENSLVFIYSSASKSEVMRIVMLLYGDHTYMSALAPSSVWIKQRGGTCESRLAHHPESNLEAKTGSLQEADKALEDANTKEAPFEQVSIPGAWLF
690	MSEESIIEACEYESWFVLSLNYMAYSALRIVGPKLVLVKLAAEPTAILLLSYVTRAAGSTGLDAKEFVGPPKINVELIGARATAQRLEVESPNAVILAVQGTTFECHSCKEFNYEIKYEQGPFSKDLSGDMTPQGRYGRELLTSSQPYKTLHAWDPIYAKAPEGESGGCAKE
691	CAFIKDFASYHINLKCVESIVLNVMDQRAFVVPKELVAIFADNHGEAPLPQATSNPDIEYSCKLPYVHAIPQDLESSKGGKSFVLICEIGTKKADGNRQLGAAESVFSMGYKALQNDGGRNRAVGNNSIVHERYLVNIDEVFLIEYLRDKFKYARRFSDGITSPCQIQGPDR
692	HTRNADAEQDKQALYPRGPFRRKGEGGVSREGPRLRGVGLGDMQGDYPIQTFVDYAREKGFARRHMEDASAAVSLQTEKEAFCFLDFREHRGVGGHDNNPISEFESGRESYVLVEVDQIFLVTFQIDVIDAAVLDGNYMLACFKDCDPGPQALDKALKNLSARVLLTEDSCC
693	ADFSARFSSNRPDPDVDVPLGAPQPPKSQQEEKPTTGTTEGGVAISINGKQLAHELKDRLRATRILCALNGMNPKALTNEHRAEESGRSIISLTGYRHVELTIKVIGFKGGDVRVAVLKFETTLVQETDLSSKFVPWGIKLENYTWHNGSGIVEGISMIGPYSPQKDFYSGL
694	LPNAAVKVTADMKSMKQAVRSQQCLPDIELALSGAAPLPFNQEFKAAMCYIEAKIGLAIEKQNKSGVDILFAGLSEFKENSLTRRMTCVERPEPVKGEPIYNIKMIVSARILPLCGEPKQVTVEEPTAVPFGIFCVMLGKDSHPSFVAGETREQGNYVFKLNYKFERSLTAS
695	SLTRDDGTGVEFDATSLAVALATEPASVVGGLQAFRKAARGKFCDWEIVALCKKPEGIWTCSVGCSNRDQKSENVEPCRNEPLKITVINGIHQPTRGTDENFNRDACDNQPEPCYGTQSTTFIYTGLRGVRTNVLVVHEECCAMYVFWIQCKQEHLCENTFAKFLTPKPPTV
696	DDEYLFEELFDKYTNHGLNRAGQETTWTKNNPPTANRAQGHQRYSPRELERYAANLGARVFLSRFENSLKDPDTQVGLGKTFLIAATFLQFSFACGHLESAPEDVHSLKCQTEKKKKNPGNFLVNTRPRGLDPEGLDDSGIQLPTFVYKNDELCGDSEESENDMEPTLILKP
697	RRDVLILLSIEDELRHCRGWDQFLGPKKKTMNYLDSAPQVRPILVKTDTSAVKLAVFDQGFIIGQAKEGTDPALFPKVVQLNVKRPCAWDAGFLNELKVEALFHGKFGILVKVKDFGVLCVRLTSYELLDFAEEYFFCLVSKSWTVKKNKRNLGALCHAQGKLDPEQPSLNM
698	NDQNLAYQYSKKLGIWQHPQPKLSQEGTQGVISGPASEDGCKSSSFYVAFSAAPLFGRRLVYLPHRHSETNQELPQLVLKLVGQGYDILRNEKPSSAVSFLNYTPVAAASVLSEWERIFLIDFKGAEDGLSLTFSGEISEGKGDTILLVLADSGVSSPSFTSKDFQPLACLR
699	CTDLEKVIRTPLLFNKLENDIKSLTFMMYIRTVLRPQVRISTNPGSIKGLWNMKFTAARDIFRSLEGAQLREGNSCALHVTRPLGWTRGCVGGNPEYLDKSADGKQHTIPAAAIWTLTQLPWTNASEIQLPLPTMTKQLYVFIFIIWGKPVIQYRYSIVKNISAGSAQKRNL
700	GITDPDRNQLANKNLLVDELDYRLRLTKIVEWRVKPLVIDQVNKSMNILDETLIRDFWGGFPQLGTVIIVSHSLYSILRSIKTDRVVYSETEKEQMGLSVVDYRHTPETLMATVSETTAVATGVYSQAGGHNSTVRGGRKVEILLKPKATRHIFELEKNFGTGGGLKLCRVI
701	NIASQRGFLNIDDEILRSSDQEKAALDLVTDVWNHQFPRMLHNGKCVSWPLMFKQTASGHIHFMFVCSSQRKTLQIKKSQGGIVCSMAGCYKEDLEQHLGEYAPEADGLREMNPQRRKSYSLQSGGAHAGGFTRCGCQGAAAPPKAISSKTHKFLVLKGGPHQYQLDGGAQV
702	LNMLDELTKCEGAIIVLQAFLYSQDQFRVSIQTNGMRAVLSKADPMQQVLSIWTKVGKESKDSMEDLSACFMSPLKVKRLKMVAVSQGCEVLTTSTFEWIELFGDRSLATDLYDRELPGAEPPNAIFKTFFDADRTKPKAACKIGVELAHTKLVCTTIPMLAATSGSRNIYL
703	SETFFMKFKRAEDAVLKLEMGPLEPQAGTSIYPPSLVPDIRTRVFSKELLSVLLSPTIEERVPIPCPYHNSGAGDNRSATQPFVNLVAGKQTTDKCIDGKNWVESSVTALLNRHEVMPRGLILQHDENRQYNPPTLLKTPEGTDPQSQLCPPLRKRKPNMGVEIRVYNLSYK
704	LSNFKYHGTSVRHIMIKYDAYYLNQCYMYLQMKPSETTLGIEGSFAAALTGMFFPCEREGDMLLRLLQHTSVSWHPQKCKVGSLEDQGYGNEYDNVLGETGKCQVSKSRPVDADEQKEVVQSHLRVSSFDDCPEHCGGATYPENIYETAIWDGLKAPTSALRKKNLENQVAA
705	ENVTKTLAQTAEIYEFEGRGQDVDDCPMPPLQREVCLNIYLEVRFNACEANARCKTYILFLFGDFALGCQGDSDSPQDEAIVHQNCTEMKESDVYQLVAGTAVRCTHLVKLGFFFPRDLSIILEGTEGGFAKGLKLETAHTRGFVQVSETQFIVELSPMEIYDKPGHCLVGP
706	RNRALLVLRAPSIVYHSAMPGTSARTCDQYFCFDRPICCPSKLVGVDLGGSIGPGKKGATVETNAWDVHEKITVQHFMDKKDNPWPLPKCNCDTQIQFQAKWFKLAFALSNKVIVIHPFFESDEAVITGICKIGTPLGTCLLTKLGEAGFTFPNDYAMDEHRKCPKKFDASK
707	PYVEIEKGQKAFQARQLKSKSLSDLWEQKPATNQLSDSYPMEVAAGAYYFPGQPVDEREDKFISLTSKGGIFSLSYQSGADVCDSRTDITGLIPLTCPRVLEKPQAYHSPFACALIACSNREQGEMITSIVDDDAGEIGKEFGTGSGPCQLLPALGSIIRASKDLPPPTLGG
708	RKNRLLAIQVSVGSMPGVCDPFISLGAVDYPYVQVDGNIKWIIHWEGTVCTAYGADDVNGMHVVCYTECSSATLKFASIETAKGKLVAKTSQWKLQMFINGRLEVGTVTGTGKDTATMKQYLSVFVRFHYTPTHVRPKGEIYNCGIQQEQRQAIHPQAVYPYYEGPLCAGGS
709	CQVVGETNISYGARDQFNVRPIGMRTVSQKFRGKDPSALKYGRGFNLALDDLFNEDIWFNSMRRHKRIELTDEAQGGFYVKEIAQFCAHIVGSPLGYKAGAKFLKKLRVSVCVHSKAGINKCALVYSLVFEAGDIAGWVLCGKRVKAYHIANVFLKQFIYGMDSDLFVYLGR
710	IKATMWLRNDDQKVRPSFNNANVFQNNDPAEFQNLMARRLNSGLTDPRIEFYCTDRELPADVQKAADETAEKKLQSLDFGAKAALRSIGAYPLQVLDDDDGEKVLLPVQSQQVLTATLIAVCFLYVFLSQANLKGLTIGSVPHYPSGSPLDVGTVKKPFTFQNTTGEPQGPP
711	KVEHPVGVRMSGRLVPRRFRAKEVHMVHSLKRKSIKRRNEKFHDCCSKALHRLISAQQHPVYVGCRKNCQIEISCNNSLVNEDLGDNRKIDAIKSAPMLKFQRQWGAVTNWVERTGSKVTGRTGRAAAEIRTLIHQQMPQQSALCYGFQKDSGLMTSPAAFKDFEHHSVRII
712	IYLEKASKDNESGIKDSLDQWPSTRDEAKSKVGAGPEMKESEEGGAVGYGLVRFTYEMCIAATKAGLLLWTGLDVWVLLPCFGSCMLSAASLFKNSLSKTSRAWARGEIHNPQEYQETAAVRILENEYPTNLQEQRELFGDFRKFLLDDVNEFTSYPSKSVKIQGAYAILRL
713	LVSMKDGQERCCHPPGCPLSETAAAHNLGVSVGRFKQRGCCLRDQLKVMLQIAAFKADYVFAEKEWEDLMCLNDYENSYNSYNLNFGSREPVSPRRIMEEVVSLCMVAHLARRGKELDNLDDRYLSLDEFITAWLFTKAPSNSRAKFVTSVYQCIMHPTLRRVIYATGPCMA
714	IKPLVPDKVSCINTSFSRQPITSQLKYSSVECKLVYYLELGYYVDFLSCINGLGQMKNVEGDLHSGVDAVVRDYLMHPLYIIEMRQVACWVLMLIAQLTRLLTKQITILANNMMIIKTHDVTGLERTKAARYLPQSDSGLSKKSVIASAGFALKAAGPSPAWEYLRGAVWQA
715	APAGFGMADEASLYNPGLGMNGKAAQLNPKRGANQQKGKHCVIKHTIPYATLAAKALLGKKARPLNDAFNSLRDDECAVVKGSLPSKFNVQDSQAMCKGSWDPDKHYLLATQMMQLNGRKKNQALIGNVYLPLESLTNRDADQAEIVGEENIASFTTGLSFGEVSVSHQSPT
716	NLLQGSKIVTFKIKTNTNHVETVGVGFLNGAAHYEIVRASFNMDVAKEASGARGFDIKRSTGKVCVQVNAMFSFKPTKGMLYYDGKKQDAFLTMIALKSVKVSKEDGPRRSEEAIVFNVVYIPQKTELIGLRGSDAHHVKTDGKVLDRYQSTWMGVWNSTPDPNQIWLKRVA
717	SDSAQGLTTILPYNEYPKRAYIVIDQPERTAKRYVDVSAREVKNFKKRKNPIRGIRVWKKTDYRCPEGVVHPEGRLPLVSTFAKTQRPITAAVSAMLPKEVSTRNFCASCESTQIIAKQTDTSNSEAGAAESQIGFKWLRDGSEMKDAKFDGGRVCSLQEVNPGNVRLPLSL
718	RPNDMICDLYAIDLTKGVTEKIMGNNFTQLKFGDYQDSHQLKSRGSSLKMQNDDRYQISPPHRKKRTNAVRNKFANASGDVSKCLDDLAWNGTLDAQNPFIALSTFVILALIMIQLLMDELGRSEEPARLLGEVTQLRLQTLDLGWTNSPDPSVHLPLGGQIGSLSCPIEYA
719	ELSDGYCKPQEKKRHRREAMLLAELPEPELGKTLYDKTSAANCGVVPVGCYEEVSATHKVTNPALEQLNWKVGERDYKFGLLMEVFTPADHGETDHQKCDHCVGCALIKSGERILWDPVDLTVWSVVIANTLPREGLTLGDYAFTGDRVICSQLPIPASNMVVLLLYRSAEF
720	NITNDQQLYARLLRRVSDKMFMHELILTAMLDVVYTKTQEYSVECVQPPESDRIMSARGCDEGPAYDGQIGKEAMRFYIVIPKAGILDVYIPAQYCIVPTCNARKAEMQRTTKNTSGTEPPNGVSAPGDKRKPYEEVALEALQILECADEDHLMCHSILTEKGCKMPDAPKL
721	DKKCTNVTPAATYKMIYDLIAIRTEAEGPVRLGAFVTEGCFQTNCPVSIKHADILSKHSGLDYTLAEIGIIGSRDYNAIVCDAMGWLTGDTVSKLCLIWNEFIAQDYGYAVAYPTIDTCADKRNKYASEAKVMSILRVLLAWNKSKEFQSTGWLVCLAGRFTVVGKASLGSK
722	ASSVKSLSHHGWKWNAEDARRKLAYKNGLQVWKHSFSSGNPLEPGEDFDALVDVVVNESASARKEIKKFEDKVFWWPLRAAAHSHQAKNCHNRDLTGGSNLTISSNANSAIFNSKSCKEEVAQLALALMYDLTSMISYHLTSRYKEESKGITVAQLIFGCIGGQIADEKQSP
723	NQAKKSHDPLAKDVPECRAKLASLSEVPVPVSKYNMVQGVADGVLQFSAPLRKMATSLVISQEPFVMGFDGGAPDSGPVKICDDDVGCPQLVPYLALKDDFAIANLEGLLGRCGLEQTTEGYGDSPPIRETKSLVSFAHLNHLALLERPSVLGGTMNVDRCSSVTTASPVPE
724	SVVSMMFGIKWSSELPTAGEPYRLECFTVGPAAFAVGSWIVDIDFGFSTRALPDMCKSLERTNTLQSKRNVKIDVVGDNESDTEPQIGKLVGFNACIHRAISKLGQSMLSVMIQTTQVWISGHKGLGKATVVVKVVMNRSAIAICVIHIDYIGVNKHGVEAEEGNILPYGSK
725	FAEQSYVAQSLQHKGNCAGMSSTKFKTDQRNFASMLSRANREICPEVKIIFAPNMFEPNLLLANKMPSDTPASKVISDEELKKIKFAGIQWLKQYYAVDFEILALEIGTLLVSESIVILEVLTFNAPDGNANPMLSRAETANEIRSVKGVRVLGVDEVEGRPTKTFPESASA
726	YVKSNNPATYCFMYAILINLNYNGNGEVKHGKMSDPSNQEWDILHDLEIVVMTSWIQSEVYQLTLLMEEEGLLMEGDESPCIAQIRAPMQDGHRFLDKEIDHEATTDRQSSQINVYFQSCHDAKLTAFTVARCMKKLTTSETAVPQNRGFFKSLARNGGADADIWLRLKVAT
727	FCVNSKNNPSEIPHDDLPCKRGNRSCKTASLRTGDINLLLPIIIEFLPGYAGCMLVETLIRGDNEIGVEIHVGIPDVAAATIRLNGPDIGRGMCVLNIDRVKKESIIKDGAVYKAKRSFLLYGGEHILTVQWIAVTFEQYTLWIDRRQVPSREFALIGAEGHAIIVDPASVI
728	KGMKNHERLASSFSWVVNLYRGGKSEPLIGEGNGLEGELGLVSPQGEPAALGRLVTRLHGETEQQPPDQMSPMHFTLVYNSICEYFTIIVRKSRFLKFIFFCVVGEVLADHIELMKLLVGRPNVGSFQEPIKPTDGSAYDRFIVVSAVGYSDINPVFSEKLSYVSVPFKNQF
729	SKEPIAAGIKEIDHGEIASGIAVPNCLQLSRVVMSEFLWAFPTKFRKYTRAKSQGPNKFELHKGKRYSSMDTAHFESRPFVEALRFVAPFSDEEANTVTPCSLHPDVGHNTIPCTGTKLFNGKMCPGAIAQNRGLKHQIDVKKIESPCCTLSIAASIHGNEVDKGIFAQRFR
730	KFATQDLHCFEKNVGEGSRERTMVIECHQTPFDTYIRVIVLSNEDENDAQRALITIFSLRDLCTSIEAGILHGEERTIVMKMQCKCLKMSQLEDNVKRKAKTTLDEPPKKLVIQSRHHNFPSAVNPFQTTADEIAPILMSTPLVLTVQHSARNIRKMQEVTIGAANATGPMG
731	DDTVSTASDIVITDSWALVAFAIKYNGCMGVGIATRVLRPYGIESPRVENGPPVNGVLHLLSHYEWTYAEWRQLCAGKYAICNFTKNRANVYKGKGSVFTAPRATLERTVKLVNKKFEPRDTRRLKHVAEGNHGAFPPAMTNDTTLFIGYSISAASRFQITVTLDHKLSGNI
732	WIVAVMTRDVETALYDIFPVQRIHMLGLQVIGHDGVSALDIEGLGLVTKVISGAPVVCRNAFEEVLPKFKFEFRWKIEPVVWERAIGLKGFERGPLLELLLFEGGAWKTPVREERMFPLCYGHSWKSELPLGLPNKKDIDFKYGGILSCGVDAVETPGIWPPLPHDIGDPNI
733	NLIMMFLRATFPASGAPTIAGGDELSDILIVQVVLRSKHWVDSKPDIAFVSAPPACRCMKRELARGLLVHDVGGCAAIIMYPQPPERYMDQDAEQNCNETKRPKVGPQDASRIIRGAEFEYLQSSEQFSTKGEAAMRKPVGDGHKKWSLDIWAGHKKRFNYSEHPFIPAHVA
734	ITTELNCDNVGRLNGGLALSDGATWGSVDTNSEVKREVTLSAALSTAIVIIDVGHAMNPMRVEWTCGEDRAQPSAIMNRRVYEGSAIAERELSDKSNGVKLFLIWVRGNADYKQGFKLQELDLEVGLGYIKLVEKEAPLNIILAVDLFLRTVISKHRIGGSCNPHKTDLEEM
735	ACGEPLSFQFDMGIDYIWVGAASFVYTNDTKGNINQTVLPDNLVSKVVELLNGAIVMRSTWERLEVLCIGSKPYVMAPAFRICEFAQCRPSDPRKNVVNLLGLLICYYAWMTEADELYLESWRDRPGWLANPLESGLKPDNAVASRASSRGVAEVNLGLSHVGGRRAEDFLS
736	KHAEVFKKKVGRESHVHERHIPQVKKGRSEIATTHPAPVGGRYNVGTSHISGPNGEVPADERISPYSIMINRDTGVRLKAKNEWKGFGRKFGARRFCIKEGKKRLASFHIPKNVNLPEQLGQTKHSGLDVTQESEEGGVEHAAQSVIKEIRVYDPFNFDKYSYDAAGDIQTG
737	CNGSHDTSPVASDGTALCNPLLKRTNGLSFILHTQEVGRYVKKPDKIVDFVPSSQGLQGKEVGVVMPMSSPGEYHSGLALPSKDPAATRYQEIMYENYETLGQQLPFNWRGSKNFEEPDVSPGLFKTQAGADVNLRASGDYMTLPKESGAGSKSKLPKNVTAYVEKVDLYLG
738	QGIRLGLGFRKGDSSFPGTSRYQCQVQGALTCSEGMMMEPRNLSTIPMYCEKLLNSSKALHEAGESQPRVGQEGGEPAAFMLCVLLVNFAAWRRWRQPLEHSDLKDMQEMKINGSHRNGMVSATKLDICRFPYSPADDNWGVVGLRWIDPDLKRLICFELLSQEIAINPEHI
739	LCKAFLIGGGIWNVPKPSIDSIMEYAIVLSLVLLIITDEFTPAGGTSCKMHGAKTSRQSASRSKSRERRAYFQNLRMWNKAKHLSIEEIKVVEWVVCEASTGDVLGSALLPRVEGRAYHPAPSVVGMSQKWIYLVDMLLKEGFRAAFGYQYRCPSKPEDPIPHSAAPAIRNA
740	NPSGPKLTHRCNRLLPLPGDFGLQDGSCTQRKSTCYSLATIHGVLDEAWGWYWSTINDNNIPSGDPKHGKTVAAAMIVVAKAILDQKPLIGCDETFYLYKFYEWSPESLKGKAPSILSSNGALLKEVPAELKYAQYATADRADNLALQSNSFRSDVCVGDPAPPCLPNSFQL
741	KLPCPAMNTVKPLAIAKGVVQDSVNQYQPVDSEGYHVLYMLEVMLTQKQLKKSSSLTNGEENSAGQVLGSGTSWKRNYGCRPGVIELSIKRTQPLDLSILKSNSLSPVGFAARYDAGKFGNAEKDLQNEMLLTHLGAVVFAPKLNAEHQAENTWFLKNYHGLTAIVHDVVAT
742	IFEHLIAATKFDLISLSPNMTYKKGNGDQSTRQKIAQAFDNSRKGKERAPETSVSGAKKVQAKQEQGQHGCSDGQCITRAANSQVTSDGKKNSGIIQNNVNNVFEFPTSKFGASSRQEPILDHNFKRLRNDQGVTWDNTPGYNAITELLLMFVIDKRNGGWKASGVQPLPCV
743	IENAIFFKFVFKAISGQSGITDTKEEAAVHVYESGEVRDRFLFHAKGGTVSVRTRRLFQTEKWKYSVLLIQPEVSNSVPPDLFNTHDVYKYTFWWFPRNSHGQGECQETVGAQTWRNRSSDRLSEKSASPREFEGLRIQATEIYSSDNLDGLDTPIQLAFMDSEAVVGVTRE
744	EEKYKYIVVSSFKRYSGEKPSGAQVHTQQDGPKFYPPSFPWCLPFTTTKNRQGNNRPKEPPGNQCEENYDLQADRKGVDLSIKSIGHNPGYRTMVQCDLYQPVRHLGFSLKVRARGEIAYPTCWAKIKSNTVFDSADELFTIGVCLEGAAAETLSLPIEAGDTGSPFLRDWN
745	AEKQRYLIDHPMDKHTYLVGKPVAAWLQVLTPEGGFTNFAELNKSKLAALEPAENFFEKMQFSKEINQFSRPRRREEGHRLSVVELLSLPQNEYSIQRLIKARILMLRKRADGARDAPQQTVGGGLECSTLLKRVLSKWGTLGNCQYLRSSEICEYTMLCKCTELNKNWGSC
746	NFLDWENKFEKMKDQSRTLNGLSGSNHSEREMSGLCYKKVKGNRVSDPHDIFGHPERVALEDSPRMVAANGSTHMIDRSKRQVMTFEFVGNFCDIYETGSRRQDLPAIFYGINFGFAPKVHGWRITTRHIQEYCNRSPLALADLGFGNRGGECGTTYDAKGLVPVPMNDYHR
747	CEKKGWTKKLSDEFTAWCQKADRLFGTKTSPQPKYLRPTAIAKSKSRLRWSLCRHSFEHQLFIENVSFEALLYTVVPAQSAKENTCLTMGQRCSHTAFTKYVIDLFAMYEISESKLPCLEILMVVHKNKDKPTMISCCLREVCTNLPGEKWQKSTCKFCGSDKVKFLLLFSK
748	GAVGQDVDECTISIGTAEMTKGQAAHRESVVIQEILSTYHSVRCDIILGAEFNFTKPHRGEVTVMANDSIRANYFVALDTHEAPRGYTGASFPLLEASEGISYVSEVISYNKEDSGAEPIFGFAFHGPLQPLESAEITNVPLDSGILQIYGGAGAGEGMPLVPYRVVEQTDP
749	VAKSKAGLERSAQKNPQEAQWRLYLQLMALSSNRACEVPCFQPVPLVDKFRTVGFTMAHEILTQFEQQIGAGGFPLNVANEPKPSQSVVSGKKGGGFLTSYGPQYMRVDSLVKTREYQTNLLTITTLYHEINPGWNLDDAQKVPSKKSQFANKSYQVSTGIKVLPLLNRVNE
750	PHRLGQADGPSYFTSDNEPYSTMQTAIGDEGNGTTIYPCAEVPLVNYYPGMLGDYSESNQYIGYKQKSLASGTAFGEKPVNNLKLTYAPVGTEDKASVFSSPEPDITDGGFGIKLMVEFEQGLIFEARVQFASLFSEDSAASRDRWRRAASLTQAQDSVIRAGKISWLKDYT
751	EAVLYTVLFVKGNSVIARRIGPQFINLARSAEEIQKLEAMDLVYGWQFYKSLKDSPAGQFQYLKGNKSVITYGFRRLWTGPHENIGGYEVLKLNGSLFECSEVLANPGAVAVDYAFDGEFGNTQLVIGAFKFEAIVERYVTWSPQSAMFDEGGANSGHEVWARTYGKKDWSE
752	QHFQTYNTNTFEQHRDNKTTSIVTAPCAAKTTRPSMADLVGICQTLNWPPGIKYRNQKGSGIIEYVSLWDLKGEPFKPIDYANLRKLALSNGRQRLVGEFLVMFYMTTAEYKTSVKKNNQDYTVFLWEFGTGFTDEDHVDETGCLLGVAKMQSDVPVIVEEQGFGEGADVVG
753	MYTIVATVKFRNPEELVPDGSQPNLTIDFSAPASPYLPGCGNTECSVSGSREGTNNFNRVEEPAIRTKITEKTTGVLQRFLKAQNYRGRTYRNSEANGMFKSRARADLTLDATLRCQKLDGDVNKKGAKQKKAPADLLYGSSHAKGMQDREENPRTGFNERATLLNRYPITT
754	AKEQSETCISRIGDLARGHDFGMRCDVFGAPLSIEGDLAKWCHVEIQSKQVKLERTSEQQAFKEDQSEVTSPEISAHRLSYGELYHNMVGAASCVVSNNLKQGSGQKKYLHLGESEGVPANIFCFDAGPGNADDKIYYLHLLGYKKCQRYSNGELLEAGMKFSNQATSSRVK
755	AHEVFTVTNISGVLGMPLLFAQKWDINKGTGIILNLLGICEAICEVVKTKTYGRYATLKGDETIFCLAFQVRIYVSTQLTFDNCLYPERDNSMSDNGYLLAFGPTKFGEHDWDLSGEKSFFWKSQESVRNFLLSSNRIDSETPNAFGGGDEASGDRLTIHSLKVGNASMLCK
756	SLIGKDCDGFRRVRWRRLNSEVSGSVQDQDENVPLRNKPRAGFRCSAPTQCCEYSAAIQKNILFIQKNDTSVKDVLGSDLLVHCGKVFLKLALLMLTLALETGDDGKAYCEQATVHDGLHIAIVFKTKGQKLVRDRVATPFDEKDGRGVNNYLQEVGQHYVGSGWNKLNCLS
757	PGTDAVKLYSMAEKVSHVQEQSDCNYQGQAILESLMIEKLAGAKVNEKEPLQLNRKTTAALLLSVPLYRPCENALGGADDRVVNTRRIASVDHACVSSALEKGPFPYPDLTKTAEKIVVLPIPKSTWSVQARTAFSCELLNGLTNSFQQAQKPPNLAITYGIVHLDGELYLA
758	AYTERPEMVPNAFYRRIDQFKQGAHNVIASWPGKEGQADEKSLPAHSSTTELLCANIVSHCIGPGLCSLIPVYRMKSHTNGSPSSDTQGNALWGTSYTEPLITRFLDLQIWNPYNELAFKCVAIEMGSPHQLKAEIQGLICLLEFHQMQGAGKVGDGASFTIRKPLDSLQFR
759	IPKDGDEFEQLSCLEEIYFYKSSPVTREDQGSTSEFLIAGDHAQTKRRGELENKELPVGVVYHILTPHMEVNFEHENGSRVAEITLIYSRTPVFFKPKKKINTILSNDGSAAGENAFSCNSRLLYYKELFKKAKGGTIAANMLELPTQVVIDKTKCLKLVEAVDVSPYPIPL
760	SQDASCFAPFYSDGNYFYFSTSMVSYEVGIQSPSSDKRIEVWIRLFDSSHGISTAKGAAVEEMCVAPGKFVQVTCSSINLLLFVAAKYRDGPAGGYTWSLADILRNSVGVKPGRFCSIFTIESNGTILHDSKPVRDSIKARGCRPCRISKLQVPPSPKLFDHSYSKKAPDCL
761	EAIWMASTSRPIGEAAKIAAIRIIKAPIANAVAFPVTVVAPKLKRRAVNELQILYNVNMLLNHSKQAHRDGVLSSNKNFSVQLDRKKHAKVISRLIPLGDAAADCYHYALRCYVFQILASTITFKGNILYWKSRSLFDVDGYLSDYAVRVLGAFMIKCFFSHRAEGYNHRSG
762	WPLFLLGHNFLTPIVHDRIGFRCRQYANKTPDVWAISLITAKQGSWCPADSKNQPKCSGATIRHRANGSEISFAGKICSLVDTMSNKQHAIENLQDGWVLCGDANKEAINPISNFAGMDLSSAGKYRLSRWMKFLCPVALITRELNELKTYLSFAFRKYAQGYEEFLFNFFG
763	LGAFHGNKNTTACQTAFKVIFGDIDLNLGFFAKTKPVIGFLCGCIIAGLWAKTSHSDQETLLTWNNHILILGRHTYDTTPFEKKNAPSTEPKPRMDDCCTESGISANKLSHDEGIRSLFGEEENPKDTLLEIGLLYVPLVGHSAYTIDHSPASQNLLVDTAGKKKLPQFIGG
764	RMFKSGFQKHGNEFMNPPYALKPKIPQLRIIVAALSAQGATEEAWVIAVFQKRDSFVGEEAFVEPAAPAGPIAWWFFGVHIDGGPRESDKESFKKGACKKNLDLMLRALFFFAERRPIKQNQFFQGGICKGFASSPFAQLECTEKMESTELSVNLQADKGEISKTHKRLLLS
765	IAARCSSVSAKPAEDVGHECEGLSLSLATYCIHQDCENFYRSRIPGDLEADARAIASRDSEEDTGPFIIYLIETGEEPIAAGKQMLEPADTRKRVWAKEDVDVTKFKYTFLYADCLANINAFEELNKTLTSVKLAGRFSQSQSAGYVLGSALGEDSAWSKNKIKPEGPHHGT
766	FDLIWWYEHVVASIMLKEKNPGSYGYLCVGCENLEFRCGGSYDRHRQIFTRTSTARCTVPAGHVVPDFMTRVCYAGKSAGLEIMGLQWHYPQLATGVKKASWGLEELKFLVRGMQSLQKVCYLFRYADKGEQELSPPCISAYQIKRAWKRSEADSAFSEPFRNISCGGSEDK
767	SRERKSQVYAAFFTAEGIVSGRDNFKQYETISRQSVSVLIWDQPGEMCTEIETGNINLDNSSRAPLFDPYIVYKVRDSSASLLSKRSKKNGTAIGVWMAAILYVDNNVGKKTWVAFEQAVSDPSVYTAQPDLPSVGIAHIARRIADFFPPLGVSTGRLLTQVTTPIAIGSTR
768	YFKACLLAVLRDRRSAPENLLLIPITDLSGTVDETEISGSLANGQPENYKIRVPKRREGVATVASPIKRVEHFRAETKQGLILFYAYAYALEADIALGSFTDNSQKSLPWIDGAGWIGGAVGLFRRSTNVSYLGIYVKRLEDINSYSKKQGYLRTLPSKDESIENVISIIQR
769	DTCPRFTLKLVVEVPVNVWIMLDSGKVKKHDIKAELVGMELAELVTKFDSRNPCVHQLHVKYYWIFKEKETIGGHVIVHKIMHCSYFRISRVDADPRIAVFAGGVILLKTLESSNKWFGLMMCSYDMLPPMSQPMPGAVVTATGVQAVKYSGPNIKLLLCGKSAEGTLIFES
770	VGELRSEPARKMAAYYYVSGTSKKFKRYKQVWCWTGVIEVYNDCGFLFTERDFPTGTECVMTFLAFQGAPLAVPVSIPLHQGWGQKDDMVDQQKEHLCEFILNWEKNTVYPYSVELTLDPRYSFCPSPHLEGSVHVTLQSFIKSINRGSGEIGEACVIMERVTPGMHFFSGQ
771	TKEPGAILQGYALYTHKTRVVEFRKYQRCRSCNAYGNYGCVIDLDHNCSLCGLADLLRCEVVNIEVGRAYTHEKSVASPRPTLVQFARNLSEVFEKNLSLMLGIITQKFATWLPAVERSWSYAIVEKGSVIRDFGSGFASLYLTHSGLLIKQTEVFLNSILQSCFPGGPLCD
772	DGAWRSLHPVYWAIVRIYLSMCDITYSLDGGERLKLYALWAYNVGSPSEDHPPYHKMLLVTFCSVEGIGTTEGSKIQTVGVLAHQCLLDTGEQTCLSRASMASVSSDTHSEYSQLNKQMDKASSAEANARPTAFEVIRIYLVFYDAGPLRLTLELNQYGKTNSWNTQACVPG
773	SDEEHGDNNSSAPMGFSLSTHEANGALRRVKSQVSLFSEENNGRTGPYNLGFQSAAYLVMTKDEKAATFSFLNGLGKFIKEAVLTRRLKWTNLEVRKVTCCAIPERLNQKMRKLCRRKPWPRLNGSGGALAKQVANTCRRSSMSGDLTYNSERVSSNIDEKLTSDRSEHGQF
774	LLSIAEPLHNTTAGLALSVMLKWVICTTAENNCDAAFYPSYECVSPSCGGLSTVNMTDDSQFEMSRGFFALTFRVGCGTIVATEGSPGAPTKLGFDPENIRESRILRAAATVIDFCVDLEIIMKKKVDSSKNDEEMCFIKPLALPHDEESRQKLNGTKSRDLDRNPAEGNGV
775	QKLTGAPGEVFAMPNPQFASKRNQVGPGLTNRFKSFTTLHQKTSESDNTELISEILLPRSYKPCQYPIGLYLTEEALSKGLEPNDTLRASLPTSSLSNTCEIVLPGSKDVIGLGAQPVPDEERGSQLTKFDIFLHVVMISSVARFKRPCSAQDPVAGGERCGNDLLSYLQKY
776	KEVTPVLSFDEHRHLKIHFASRGNFSSVEGDAILFDMTVDGEVPDLTGKAIDDHQTLHPPFRFCLVFSSIKAIGPSGAKPGGYELVLSGRFRPKTYTYACNKDVQLVFFQGLKNGTMGIIVDPRSGYGMMSLRNREKSGRDSINYCEAHKTFRGKLLLREVAIDKGLKKKDH
777	TDERHEESGGHTSHAREVGCMDPIDSLKAEVKIVQVGNPAIPNPEDGVCLYVSTERLATFIQSRLNMMPPKKTNREERITQKFEISGIRLMFFGSRNSYSLLEFWCLWCQIIRLSRILVLASVDSGYAGDRKGDVECCISQLKIKFLSSRQGHGPSWDKNPLGGTLVYLTPK
778	WADAFNEDDACLVCVVVINPDATKWLIKNRQRYRGLGVKRMEVWILLDGQSLKCLAQEKKMPEKQDATIFYGMLFLEDAFEGSLFYFCEPLRLRDFLTVERVARKEFDKVLGKIGETQCECEFMDKFCGRLAIGITCLSDKKKNPIVAGLESFENPKTTFIMCSKEEGVETL
779	VRIYWLGSAGCLIICVRMEKNVKYNMTAGSPDALTRVGRRTHVHAAIFIRSMNRIASSTYTKQAMIAFNHRVKGPSLLKSEWANLYAMLGTYSPYFAAKGHFSPGSEAMDPKLDAEQSTGLERTVVALIVVKRLYYRFKTKANSCVLFLRSELKGRKQRDACGLTEPEDKST
780	AVPKRLHDPNSFRKHEAAVDRKWWDKENGPLAADPYIKKLLDYVFELIPSMAFDSELLATDARQAAVPRGFKIQAKTATQPFTFDGSLNLRNDRSGAFEPEGEFDMKEHGMGKLLFQSIEVDAFHDGNLIVKGTDHYANTFTKSGRCVEKGFAVGYTGARYSSSKKEIEGPY
781	KRVQFQGSEDYAANTNLLCADERGLKEMGHYNAAQFKTKGILIFEEPSGAIKGKGTKHSSSRTQIKFAEKFRIRGDAHESCLVFWFRYSLDNNERGRGHIECADEWAKPSTGFGYVAETATVSTLGVIGEDTRTLNHCHRAANLEKDRERGIANLATSNEVSEAWAAGTNWP
782	APRILDTNHLANKADIVSWTMDTDIKADNKKIFEYHAYGPPAGVYDGGVLSIFVKDSAVVKAIAYGYKPARRNWASLSVHEPYQNPFHERWVPMPPLRPRNKNTWVILDENKRFITVAVMLTMRMPLASWHSSDEGFAPGGSHESYISLRDPTLLRKPKHVSYSPGLNEFWE
783	YAPEVVVVTGFTLFIVRRSLPVLVKLAGDKPMEGLFGVVGSRQQRDTTKSDAMVAEVQVILGDVVEASEPGTIKQESLCTSLKENCGSRSPLAVEGNVWLTPLDQLSTEIVAARQEVSFEESTGPSKKGRLPHRPKPVGSSVPVIPCLRCVTSTGADHEYQIPPQRRLIGPH
784	CAVDQNAKLLCYAGKKASGKSKLSDLFCRHDIDSLRAKLNQHQGVKDAGEDYRYASFEGVQPGDDADLVDELMANSNSTHEIEVVRNRSSGGEVDGRFNLTVLLQMAFHKFLDGCASEQLMALDVLRVVTHLLSSVSYGFMAIHNDAKIMTFTSGKQIIAYLEPLRCTEVLE
785	RQSTIYPVLRFEECLVGSPHKARYNKHCDDYFTSSQKSFGEFFFLSYAGRPRTFKGLIYLYFIALSLFSYASKKRASKPADDSAPLTAWALKSEELQCDTGKRLHDMESSVTLNCPKRSFKALKGMKDVKTHFEESLKVKDLPIICLTNDKISPPKQARAHNKQENLYNMPV
786	DPLLRTQANHPDKITNECVQNSKFKPPQFPKVNVISWHVFDPEFLGWRMRSMWNTDSVACLASQSCTSWVDTTTIQAVGVGKMLEFTDHLWGLFTYQIHTSKEKDYANEDELKEILELTRPKFSFAKGLENKDCRESGKSVPKDFNWIMKIGHMNVCLTFKLKRFNTCGHPR
787	VLDNGELASKEAAAKLEKINWDESYKSAKFQLGTLFWTKLGIAGKLIVTSKCFAPTVKRRLHRSAGKGGDLKANALPYHSALGNTVRDFSTYQSGSESQPVGQCKNRGLKEYAPFNYYYFLKDRTFHDNRAGANGTTLKVIFQERELAPPQDKITHRANAQDTIGGETLAAA
788	LAAALIRESFYIGTVGWPRISMNLSWMKELEGNISYNMQNISNVLDEFSRGEEPPGMEKVLVLAEGHIEKKFQRQNHLKFMSARDEQLDSKPVPKSNGSMDGRVGTTHRCMPRCLWDWSIDPCLTIAQCAVLALPRLRFPANITACNSKTIQMCKNKYYAPTLKDVLELSEL
789	VNVFAEQLAFPNSVQGPHTQRVQILQDLSFQPSPFNPAAEYFKLRIDPRNWRSNSGTKTCFATCTTGNRQNKGVSLFEQLAQAAGIGSLGAAWPGGIYLKHPCNAAVKMIMQDRLKVQGNLYEHFTHFKAEHEFLVFSVERLCQVVRADACVAIQFSSTHRSDNLTYERSAF
790	GVFAKQASKAAVEAKYIFFGLSDTLKEDISAENHKPPFCQRLDRFIPVLSTQFAQKRGMKLSRPFCSTGELNPSKDIIMFGPRSRKVMSWGNNNFLYDKARAVVVTWARREPQTGFGVWTPANRLIENTWTGEFMTLLECYPCKEYDNTDKQGYFYKGARSIPKRGLPEIRL
791	RVLAPYTNADLGGISLSTLRTLRKPPIWAGSKGAACKGTEHPQFIPPGRTNANLPELTGCRTLLPLSAIKPWSLPTKSVTQGGFLVLHKVPLYITTPTVPFLGAKKADEPDQVPWYLGIDGCAADINQDAWSYGEKACTSLETESKLTESHFCTVLATYMFFWLQATMAGRK
792	CVLQKLRMVSLVENNTCICWPSSDRDLGDGDSGSRFKSGSKYPASGVSLPASQDWGNPALLHYQKKYSALAGKSSFAYAGFDYVSEEYPDQVEPGTNATKKVFQPQKFGATLGGLISCLKSKGFTTNSSGILGLGLNKYQGEKTEFPQRGKYVAVDQSAYMGDIYKAAIISP
793	DAAALSPPERSEFSVSRSNFPKGSPYISQGQGELSGLELCPEPEKPSQYQDTTLAPPPVFTWAQLLGNIVLSDAASLWGEVLRFVLSLIIAPLILYQFARGSTAYNDRDFPNSDIQAYEHVLTGMDSEADTYDSHVEMVVVNGGPRSVQIHEKAWLICGLLSFFLENFCQIN
794	SPKRTAFSTFFGLAFHTDLIAKIASDSNMYEPGAFFQPGIARQGMSESLTRTVESVTDCNTNEKDKAKTHTPRRQSCIRESMGNYKIHSGSELNTCDHHAGGIAQAFLRLVIDDIAFMLKVAYYGGLFGETPKFSSQLSIHRSEAEFQQVKYAEQSRPNVWLTSVRKEDGAR
795	VKRERQVNLDNPLFRTRYQLDALITFSFLLNLVRDHKRENIAERPCEALSEATGVFQYKVSTNLAAGTVQAYLSEVQTSSLGCTSYLQTDDFKKQERSLDIAMGEPVVSKKHKVVVEAKEEFKNFVRPYFQFGRLPVCAVNLGETSEKNPPDLYSVSVKNAHATSPTNPKNN
796	KYAPKPFQPVGVAAVTLLPHCSSNYFQWKRPECAEDAETNRNPIKHCKPGYNVLTPCWLPPNIVKSLELSLSDVNGMENLFAFKNCLKNPTARTALYIASRISMSYTPSSEIPKTAQGFVITFEMELMYGRDDDSSNNTWEWTKTLNGNIRNIVRAGINLHELDTIKRIIGA
797	FGTFEKFQFLVRVKPHHGWEVDNSGMLVMEIVYFHSVSHDSPIRALIEGACTVSRVGYHHLGPITSAYFSSECSIPPKAKISEPLGKVPSKKGGLPQLLETFWYVCVIIPRELLFKISQLALYYICLMREAEHVPKIGVRFNFSVFGLPHDRQMTNDAGNIFLFYTGKKSFR
798	PLGTGIAYCRGMEDNPFISTGVKGPKRCEVMAIKRKRFFAKQALSMRRDQPTKMAAWWHYRWRQDEAQSAALAFNAPSSEGQMGSANYRADAPSAIKGNVESNPFKANTHLRVVQAARTFKGKAKSDVGAEGGPILPRLITAELLLGQQTRSYQDFMELRILGELCALTSDN
799	ACKIYFSINDKGKGPKELAVDGRDTFSQWGAKADQPIAGWNPDIGATLYELSMDTYAGNSLMSKFRSVEKIITQMGVFGAAWFFPLAWLKVLVSKEKYTAVKLSFRMSHNRMLKPLLLRAELDKKRLDAWHQGNVLQDLPRRQKCVKPIWACRIYLKRESTNTQLCLGTRTI
800	NSDPPAYYVDNYVQVLCKYGLSVVVAVATCAMILQFEARSPSNQLCLGYMTATLANKRAYIGLAVGGVIEWVGSSKIQVPESAYVWGKLTVQGPDEGDSISDSRWIVNKGRKGGNSNTKVVEYVPFVLRVQPPARGISPGVGDNVSAHLHAHYQFGGAGYILSLMTLLNRLP
801	NGKDNYPVKSPIPAIKGAPEICDAEEATNSRNSKCKIELVGISYEIALAAAVSKVGKGIFFFSMAMELARMQLKLDITLIAMMDQQALTTVMGRSITVQRFALYQGARRANEETRRDALSALKSSLLYLASEPYMQLGYTERSSHMPGVERKFAGGATYFEEMELDRKRELF
802	RLLQTRSIHLEPFDIVFMFHIKGFGLAVDMATQIAGVVGLRDECKQDSSRIRLGTFQERFIVRLYKLKYLVPSRYGLTAMKNQHFCLSSQKSSCVVKLVDIGAGAVFLRYARTLGNDFRPTTEQDFNDGLTDLGHGMHTLGKNTSKPALDLSQSQMFFFAYYNDGENMSRIG
803	FTSRILTRYDIYLRIGRGQAIFKLYVDPLSEYSDDFEEQNNNLREFTISVIEGYWVWNECMPTYSVTSLIMPKKEKGRHEFTLKYGLSIVGKKPRTGFGLTGIETLNPKDPYAIPPAGKQAPVGFGQFPNSYEGLYKAFRAITKMSRAGVAMPELVDVLQMAVGENEPMELD
804	TVGYLQRDCKDTGVYITSNNLAACAPCAKEIGVEGGEPDLVTTIRAKCLGVPRKTMEDPTSTQESPLEQLFCTQRTEYVLRVGIGTHCKYWSPFSKGAAWPLQLMLRRIARFADGKSRLQAMEATATLLGNDRDTGSAPLHNKTELGGGLYETRRIAMFAAITLTAYLKFVV
805	SSEPATQLIFCPRALTKEGTKTSSSVSSFTDSLTLGILPSPWLCGVENELITSLLVLSIQEWGSIPTINMPIVKGLTFCVEVQSMGAPDVTEESSTRGILLVPECGPYELECDVELVDEYEDHSRYSGLIGGNARGKAPATKHTNYVESESFLWLLKSQQHSVTFSPPSRAA
806	LLQRSIIFKKVKGSKGSEMMLPVFLRIDGELWRPKLCFGSCRTTEDMASNRFYQSRRINRPYLFVLASFIGCMGQYLAEGLARPMAEIQGAIGAIGTWWEQRIRVNEEFMTYEEAGVAERAKFWYFKVIVSPMLKQASMKALIGVPQGALQKHGKATYRGMYLSVLNRMKPK
807	ILDVCWRIQYGGGYPMRRYERKGKANPEIRLHMNGRGLCISCVYGHTIAFIKRNYLWFLYQPWQLRGNQADNQTQMGIDSYAKSNGLSKRDEFHSKKGEGPNVPNNNEEDDAKYGSLGVTIEDEEKGKTQALTIHLKAVNVTKKRTSGAGALRESLPRASIHLGSNINSRKD
808	SAAISIVPSVLSVYFIIVGGFDMRLQLFYKIQTPLDVLHALRQNTVHTKFNDATSRGGQAFSPCQEITRTNKVHDKVIHNVEQDHIPQAEPNFNTSKTGIATIEKWEPLGAPYGATCLQVALEQLDNIAPILESVFASELKSHGLTEGQSLCDLKSCCWHIGAQSKEAEGRK
809	EQCYNFIGELWIIMQESFGLEKFQFLSAGLCKAVVKSFIVVDVWHMRGGEQPPVLDKCVRYTIFKLPASDEAFRELCEMFIKLDIKATEQKFIVLFLVDHAIRIDLVLRTYGDHTEAHFFSVEMITTYVIQKEDLAPEQQFGVSSLIGALSSMSAFTQAFYKLKKKNYPQQA
810	TSRALSGCKGVPISLTQGGESKGIAMGRDYKDQKDGHEMYARLIPAKHNGPSYSDLKFIKVIAGNSWFISLAMLEKLEAIPVEPQYPCILRDVMDVEDRCSHPPVSFVALFDAATCRYPADKPIRNLEPAQRRKCYFQLGINCRRERRSSTAFPSENLTQERENWYSFILMG
811	TGGQLEADPFNACLLRLMDDSPIYQHAPIPNQEIKPSYTGWIVAGKLSKFPWNREGKTGEPGIPVNWEERCFGRGCLGVGALTGRQWIRENLDIRRIRNLQNLLTRASYGGSYRQKGPAQNRGENAKNAYIAPALKCSFLPKQPLQKQLEFHASSWEKDEKEHSLQVKVNAN
812	EMDIYRMVGPYVGAPMGTDGIDRDTKDLTNFHPGSLLNTTPYCFPKKSISGTYMLQSDAVIELIGSCRLINFGWYNAMEEQMYTTLDPVIVEKEGDTCAPIFVVPTAAPKTEKMLQCLTPKAPGIDIFLIFEAISSTDQRYGSELTALPYKSEGRIADSKYARYVPTDHAAL
813	SCGQNSGAFVKAFFIEVTDFCPPVYIRLVEFPSLRIIKILLTKKHTNFQGTTASVLTKTDQTVHSNSAQAKGTELICDSPKLVAPVGPVIACCTGQLSYGIVLLILTHDVSMKWYSLSLDRGTTDVDGAPLCRPLSRKNDYIPREFTVSLLYKRRESVDEGQITSITDSGIS
814	VILPLDIDGPDQVSHPLVVTRALTVNKSYRARGHNWEGDSSIIKKVAVYLPVSLFRSTGSEPQVGNVLMLWAFPGGLYSRSAETNVILNCVAYKERDVSPAHLFPNILIWRKITDAHDVNDRGFRDVPPYLLIRIVFKASKWKLCSAAKRAVNDVEYIMYTLIKGTVNMMGE
815	YTEDNLMYEFQFEQIIMVTPKAMQANLLGSCNPTSMLRRIIDLPFYNNGTGRAQFQGVTRDNVQRPSFHWAGGTCMTILRDAVDEPCFLHPTSSDLEPVSESVGSLKPTSDGCEETAGELLGDIVEQPSIMIDVPVRLNAGIFPLLAAGSLGAMIQDLTGLVPADVGPTALL
816	RKVGCLGSVAKRTQWSLGNEDPDSSLENFCENNGRESGMDLRQKWPYQTNHSTGIGSALISDIKEDAVGARKATAIELFHGSGRIAEGDGMEYVNKAELEPGSDMVTVCFISVPFLLTACSNPPQHGQKKWPKTKEGPIEKVGDAPYKGLIELAERAYCNTMQEIHYSSVGD
817	APLLAHEKGGLGSRDASKSAGCDEWQLCENQTAQECGTYSATYQSPLWPETPRLYPTIVKTKASESKEDESTFTKYFGSTWLKAPSFLIEQTHDFPNYLSELMARTMEECRRNEQTIFLVALIPTGFPPYGDFTPCNEEPALKTDSSQTDCPAIAWAINGKQDAYHVVSKKL
818	PMGALNENPSETFFRIFRRQTRLLRDQKFNQRPTFLIVGWYCKAPTKNKPVATGICESLDPNTDILQTGTGNSANWSDPHGEWNNSMWVSSNSTGETRQVCNYVYGFSSGITEDGYGMPIMVPCSSMRGPDAWATPAPASINEFIFPVILTTTRLSLKELVDMFTNVVEDFN
819	SLNEGVFHKFGKGSYFKHPQSPAPKPGPKPETYIKCDESIYLTRETNSLSIYVILSLSCDIEHAQQGLQTWFLTLVSLVKYKADDIPVFTELLENGAKTSAVALMDKPEQLLGEPRKPAIKKFQISRIDCTLKTARENGLRSSLNQDQQKHFGVLVIADRLCINFIAPKTEK
820	ILRKTGGESTLHMAAGIGEAGPFRLLEFNYRSDAPILVIARLSGRVREWISFCTFKHLGPVISSEIIKECLPAIPIPVHLGGNIIIARALANRRKLKVGPIERKENKTQTPLGDTLLEGNRTVENGGPTMYKSKLYSLLADLEEDMQNVGSPRASLGDSERDGKGNNMLENC
821	SCLAVGIVTLSENRVVLSHGVVIAGGIGGNREDRLKENSNFLADNDDLIVKKMGVNTQQRKANSLFGKNLYFGVWQTSPASGKGLTTKGMSAKVIRSHFHVTNPAEKSSEKYYNENPGCGLLILVVAHETKLSDEPADTFYWLMDLNTLDNTFYAASKNETDSLLKDVPHNY
822	DPTLFSDAISIYSQLRFHVVLPMNINEAETFTVCGVDVVEDGCDEFPLKEWNRSPKVALRHCGVAEFIILRVGNSDTCQSATGQEWGLYDAIRGKNVLCAIKIALLQIVFDTALRCPRQPTLRLSLHRIIEVAEIVQSKMLLNSAWVKRDGDFLFTSLSAIRTGAELTVTLA
823	VNSDDEPCLPSRCCLNMRCKPLLASRERSSDTARDLKVFRVQPYRQGFTPPAYIQVFAAFRNAGESELSFVLLLRDSKATVPPEVSIASIGMTWTKAEMPSTTRRKHISFNPRNKCGSITSMICQSAVKGPGWPDIREQRRKSYISSDTELLQSKIISHLKKLKIRLYFEEE
824	SGPEAVAFVQFLQQKGSTQSSSSGNIQDTSKGAVTIKAGDKPGLTRVSTLDLFEFLNACAKRILVDYEASVMRSLALVSWAIGELTNRCHHDGQSLGDAYFDFQVSQLPLNQYSQHVELSGEKKANKAGGPTKVDEAAGAISQQSEEGNPAAQTVGPRELRESHHILHDSAA
825	FVFGILLDARKVFELTRDGSPVVLSLKEHFGPTLVTQPSESSAFCGADGLNTFMMPSSTDARVAGYAALGLQLGLGPMDLQNKFKQEEPEQVLHASDMLERDGYMLNAVEVYQSNIGQTRKKIDTWNCARAEVFAEPKPELCVLVTATGHKVGLGDSVDLKNLKRANMMVMY
826	QIYLVSVPWWQTAEPPGVNLRNIMGKHLEWFEKVLCLATAVLSHLDSNAKLLGGLTSRVGREGHEKGPASARTSDDCLVSERGLRSQVVNSVNRKVSQSEHSGILPPDGYLRECVEIKALRGSVNYVEGVKVQAGCPTYSSIAYSNEQGRMSDVACGVINDFIERNDMAPSL
827	PVPILQKPELLKASDEDWECKMLEEGLQLLSLGDLVESRQYYSNRIVMNSKPLQLFTANCPMESARCKACWQEYVQKKIRPVTAGSLVNGFNITDSANWYEIKEMAGARSKTSLGLSTMGADPVMDIPPPVVIYDGSLCTFIPCIHGATNALKFRSGKGELKKETEVVGSLF
828	GYYKRATDHASPVSGRLPFYLVFAPADETESSEAHRCLQSAVLRKAAERFKQTFDTSDQGRYLMNTVASEKFQAVDDCRQGIDLFYFREIKSTDLVFDDVSGAGREWVLTYRTSKNKNVLFCRNCPCFVLVAWLSGLSASTTGKESKGEDFSVVDSKLPPNKSSLRRPVTAE
829	KKIANLVPESENQTVIFATEMLDERSHGLAPSVKQYVYIRTNSVTPHTLQVQNRDEWPRWMDVMAPDEDFREAAQGSIGEDIVALIGIMKFISRFLSFFAFARITVNQARKQGTFKNLMHEEDPVIRKARGTHTNNNCIESVEGAKKFLITSYTYCFLFLNSMAAYQVISFN
830	ESELVASFHDPNKTLTSTAIAKALLQSANVNRNEKAKIRFQVPILHCAVGVRSSDTAEKTYDTTELQKREVILEYGANNACEPGGLTGLSFEDATATYSSDSGDAFLGTCQCPKKPTGFIRVLKGDALLGPFIQASSSNGNVMNILFIFLFYKGDIEIATSEIPAYFFHVWV
831	NNEPPASPAVLGGYRKGRDDASVFIKDVLWLLARSSWTDDMTIAVPIIPIEGLHSLTWRHNRNLLVVKIGKLVYNSGQEGVKRVVNAFEQRERIRSMYCPCNRGLWCDIFRAGCDKCVALAKRARLLIPINGETQKSRTKSGPATRAELPAVESSKPSVVPLSITYITNLYD
832	TFELRWSSPDNCVNQRFHLKSKAIMNHGTPDAEGIQEELQQLTYLWATGEDIHPADCTLIEGTVLYPDGQNKLKWTKFMGCVVNMEYVFLNYNYQMVTILTRKPDLLDTRKYLPGYSVDGLHDARDSGWNDNDQYDSELSGAGDKDSIFAWKLVPYRKESSNRLGDTMVSSI
833	EQVFSTVLGFIEGTDCGVESFAFEQPSWGGFNADESITYLECCVTKVEKQTVWQFTVYQRFVKRNENQGFAQDYTESDSDKVITTGSTAWVGFVGLEDRANNQHLYDWYNKGEEDRNEAKKGLKQQKVVASISPTHEYPVCISYMATTDLDLMRSKRSLKGLMALYTFLAEM
834	IQASVQRVFTSKAFDNWSEKVEILIESQKNVSFTNQHTFSSFAKVLHRLFKIGVPRLKKQPYTSIIDQLQSPIGGAEGDGSALGYGLMDLEFSWCDHENAVHFGGKSVPHQKLKSDEQNKDFLEPTKLTEVNAAKFSKAVARYFNCLDNPGDCNGMCPMVAHYKQTVGDRQF
835	QDGSQPSKFYQCQISNICLDGSLRMRHVSHLHEFAARFKRMQINSMIIVYSTMGVAILTCNAGGHNFLRRLSATKKMVEILFPLSRHIDIMGQRIMCSVEEDEEATGAKLSDDKVNSCDTEDGLHCGAVLSRLMVILGQTAFLCNSSKTKLESIINLYEDSGLANPAQPQPS
836	LNEYVKLVAAMWKYPRLNAMSMADLRRACVPGQKSVVLQTRIGPIIAPILVHPGDPIFLSFELSSISREILKTVGDQPSDEVPQMFIVGIREKATGKEKYWKAKRFFIVTSTRHKCKDLELPSDKPPVRIYEADKWYMKASNDLPKSEMYTFVDLVRPKSSGQFYRLEGSSN
837	YCNRLRERSVVDQPNDWRLRQHVHTDPIISDTANPTLIYEGNNEMKRPIEKIGMFEIKKEGRVAGLKSRNYSFQFGGDLMSCYLYADPLALMFGRQLGLKCAGPTTTYRPPFTQNQKETNRFTKVHKHISDDLLVLFEPKVFPCTPIISLILKTHIFKTLNFKPPQNRVYDR
838	SELSPGQGPFKLPSRMVDKQTNYSKVHEELGIEIVLMSEIRFAFPCCVEFILMLGYVYAVNALGSVPDLLAPMDILNPVQMSSYMSMSGTRTPLVSTTSKDFGVYGLMDTAICEMGSQQFQSRAFKQGIKKKAMIAFAETPACRGGGATCFQGPRLFHSVVGARQQDDDPPR
839	AKPDKFALKMQENLAEIFDLLCEGEPEAKWIKKSTRSSKAYNGHGKRDIGIDGDDTSANKVMLQGVLDNDIFSPSTVYEKYFKCTGLQPACEMVLHNGSYCKGTPGSGEVWSLLEYFVGAARFRLLQYNGGTIDSQYDEYLWAKQDWPFGWSFGKQLRQDRSAEGGNVYFAG
840	FAILTNFVVNESNPFEVDGNSLEKQADWEPAATFTVVSNLAKPGGTLQTFKRPYQKIPSYFGHRLTVGRLTNARQWSSGWVACPVNNEASKDISEVFSGSQGGHSEDQYRFFQTGYNDDNITPVGGDGFVTKEVDKGIVNFPKLSSEREYQAVFKDSQRYLQIKPQCWPQRL
841	VNAIQEWPFLPMDRDVANASKISELLGLLSLGFSVHRINKICATAAILVLILFLPPEKVQIPAKYGTKPAGARVGVKKERYLDCILNNLEKAKLTALDAKRFRYPGEYYPRSIHLQADIKHPNLIYHDGDSPGWGYFSQWLPESSGPFSFRLETRESFTAYKQGKFRLILPD
842	DDPACPLHDVAGNLAMFCKGFNFSSHSYGCSTDGRQNTQLAGPLDVTQKGHPVQETTALNANQQSCPGGFWIQRNSLADFKPVVEGQISEIGIGTAKCVSCGGTGRADTQEPDKACLWSVDECPNLRVRRGVDQIRWDSYAPTSTGGLKGAVVTGNPTRNGHTTENTVVFLF
843	PFFKVAPVGAPRFRTRSGGTGDFIKQGMNLGLPRMYKPIPDHKPHQAMTMYEEPPQSNTHQFAGSDQALNIAEVEKKGVVKILTCWGLGRVGSLLPGFISPGYDQVSQRSGHLLVGVLNNDTRSRQGKLGIEKDNLNYLINKHGPKYAGDKKCFTCSMSLCIDKSKWGSRAS
844	FELTPAAQRLDSLEGDQKRHFGKFNPSARTEQSSLLLGIESVWGAPGFARPLKHGYIQLFAKNAGTKETYIEMVIYVSCTEAECCLFLSDFVPDKVELGLEVERLDDAHIGAGVPATRPTTGRKKDRSSQQDVSMDWNLEYRQNSVLTEFGKAPGKTGLDAAVVAVGPKTKV
845	LLGELNMRLSYMETRERRFRLDTMYTRRIEWVIHGLVLVWFEQVPRTGGTLQDKRFMPKLITPTDFVMHRIAHHCMLCAPTGGDIREFDTQPIQTYDLAGTGQSLQTMFSNELLNVQASGYRKSALAAAAIGRVSRWCSATGISKMHSGITACSGIGNEKRMCVQSASGVHH
846	EHVPHRSGDPNYEDSVALYQQANCKCAWGNKRALAISNVNRERNTLQEDNIDTSYISAISSSGKSHNSYFSQVYSLLLPTTMEVRYLYNCALPQPLELTHLRSIMDAWTTSMQIFQVVGYVANKEHHKVIHMNEVKTQSSLFYKKELAFQQPSLKKTSVPDSPEGELPDCIP
847	GQRLVFRAKARTGIDYVPTIAAAAQFCQIEDATLNSSQSIESANGTGRAHKNDRNKTQESKIDSEGKVSDLHNPQHSIPHWQKAFALPATDLSYRFPLSKIRATLEERGEMDPVDGFCPTPRKKSAVQRGGACLEELADSVLYRMLAWAVRSRVALRPLLWTRIHKDETLAF
848	QQFVETRQIKGRNGQVTAKPESQRTWLHMKGGSNNKKEVMFCKPIPVVGFWAVAKQPKLLCVGMLIDAELYALGARAYVLSPRGYSAEQFLDKGGNCAVLWERTRLTSKVGKQKFDPKLCRKMIVEEKDRGCHKTVDMSFYQSQLVLGAVGELDPLAGKFREKVPKFWTLLW
849	VSQESAETVEQCETKELKDFGESADSGGAYQFKVDHGGALKVLQVFCSEEILAGGCKAKCLDTKLAAYDVLVPMAKTKSSAMNRTELYVYSILLISVLSKVREFYGIRDQDQYYAVASQGGDSSYKLQVHEYSLLSAEKPPLLIVTTRTTLKPVDTAWQYEFFKLVEYSYIK
850	IRYMLDMKAQVPAQKDSIDLYSSANQLDTNTRGCDIGDFTSMLFYPEEGVSGLRQIRVALVPMIVLLQLDIARVLPLSWAVTIDSCSGAGDVIIGDPCANPSIWNVNIVKEAIQKWEFVKTIWRYSLRLIWDDSGNAHQERVVKHPSNPYSTLSFELAGSPQEQCGNFFHIL
851	LVMLKCGASTIVPPTTRPVYIELNASHAERAQLPKVCVYKSSMRRAACKIQVLSPVRSSKILIVICASDRARWMKLMEAYYSLNQGAGQKINRIPLRSPVSRAVGISKVQQPVKSTVSYLRYDSYSWKFTKAAPMKSGKCNIALCDNLKFCSSEEGDTMVLLPVAQGVCIGN
852	EGPPAYCTPLDAAKIDVSLLTKDHDQDYHYKASVETYNQRADNSNSAALGDRSKELDTQCTVVGNLGSFSITKPTAHRKWLGQVDGLSALLSYDWEEQKDIINEDLIVYSASKERGQQHKKQFVFEPQTKSCNEDLIVRKQGSTMSSNGKWDLDEKTSHTLSSNGYKKFAYG
853	PFNLLTNVIGAYSNGQPQTPCILPAVKKVVEWLCSNISLRSVCKLVLMIAAAEGLGGIKESQGIGYWNAREVDIVNALFSRKPSPSQIDLEWLQITQIAILTEAPGAEINDDILDTVKGRRFHKLYRIGETPIVDTLTPGIMVIEPQQCVPVNTKERIGKIVDELMWFVALW
854	GALMSPTGMKKCGLTSYLQDGLGENVVVAGTPVARIKVGPCAYVTGYEWIYIETVNKLNKDDFVNCTTFNPRANVVKVNDVFYEEKDTDTFLHPIWDTDDFPPFLESAKAFRKEVASIEYYHENSSPSLNQGNHRAQCRVSTDILTETANRAADVVQGKLDLFIENLGLHVS
855	LTITECCFKPKPMKEPFSATHSGNEASKKGIRATHAIIDASMYAETRTHHNVASEGGFARVAHWQVMKNAVKSALGFLTHCCNIEHYARSCTNAYFNTDDKMVTDVMHPQATKLKYAVPNSKMYFYGEPYVVWEYLDKILTKFQATLAMVVKSDTLVDKSIASQKYNGMPLS
856	GTFYRRDEETYMSTKSMIPGRVVRPDPRDPLARALSNVDGEAIMEVKIGQPIGLKAVKSAGFHTTVVIWCALEIMEKSAHSAVDRMKNKPLRMKSSTLLSVIDSTKPQRQNEVKEPGKNGFAGAHSYHNSLTRMEIVWTRSIEHKEFLDGFESASTEPQNIWSGRADGDRRL
857	RNTYGLLAARCNLFFLVLALHPDVETLGKKISSLRLYIGELKCDFQSVYPMLSELMPVCEVRDSLRLDAAAKSVEWVDLTSYMPLPIGQRVLEPDETRNQFDTRLMAVCDREVTLSFMTVYVIYCISHSKGCSETFFRLPAEYISCKLHTAFEEASEKNAPPATGASLIEPA
858	EPDVELQPGGKQDIIVVIRGDKGLVWIGACLPIKKFAQVMYYKLEDPVRFAQKLGISLSLCSMVLICTTEQELAVQTPCKDEPATSCEDLSAWESEEHQTQRQDEVSYLEAVLNEDKQANKQTRKFLGDLMQSNSFYSAMSNLSKVHKKAAMLIDSQVFTNIHAEEFVSLAE
859	VFLPAAQAVASSNSEKWTLHQPGESRPYKILDEQESPVRREFQQKDRSREWKVVLHFGNCVILRNFQPEVIAASSDSTLSLTTNYDVLKYGDQNGKNFKALDSSLKDQKGLPFELATQAEKPKLNAKNEATFRDLMMSNRIFAFFFLEANSKNKGYSYIIVRYLAGKSDFKN
860	FPSKKYHSDLTGGNVDWFFAPCTIQAKFFSPAPLDFIETGLPPEQLTHRSYENDLIRILGKLRQTNRLSIYVMRELYGIGLKSGSSFINLVPEYMADKGTHSRGAFVFESFWRSHWEVRIVTKMRYGAAVPQVHMKLICFDDLLDCVWGFTKVEVPQNKPSYAFCSYTVFVI
861	VINRQHEFFFGGLSDAILPVDRNEVFFHFDALPPVLKNGQLAMTILAFKSTGEKATANTFFDTEGMKLGGEPKVPNPGANVGYISFVHNDKATITTLIFKMKREAAVEDTGTTENKQTLEDYEAESGWNARYEKSLPAANNVNQGANATEPKLNESSGLFLDYVGNEQINKS
862	SGAVKQLLKMLKQKSKGLFMSKLTCMDILKNCMAQCTEIDRFQTDFVKPKRHEPESDPNRYQTGAGVGRRSLAQGSAESGGICRGLGPAFYEIQLRIFKSMTDIDESLIAAAGKGTRNAGYAGETFKRLSPLTMKSAGVKMLGLLEDQFCWPGGANKLVCERFSIEECREAT
863	VIEGSLNQTYQYELGALVSEIPLKSRSNLRVTPDYEDLCAIAKGKVGSYLKDTLDLSHRDRKTMPRSLNQDLRILNLAGSSHPLWSCVTPSFSTFPMFPWTGGPYCEQLTVHVQSDIQCSEGSTVPAAIDLSNGPELTKDEPLTWIILLINPVAYEQNAHKPNSAVEQADVV
864	KRNRIFWIALKFPVVSESGSNKIVESKNSSELNSILLKNKMSILALSGGICVFGTPTHANLRLNALGRIEDVIIVFIPELASCMPCQTVDIENAPSNNGACTDLEEGESESKIHAPVEIPQLKFVESQRSELKASRFEIFGITGFYLAPGITIKAQYERGAFHGSCPLPLTP
865	ESLMKAIQSRLLIDHLVEDDVFFFLRLRQFGVEESFMCDEGYVRKAHDYPCPKTKGYNSTSSEEDSGDDWSIFHMDKIKTPFNPNDKFVAYEYDSPYRPLELWCKHQHPRFLSGAQSIKFLVVRAEPLHTSFYVPHNTDDPKLRNARNYLGKNEDVLPAFVIQELSGGAAIA
866	TESPLKALIHKLRTAQATNRLRGVLNFQDATNFASQVADTEIHPQERFKPGEGLRLFKADTAIYSASSVPIVCVEQSMLSCLLKQVLVGEESQVFSSKTLKKIPHAAEQRGGQDHDDADLIPLPPSPQLEGNIEPPDLNLTNGALQRLLVRAFKKANAPDQIPKCWDQQEEL
867	TRFVSMTIFRFAGGPVEEEDAVATVDLKLLFLGPAGEYPGPTHPINLKKLPLFYTIAQETISRPPIFPIAQKNPVSLTEISCSVNLLPAMIGVVWHGESSSGCDNDGRGFTFNARSIIMPPGDAPCFRLKNETGLCFECNLGKDGDRFFCRIEFNEESRFDEYQGVRILYVG
868	GGCIPENMKMPFTNEEQRLTKPSKAVKILLGPKKGEPRKKVERPISTHAVHNGEEDERCYLENPAKELPMDLTTHGSICSYCLRGDKTCFSCRSAKPAACFLEPLRIPVDELACKDETEKEKHCGKFLMDILVAQELDMGTDPYFQLDQALHDVFYDSQCLQIVHQNTGRKK
869	LECIGSFRRAEKQIFIEKRRGVVRRNAGVKLAQRKNTPEVTPLSNNNHQQSAAKASVSSPLTQFRADIVNCQSETCIDTRVEPYQYRVYVGNKAMAVGVWETEQFVGAKKNVFVFVEKDGCTPQKNDGNFIEVILIQPDPDAFKDAGYLCECKPQQPGSIALDRAPEIMIFE
870	RDPGNFADASMPRHMFERVPGVMLHYVCLRTGLTAAWDWQVAEVADYYALAHPGQQLRRNAETIDNAVVDEDKFVPRPRPIEKMYCHLVLQDEQEVVRAYEVFCGEIKGVYWVIFPVKGMEYTMILLVKLFRAAFNPTADKEYATGVCKRDTTLCLSYRVHGTGDEGDCRIE
871	GWEVALLANCADSHRQTRTLKASDHCPAKEPTLILSERQQVDANRVAVSHGNQKSGMENFGVVCSDVREDAFLNGYVFQRLSPTVLNYEEPDLGKLRARNLWEKACLHNIRYSYLAAFLAEMNEVPIRRSITNLELWGLIIFELEEASAYAMDKMLLCRYLGYSKATDPLVR
872	TSPKVTDGDHSEGIPKHPHTARDEVINQPGRASCNVRNGFEANMSVEIYYLWLTGLKDISLIFFKGIYPFKRNRLIGMEFEVKLNYLLQALSAFCPFFVSACADVNRNGYYTFIISGFLRMVEHDESLLSGYSMKAQPFRQGNFRMINQAFGHKKGNRSLRNPASHLVTVPR
873	FQSVINEKGGDKLEVGSVTQRRAVGIICTIDDKGTCTQQHLKAVHEGKAYVCACEKLLGVNLSSDAAGLIEGRLYRFLLVGNSVFTSCPPKGLINSYASLRDEAMKELNKWEEHSDFTVKPSKSVDRRGTCALSLPMKFLTRKFTLNNWLPDNAQSPYARGPGYEVMDSHKE
874	SLTQIMIKQPVPAAVGFMRVCQMQGDQTEIDLEIYSKIKVKNGYLFESKSPGLRGENWRSVMNEMIPYYIHQRPSKSCEMSSTYEEAYLGLAIKKGSPADKGTGGQVITARFPPISLSQASALIKENWVVEAIDKPFSKWYENQGVGNATKRAFLKLDKCRRGSMSGCTSKL
875	YSYSVDQKCRDLCYIGDPSREIAPSAADGQCKEFSAFASTYVRILLQGALDSAISAIQFIHRYLNIRITCSGILKQPRRVNNGVHWALVNSFTVQECYLVEMIQIRFSFSYAAFPQYKKCIQACMFKLHSALKRICETCIKNPVPYGKPMLHDSTEGWSWTGTKLYVSEFNS
876	ASNFGGSDLSGNGGLQDNAVSGFSQMTAVEETEDASAVDICTNLLGNPESTETIKEEIPHFGIWFQPKSGKPLSHTVSVLEGEPGTSETAGMRSTVPSSVQPKVSRSAFGHWDGTQERYYNLEISDKTTATRMIAVPMFVKSPRVLDRHTDSVLYPHCYEKSCMPIYSHYAD
877	FIDTGYRQSDTSDTPMVMGKKLEVYSSKTSHEQPEVPVFLLLAPIHPLLYGKKLWGVAYDADPAGRHGTLGGDLFGSQAWVRVCGLRVAAGSRDMTWDNTDNSPAKTTALYTFASILPDVPKIPLKGLGNPVKSVSKCLLEEFGPTSNYGMHKFEKTIAEGGKKRTLWTKCA
878	PIVIYGVGYMLKDPECFFLNKLKDAQAENFEWEILYYRVLVPCRSTDPNVDSLEYRLATGGCPHDDWIYNMHIASAAYHKAGFAGVALASESPVAENNMQKETLNKSAYDRPKRTPHELMERRYPLLLMAYGKVDFCHVFRNGCADTEKFAAIYDEDQQICADIGGESPIKG
879	VCMLSADWVTKKRVTWFLCKVGKKTFKGFVAPKKIWFMKSREQHEKRSRSTEMGKLCCAVRYNMFSMFKPRTYYPMAVSGEESNITIVTAMDEEIVVRAKKGPSAPHNNASMPNTKPFWRKENHLWPDPDMLVPVSESLSSRWADVARPHDSYYCILKRQQQKIGSTVKIVC
880	RAESTGAVGEYDEPPLCIYIQIIGNLPGAIRYKALQKVLATTWLLDHNMGFNGTVGLKLGANGGDSEDALDQECTLENGSTKQKCKPNEPCKRQGSENDKSFCSFPQQLGLDADEVPISYRGPLSHVRADGKPFTSTMKYVVLKKLECSLLQDNVLNRVQTPGVKHHVNGIA
881	VTGDYDEALSLGTFAISKQLRTTKELAGLPVQSPKVVALFFSRVNPLNPPMIHEDHSSARLVSVCPMESCDPSINEKKSFSKEGVAMFSGDNHSIDQDYEALGAVEYGQLGRWSCRRVDGNLISNCKAIPAVVGNDPLTSRQGLFAHAQPFGMPYGKGWVRRKPNGKCSSSN
882	DPQKRSEASTYPDDEEGFAVPHYLPCQRSPSFFRAVQISVLFRRTGFYSRRSFNLVDPKKSFTYVVPDAPVSADGTGTVPVICWIALDVYVVTIPLRFFIDPAAEYVPTMDISLKMRETLYGNVETINMGASAVKFGADIMLIKQKTKREGDRMQRNCLVEGSRSNEATEVN
883	GDGWTTSGYSDENCPGVKTHICTPRYDAAEVRWAIITALEKYFSQGSLLGGPAGIDLIGGGEENETQGEEVHSSTFRGIKEVTGSNGPAIAVLDKQNLFKYMINFPLYARDNSMINVLYDELVAVQIKCRVDSDASSNLVNQDKNRAADKHDLLLGVDKSSANTQFAEKDGV
884	DTAFQPSHFNTDAQKRVIAPPPLNRKQIRGASNKIGVAKETVCDLPTPFKVHFLFKAQGWPNTNIENLSVEQQIKLPGARPIICDMHTYKPRSALVCNSEKIRLKDDGLPWRSQCVIRGSFPVGQEKADAYFASSDRHIAYNRNQPESESAQEFPETAEGTANKARVLWKCH
885	RKFYTSSLLTWHGANYEEVIDRNFCGPTIGFQVSKGGEGKEHIEKTGSDDAALYLCGGGNERMSVQTEMSYDEPLYRKQMDRTRASYEYGMRNITTTSAAVLHTKVKEGGHHNNPGHIELVGHYELHVDSPRAEEKMTTAATFIYSAKPEGHYYAYFHSFEATLGAPIISLE
886	LKKGCPFSPIREKLAAFLCRHILLGTNAEPMAFDHADDDLKISQESTEQSLFITRTVIFSKKKSAAVEVKERIVRQEYIFLEERAILDKISKQVLRFGVYGCYASRKKINCMHLPPWNDKVSLYGTMLFHVGVGTSSAKQFEGLKAIGIWISATLSLIQGSRDMTCGIPIPA
887	KEAFVEGVMAAPARDFMTSSEADYQLLHKFHEVHNKASGHGGPADVNLISLMAAEALIACGHTLKRLGKEDARILKENVIVDRIIPFDTKVYPNLVVELAFNLIMSDLLGGFERLFLLLKTEDLAPPFKLLRTYLLIERSGDGAESEQDKAFDWNYLMAAGKQSTEGDAKAN
888	RQIAWFRAAKAEQVRQSDKACHIKKQTYAISGGTSLYGRGYHKQADGSSTVPEGWATDCSTSAGGLVLCGPKTDFVQRTDPIGPRITEDAHDNQFVDRAQMDWGWSEDIERPSEHLVESKDRAEMLTYVPFRKEAFDPQSTTEAHPPSLRLWLELHARNLLLISGVLRFAGE
889	LITNTGHNKDAVWRFCINLNAMSGAIPLRRWAFLNAGRSQLVDDNKSLRSSKLKLAAVGETMEKQVRENSPSRHLYTVLTTTAQNQIDMINRGYMPAQSSRCDGEPGPHAPGCVNLSGDALKILIRAEKRVYDRIKGTNCYVPFSIIGKMSNVDITKAVIERYGKDSRNQSS
890	SKSGRLDLSHIAAEYTAKKLQKDASWPRGSVLFHARQGQAMPFKVTAAMSLTKHKDPDADILSKLVLATPLNPNQKNQLFTPMQVDEDDSTSVSILDLKGRLSSDRRVGREQAALQGKDTFPDMKGTKGINQSKRNQSSAVICASEQGPVAYLEPCAREPLCLPGVQALFEK
891	VCVGGQKFRCLQALKPLTNKKMMNRWFGNTLAVAKGGRSTHNHTLAYEMSKQLSSQTVHCRSCTNHDCGLHKKPLGMISHDLLDRKIDNPVAVDEPFREQLRYRIIICAVCAFVMSLRVVSYAQNRGPLKHSVEETHLDGKRFATVRRQREDKLYILEFPRLGTQVSYLVSI
892	YSLSFKTNVPQVTPDRGALFQTCHFGGMDDIKIEYTVVPGMSQITSIAPSIPSVREVVFLRLEAGSLSRAEPMLMAHFARRGILNAAGVGSTPGFFNANGALSNRFELHSKNRDEMPSFENIVEALQKLCRRREECKHEYLISESSKLEALCRFQDQLKVSEVWASGKYDKI
893	KCVHLYMLDRAAQCTTDQFTPFRARSSAPYHLTLPTLWRIAVALSLANKGTCHGKPEPTANHARSPMLSFDHPKYLLAGTLDNPEPQRPNFVPVPQSRPSLVDTLLRLLLANGLRETPHSAFRDMDERRQLVFVKFFQIVQSAGTIRKDATVLNDIVTHNRLSPVSKDCGIL
894	KALRAHGRGKAKSTHQTVMIEKSKSEFDYTPRKIAHDFFLYSLKLSPCVPKWTRRKFEVSQRAGEVPNQELKLRLPKAMFTLVLPESKCTGQKHMEVKPTRVWLTREVPTLCARIDAVKSSSSYTLSPAGLNPQRPTPDSRGDVNRKLGTAEDFRDATQTEAVSERVLGKLS
895	FQTPPYLFKEIVAKVAEACRPMDPGIAVMQTMDEVACVCLEIFTGESILSVRYEMPLDRCHMVYENSFLSIETEMRRLDLAFFDVNAEVVNILSEEMEKEVGCLLLGWAKCSDPATRSHAHLSKNFCVGANKFWNLDDKALRKEHGAKDLCHTIHYRKADVAPKLSNTIMVF
896	AEHILDKKEFFLAVIARGAYGSRFLACRLTGEADHKSPGAIHLKNTNTAHALFIGYKWYKLNEEQFEETPESVANPKTACLRSRDTADVYLMQKVNIKSKYAGGENMLQPFMILIDKLIDNLDWLRIGLGLADVVYDCALSVWVVLSIICSSIEEGEEITYSHAGPFEGMQT
897	SMPKTGLGGLPLKCDFSYINSWSRTAGRGTWFTVHGYKDGPNMEVLPQEPDCKWKRVCLGFLQELAAGAYLTLWEAPMVVHSMKVALNPETGFSAPFGPCEFKTHFPLFFERSMNVAEIIPPVMGTRAVALKGDWQSQLSLVGFLPIKAYGACDLFDIYGDNDPVDYGLSKP
898	TYILSATIEVGRGTIPEETLGAPTAVPSVDLPRDKDAGTMPNAKGQSLRNLKSESNYQCETFTGHVPQGKLYEEKSDVPDPFGNDLTEKPALMSALQKFGDGAKWEANFVTCPACSLGGATNVSDSGFVAKQSVLARQSEANLQGCMFDFLALGLFRASKQMGGVGTTIDGR
899	WRCSPVVTAALKMTGRATTLAAGDEFLNQNDNQFVQSDGSFLLAWLDVHKLDSEESQAHTRIRDKKEGLCCSVAGLKAPPNILRLHENFGMNMLGRKRLFKFLMSDILIQDPSGRYATEKFTWACWVVINKADFQVKRPKKILNIYALDRRKIVSIATPAGLSGDCVFKINV
900	LQYKFAMQAGCINRGNVALETCSAHTGPPLDTAILEQDEGTRTKPVARQITISTKLIPTRVVNQSIPAEAGLGEYGGVRLDFFISCLGKSSDALGNPKPANFSIFPGSKTYSRGSPYKINIFAHICKAAGGAPGSKLAYFAINGFGEITDRMHNISLSPLDTDLAMIMWNVK
901	AASTIPTPDQVYADTLFAQTSLNEMMGFRADVLQKGQASQGPSGAEYFFRLNHACAYVTTRIPGVDKPREGWAPVLADQGLQASDNDYYVRKRHKTTAKGHGMSKTNVGKTTSKKRSIQGYGQEDAEEDLRTGIFAAPVRTQLGAKWQIVKAHWLRKVGYDIIFYLPTWFDR
902	IFRANQAKEGYKFVVDKAGLYDLENVSSVNLNENLSSITSVAEFRRYVYLEHLFTRLAVPGSSDWLRLELTKNGCKVLSYIVVTSLAVKCADIVLQNNYEKNVAGASYKVLGGLTAGRKKRIGFPAATMEALRDYPLHSYTLGPYIGVLVRPSLLMVIHKVSECLEILEDSL
903	GYYTLFKEVQALSSTKLGVQPETEEPQALTITYGGPWEGQEAASLPALGQELENARLQFLGMKRENERPTTTFNVPSSCLHFPAAKIQVNYKSGDIIAKAPRTTLTIVKMLHVTEGMNLVCLPPACIHNSYTPNYLPPCLRKPTLADEPGIFPLFAIPTPWVGDKPKKAKGV
904	KWLSALNLDWLASPHRLIKYERRTPRTDGACGRDATYECCSLFSESHAIIYVKSEDPCHVRETGHVNVDAILCYGLGVVFLTFETEYRSRLTEHAGDGGGTPQASRPLPKQQRAKVTLANVWGVHLDIASDAPVGRESGPLRVPSSESRATIRVLARPSKGTKCNGRGPIDK
905	LTIASNLSVGTDHSKAVLFNNSDWREHLRVRYYSGIKDLQQVEEKINAPDYNQSAQAIYDAIMNAETLSLYSEYGVKAASRMNFKGIPASREWGFKLFDTVVFANKCTELCNVSQPEVTLAGSVTPYFKYRYTTLIVTTARFQVGANLEDDEQTYALLGIGAGLRSFQVRQG
906	AEEKDIHQEGETDPKGAEEVKNHLNPMGFALPISVGAFSAYTVASAFLEGVGSDIPGCFWALNETGWASEDSHLSCNYANDQLRRLNEPNFTSAKGEDLDDECGGAGKKEPNGEKRTQSIECMCDGDFTELESELNSLITICYEPMVLILEGEMLQHWTQSGPFWVHEVCTC
907	KSATFYTYHIKAEQGLQPIRADHTITMRFCAGLGEQGCKLLMELKGSVAKLRFGCRELRISKQFQPVAHRLYPSRGIPQNGLKQTQLGSTSQAATKAVEDETALKMEGMGRMTEWLSRQNELGSFPSDYVNHVSFEELKTSATSDVIKGMAITDTHAVEFINFEYFVTLRCE
908	KLNDSLDATPALRDIVDPVVVSANSQVRRYAALSGISKDAPGILRKLEERSVPFIEQGENPGLTATRVKQSNIQEICLSCDSFRESGLKKLEKAQYPRHRTPGWKCSEVLKPGRREGIIIGSPYGIEMIQAEKPQSGEGIAEVNNDVFPMEVHCAEEVKAGLNEYVQAQISK
909	PKENTEDALLVYVPSTWPVLPDGFEQEKIRGGFVNIRMCANAVPILKAGRNWCKSWDFRLAGSVGLSRFSTGEIFKGMKESSSFCQGGRESLQVYQMSPSLWNLQREKYTEHLEVKPRQMLVQVTKTRVKTYGGDNVHLVGISVNPESMGARGDTPYFLAYGRNVRDSLDNF
910	ATRGKSTRDCWIALYIHHLKGLSNGRIGCIRQQENRIKNLIWRCMVAEENKSLNMGAGVDVAKNPSCQSVYPEELFNRLSPVSDDDICRCTESTDQMVNPVLFKPIQEFAYKTLKCDVGGPFCCDLCAKDMRNIRSQDQDSHDAASEEMILNHCADKRLAIIVANGWNKPAS
911	GSQKALELSINQVSDLEPGVRNYPEKAEKVEYAHPLWIVSDGGSKDTSSRGRIKKAGAADSVCDAREFKGLCEGNESESDAAKVMRPDKSNHVSAKLAIGRSVNEPYLKVTNGNPVGVLDGKGLGHSSKPSKLQQLAKPKGLNHQVERSIFVKLSALADQTLTSKVVFLFHK
912	IYDNLDNLGPVAAVDLTPCKYGTGDDLVNDIEDVLQILAQFIKIYNLVREAQKLLIVTGSAEPAETTLNRLWYLPPEGFGFLMAIYMNGYVQKKGKGTRGLLNVNAQRNNFAHWNYERNQLGGGSNAEVYQDVRTFVLLEIDSSHLKGLRFGGSSPAASRFERYNALEFTED
913	RVLAAMVAGGARMLPYRTPYKLVLAMLIRDCAFAEPAGNKSILPIQADSNGIFGGDLQCNSWYLQANGGLLQGGAQYSGHSDQLEFKKGRISQKPDGASDGFMIQPEELLLVMDAYLGVPTKVYNEHVHRSEFQLGGERAEQISGPPTRTTLWMGVANQNEKKNTEGVERFF
914	KPILGPFEANRGRSLEDAVSPTKEEAIQGLSALVKSQSRYGELHIDLTNAGNQTIKRDHPRKRYKIQLTGPLDRAGVLFEEARQFGQAAMSDEVALENTKFIQGILGLGNVDLKFLNAFSNSIKEKYAIDSRLKGCSSFKFAVKINKQVYTDQTPQYSDLNYMFGTLIHTGT
915	YNLAQLGSIGVPKHFERAPNFIDRAKQTPFFPHRAKQAIMTAEYPLTHLGIKDSACDLASVRDGVQSAAIALKIPPYAALPDLGFSIVRKGSLGVDTDILDKLHGNEAEQFMGTPAGVEKDTPLGRGSRALVTNWTDWAIQGCALIQPFEEIQDHAKLGGFWYQVIQISKFT
916	LKEQSSRARGEVKGGLCAVIALDRYRDDARETKRADSFQVVGQGTRLKLNLREAMLQLIVKVTAGHKGDGPSNLDDRAEGKEITGSSLTQRCLYGECQAAVGNPAGIRGRQHKEGPDVRLKAPDQFDQRDEHDRSSTEGTVYQPQGRAIIITRYHANLVESCSQKSWRSKYL
917	ASEYDLIFPFGHAMGVEGPAPALRQPRSGGGGQQDVAPKTAMNCESTEPDCVKSIDFSFYQFINMPGGVKFRTRKNSALCTRLGVVPLGDQPLVTTPSLDGQLKDTAIACAYLHDGNRKVPQKGANHTYSNAISYKAGEFIVADLKFADFMYKNKALPCFDIYISVWREAGG
918	EPNNVYERINRKRWDQYNSVGATVTMVALSAVEVRYGMALESTWSHANKETGKTSVSTAELLVFGEGVPEGPDDDRHLMAIHGMLFLLLVMSLTPADEEMQPFKCENEKGPLIKLPSELGCSGHEIVVNKPGAIPVSINALSLAPVLRADFDLLLGEEVFIMYLYKEENFIQ
919	IGRPNRLYKMETNTFAETFGSLANLCDAERSNHLLADTVRKSTPFIPKTDLHWDSKTPNIRFVAKRLLLDLRDSFGHAFKVWFEIQHQHRTNQHINGNSGRTLGLLPQGIPRTAARVEVFYPGTEFNQYWVVSRELRTGVDCYPITIKMQIVNLEANRDLNTGVFSPGSSTA
920	QAQYMTKSTDCRQLLVPADSACIPSRTLVPLPCKWQLKKHKNWTVKWAVFPAKPCSSEVRQDRCSNISVKEWASPYDQLDMEIVHSQQTFRSCRNRPFVFTRGEFPQMLHTPFLPLFDHALEEGVLKTSFAKGVASSAVTTEKNVFYYGEDFNGVEFLIRRKFYQAKRDKRS
921	GEGHCSAPDIMTITLGSDASFCQCCTVMAAILKYGQDLQATDFHGVAEASLNKLGLISNTSRLQEYPLSLTIKKCREGKKQKTFPTGLADNERSPSTGRTCAIIFEKKVVKVFKILPHGRFILMAPCIRLIPHGCQPTKYDAHRAAGEESGANLYAEKILEEKPEGMSIQEC
922	WNENPILDFTEFIFLLPIQKREKAKVTHLNFGAQALQAPSNLLVVTACFKKQVNGAFGQLWFQSPFDGNRRLNLVFELGIEAKLCLSPFFCRSTNVNACAALFATETLLHNVQALYFFTGVFGCTLTEISIRGGVLLPRNRYGSEACVSMPFALPPGGTKAAARQEIWCGEW
923	PNWSIFYSGPAELGYASKTLEIQSDSVLKKGALLVPGEFKQDRVCARDEVQTEEVSLFEGTDWRQVVMLSPSHTMQEGGVSELEIDTIKELRTLKNCIIFLFSLEVVELMSLSCCRVLKVVRIHGEPRLSVMLDVGSKIACVPIKGSRMGMYYQLDMHSVYTARCAPSAEAE
924	YMRESQEIDLQRRRLVQKGRRQSNSEVLLREYKLNYAGKGGLNPMCKYCNNPVARITPGSPSASFAQLQAPIERPAGRGASRLENHVNDHNYSDDGGVSQKGTYDPAIFGVIAKLIFISRTGGWNVNRSVDYAPEWHILKLSLDGKRTELAVKYKKDNAISAIHNGLTILTT
925	TRLMFSMVSPATLYEVLADVDHPMVLCYHQQLCTPTTKQRFDEEFKDMQSNKGSVTRLILCEVKVEMHKSLENWISYEAKSGLWESTAIPHRRIRAWRIEAIAQDIEKDKHGAPLDRGLVIPKNFKKSNCGGVHSQASDGIMVSRIASLGQLGVITSPIDGFFIKVKIVVKS
926	YKGGLHCLFAPLLPANLHEYPINRKETGYDGCKKYLCCSLIVALSQEIKASNGTTVRKPGKGMLGSLADFPVVPGELLIALEDLPPVGGRRRNIIANDSQQPPFWTRWGQTAVIMSLVTNISEYPAVPPWHAAADLVRDNQKDVEEGGNAAEVEFAASYYGLAFEISGELGA
927	AVKQTSNSSGARPSSPAALVRLAGVKDFFQCDLFGKVTICCYIATSSAVCLELPCFTAGIVVAQIYLRRIRLCAKGEAFGPLDTGRLSEFGVNNMAMLMTFELGEKSVNVKKKDDGRLAQGAIAKIHIGKSTIVVNTDSIHELDDPFGPDPQFQDMEETTSEASSERRKYES
928	SLIHGCALLSRELAILDVDVFLEETKEIYAQASSYHMWGVETPRYKVGDKENSQSECMTEKIIQWVNGNCGAGQMDAHITAGGNNTGAPPEWHLKGLIFCVRLYEVKMLHEVKLDTPKAVLECKTLNSGQNDACENRRKELNHAREEDLYIHMPVNQRHGLDPLYIAEVKKD
929	TVPKIRMGCLKAYVWIAEMVQRGNLCHERVPEILALDDLIFYVNAFFSYMNTDWIAPSAASAIDYAELRSWYKCLLGFDTLGSKGSEAAQSKWKDYLPIAFYKYMMALIGIVYLKELYVQYRGAQKKLAIVALTPPHVHPYLVSSNPVDSKRRKLTNPMESTGISPEHTFCA
930	VLIAGLCGVNRSLSFEYNILRDSRIPLYKYLKPLSALASVRHNRCQVTKTNLVAKQDQLKVLISVSENILCMNKVTPRSCQVLGIVDIKWIHSITTRTHCVLRPHAQEKTSFASGTVVDIAVCDLRQYYDLLHEADSPGKRYFGQGCLRTAFIMIHVRKQCSAIRPFGVTKD
931	RFKSYVVCKEAVQGISLKPQPTSMSICGVNAEYQVERETGFLFDDNALMQRGNEYEDCRKVLNAMDAIPGFDKRGLLKGAEMQYGRTAHRCDNERVDAAKYTGLVGKGTGSLLSGLKLFGEVWTQDRGQMNESTLEIIKNYVFYRHTKWHRQRSAILNGENTTRLSKAHIDT
932	NFKPDSCQVVLVKEKSINNIQGDTSSRLLCGPWARRSNCFFSLYHLRLGFTREHQVVPGFDADAAPTSQAQLRWNRFLTSLGSSAQLAFKESLVGFLDYGFSAVPHGAYGVYRSEVFASSQARCHSKSPEQLQKGRDCNYIGVLPMFTNPDMMEELQMDNPSANTATNACKV
933	WSLIIPIGEMILADTKRRARVAIADDLHLQVLLHCNKYPLGFSTAPQVQVLTQTERNKHQVKNEFKPVAHGAKVLLVVNGQAETHFYPRRRSARKDGIKDSVQDSSSISFQVNTAQCETFIKPLTIYEQKTYEVKLKSISGCDEYLYKLRLLTRNLCDAEAQKTPLAVEEKL
934	NEKLALRTRWMKAGQWMEHESVCAYGQFRGGRLGKSAKFNEKRQDGNGKLTSASICRQKYLRSHSPKKIKVIIIEGPLEVGLNFVLFIAGYGMQFRISYETDTFHLLIMLYRGVVRLIEYAVRREIKNIDEGKGIAGPLREYNLPLNKEYNITFNKSWQVSVECRGEPLRVL
935	LDSEVPAPSQKWRDKKHNISHRSCQKAFQWEQDELQEFQQKNLSFVRDRTDKSSEIICCARMPMCLCLIFVQIREKKMENSSVVDFLHFESHLCGLPNSCFLMMVSEAVCNLDRKEAILASNELPGACPESGGDGVTSQIDSPITPIVQLSQSLLKVLGFRYDRSIMKTIEP
936	FRWFFCWKLYVAIDGAAQSDHKCKVSWDRWSSVHHRGTKGPETSYVWREVPQGSFVAERTLFKLAFDHQGVREIQADPDWTVDFLTETLSCDIKSGINVHSKCLDACIEASKPLSVTSHVLEVLYVSLWGRLGLWRLTSNQVVDGTNYHLPIARHSFSVAAPLKDTSNKLSE
937	CLPQGQVLGRLTTGLIEIARTGNLNAVVKNVPTAQMNKNSKKQRRTRITDFADNKGSDMVKTPKEYAHLPHMVKPKPPGVNSCIGLTFYKRDNGSTVRPPLAGMLQIRFNANEKQAMLADRRGFVCQFMKLNAVVYLASAIHSEVGSRYNQRVPCYQVGFFLSDEFSDCLLK
938	TRLGSEVKYIMDGKRFGGAKPGILNECTGEDAFVMISRLKEVYHRYNALHFNVNRWHTQFIRQSIYDETGYATQNPRLRRRNQCPPKSKPDQDDGNAQLCLFNYIDIRDIVCDPPFLDNSARLVQQYEVELSKFERGIKDDNEQGKLLHKFTDNGCMLPNVHVSGSGSKHLT
939	TSTPNRSNNVSIERNKNVADSSACKTKQQLDSLIILQGFVVLDENEAGAPQGDYTYFSKIDSEGRFMDSDIATPSLLTITEFSDCWGFGLAGGRAANKSPQIWALALRGERLPALRFKPQKAPHGVNVQTYGTWPKAAKRQESIKHVRAQRTKVLDAINFKGYKTHFTRPRI
940	PNSVVEKEVLKKLKHRTTKHGAPLREELKGAQRTPMGRGVHFETATLLRDHMTITLLWKSQQSDPDKKYAIIKDIRHNIPVGLAAEGWRNVGAARIKQLVNDNASFNISYGCNDEYDVMLELLGLNRGFYIFPRRRQMTLKHILISWFALNGGVSALHEPPKGHNEASAHNS
941	PLDVIEFCGFTVKDVGSEAVEPPMICAGIEDLDLQESRIDSNSDCVKSGCTVTMVPLVPQKNITVSEDGTSVAAYTFNLSKIAGDHHLTLLRMAHIYGPSQSKAIMVIPVRSVIKFEIGTNTYLTKPAILPIYGAEDWRQVARFMLSQKFFGPAWITLSALDVDDQFYKGDN
942	ICKESNIEPHLLKDNKHRRSTFKSAAPELRNDKQEFSHLDTRSLILPEIYLTRLCVGETNFEGDSYGGGNITTQNWGDTWRIGRCKLNPTFIDYPKIENVKQILDQDIGINLYAQIMASDSLVTSTFDLRLFLTSMSLNKFFSTYTKKDTLTYPVYIRDCKACRTIHGHMGW
943	QCGMPESCVSKKNKMPFLNELYQCKFDDRHKFSKAFEQPYIPVIQQKSAHLAVAEFLALKPEKDMFQARDVITITRIECRVVWFQSKSRYNDLMQVWKQRNAPNAYKRSAELAYQIKCKRGEMMSEWGKKIKCVKLRYADEIKDFGSQREESSAHGEAPNWAILTGTEIDLA
944	KKPPGDQVNSKLSGHSFNYSIKSPELKIIILATRQTNMSPMHVEDGCGGSNFTLVHSNNGLKKKESNLKLDRTSARYRMQGKEVDSKRDGCGAFSHTKVMLSQGGALMDALIICRIQNYEVVPDVNWAAPGEECRLQDVERVDEVQHSNVSRRMTCTVGKLDSLGLSHVNRV
945	KVQNPIMLGMHTVWGCIKWISDISSCTKTNQEVKSRGKYAIGKGLYVIDFPVPEILRDEDKALLVKDSLVVLEFSGSITWSGSLEALYPNQWRKYKAYNASTLDPCPPWTYRDDACVSDRSETKAKEFLEDERIGIEKEVPPCFCESLSCAGAVDGAHEDPGGRGLATTSTE
946	LSPESGLTKLVASCQPHSTDVLRDLACDVRLMHLSLDLFCFTVVIRKLEYPFKSVYSKANHYLLLSSDDSLSPDARMPVTPLKVVAHAIVVSCDIFADFLGRPDLKPCSLMLPAIDTKLDTLLWNVGGDAMGALAGPSLFKCSHTLFALMDLELGDWAWTVCKYICCCKKSM
947	FPQHYKLAVAAKSACGTLCCGGKIKAIKERHEFSCSTIRQCTNTIFLRRCIVIFEIYEDVKTIMLTRFDAASDATAAAERENNYGIYIRKNPEQKLYMSEQEAVHNVGNREIAELNRSTSRLVATDDPLPCLKTEPFNGFWDIGAKPRLMAKLGEALKQHIPDKEGKNGATG
948	FAQVYQAKEHLSGKLDAQVIAGEWLGGFIPTSTWMYSGLWPWITEPGERRNTTSTSAMKGGDPESVATLCLPLLEAWGEFTIIINNYHLSWFQKTGGSGTPLHNFNDIGLSDPNFWKDIPSDKTPLKLEYHKTCFASIILAQRVMGPGKFGCLDQSVTVAAQTRSQLCLQVS
949	LLSKVLGPAFSALAKPNFKGYLQEEGFCLPESSNSTPRSHNLVESILYTTSYPNAIKNREGKAAASVCVAMPWGREISSNGYNFPLVTNKNCPSGSSTDSRESQIDGGYRLGFDMGPSLRGGAIDNMIVMRSNSVQVAFTIGSSNGRLLKTAAQVCWPAFQQTHSAILSGAV
950	EPLLTPGTEHQVDNAARRDCEVSLQYPISTNSQVLILAKLSTSAEKKEGILLLCENESPLVHFLQLYTENTKISNYFRPHRSLSYVFDQVAIASNRNPFQLAHGVNAFNAEHVLSFSGEAWKCQQLFDRKLSSEGAFGNLITVFYKWRPRISSAVADFGALKSSTAYTSVDP
951	AKYNAKVLPKRSLYSTITRAQIGVAKGLLKSLGLQPACTACSPSSSVKVDADLYYCTIDYLHEDIDPIGIDKGGTRQSEQNPYQLMGERDHISLCSRDDINMHQSLNQAQRQEQIGASNDSCFLVPALVEKYHCFIMKLKYEMPFLLLGCVFIVQVIFATFAMANDPQVVGG
952	EHSDIAEKALKSRGVIVVPEKAFRLCKWALPLCECQKVLVTTLGLALSDCKKSEASDDLGSVNGNISLNVSAAHHEPCSDGNLYHEFEEGKASPMLLGNHYMHGRNVESDVGVIAGHEFFLSESKSVSGKEDVPCVFTPACTCTLHKSSLIGMTCNCEQDRLKGYRLIRKSD
953	AKVCGIDFSLECRSGTLEARVVFAMPHRTAQKFAYSNIAASFLWVPEIRVFAEKYSSYPYRDGQFHCDGLKDPDVLLIEFDSEIYPPCTKNAYRDNYYIVVMGSKAGTAYYARLMGSIDQAPEKAIDEEADSTELSEIVKKINKTELLVAHDGSPNKSCIHVTPDAPSCGEP
954	LRIGPSFESPGGFSEYAQANRSTGMIKCTKPSVNTWKLHSTSYIHPGEGMFQEVKKEKCLVRPSIIESGWHFLFEQKASVLDTVRGQEPQASSCNSYLQMKKLLMVKRINILREEKAMNDECVPTEIMVIKGQEALTRGLAAGQAVTTDICLRETSYGLMDKAIKYGPASSM
955	SMEGMSPERMFDFLMPIKKENTKTEAVKIQADLALFRPRQALLGGDVQAPVAEAKSNLDGSEVFLFALIVLSVNYFEMIPGCPVEGHLYTTRSVSPCTVCYKQEIIEEFGHWGLVNTLAMIAPVEKSMYEVVQSGDTDASSGSSPVLALQIAISFLIICHEEHAKGGDLVFP
956	LNQKGGKHYSTTYGMLNDLMMFRRFIESKTMLRLSSVLPKLTIYQYKFNSLWGCGVKLEEWDPKIVKNVKDAIIPITVGAIESRKGSCNWRERSLNNLHYKQGLYKPGLMRYAGPLKAIEEVTKSSFLRIDKAPATASLCDKYRATVNVVASQIWEPISFCDPTFGHTVDNA
957	EDLTCSPCYEFVTVLMMKCASVSLRTTIMSTNKLDVISVGMAEHSLIYGSVCRALRFKNGRLWGLEETPEPLFALIGGEPKVRAKKDEADRGSLLVQRKAEPCRIPDTYEANVDYLICGGITGSPVTLFDWLVVYKIDDSKLPVSHRAGAKKASHNLRYIEVNISSIGYLDQ
958	HIIAENSAKKKRGHPINVFTSKDNIGLGGPFQSIPGFKQQGKVIRGRCDITGAHDKCLNCCLGNEEAYRIFLQTFKVRGYVYWRWGTTWKNRAKWSEAVPLDAAVGITTVVVLAEEERFPELIEWGSIGLRSSNFRGEPSQATQCIEKEKEGGPIHADCHDPYTLVGKLTIE
959	LISPHQLDGGHGNKPSNTDSTYPSDIFFRTLTEMSCMSVIKCTMMLPNAQELMISMSPELRGNILGTIPRSGGCEYCHCFIILGAITNPEILIFKAFMGEFIVQYDSAREYQQGTTAKEMVFLGQKFSDTVLSVASCVGRELMQLLTTLKAGFEMSAEVYEYGYIPTFGKWD
960	ASTGVDPDLKLGSVLYTPKGPEKKPNVRMTKSKGAGDPLKISKKKLSFGLGIRLSELAATFDDTLKSPIRTYSYIMGQDLADVFTACAFQQAPGWASGSQSVMATSVGESKLPLLEGDNIVLTKVSLPCVIDKRIFGDLGLGDIDLAKGAAFYMPIVEKALLREIASYNRAI
961	EHSSRQGKDLMTPGSPNVTPLSQCFQGMLRCPAADVYKHQHAIVEIGAKVDVTIKGFPETDAFTSTFTLRQDIMDVKSAPQKDRQNYLKYGDFVSFVRSKRKAGWIGGGNTQAYMAFRKGVSFRVSASTLELPTIFPHSQFAPVRFPWLSLVLAKEQCIVDILVSAWHLAAL
962	WTEGTGPVKAENTAENHELISFIIVRQLNGDPTVYYRSVSPGASLAPWTLSLFNEPAKPMLLNSAPILRNPLLQSSLLNPQGESNEGESQQTYLNEAYKDSRATFFGGHIFKSEAQKTKTEAALAARYLVPNQLKTCGSLTRVAINSKSTKKNYGNCTPKSKPLADHCASKT
963	HASCISESGLIEELGMGGMTLAQKWANRVIAFVLLCGAVLFDYKLRYDILEFNVLPDGCQGISALCQTRIRMSATFSGSIRGRLQVKDVPEEPETEAIITKPGKEAKWPQNGLEADEIQVAPGKRGVAVHTFSASLDQDSSVPATSSDGYTAFARKQVGEHKNRSLVGNKHF
964	IKPKDPLQSDSRGEHSPRLFAFDKLYDSCDGFKMFTYETLEIQMKMSLTSLLNGLGRGVVSAKPENRFIVNSDMPIPYHLGRLAQEKPSFQSAAIKLKYAPPQIGDKLRGDRILCRNVILSPMSLVVRLVWDQLEEGPDWVNVCISDIYANGVSVVAYIKFMCTEKRAGLVN
965	RPVPSLWDSLVIQDNYVSKWVSCILLTATKEIFCEEVTDGIKKQSEHKIQYPGEPTEFNYRYTPVCKIAEKKKARHNLQLNEDPLLPEGWQLNEFRRARITSPEPDKFDYACSSRIAFTKVIVQAQSQELKKADRDAFRGASGGTSGHTPVKDTTDGSRPWTCTMSLLVRIS
966	TMNEKWMVKLGFELRDVVLVPAEDEGNFLGLAGPSKFAKFKATYSKSTPVKALDRKASEGPNFPERFQPREIRNLKYFVQLPWILYQMEGVSKCSKNFMFVERVLLFHGYVFIGLISLRGLCLYPDLKRHLGNKRSSLKRCCRVKHSAGMKFGGASPCSVAHKPEIKVRLFQ
967	PEDAKAPAPNDFWENKTATNLCILNLGILEFMKARLGVMAPFKDTLFKRETLKIPEMWKLNYLFAAALPKIQGLESAQCIEQLGNGRLVPPCRQHMVKYRGNYEKIGSVADDFAAWLAHYCADYPSICKISDIAPKLDKVKWDHVFAELVKFTPYIAKDYWLLGDNDHVAGM
968	RRCRNTSENSRESDGLNQGSGICNMMLQGREYTSNSLTNCPVDLGRTSTDGETQYSPMSTVSAQYNGALSKWVPACASTKMTWACQPQKWWNSAATLIYGYKLKTDTRFETERDCPNSITTYIVAAGSTGVLITLTLENLPTGDSRYGRVDLGIIHFQSCADVDRVLNLACC
969	FGGPVFPTPDLSTDLVRRKANETPAAALYLIKYALTQIGTQLDASCIGGEAEAELSAPVLIDISSQYGLAANMNHCLYECLVGGAANGMNPKFWILDMTVEFRRVTGVIPEVCTAKTLTAEKFSQCPERSLVINQLGIGLRHCDLHKNLLDVAGMTSEYQYVLRTKAGFAVA
970	FLAAVQDNNTIGIHVVGGHAVKPAKAAVEEQNVSDMNKFPEFNRQQQVSWPCGGRIATPEPLLGGHPLDFAKACNPHVMVALMVGVNVVTAGTRRLEEGESYESITIVRPKTLDAPVIYIRNVMESLIVFLLGQSEQAVSIAMQQIGYCWGLKPWTKGIVKILNPIEVGLHP
971	LVAQRQSEEGLYIQIPGPLEVCKGLLRRFTSFSAPWKAKEEKLTKSVAAPALHHCNSKELAGTQSVQIMALNVKNLGLAGKGINFLGGKIQFPPTTTTLAHLRITKVPMRSFLWSAAWGARMSMFGACLIMGCPSTWEALTIVATVGHESSKGGLPVAEEVYYSPTLAQFIL
972	ELFTEFGIMFIYSEITEVGKFTQVRQELCAPGAAEEMQILGSYVHETTETTCDEMILGLILGTPTAGQIKNVVGDIGWIRMHIYSKGSRGWMKGQKYSVTGNRVSIELAHMLAPDPPMKAEKFEHGVAYVIMASFYYLLSMGISYVKEAAPAGIATVICSVGDGGSTPETAL
973	EWLRPRTEKHEGNIVRAFMYGIMQLGVKSGTTIELLSPATSLEVVVKLAYTCIRYHRVFPRVYSFIDGTYAKSHVCGYTFDAEIFRIFGGLYLELMITPVYDVREVQDQEGLYNGYQQGREKCETKNEFESMCGDFSRDHRHHLECAETLVAPLELALDATESMSSGYTIPE
974	VVVYRNLCQPDGVNSLATNFTPQHNCVLDGLAGEVQHKVETVGMEADLRALESNATVSAKTPSNIYVLGVMKQSSKYAGKEGGKWFLNLWDYDEDYEMNLDRVRVACVGNFTGYYFPLLSPFSRGVSQTGPECLRALDPLLPKSTSMEIYLLPMHSYVIDYEAIKYMEGATS
975	CDNFDDGFISLKAPGLCLESNQENSVENTPAIGDDDTTEFESRNLGCPKYATLLVFGPYLQKLGEQHEKKDPCGRNKFIVGFTGNDISLPVFNDQVCPRERSAYLKKSMIYGLYVSALQGASKQEPSDLERDGERHKQLKCGPYEYITMHCGLEKVSKAGNIDGGAHESQHN
976	MALSGVFRVVSGNVCAACSNLSTFPIDIGGFFYVYIRHPALQINAWRSFSGREKSPQEVGTSCFLYRAMEKKDKTRKCSRDLLSKTMHGSAQRRERALLIALSLYDTRNVSTGIYTLFKGPDILLNSEERVGNVFVQHSGAEEQSECRPWPEDLYAFRGSRWLAGAWVTPGV
977	HAGTNFSLSAEFQNLISEEKCTVGAVGIAFSSFKPLKWIKIKESDEVLIKNGTPLTCSVEQTPQSQLLCKWEVIFNATSSVIDHSKTLIQALNRFGFLTSGGMHDKTECATVDFNAQGWSLSKYWGAIRLLITNRKKGLQKSLELGSKEFKKSLFKDWEELLEKDSGYKPCP
978	RRLSSHTAVQTLAHPKPKGLESDGYGGAKKLEGYSVWGLTVNRCFGELPSHSKKKYEMVKFGNKALFPLGTSVPFDQETKRGLNYAEPFEPPKLAYNRLMEGVNRPLALFVHHDLWSLQHASSQNWASVDSGFNFVGIILTGGRDDNGDMCRAGQVGMHLKLDRLFPYVGRL
979	PFPSQVIHFVLRIDLKVDDKLVRSWMDIDIRRFRADFFESKKGWFLGRRISPQVIVFPKIVYILDRSNTLTVILGPSVTLAAPIETHGLPLELFAKFIERGFSNGVITQIDLVATGARTDSKMYVVSTALFSSTGKIKRWNMPETEMRTGPALSQRALKMQLINAHCYKSAK
980	VFANALLEMFPAFAEDKADRLDNQAGIVESTAYCIFLLSGITQIIGRSLRTTQDQADLGGDMYPTTFSALTNSPRFLPYLKDNYGDHGGIMAYKKTLCACRVNFAQVQLEVMLTAGCAHIACITQEGAFAPRAIYIKFSFSTGRVARDKFSYPEIFFPGSQIIKTVLTRLTT
981	DGPTGAHQYMMLANRGNEGLTSKAWGKELPKGGEIAEADNHCPSVQDTFRYATHVLIQLWAANKSVCQRLYMFRAAFSDICRGPPVLAAAADDVRLDVPTSQHRKNKQNNVRALQAYTLEQEIESKPFGKSKKTKSISGLLNVVSCRGEQLLAKAERFKGEPGLGFNEMSYK
982	MKQLSALCQTVPSKGLFMNYVIAWRSTFRCGPGHTSQFLFLALAATLPFDNESPAPELAKNPPGGVLAGRDSMNRMRADGMWQFMLMPFKWCPTEYIALVRSMRAFNFKRQITIDLELCIGDLSVVKTPSAGLQITHVLGDIGDIILVCVYAGLQLSLAYRAMRMSSLDLGL
983	QFIGSGGKSNPFNAKVSTKKKVYNVYQLFSTNVSPKLYLSPEYIVLMHDKNERNSKAIITKLGKGCMIPQRDFKPVLFKIVIFLLKLGPVMYAGAVHGAECVAGVRGKIRIKNDVCLDWEDYSDGQLSSMTHSQASCRDVRYFNLRAKDHAHPLRVQKLKRDGSLGFRFLVT
984	FTVESEFYDGETLDKWRDQIIKYITMVHNPTAVMSSCAFTSKCRPSMYIRAQSTPLFLTGTLEFRSEVGATGVLITEKPYACSWVTENIELCFGGTYLGVCYSPQLEKYGPKNVKAAECPPLDDSTNEELFLDDTREYSSQRGRLVIGIECMVRCLKKDTIDCKNSGRSAGC
985	WLAKSEVMDDNAQMGLNSVYANQQTALVDEVDAPFPNSKSKSSVTVIWERLIGNGRPIDGPNEKLLVMKSSPGDNMCPQFPPTGQFEGLRDDSKYYGHDAKASVPKRILVDPIGVEEYLHIVVYENYKLSGSECTRDHLNVGHKIEKLDYKGQILWTISPCPDAQLNEFPLN
986	EGELFDLKEQTHKSITVPCHKYRLQRNAVIRWVCMSSTSSDTGKAAVSELVHQEPGKLAEITQVVRGANAFLFANSTQLYAINRGYITPLLEQTVKESGGALLSSEYEYAPAYPGAAGLRDAVQNSQNATWFKLEEPQHKGERVDIDPNKLSGYTKQDIVCTSDGFANTVKR
987	RLCRTSSGSAALFIENKSSKIYLNKQRSSLKHCTVKCSKEHITNSQNNCTRALGMGNNFDFIAWKSEFKKIDLGVALVFSYTRYKCPFVCIISRYKVYDYWRKPIKPSNLRPRVNELGELWTRQFLDMHVTIVFLVAVSPITIEKVEPFVLLVALIADLASSACKWNATVAD
988	TKLEEKGPSLRPLKTAFVNRELNDTPDWNEPISLGNKSQIPRRSSCIAEYTESETSCELPKLRLNEGKTDKATYGRSLLPDVPLIHNNDDYVVLCPQVSWSSFIFSGRVSARFHGWPWLYQTSHSRAVILEFTFMPEFRSVWEKVEDAREYSASMPSGYLSALYYGDLGSSQ
989	AGMPSWCEFPAVPIDTNDFQPKAANMTSGKFINSSGSTDDGSINSKERTANESGQKASTVNVFMFKHGREPFALLRTVKIAEGWENSLAYWGSLDGFLRSKTPQYKPIIRRCDKRQILRGTLDYLADYMYYFITPQQTRFTNRTKSISGTIFVNDTLHAGKLGLGALAAIFA
990	INELLILSLDFCSEDMRKQVEPIMLFQESKKCIFLSSDPRDTRVGDKHPRFFFMEFKLLKRKLLVLAFTPMMSCIELSCNKDRPLGQTHNKARSRSPQYAASDPQVGPKAILNDAGKSVEKSLNLTRKNTAPQVGEVGTFAQYSSYQLKSRENTDGFSLISDPTHANLMIKA
991	VVSDVKIALDVWVSQDMYYGIRNNSKQMLVTFSNKAVSGLAVMSDYRTGGAGLRLPNCTGAPQEKEVSLSKDNCDILMFTMDLGLLVYFPMVGCAIKYVPPEILEVYFTLKSKHVRGVSLLGQRTKQVQGIYGNQHVQFKQEGTLLACMDQYSPLWDRFGCYVVIADIEHRD
992	KLMGKLNRTSAARSVTADYEANRSNTDFMGVIDSKMEVSQLPIRSTANDPKGFKSVKNLDNIWVRRSSIVRLLPFNAGESFDQLHSKSSVYVCFRSLQDNCAQFTDPKREMQIDHPLNKIKLEFIPALGDIEMSSKSQLTKHSRINWKKEIVTNMGQDYPSTGAGSLIPTAI
993	GNKGVSSDYNMFTGEPSCGAFASPGPSVSLITGLIDINGTQTALVSCLDTARIGHTQYDLDKEKCPLKHSPGTRQINIRKAYGGAKKSEIDPDQIQDAKMKQEESKPVDGIRLRDVRTISGVELPKGYIAGLLQESKELGQYAGLTTILVVLDEKSIRFLLETRSLLCERSL
994	AHTAEFQIFADKDDNGVNKDVSRDTPGGAPRLVVPNQWVVQPPDWTIEIDGGLVCLLMLPHETSAKAQLLADPDSPITYPPQGGNKSIYTIGDQRKFITKWIANGSDGESGVRSVPDFLLEHQAKCQRHLNCLDLCRNVTHLNTGGLTKPRPNSGYMLPRGRLDTYCDMQST
995	AGAYVESERAALPTWAVLVHGFAASEARRSPLHGVIIARQRLDFWIISVDLRGSSIEEGLTLTLLGTIQLSLLATETIFYSHRYEVQKLRTTQKCRAHKVAPSTRSARFNCVKGKLAGKALSTPEFCSEDWDECRLDKELTGAALNRKDKKHLYADNLVAVVKNKRKWSSCV
996	WNVDSKTTIPYFQKKFMRYTPNATGLLLGGDESPLRHRIVSVVIMQLAQKGPCGKESTKSKDSGQDNDGLVVGSLIARKCELILSTSVLWEVLEAAFIYQCPYRKLYRPVHIAKLGVIINPIGPPTSQKPDASKAVPSYPANTKGNSRYFAAGQLGLKQAINNIELPHMNDG
997	DLMNHRANYGEYAEFKSMGTAGNDANGSGLEEKLSRESGGASKNKVLPSLSDYYAASQDQDPGVMDDFNSLALTKVLMQYHYSCTIKLLDQLDAQSIGNKGVFNTKRLCVRADPQIAIENGSFVLTVLCDYVPKIKEMSDCCSVDKYTRATERQLPITIAGDDACQFAVLLV
998	EFNLCQWKTTVSQSNSGHVDQGAKSTPITGHCASALLWSGPFTFSSFKGVDVMVQPIAQIAGRSEPVKSQCGGAAKPFEVARAHLPKRDTCVLLRGSDIGNTPKYLACDERPNWPDDAAMAAKAPTYQGSTACQREMLLEEMQTSPFMVPAAHNLQRPGNCTLRLRCYCEMD
999	GFDHKLKFKIRTVAAEFDTHSIFSAWLAIRLRFKEGLEPTSGGLLQQGPKKWNTFKDLLPPPVGLREVRHSASQFFQHIVQLLLFAFLANIRIKVGRGHKRVVTIMQLTHLLVLQLEALLLDNNTRYDCPDGVSILATGNENESIMRERKGKGVTEVLGPSMDLSAVTDASP
1000	EWNIEEPSEVSATRTSYFFSHSCDAINGLAAKSTLSAREGFGTIVGKGVEKLALLNLFPGNQPMAIPYGEMAPKGSLSGRALYPVQLYHPHMIVCDMPYWPPLRAKGAQSVTLSLILLQSNAFDCVSETILSISYDASEQPGEGELNDYLKNGLYEYGVACDSVAKDSEEYS
1001	TDRYIRLDWFWFNACVGAGALGNANQAPIYWNLKAGGADRVNEISVIFSMGYTRTNPASQNPINTCTHGKCLESSTAKQSIGNKFNVVIFIRSHDSCSKLQPRHKPRVNKIGVFSGKSVLNFEEKSIWDEKWESIGVECATDNQSIDPASHYLGEDFLVGSCPPCEKMTTTQ
1002	LKSVEYIRWLLKRDRPKATGEEYFPMSREGKFTSNVALAAMGEAVAKGANTSPQLGIAEIKRIEYKPKGPPYVNGLLKGKLTKPEHKAGVRPMAKAPHIYTLFGLLGAQDNEGQSNESLIATRSARFDDILLKALVQYGPDDKTGWGVWLCFEHASVELFPISGIKGCYRAL
1003	PVYGKVLKALAKKFGEYTNLNDPADHWGVSEQFIVKSLTCKEIVSSLDPAEMCDHDGQIITAGNLLIDKHNNGIRCEEDAKGTIQTLEPELNINGSDTADTTAYATFPAKLQPTSFKPGGPKFSTAKSFKYQQWAEQEAAACFGAKKPYIKQLFGRKAVKIDPVIRVAYITI
1004	LCMNSQLTLYARSMCDMFIFIFLNYARFKHGPFLFRKHRGVRHSLLEIGLTLKIKKVYACKLHNFHQDMSIVGLKITGVAGPDSGQTEKGGNLKIPRSYDHLSDTVVWNQGVVGAKIPELWVEETVGYEASGPEFMAMFKNMTLSTVDYDPTPELNRAPAETIRKPLTPAVA
1005	HIWPQGLSSFAAKITVGDTSFCTSPSEGKEGRVRGTKILHQHVPCKLKISGTANVRYIFFGMTERTMNTPQVVQTHIEQNGLLPDYTEDEQCMMAQVFWLQKSGQGPHDPKHIKCREGSHRVIKENIAAPILVEGGRFDRNKLGLSAVRKNLCWYVHKEYKGDAAAMGTYDV
1006	YECRNRFQGAVPSNGTVFCNKVSYIVRAQEKTVQSVQTTDEKRMQGPMFENKRAHSGQGVSGGRWKFAKQQSWLGAIIDNIRFALIGPPEVDWQPRMWAIVFFTSPLNYKATAGTPIEPGKVFKPELSPKTAYNRLFTWLGYAGLIIMRLWGFLRPIHNPQEFCGMLHDKGT
1007	YASPIHSKACQEVANVSGYKMINCENKTDSTVDSLHFRSPVGDRLTTSTPNLRAAFVPWPKDLKENDCGRSQGPQARAAAEGASRDHTSQDLPYAYVEISYFLHRDYIEDFEWGLSARPSGSLSTKGVKRKLNTHPVLDDVVAECSKSQYALTRLCNSWSMHIGVRRLKLLE
1008	DEEPELNETPPSFFGMAAEQGGERDNCRGCGGTCSKSMTVLRPCVSGNDLLYLNFEEVLELMIICFIYINRNVNLRCMLPPVGVVWTEVATLLSIRRKFYGPALDPLRKKTFPASDDCEDLIRCSLKRVISKCRMLVADPFFIRADTVILSTAYKPKEVDPPVDQMDAAGLN
1009	KTNEESTSVPGERLALQRLNFLDWAFFEAAGSSPKFHNTGGSSMTFEAMVGHKSLLVLLEIPEFRKINQAPGVENECTAPKQVERAIKFGVGGLEKKPAHSVHRRRKGGDPAVMFEIEVRWHTAMTSNKITNIYLGMETEIAVGSVNGKIRDIEECQLINTLRFSNAAARLH
1010	LWASRDPIKQDDTGFVYFKDSGLNEAYSNMIDSSPKTVLLGVKSRLCVIVSAFGLDTGFDPFNRLLEFYLTEDLAIEKVNAMHTCHDMTGCDWNLEKESPGVLEEHLFFSLYALTYGDALCLLSFCDAGVRRLSSVVLCQKMLPIPGKPEEMSGYVVFPNMASLPTSCRKVA
1011	DGDSVPGGEQQQEVHGTPRGLYKGMTGALKIPPIEMSQRTFQGLEGVESTHYEVDTNFSPAFWKEAGADEVENLTTFEIGIFTINSSCAQWCTQIRKLNYGSKSFILVVGVAKYHAGFTSIPEYDGKYVSNWILAPKYYISHKWNAILQGSTHPQPSLEIHTKSDAPEQIAK
1012	APSDYIPVCVAGVADREICQWKLHLYQLPQPKMSGSELEHHRRLDVKSGELGVRNTYEVRVDISNKNCSNEVVETAAAGHLDALRLGPFVPIQTFGKTASILSSTNCYVLFNTKTSYRPGKLVLQLVPLEARSAGINPRRTSYPLSDEQTFLCGEKKYKCAFNWAKKFNAFP
1013	GAFNGSKAIGPMSNVVEDDMGSPTRKHQHPMPCAAPFPVNAVPPAVLKFGECVHPLTIAVPHIDRFVSGLELIAFAERGGKGPGSISNTRVSGNLVQGQVSTQDLLRLSQFCAISFGGYLPKGDAVLDKCIEADNHIIDTLDLNIKIRCEVFKDAIVEIYKNQQKETVLGAP
1014	THPVCSIKPEGNEPSHEFLDKSRIEPGRLKHHRVVVHIANWFLLESGIPMKTILLDKAGPANLYERTMILCQNQVTGPPSCGADQAFHVFQGHGASDTCTDPLEDVNVAPGIQASGTRIANTNQVELTISPRFGDIGMTKFETTTDLAPGGKPEIDAGRQTETHLDCTAMKT
1015	HKRNGGVPEMRTGGRTAVKCLSIGKNKANTSTCTGSTVMAFASTPEFSYCNKKDLNVICLKQPTQDSPIGVVDLNASYFCQEDQDSVGPDIPYTVAILEQGTEVASNERTNAAVEMTLELGVFNAGLLRIVTDLNIAKVYDLEEEMTHKNQAESKLDSLCRTAECPLDAVVA
1016	AGAKNIRPFNTMYHCLSFTYAEWDLVFWNNGSTHHVKTNINQAKANTTIQTVAKPLFIETLPTSKSIKVVPAPAAPVFFDLAFDASVCEEFKQKLESWKIGRYDESKMCSEDLIIPLRYCSYVNVPPLFTFRYHVRCKAKQDGKIRSKPAKIVGICWLLMSKGLFGELVVRR
1017	GSVIQDTYKDSLRRAACDSDSGANKQQHHINTKQGRLLEYPTLEKTNVQCAACHKLVKMVSVLCAIKIHLARGTCRTVTLIWTVELLPGNFSDPGPTRYLDRNGMQMINPAEGSSRALLWLGQFPHRFCALDCFDVTMMLAPREPPSDYGQSDAITCSKPLAEERNRNTPLD
1018	IFIGSKGDHCQSNERSCRKKGTRLPGLKRSSQASKEGPEGFVRMIGARLSSAGCFGEAMKDPEEQLAKEIDEQAIYENRMRYSQQFTPGQDKFLKHFKDLRTAGGDDSYAANTFIYRMNELNTDKGEKLLQEEFLKTLEVSESINSTLGFAAVQNLWFRLIGQITDYLKLDV
1019	NGTMHAFVDQVPFVLDKQFGCSKYGRLVQSLGTLWHDTDDQQPLVAPVCAERQTRTLAVGVCIGRILRQRKTCNAIDSPAIPAFGRSPCNPGAESSAGEQEVDNFTYTAEREGPLVSKHVPGLEISTFKWTTRRGISLCRTDNNQMLSVIDDGVKCTENGVFLEGILPDTLQ
1020	AQMCYVKKVNFTSGTRRAENRCIYTNGTYQISKDMPIVKAGPDSSWLLISNEGVLFYEETGGKPYSCRTISLSLRELDILGNLKRVIYEFPMPLVLYFDESDFNNQGFRATKKVEGGLTENARTIESTGDRDAVPTVMFPQLSSGEDFAMGPDHKAKLSEILDTVPVRNSAS
1021	EKTVEQQDPTERWRDCNARDAGGSAPISMVVRCTSVYKATYDKSIVDKLSLNSIRALALRPKHVPNEANYNNLLEEVLHKCPVGMGTGKVLEYACVAKHGNSSGRVDGATEMEVDHIFEAPTRQDPDDFKILFQSRHIRDVEWNLKRRQGRIGGNKCLAITAQAGLGLSLQC
1022	RIGGTQLARVVKVSFLSRLTPARKSGGRCELNRHEGVLVSIGIYHFNNARATSVAPKRQPCCTLNTRDDNIPQGAECFSMNGPYAMGEETDYKYSINTGNHNTRGDLRACAYSKPSAAFGKVLLMVRYFNKIWKYRRLIGVDKWTVEIRTMTLMGQSLYSDTQEVVKGDHRA
1023	QGACGTGPIYMLSLFNQKAGESRGLAKDSDGGVESKGLRLYLLLKKGLQVLIALRGKNADSRDYTHKEYMSTCLYANPFSDLGQLGGGRTIYQLSQLRPIVIKGNMLASLPSADSGWVKHAGGIPNYSRMLIVEAYLTGDLMISIEEVFVLRVHGQALCYMCQQRASFHLVM
1024	ILLEKCRAEMMLVSLTCELEGTKAEAQKPFNQRKEEQLNDSGMKVDDAYDIKSFREPMRSEASFEWNYRLVIVKDQIATDCATDLCIKIALSWETKIMRLEGPQPASHMVVVVDKKTGATYPQMCSTSLLAINILNGPSLCNSTRYLFNKGDGIKQLAADFASTRAKVPTGE
1025	SPVCTVQEGTLSCGPPGKASARTCGSAKKSDDMEKAEYTLFSKLRPQVASLQTNGAWLINGDDWLNCTQERPKIRQLMLVIQHTNSTIENLSSILLHFTNGEKKGKPPLLAQSMRRPQPREATIGPGKEATFDEIVPEIQLRMKSLRLQEIASIPASLFKSFADDYPGNYYR
1026	HQDLPEFADVKTMLALFGRPFLSLVIDTPDMCCHAKEGLPALYPDMVKVCTTEGLAIGPKAYLYRLVLISAMFGGAQKASVRLVSKSSGDPCAAPAYGLELCCEIYLVKRQRPQKAGGGTTLKSEPGQEPGGEQPVGVGDASKHNAAETNIFDRPLGTDEQVAKMGTSSYFA
1027	ARDSFLMKIPRGIEGTALSIERGSNKTNISGIEPVIAYMMTQSAPSGRSGGHVNDTSYQPIKSAECEEHYYEAIHKVERQWEEVAIFFQKKGTVGLGETPGIERSGINCHLIRYNMANGIAHIQYHMKVESKFSYKASFCLRCTGNEKNSDEKSDGTSRSIILVYFEEEVRI
1028	SLDEFYLTSDLLVAITIMSAPIYFVCHRALPKQNKGLYELKENYASILCCGGIVKWYLLSKPPAKKNSDGQGDRKSADKPQDRNKRNGSKVTECSAFSAFKNIGIMFSWLQSSYAECLDTRTSSSEMGYQPVKDLKFIRYTWSKWCCEPVKWAHYLHKGHYVRGVENIVYEM
1029	TLDYPKNALVINPLSTYDGEKISRIGDASLVVMRQVDCFRPQGEKLAALVEVVSEVRPTQGYALFYVSGRAFSKGLATLMNEMVLTVGYAIIITEPKTFVPGLLIPVDERSANVEVDLVGVHPPVKDSSGRQVVIRKVDLQINDHKSRATTFYCDPLNFDVSPEAIVGGTFN
1030	LKPQLNSFPGSRPKKRVLGYNFSNIDGGVKDLLGNDTGHTYYKLAFIGGTRTAYATKKARHQVNEPNASYVSGTSAVTIRRYTEYSGNKESASMFDPHLKQFRIGCKNKNLGTADLEQTIMEVFRNIASSGRMRILTLKYLKLSLIEHSAAGNVRADAFLLHRLCCATQPKG
1031	TFQLKKWSDKDSCWGIRCSGADSSTMSETLKNRLDSLAMVFDETGAMAFVHKNVTRGSSEEAFIKIVEKQHKFPFKHSGLETHCDFPHLRRIGEYCFEIHREEDLADKTLSFSDKFQITHTSYNKAQLEQHKKSKEDLIYQNPFGVAYLQFLEVIEPVGAADATFSSIQQIQ
1032	TYRKAEFEPTTIRGNRRFIGWGDSRVDERSVYFLNFTARSHNPNPSSTAVHRGISKKCKASAGVNARQKDLEKPAELSEDADGHTEVDKKVYLGDKERDLTFMANDKELYEGEGGAYERYLALTLYKHNSQDTKVPYKTDHMFDTRFHPTRMGDGDSEMKQAFRGTYLELAI
1033	RELMDGIFGMPPRGGVFYCEKFPFNSCYNQVVVITAKKQDGKHFNDIHSWEAGESGPQLFLHEPKGFGVEFKYHDYWAKRLLQGPIPMLPGAILLMYVYDSADFYFPNHQPVVCHMAHMKEISEKGKITDCHAKIPGYCRQVVTNAAYHIQEQHQQQIVTAVHDTGMQLKDN
1034	KTPKVSNVYGGLSELNYRVGEGDEQLPAVGVQYKGLAMSILKADDDYASLVACSRTFAKRADKIQKHIEEEIGNHQQETDAAVIDWSLIILFGGLDIRSTAIMTHYGPIVMGNFKFMWGVHMDTVQTGLIGEDLKRGDPENPPFIKESQVLCEYSNEEHGKGFALVEKEAEE
1035	DKDLRSALGNTIQGSIVGGLGFVITSLKLRASESRNNKSTSVISLLISRGDVDHPMAMTEGFRLSFRGGKTLLFLLEWIPFAELNPYPLSLEQEPKTKVLIAVSGNPTVPGKVRIKYVKLYRGKAQRLAKCHYCILQTVREYFKIDTESLKPGAVRFNFLAKTVSILFDRPA
1036	TWDKLTYNNEFLIVEGFGPEDWKAGIVVSDTAVLKFYQAKSAESATASSKFYNVPSSASDFKLIVEQLTTVAIRWSKGLFQESGDASSRPLFPAKTESAQVALYESLTEINNMLFVQLSIINFNDLTEADEKEKLAPTQKCITRQERAQRKVDKNLIVGNKNKREQIFAMLG
1037	AVCNTPLSNIGTKTSASRYKKQSGVWIVMEDDDVVVCKCLRQCASVDECSETETPRRRSGPDPNKSDGTNATGITTAVQLGGVKKGTEGKYVASANNSPQNGEMDNATAPCHDEELRHRFKHESTVAWTNRCQLASGYFCRTNDQSVKNFKFLVLVAWPKSEPQQWKGNARV
1038	PVFMIAKLSVQYMCMAQNKWVFIHSGMNYFSELVIQIEDLLTDFVFKHPPWRALLPVLFVSDQIQVVYLVNVGVSSMRFEATDGEDSVPAKACNMASEQKDGHLGRKLCVKDILTNGAQADKLPNPNRSLQNCGSKIQECEYELKVKGVNDKKSLSHDRILECFTPDADSFS
1039	HLINTPTRTTPYKRLGGIAGNTKPDTSTAKKMNPEQTAGFALAISGFKNPARLSQTCQPFDCLDHGNALYTLMAKIHCRSVCAIIEAECTGDISKIRQMAIVIQQKNPVAIILQQAGANQERMASQATDSFREAMMELLLTHVELFEFSPKGTSLPINSRPEQSGHARSVRG
1040	YQDKQPLKPSYGPPAFFQTMASLKAQWQFNLLIMLDTYPYMKAACLCGVKGFLLTLRFSNIRVTDLDAWEGSMSEGFTGPLKGGLVAKRYVLTLLSVVPDLKSKPAQAEDQIDPLEFYIVAKQYDLRMEPSTGLLKVYPQLLEWVIDDGFGSVFTQKVESQPAKNAKTFKWS
1041	LLQMVPTCSTLTNGNYLGDGKAKVDKPATLHSGFNHDMLSQCVVPGGDSLIHSEQKLHIEQYILRRQKSRGTFKERQSQHATGTPPGVILMEDVLNCSAVLLVQLSKEGAFLQQGSTFNISLRISQNDSGVLGFEMKFNLVTSYETGVGDCITIEKKQKSEPYCEQREAKQA
1042	VAVQPDEVPFDRPNLNSGMTTLLSYDFGNMMCIPELSSLSSRSTPLTVIKANGARQDNGCEDHGETTPGTSGDTFIKDLGFGPLILGKLNGLVMLNIRNVGKSTRRQLLLVKLLAGIKPSGRREIIRGNGFFSDHLQSPECEAVGVITYHEFLIKLNRPSIQDPDSLIFIVK
1043	TETTNFTENYLPGHQSIEYMTTGKPPICEEYPAGQIKMYIPVGRIRLREEPREKFIDLRYFTGNIMDLFPGCDERSADPTDDVNRGDNGADIRVCRLIAGLTCTGSYRNIFCVIMDDASITVSDGHRVQPFGCGRTSFCKLCAPIEQAEFTAITALLLDKPFLSKIVASGKG
1044	NPNTYNLILALKHCLHTDEVYLAQYDTVMKGMKTGDVSLEKYPPSMNSALGKTYADAAIPLEAGGFCYKYKLEKAEKGESGGKKTITPPLWSLNLGPDTRIEVRSKASFTACQTVYPASSQYNSSQEQDCQMVKAQFDPPFGVRLVMGCENDTYRSILEEWIPRSALTYRIP
1045	ASGINCGLHDTAWVALCKDKDGLEYSYLEFVPSSIDLNTMSCHFIEGIWPPNALEKWIKAHVAIKMRFIEPLKQKILVNKELACDGMLAGAEGVRSLAAWGTVKEILNHSYVVADGEEFAHPRLAYKTVSSIMKIWYIAVGTVCCDTKNHLNDLQTCTKPSKLRPNSQRYSE
1046	NDTQQPAWELNTLGCSAPGVKWKGMVVVKATWKICESDGGGGLSEECCFSGILVQGPSPPWVLMHGPGFGDVTVNIALSYDVIGDLTGSLVVFVRDHTKEHSNYAGKREGKKALKTGIIQAGAAIISVDGFAPEGEKTQPKGERHFAFWERLSQTGNIDVKMVDSVTYVEAV
1047	LAPFLVTGGETVTKVATNDGGKGQASLCTTCSTTKYEKVEYETFQLRLMATIIITNALMVSLDYFKYFYCFLAANIESVPGWFIKNKQLVFAAEPYHGIRWWDSNGGINYSNAYLCCLPCPFFFTESWSAFITYSLMLLHLQLECGVSFFEPPSCMLTTIAVRLNTARFAYD
1048	DAQEIPLTDHGLRRNTMLSDTTKNRRAFAIKVELYTFCGKTFHSGYVVLCFMEFQIKFDESESPKSECVHIGVNTTLTLSPKNILREIECYLKRDKNKSRKPLVDLLNGVEKQHGLNTYGTRYVRAGRASYFFFLMNTIRDILRMLKNADREKQTGDFTPEQALLLTCVTPK
1049	LLDGGLHGMVESQVGCSWVHPKVEFEAGSFPRRSCHNPMNRSMSLKVPFLVKFPIQSEKLKTLLVSHFNMKQEVSDEFPPMVKGLPIGGIEVKAIIKMALSIIHSAPLSKEIPVFKSKRPRNYFGSAKERIRSREQISLSLNSERPAESKCSRAVEARTAILGKDKHSWSWP
1050	GYDTEKAICFDKWSKHCPEYVTARRPTSDKQDGCSGELRVISMPDLAESASYAKQASDYEWRATTPNTEPIPSGTCVSISLTTHETRGTRYAAEFVLLKKKGGGTDERAISEKLGRTDKLIGEGVDVKRPEELFVVDELIILMNAFPDVFYANMSAPVIKDDTSDPPIYQSI
1051	INTRKDGAFSDHREQPEDRPLDMQTKEHDIVSSPSNIRATTGRNFAAMQEHPYDLLRLNEVKSFNSYKHREQCATVLKSPMGAYIFKPCFQMSPGRSGSNASFPVQSMSQPCPISMTTFTHIKPDIMPNITQNGGIATSKTLKPTDPSIRYTCFRRFECQTKVDNAPIIVFI
1052	FSENTDTIPGEVMKNVDLEQIQRGTFEGAKTLLKRVWGELRFAATLLSAAPANGCQQQPCGTERPFFVIKGTPLLLGASKLPERSYRCTDAYCSLKANKMNNVLEDAFEALIASFRGCKEARTPETSMFETLALFEMRCNVEIDCLSSKMDATHRQTEKHLSALYKNGDMHN
1053	RTPLVYGSQEKVVPYNVTQVHAVGTIILRLYSRNRQGLVSKADPQPHACYKLGLFQIWKLIPGHQNAFDQSDESALQITRNTNPTSANAATPWAEEKGSVGVRGHFVDYAGSVPGDAVPSQMHAVVPGPSAPDTVKKGRLPEQQCPRPDVGNASLSTLGEMGSSLICVAQVN
1054	KKKQGDHKRLPFHSAPSNSTNLPKWMKCSCQQVCSKCVWGQIDAKGQQADGQGVLILSGTGKCVLTKCLRVAGDGISTSETHRRNLAIATAFCSSTRRTEITNGLEEINDLMERPPIQLDLFSEDATKVKNIGANLSLLEPEELARNVKHARLQHVHKGRSVSMVVRGADKS
1055	QIIDSIRCCNWPLGQRIAKGLDDHRLKLSKLNLQSLKPTQPLLSVTMTMGQTKQKSSGGKVVAGPITNLVASDGQEHLSQNLYENTDLKLETETIIEDATIEDACFRMIGMDKVSHLNSGYCVAYKVLVVEIFLLVKHCPYSTYPALGPASHGLDPSYRSTGSQGQLFRVDL
1056	LFSYCTNRSQAIPNAGCALMWESMCVNLGCAIKSPYSDEVGGFWTPDSIKDCEYLLEMQHCERLYLDRYIVAHDFVYVQGCRSAIIPGQKENKRQKCVIGLYRIAEGYWYVVKEAALEADDKASADTKMDISATEKGLRFPPIPEPFGRLTAAVMSYLKFKILPDLIIEHAP
1057	DNAPLLATGFGDESAMKKEGVLWMWNWWAALYVVAAGGFMLKGGLFLPRDAGVYLMVVFYKDERPESVYYINNINCTEPVALMDGEDERCHMHRLFSEKCKSLLETAWPTHRWWVRQDCGMANDYMSATVRPFWLMRQSALAPILEEIDELAANIIRETVLELIYLEVEIKM
1058	LSTNYSQYISYFPGGPAPYRCLAKSGTPSVVITTYDIALEPFFPTCKLTFQKTYRRQRNAASPSEGLGDECSELPQSSTPAKSMGMASPYAVGSGELVKVTRGILTEKGSLWRVSKISAPAADTVKVTLGAFMYEGTTSVSMYQSMWMEETNTNQSTAEMLAVPGEDEGWGD
1059	FELRKLDDDVMLNGLKVLNCFRLESTIKALIPTELKLGLAPLVQSHFHYTNPEPSMHNLVVSHNKQSTYTILVALGGWHLGADAVTPEDFKMILTEDEMHMPPVHNVVLQGIGLAKALEYWTATDQVVYVYRSKAKTDLATPYIVFFYAPESAFCTQIKAASAAKNNPAVSA
1060	LCELFSKSDSSLDLSITDQLEASEIHDQKTRGSPSKEMTESSWLRSLKVNDLKASKGLLLEAYFIRAANYAMLLEELEGFHQNKPYVTISVFVNEKPQYGAFSGKKCGHSNERVVDHRSSYAYGPTASSVCAAPLNYACSSSPQRSGDEDSRPSMQFERSLASHIAPCRTGR
1061	YVTYDVGVPQVRKQSGIEAWDPLNKQYHTAGTSQQLAATLEGGRSSGKIFINNATRPRLLHEESPVRALEIQLESDVATLGHAMSDIYQNTCSVKFHTKYSELCGSASKEVRPSRQQKRDRLDKKAKPAGMFDEQNLKGWLVRNLTILAINFVFAHRAVAHTSASLNMFSTC
1062	LVGRFSFYYKMDRYSMTGILEQATSCYEALVNYNANIEAAMYYPLSMLIGEWERLGRTRVCGGGAIHIMSFQKESQAKAEPENNDASFAAFQDSADTGGHLHLMKFNNSVSSLPRCWAKFENSFKGLFVDLDPPLGYLTPYLQGIYWQGKLAEKFFDVRDDEDSVADKGSCV
1063	SDVSKLAGFAGPSPKAALQFEGVAVYGACAFANNLRENQYVSAILHAKLGFYTACLSPHREEAEEQAHYGQDLPGIKPTVPTMMSQVVKVVGFKFGTPPTESGTCKIDVPLSSETYSLTDRPLAQCGQYLNVNCNITEESLGLDCFDQEYTGSYRVRLLIGLKYRLRLSKQK
1064	NAHAGSKRAKRLLDLLFGLKASQGSKLFVGTLRMKNKMLQILWGKFRDLILLYAIEDLRLKYGRSCYKKLNQFHKHEKASREIRTLAVVNFSDLRTIPTSAKKFTFFTFDNMCYQTELNVDESDRMKFGCYEHEERVIAARRGMAILPVWYDMGHDPGRTELSMTVKSNAQG
1065	TYARSPSSTKGCQWENYEMTCDVGYDSRVALVELTGWEASYKATFSGKPQESAGTSAILVHVAFQTQLSGYAKAPTFIEPKAPGIKLHSMRRISEKNPATKEQSRLKGELLSERMYPAPSAEIHCDRDGTSHGTRSWVLGNQAGRDDIAATGAQYPGNPPCFLDGNFNAISG
1066	VTEKDAVEKASLWKKAVTIEFDFSSTVTYVNPTEKAGCEGMKKNEVYPMLCMMAKIPAFSGKLRGREQKPLRDLNACQIGASTQIPENFLNHVDEQDCRAFRTGDYLTCLHTRVCYPFGAQTQSEGCSSGSMSEDFYHSVKDWSTPSLSNGETLRTRGVMQGSQIISTAMMT
1067	SLEPRRALDDTAFPNTSDPEAGVEPYSYLPLLLCAFKLKEEGWLPGNTSLVQLQFTKNAITCVAPAFVQGVSPVEGFIFYGALTTQTNLSGRMNGKTSIIAAGCSTGECLDANLGPPEIAETRAETKQGESPKLLPRLRVELSKPQSVRATLPTLKVLLKRIFLLQVPAQPQ
1068	AKAESAKIQLLAAGGSKLDFKLEPEKQDSSGEIDAAELAHRCGQLYRSKALVGYVSPIRLRPDFGAQLTALSLPFEIAIKRNLFLKYTSSVVVKIVSISDTGTPQNKPTGPIVHFNMVVVLLNQLHTKSTQALRAQSARTQEGQRQENALAPIAESYRLGPDGGKAFPFETA
1069	KAQETSALPRKKRMQSRDMRATHVGSLDNLNKLQPDGVDAVESTVHQEGFRLSLYIDPGEPCERVGSIRLPVEQAQVRGQINGTSVPAAPSHDRPYGTPHDSILSIRSEARCEQRGGPPDIGDEEQITIAASQGGTPMDCGVNYQESSPLFGYKCPMVGTVARPGPPIDPLH
1070	MAHKVLTITVKGYLNRTFLVTDSGQLSPVFFRVPAAVKPACGLLKLREYQMGAARQVLGIYSVFERFIPFDGVTQVTHIASRKQALIHGQLRPPDFQIYIRKPMFAVGSDVAPKTKLRCRSMQDKNISNDHAYTDNAIYTIIPAYPTSAEFFLEQLIELHIDPKIGTAHDKT
1071	KDPELLSEQVQMYTGGRHGLGIEQINMKYVLWPEPYFLPGTEGMRDDHHPPQYPDKPEGQYAGSSALTGYREDNHASYSWKYWFSIELLGMYNTLEGTDCIISTTQTDCYAQHIRGKELIRFSDEEDKDVRDFEATNERSLYYGWSACSLDARCPVIALSTGFALLTEQESG
1072	IYSQKIPLAEYGSAQVSQKVTMLSGKMHNKEMMEDLPGGANVEIGHPRMSELIEVSSQCILTQPHDEKGSKHTEWWQDSPFTVEFTSMPRPLEANSGHELFRCVSHFEEAGHKMFLNKIPGLHLQKAKPLSCDLTRSRGSRKVYKLALCVTIFVDISQCDMPLPSSQQLPNS
1073	VQNDREQELIQKLGIEAYYVGEVTSRPDQKSLMKQWGSKQPSGGPANRLQNACPETSQKSTSATNKDLLHIAQPDRSEIHVQQYIPEQPVSQMSGRQTKQVMSNQECREFNTEGHSIASMSSEEAYHFSAGTYHGFDKVLKRVISLCKLYFNLNEGHALHGNIIVAYMGTKC
1074	SLVPECGYSCEILARDQLKTATQRAAQISAASLTEEKSAVTFMGRADCLVIFEQNIKQFGGVHQFKKTSKENAMDPEEKSEQGKTRCGYRLKDRYLSKLHIRIEKAGEAEVNKQPVRVKVRHSILCNPLSYSLARNGSLDQETFNRYARLYTFFKLTDAQSRGGGNLGDAGH
1075	LVGCKGPCESEPTVCFELEMNVRQEMCLHIDTGLPLRGAALKSWQPGRGGCKYGAIGEATILSLAYPETDGILTDFLFLSQVSMKLRVTAQDTHKTQTVFDERAQPSLLTEQIQAQNLLTKLTMRAEESWIELYNYRLPALQEIQDGALNPQATVPRVGGLATHILFLSIHC
1076	ERTLQQLKGRKSILNNAYLSYTLAAEADTVHAKVLSSSFPQIYQAPETIYKVYVAVLLYVGCSYDTSLVKYFASALGKEHVRATSADWAPLGIPYVIYEYRCIHQRHLEYVADGAHVNGQLILMQIGPRIGVATQALLFKTSAAKPDEVPSLFMFVFTDFGYPALKTNKWYF
1077	TTSLCAWRQMQGTLQMILLLGARGIYGPKAAILCCSGESLVVHSAHAIYDGSLAESIVDKIPSAEPRGLQPSYKEGMVLMSREPQQEPRGASKVYAALEKVLIKYTSNHLQPALPPELQLEEIGGLYFIVGVADALEGCFVSDQWPIWYHRIDNCKTDVDRLERGGVIAKLG
1078	TQNLNSRALDSLYSLFVDFMGNKKRELCALEFHMTMHGKKSGPGGSKESCKVIPSLANGTYPAVMWELKAEEWLVHALITFRNHSVSLECQLVSYALEIHKHTLMTFSPQSRYGSSRNEDLRVRFSNADKVIVTNAERLLYIITLTNEVPGYKWRTDPPGAAVNYNHSSRDG
1079	SGHSNGARSCGMLILFPSGQDSEAITASSCGLFGFQETEYDAMLAITLHKAGAKKRKNECREPIPSFDEFFCDGSKASYTMCTSVTFCKLYRRTTYSKQTDAANSQKSVEYTQESITKKVDANIIVPVETEVSTLLAGPYYHGDFVELKPAGGGINSLQLGDCLLPYKGCKG
1080	KYKYVLLAGGQPICFVQPRLASKPYRLYEGYLQLILIFQKSFDDSKDMFGLQNTEQLIKGNTPVINASMRGNDPAQAQPICGAKVIVTRCHNPDASGGIDEDRMHKDYKFFEHKSERESDDYAENAQLGIFCEILLIKIYDGLILGKDEHRTLRQKEAYHISGASWMCYSRC
1081	RSEERPFYVIVFKYPRHRITFAFQKCLVYELDYLAVWYLLRMADHALLTQFFIPLFLLYQKSYAWLKALNPQVGANSEGNHYQDNPPVYTVYETEGSALVLAPFDIAGYLYVAPHRTVGDILVGQSRKSQLDPLDIFMSRLDTPVALAELPKTTQVLFLYIFVVVEDPWQWS
1082	KIGNKLPVAFLLLATPASGGINFKREAGVLSSPDYLSIPQKSLENISPKRDAMWEDPSFRTDRMKLRFACSRRLRVEQEKKTIAQYELSQHQILLPLETITGLYIQKYIQGSFSVYSNIKKSGSHDFKTSHGKQQISPADLLKFAKENVLSTTNKCVRTTKLEIKLASVDND
1083	PQVNAAHSWAENIAPDEGYDILLPGVMRLGNQVDQIGVHIEKLQPVLLNNSERRHIVSISPQTIYLYPTRPTCKMGLWKVKTEMPKKVNEKLLSTRQECEKQKCRLKQSGAYKHDTDYGFGVPKEKEPKIQAGRGVFPDPRRTLNVRTAQGVCNTSSEKDQAHSKFRTYAGL
1084	PSSSEPPSRVPIDFVYRGFKPMVVELPCHDPYGPPYVMLAQNFMPAQYNNLPEVDRDRELKGELVYQPRPYSVIKYCLYYNLQAAGLEADPFLIDNWPICKCPSLLEGPVVDECNKTPNGPYPGDQPGEGYGGAVTGSKAGRSCRGIGRLLGQICSAEPSTSTEDIVGDYVF
1085	QAGGAFFADLFGWNSEAEGCSTARAIEAAYYVLLRSCELLRNTYRSLHCSFIGKETSVAMEQIPNQQKKSACSTDELSDMLSITENGNKCIWDWQFFQEIKGSKKNMERGAICDLMQEENTPHHVQDGEGMPVGDRVLQPGIPASSLLTDLLDPLSTLKPGDSRLINKSAGS
1086	ELLSNPLPGMKLRARSGLGSRHLLHRLTWQAAIFADNTDPDVIGIQSWTSVSAVEGQCNNLGVIVSAFFMNNTRSQAFEVTRNEAAHLLARGPFRVFRPSNPDAEGECTVTLLYVLRNFRKNSEGTTGIATGGGTALGDIKAEDHGGGLMFERGVQRRSRTNQPTELKSTHV
1087	CEAKYPATRLKTPEVPASGIVPDPMIVRLATAFEDNKCLATQNPIQCRVTNAPNDTVILSLTQDHPMPCANERLADEITFTRLPTPSTRCVGWKTEKAQSYRGLSTLYFNQPGGGSSGRFKLLWFLEFYRCLNDWVKATIPKVQGRAQERIQTKVGSSDLNQGTCRAKSIKY
1088	SFRTDPATDYMRIAADLFAKMKLCKNVYVKSNQLFTFDKKESLKRGSPVHAHYLLDAGLDSVGRPRPIIVNKYFKGDVQDRLEMKLKVTTFKGTEIGDLKDQLLLAKDAKPLSAGAFGDSPSSLLVSRYPQSQQQKDVGKQMVEAGMNKFEQQGEYMMTRKRLVPYTRVNKH
1089	GFCDIVVKTRTYNMVIRQGSEPLVAQSELHQPFVEVSPREVAHDHHFFIEIKYGRILERTNLPNKWAETANILLPPLHRANLDELNAKLTGPMRDIQDRLTTNQTDGGLTADTMGVKIENVYHSRDSVHEYREEGNNIRCSGPSIVCTMADSGGSVRVTLDSTLKKVRMNVK
1090	SNSKSQLGAVMVGKNGDDHYQDTTPGCRAILYDIDATVKFYGGRSLLQRRSVGSGRCAAGMLKYEEYSLNRPSIFVRELASGSNGLNRSSAPFVLPYSTICILGIQPQRPTASLVHLPSFIAVGVAGIDKPLSLAVTGLRGAAQSEKNIRSREPLGDETCDVLLSGGPNNQE
1091	IASLTRGITENMSGRSYPARPGLHPPRSTASKFKWSKLEKVDASFSFERREWKTTSGGAGTNAASSEVDILEDLGEDCEAGTPGEVVGCGFGLINGPTKVPWILGIDDIDPAAWQNQLKSFGVYILLTSFYHMIFALIVVKLMHATYKDRLLLAADFTEPRKLLAKSGLYHQ
1092	IRKFLAWRVKNESALSQSIKPSGINVTTDLYFDYEEVLTQQTLRNIKQVANDPEMKEMEYGSAGREHAVCESDLMTSATPARPDCGSHSELLIGEKFTTFFGELDKFEHGHEGDALTAASTAVSVWGSRYSVARPQTPEQCVKLEGVKGTPRVAFFAGVFNLEFYVNFVKDG
1093	KVSLKGGNACYEPNATWHDAILAFKGGEEKKPRIPEEFQAYCKNSQEINKGATVALWLTRIISPQWRFAADPRVKEQKLISELHSEQVRGGVVLRMFFQAVEYAAKSRHGESCFYDQEGPHDVLSIDADALLIKVQLGDMRAMDVLSQSADGGTKFLRKAAGFEFYVHYFEF
1094	KIKAKGGEMESSVGIILLQHPAGYPRCVYSMIILPDVDNFICLEENQNARQNSIEGSALRASNLKSGEENPPGLVKSGIFDKKIMPGVAVRGQSLYGVIGVGRGDLGLENFADKEMLETSIASLTQGVSYYTVVSAGMPDFISMSFNPKVMFIPLPIFNEIQKGIFVLNLEA
1095	PENKQNWLYTIKEMKKAKIHGYGKKQFKEGEAQRQTPFECDNAEAIYRPCSSNQLQLDGFAAPLKGLKETHKRTIVVIRGQDNEGPPFAQLIEEAKLKHDPVESIGEGSLGAESLDQGVLSKTKTIDQCRSVCCGALYKILKLLQGIAIFIFAISPTNEKYQPPLGELGEKH
1096	TVCNKRLEKSNNPDGHQRQAKDLMIGSITKCLFRDKEQQQPPNSGDQSLHTLVTKLEVDLMSILVVVVILCPTRERWVLRTIIVMVVQVTAFNCAASFRRLLAFFETIPTDDVDSHDVGSVILTEEPLSILIITVPPVVINSTKLVCAYARIPITETEYKPDPFKKVLMCEG
1097	ERIDKLTSCKIKNLVARTTKTRFDFITLMKQWIEDQKTLSLLLFVNEGMLAKRGVCTKYKAPQLNGSESYVLGPVFGVADATKNTRDAMVTIEHEMLYLGPIVASVDRLRVIAQLRRNLQARAHRTKIKESLGEAECLDAREEDEHLKLALSILMADGSHHDANPLLYGEAV
1098	AAETRPFWLSGACPGTFNVERSDQDIISPIKKEILLSLLVSFYNTRRTVALEVPSEPEKQFRHSIFEIDPGTWATAVAGSDKSCETYTSHAKFDVFITGSSSGNVLTNNDLYLPLGFDYASSPKYISTAFTPAGGSDCGTSLRFTGLAITDGMDLEWHEAKEEMVSSLGLEL
1099	GGGHNIMLQATTIVSHLDCCTFQIAIHKKARPKSVSEFQNGQYLPRSTDEFAYAELTVMRFEFNNIDVPHPKSISEPIKEKTWHLLIIAFAVLAPRTPLIPSKGLREWFKAALTSPDKVFGPEALSTNRSVLCHEPVGMDDGITCICTGWETIISRWPLGALAQVFRLLFLV
1100	DVKFDKEYYSEKSLAKVVFRLSCAFVKIVESFGVHSKLVQIPKAGQVIMQLHFETKGGQPFGKETIAPTEKHSPRAAFSVVKERCSEEGASDDTHFWIDIRGRLCFGYADSKFDEYETFASKDVTVDEGRIPKIDLNDRHTFEVRQKALALQVENTSLQYVTLTHEYQNCAW
1101	CAPRKNAGCIRKSDIGHAGKNEVRRKPIASVVTARTDDKENWEAPGPTRGLGEMLELFLTTTFSDKFIPENDLEGPTLSHVYQDFKDNGGKEHPIGRVKGKANFDINNRPSRACLTKKNAEPMEPMLADDIFDLEQAHRVTGNLQSETIRGKGLNVSHNSVLTDVQSITLIF
1102	HIIGIGLVGALISDLSAVTGAIFLLAESYISGIPTGTVFKFASRHQLSMGVGMVLEDLKPSRDKLIPDSMLPNRFARYCENIIWPSARIGRSLSPSPVKWSLRVIQKASINVKEFTDGGYCAYVFAYFTFIREQRPKLESKQSCRRNHNDLKTISTTTEFPEQGGNHSGQFQ
1103	MQCYFMTGKPSPSSKGICQAMETWTAAAVLKECEENVEYFIKAGFNAPELKFHVGKPYGCFSFNQTWQRVAMLIDALEGGTGPLLCVVKEVKVEARLRMGNGILVIGVETLDSIVVAASHSESPQIKHGAKYAFSALTGDSPPGGYPPTTYLSRPVVGITSDIRGMETAIWD
1104	IIIPKLNSRDELFDGAITSCNEGYQREKCIMTGLYTEDFKDCARKATEKGSANKIKVAEAKDLSGVFVGCWKGTILESSRAIFRYKADDSFDEEDKKIENRQKPAQVYPRLKMNDMSFAGDVLATRVEYKKHHSNLSWHEAGQDLFVNKGQLPGTSFSCSAHPVAGKEAKGG
1105	QEFSVVRGTPRARAPEDQSKPMHLRYNFIATAQTLKGGYSEAMVKFLVEACTMATNTASPILANANHMGFCAYKYDKQLFESKVFSELSLHRQSSVDFRSIEPLLVAPYLNRTPRLYPAKGRYLIMMDLKFKDPPIGSISQKTNWEKRKCLDEGLGTITFSSSATSLGKIQG
1106	LYWVPKPATQFTAEKGRATQHPGEKEVANYKTSILDRSRGNDLPPPQCQRTQEGLTVIDNDGVPYSYAPLFLKAEQDHNCMKQFVEGNAVIVNCDNRHERKWGGSIDSPETITTGYAPSLTTAFILLQEKQEDERLKAFRPRICAGSQNTFPNPSDKSSAGVDGYWFKGVSS
1107	ELVSVILPTSHNAMNANIKRLAKGGRGSHEGLPGPGTKVGDGLGFIIAFHEVLQQWSDVNTGIMQPQSIISIMFASYRMSPECLNIYSTRVKQSVPTSPKGGLALISYMLVGCLSLDGCSPQGPGDWKAPQYQDKIWNSTDEPIPVESCPTSPYEALRSAKMCDACHNCGLV
1108	LPTSDHNIDNWESTAQTSQQLILWLVSFACIPNGHVALNHDNLAAPVNVIYTQTARLKGIEVDAQSLKELDGEDMMQPAEGALGTRQGNVKVAEAKIGEHNSSTAVFNVNHSRENVEGGYRPPCELLNINDEGGLYAQENGAQLDPHCDGAIRCGKGDLKKIAEKAATNENP
1109	TKPMHRAFFLPHDFPTLALEAPCVGLAPLTASARLSISCANNLVIEWFPAQLRMRIYAAITLIPYEQAHNSYNSDAKFLDMVVQCGVTAYHLSYDAFAVCNLFFRVSTRITSPLPPRHGGEKTLDQHDDNSYDFVHFDNAQIRTGASTVRVRAGIPRVTHLEFVPRSTLAVF
1110	SIALEPAVSRAFTLAPRRKVWVACNSERFKPMMSQLKKKPNSNTDLTWFGEHYNRKSQLDTDCDNTTWEFKQFESCSGWIACRTRIVPRNFLTRHHSSSNRTELSEMLSLIIVQGTSVGRVGEEPHLPSPLESLLDASVCTYLMMGNLRATSVLQCNSEDTGQTKAAAAIIE
1111	ISFQYLWGLQLYYNDRSYRGDPGSVGRGRTKCAPNTGTMSGVLPFCEGETNTSVPYALSMRNEMSANQTEYPELEPDVVCIGGKTSEHMGGDNFVIDLSRCEPYKVSTASDCSLTALDAPVSRSEGQPGIDSDRCVFLANIGSELKRVIKVGEAAKFISDANGVVNSTCKCT
1112	DGGDGPDTNDNRIDLIFNDLVARRNRPKSALLSLGLFASRDSGVHMKILRGCTKRKYSVQGSVFNGVKPATGLEYEEEKEFPGDNFSRNIESLFVSRAETEGRVILVLLNRSLQVHQFVPDRVYLSWVPDGKNLTSICGELIANQFEVYGEQVIKLEVVGAVLAEFREYNNM
1113	LLEEELDRVFAAFHPLYLVFAPMGDGIPTCNWGIKGTLRWQVFKAPDLTVLVDRHVVFHYMEPTQRRKQAGFKPYTTNISALFNLVVYQFAYDCNQKYQDKLCEHFGPKEVVELPSSIDEKVNALIFETVAITAGLVLKRSKFRIAELSAGTTVDQRDLNACPYVKETEFGV
1114	WSRLFTSRNYFEGDALTFRCRTLYDQLIFSLEQSQEHEEYSSDKDCPVKKVRFRDFEGCQFWIVRPPCEVIKVISHKECLGHAGSSEGPHKGNTTAAGSKAQVHFEQLFNIYRSGMQWVVAIIALSCFDAITEGLESVNVLFCKHLLGWQGTTRLYIQDNRRLLRSLGNQLD
1115	KVVLVLIDSKSKDFTAAYHCAQSRLLIVRDVLTEHSRSKGGWNFAKDLLQAVGALAKVELETKFLLGTRVAPFDYAVSSRKVKHEVGALNPYPTNSNLMIGAREFGRYRAWLDLFDEINETNYTRRLCAMLAYVKSPGNFIALMLSYYRSELWGGGSKMYIKTACDLAFAAN
1116	RPATVYDCCSNLALTSYYRYGRVLTPPKGLKKVQDSKDQELAPMVSLGPPEAEPQIRHMCLRRGTPVARKIANYVPMLLLHAGLVAHYLLGNFLLQTQTTYHPKKKQHKLSKETEKRPSENFEAEIKFQHRRYHRLEALQSIPPMGDNYYAILNHSVGESLKNVQGKFEPRV
1117	KEDKAALFKHSSLTITESDYLPFQDAASKTNQANETNAAPRAKLTFLPHVQAAKEERYFKIELVTLEYKGIFLLLDSGRKYHVLTPGHLISQCLVQATLKDQHGKPPVMPTSKGFLPAGRGDPDSAYASNMFLRLSALIHWAPPGYPQHIYLMSKANLKEGMTKHYTEGICC
1118	NDSAADSKILRTVKMVTEGVVMGSHFSGDAVLIEQNDWAVRQVREVSKLCHASYCLLFAKKTLNVAMNYAEGEGEGFEGLLDEEASTDQFKPEAGYEWFLCEGKVFNSLIRWTLPLNTLSSNKKEFSEKKDLWKKPFELASATTNNRFINSKTKIKVGEPKPTQAIKNSTAS
1119	EEVATVKKNRFTRYRHKVMELTPYAENDGKGSENRSAPKNPRQIRFFGYWVGVPVKGSSPFADAESKTPADSGTSQNFEKIMALIAMHDIGAAPCMKRWDRSAVSRLGSEVLPEASGVIDNSKQLRAGAGVVGNMLADMNIGAMLACELMRPRGLMKAKTSPPRPQQGTWTE
1120	VKMKCAKVMDYCTGGCCLYGRTGCRTILASRHIAVTAEYEILVADCGFRQQGSMDDRLTVGGTPLFLTKTANGQFQFKGNVKYVAIKMMGTQTCYHKYAVSELYWSFSDGPCSEQEISSSDFGVHSNSAETPNYKLLPLGRTAGWIGALAVRTRNSGVVLDTVDPDRGDPFG
1121	LWDKADPMNLISIKIPKFRGPPQLVGTTCGEQFYSECNERNQCEVGQAKARSNEWLQRLHTRAQQSLPDICRPNLSESWSFTYVKIATVAYSAKAAFQDDLLPRYGDCDSSNSWSTEDFAYFTRANPIDGLARSHGPSPGNKEPLVVGGRKVNCDKKLSGCSVGTLKIAEEP
1122	KWDNIRSNRLQGTCLRKWENKVPSRTRSLSSTVLGKYNIIYRVVNRVWMKKQYYYKWGKKGATFVSQRYTGDIPQEVDEQVYVNTGSLQHNQLFVYQRGIGGFDHVGLLDQMTAQLPQFHDGLISRVFCVQADNVPEGDENGGSPLLFAESVGKGIDWLNHATTRLASRKNT
1123	EVRNVQLKVKGVNGCTLSGLDLRIFGRLRSSKGRPRLCCYELTPLNKTGFPERNITRQVPGTLTFKGACPKQAKLFVDMNFKLGSEVDVRHTENFDEPGYQTRNAPRKFEELCRISDSKNGLYSVAIDYWASMVLQWNPCFGASLIINNVESLEMLQFEGNTGSPNVGQFLL
1124	CTRIKEKDLGCESYQEGLHFEPIDEAFPRNGYLGLGALQFGTTWAQEAPTKPPKFEITKGTVVRKPYPSPRAFSKTGCKTEGLDDNCGAEFNQQTAQSQKVWSAVMWMKEPVKLAMTIFQSCLAMIPTPTIPYLRSDAAVFVTDCESPLLVEIYTASKLFLSDPDFTYALSI
1125	DLEQEVRYRAFGSHYSFTVNLLPIVVSERALVPNAQNWDRYHVCAWSILAWTYILAPRNRLSPNSQKLPLQYLSGEWSDTDYTEPVVTWGQRFLPFEKNEAPWLCWSNRATPEAGMDKQVLSFAVRLHTPKVMLAIYQKRRQQKNQLHGKGSPQTGAEDLCVPVALVREIEQ
1126	NWYLNMYCVVGYKWIMFQEPNAAGDTSVEFSSRSNLHVSRFLDSKDSAQPNLVMDFTLSQADAIAIIGWRLHPLGGGYGAGDCHSPAELLFLESCKTYPGSLNANQSPVNINSLLGVYSTLSTTHKTTQSTAATQHTNGNTLCATNEHMALQCSRCKMATTDDKLPLSNRQL
1127	PLVFQKTRFILPACLFQAGLNRGEKIIFGFGSTLDAVPFCQWIKAFALTKLKQGPVNSLYTYPQIEPLEPNKGVHVCQSIVFEKKVDNMCWHTDVNVIYVEDSNGVGGFALNAMYPPRVMDTKLKNSIDYMGNTDRVTPQNFDTKAWFWENSPTPIKGRFGIRTKVDMSLYM
1128	LERAYTCGGWLEFAKQDSGIAHRNSNVKIASVAENNWFTNSRLKAVFLVLAGSSKMTYSPYRGDPPISTKFFAKNDGSGLAWIGQYNTTKLTPIDPGQSFGYVYISSPWSLGPAHFFVEQDPYRVNYGCVNNGRRFSNGMNGTEGRLPMLRLQFARSLNKVPANFASRSRFS
1129	HTFTIAALFIGASMCRILFVRNTQTNESLMMKLGSDSLLDPFEGIPTQHEWSLLIPSSSLGVWEDAGSGMITGYLSQKRKVARVRIDSNLNDGPHVPQQKGHSYFKVPAEVPVCACGEARNFSATNPSRFESTKALEYAVAIGTGIAAGTHENYRGVRIFIQFMGPIWNIFY
1130	VSTNKAIGKMNKNPRLNLQWPIPDILLIMILRIAEGDEGYYASREAEIDIGHLDAKIGEFSFKLEKIGVMVAWKSEQDTTDPNYEGAECQSEGFWSAPPLMPAEVQQGILLVPSVPGAIETESQVEELHDTEEQEDIMVKGLPSTEENHNIVLDMQVSNGLIPCNKALRGIE
1131	DMKSVVSYSRVSEYRASGHQRPGASSNVLGPIMGVDFILQIEDEPLAFMACDPNLKPVQAVRRVVSAQRKHLKHDSKKYKYSLGHPTETDDYRYYRIAKLLKYLESEKNPNNKIGLSAKYDSQSQPEFQENGAMGAYVTSLADTMTLYTAPSIRVFNDFDSEGLLQWESDCC
1132	QHGKNTGSNTKCIAVVKKRDGRVTIAGPEPCLKYGNKNNGKVYCFNLFGDRPMFGTFPRCYYWSCGASSIWIGCKMPPHVNWTVWFRRFLSGLGTNFTEGQKTGMASALVIWKNFNRLAQALYSLVMDRVCVAAKNDIDVKSKSDYEGGLKAGDTIFTIDLRVGSKSRLKGC
1133	TDERDMTTSEVAWSNYKRAPSPSELAKDNQYAVMCKESLRNEEVTDNDVFRQWGLGPKDFDSQYGASKHLAGASTLEDSALETKEAAKELRSRAVDINAKHTDGPPIQQMCGSNSTAGSIYFGKSVRSTLIGDASAWKKDLRAFEAIPPMSYGGIAWSENLKEVDGKVSHLH
1134	IRTIVGRVLTKTVSLWAICFFIRARFKPIKMNRINQPRDTDNGCAASESTKGVSIPQLSYTAGLHSAPNFKQDKWNIKHRMEMPQVSDDGVTVKVCASKRPTGFKIQLWIRPGPCFTAGGPRNSVVLVSRLRGCQVVKIEIITSLVGTQEGHPFLKHLTDSYVGGLKYVIET
1135	QGILSNGNVPMIIEILKKTQRVAKPVRAVLKRRDEHANEITVRAIRVLKKIKPQEIRRRLLLDGTSIDSPKGQPLVTTRINNDGGGANVSCSGLRLALLFEKCVALNRLRCQDPTFSTRYNPARCGRIAGALLDKVPFYQVISKATVGFKIALLPRFSQRISVHRTDYELNG
1136	MFRPRSEKDIIPAEVVIDATKAPPEVQAYYERWVLAQGLTDIVDKDTMGQAIGELATEPRAQHLTGASVSSLGKIFSHNLENSKKEKIRQFQIPEYFEPNVGGIGPIVTPLELTAGYGYKNASCAMVAYATSGTPVSMILKFEVRYSTSRRGAEIHNAATRTTWDSMVECPI
1137	QCKYKKQEKRAMFASMCVGDVSFTTTTPLLEHGTNSETKAEVLGEDQPKKVIVFIYGPNLVPPALPSMDSEPLDRAFRNQLPEILDVIPAQVCTKHDPPRAVCKAQGPRARVAGIQQLFESKRFLYDSNQSYTLKSFYEITKLRWTKCIVRNHHRHQDLKFTVVACQPVWIS
1138	VKKAANGLPKEIAAEKAQLDEALQEPPYITVLGAPDSMLRGDDNGEASIMYYENVFPYERGGDIGNEMTQFNNRGMYSENPPSPIDSVIFVLESLKVERDMVNARSGHEGNKRLNALVYDVEPNSLDVRGPEHRLNRRFFLESGFLHCDPDFRLVFHSEVEYSISEEKSVHH
1139	ACKVRASESKAREGSTRLDNVRESACVAGQPYTLQTYWRWTLVLSGALRGGKMSFHQSLPGKFSNHGFNCTPCPGQCMRTVELGSGNEVYGLNLEVPPDADSMAMLPPKPLQDSQPDIDRAQKEDKMKYSIVYPSLNLCYHQQVVEPITCQQFLKLAIDVGSNADESTEHAP
1140	MATKILPSEKYEAIAAFCCGICPPKIGQSSDAASSCFVISGVWAPKIEETGTTGIYTLMFYIWRPLMKGCAHNMRKHKTYMRLYKLEVPNTLNVELVKEFPPIYGMPWGLEWSVLTETKVLHRVLTNQALESPQFYYMCSGSVVWREVLPASCILNGRMVIHARDMNPCHYN
1141	FIGFIVRCGRERLLLTDLQVLEAGHAIGFCGVDELPILDTNFVSADVTKAIVKPPSTHEDKALFIRANLRKAVIYCKSGGYKTDIFYLKLVRGLRNLDVQTALFAIGQQRLNAKTIQLRLYIENIKVKTKKDPASLGVLDTVTVILRTCESFLMRGPESKATLMKMTELVDT
1142	LDCDKAVYQSREVLPGEQAIFEFVKAKMTIYSTRLEVMSHQELKVSNWFLCAIEDTIVCVNISFLDKNLPEVIKLKTSEKLLNKKLDPPLQRASNVKWFIPWKCPWPIQQTTADAGESRALNRLEKVSMRTVKPGIKSSYARGPLKMVLGIRNCKALEIVWFNRELCPLHDE
1143	AEPPPKTDETSGTTTDWAFDIRKISFGLAGGKAEKWSPYGGHIKKIKQLTSSNLPGLDFTEGETMCPEKMSREPIVRRGGSYLVPTQLSVITPATAEPNKLLCFAKNDPVKVLPICLNILDMLILRASFPIGGQFALRQYTNKISCVYNMTALSLNLSICKRFPWNEGKIAM
1144	APWTGQFDTLTGVKRSNIPFAESNDGPRHMRRTCSKDTERALSLLTIESDEISLHYRFNCVGGSFEESSEDNEPFRFQCDVIAHDALTDTYKLGGPISQAESIPPTNARAGPIDEFEAYGILRKFPKLRMARAMALKGEKDGIMSGEARFIKLTSEKSFVMYSNAKIYGASI
1145	SWRFEALGTEYFKRRGVSFFQPVLQEEKSADASWEDKPETLLQSADFGDNRSDACQMRKLDRTVPALEFINFYLTGPMELLECAKKRVGISCCAGSMLSYEKGVTEQCVGPIQGSTTTEKNRGSWNGPWRESPMQFWKDCGRVAVEGHLDFSYYMAIGESCLWTKRFSFIAE
1146	WAVAIICLHERRFPQEAHKTALLVIKHFKRMLLECDCKLLYVESEWGLRDILCKAYALQVQNQPSPALEAAVLDEKGANLEKWQLCPEARISRAPKEDGKWMMRSVLLGAQHIRNDGFTTVIPIDGFERLIRYPLEYSNCLLRVLPPSISLRELFGDAISSFTLRTHQRAKC
1147	YSPLGTMKWVGEFRKKKLAYAWVGDQLLNRGKIGQLGRYWGGYHEQGLPREGHIKVVKPFVRAENLYVIDVSRQYIGVALDGWTGATKAQDELVGPDVQLINTEALRGKVEICGDCCFGIHHSESPNTPVAKPTTLEPRDVRSPHGHALMFSYDNKLYALLEPPCALEEAAV
1148	AKRVKSLQKMPEKRTWLVLGDEQAHKDDFRGPPKCQGYAQHVTANGESNIIDHSFDNKRGWRVEPIPGECDNGYEEVCDNGVIEVAKNHGNPLTVEEQMGQSFRQEHTCKPFVYGKRRCIVVRDTEFPSYIAVIMNKKRSEFIDAPTNGYDCLVTYRFETATLPVPGWKPET
1149	RDKTGTYSEIMYRITGKTNVDARPMVTHTFLNECSSAIEFFLFNGGQSAPSAFKKSEPLPSHPASRHKPQHHLAEPRLRAKNSVDHLLVEGLLLKFGEMGYRSRSMLLDEYQQDDHPTSENSEKKLEILRVQQQRCESMEEARKQLELLFESSSQTELWCRVGKSQGRNDAV
1150	TVIYSTAPVVWDNLAQFSLKSCTGLHKDRSTLDKPIFEAKKVVGVLNVRRSKSWWRIGRNNQSVLGVILDSIQLEVGNLGEQYLTLRLKSNEFILSHAYNEIPSKHNYNKSNSPWIWLVNWSAGKEREQMQAPPGGGIEEFDRLGGTCSSFMKSGPPLQVPSLNEKEVQCQS
1151	AETNANLNSLYSSTVGGRTPAGLCIATNTTPFEALNSPMCLTGGYASPKSEQDYRDVKNDSQEREPRVIEMSCPTFKLEGGCLKIGGCRCDPGKMVPNYFRGDLGTEEICMELLFFDLPLPPVFKCPADKHFLRFLSFGLPRNGLRFNMQGYLLLYKTDNSDALLLDGSGRF
1152	NEFEVRGPREDVVASYNPYSMIYHVSLSAIEGDKWHTHDRSQYRHGHIDPRVGHAMRNFPTGGEEEGRLVYGLKGKFSSNMCKSIDKDMTNQYIGYAVCSSKECYKAQKAGRLSVVAESNLVKDLEETKFLAYLLISLDIINTNNREDTEWYIPRKTKINVRRFTPFLEFSD
1153	HLDFGSESGVLEIKGNRWVWCATILSRFFCGTNTDDNCYLGDHEGAALTKATLFVQKSPMDLMRWLLGAAPAPAAATPLCNEVSIDAVEQIKDYGEDLDATLEDPSFELLLLTEGEQCKGLVDLTKMNGYTQHAKLKRKASLGNDPQAQFGNAEIPNFVVERKTGCAYPLRN
1154	AALPDELLQGDAFLLSVQQAHDSNALNLIDTAMIDWIGGSYEVELDPISSQGETIVLFDKWNINDAVNAIYPRNPPCGQKSSPMRSRYQLMFTPTDPDETIKSTKSFCPTHYKILQPTSVYQLHASERWEHLTFQNGKYGDETACSGTELTKASGNKLKLGTDLYLDFPPSA
1155	GTFWEDYSVPERVFNAVQSAHILQNDKQAQMAVATDQRSPWGFSKRRPLFQEGLLLPETKASPTGCIPLGASMLGVDNKDPKIQTSENLEDTSLGMHLPFWKQASFAAILVIPLISFSPDFELAPQTIFKKRQMVSDGDDPQTPRICSDAYNGGTFRPWTTQTFRLEGFMEG
1156	PVPPDLVALPVRGVSEIKGKYLTLDEHGDRYGIGGCVTYISSAYYGHEVLEANLVVDDTELTSGEDIARGRYGPTSINPCKMQPRQPKMHEVTGDPKRQFAGGKDYVLQLQKENYSFAVTYCRISVSGLERSLVQHSIDVPICETSHPHPECINKPRGQLPKLKEIEDTMSY
1157	NHSIKYSQFYMDLGTAGTVPARSAGKITDCELDRAKKAYHEKVVVELIGNQPRSKSDKDRKCLKMDLLGKGGLNPGRPRLCAQQGPYRQQIKKQSRKGIPLRTPIFDARFSGGSNVIILLNSMDRFKNVAFYDTFDAIDSFSDSVAEQEKRCQKMSNCACTVILRRGSYQEI
1158	RDMLANLFVCHEVASYRQQYFVGILGVRLRRYLATMVGYLLLVWSARIFDTKITSFPLYFVAPLALVMNAFTLGMGKLPHGLGKASTAVDNPVGKDLKQNSHSGEDGESKLQFSFGYHFCLIKGYIQSGDLIVTQAGYFPPLAGVGDGTYRKVAIASPFEEGERLGEDSGTY
1159	PLVEKQITDLVDDAEDNRWSGPGLDLKRTTAKEITSNTNQRGIQNSTNGIKSYAVISFITEDTKNGYRIKLLWAAHNCPGNLLKFQPRVRTLSLWCRLFICATQSCHSPGGMILFADVVISSYQRNVIGIALPTGEVLVEGNEGTENPWIIAHKAKVVINCIRYKDLAYLKS
1160	GCLVPRCPSAFFISLSRIYITENQPQTGQNAGRAAFIKCAISCALTTCKLYHLFHVVLVACSPGSRYKGTIHSNLSAIWSPTEKLPEALGLATTTRALYIYCAMFGMNNMNLIPEEFEFVPYLEKLQLQDLLIPLLPGLQGLTCFATKLRAFIQPRQYRSFLTGITSQDLGM
1161	FRADPALSAHLDITGRPEVMTHGNVKTMFINFGSNTCPLSKTMKNSSDLKIITPAPCKKDDEKQEEQSNAGDTDEFHAGKLNYVMNWGHTNAEHRLLLCAGPHDENVRRTESLRILTQRRVDFFLKHDRAPTNIGPTVYIQGTVKFKGKSLGVTVLDGSETKTTHDLGISKL
1162	TRHEIGFFYDYKLPEAVLKYKAITQQGGKACELRTPGKTATIILHDNAFKIANFRDRLPKSMKTKSREYERSDEGYPGSRAAAVAKCTHKLNPLDRGPLNQTIVGVGYPDSGGGGSMQTSAGFALRRILVQGCNFLLADTVVQYQVSKDRPIRGDTNYNLGGSPSTKASLNI
1163	SMLSWEDLLGDPACPNTYRSDASSKLQHEQALDPQSIRFNFELGDYGEGAQQRRICEPNVSATTVKYFSIEKWYEMRNPEHDDNIPSGEKRVEEVHGGATESVLKVDCVADMLQGFSPEVMPKYINYETSCVIRRQRPSDYRSGLSCLVRARSCFIQDNECIKRIIPYISDI
1164	TKLDPIIPSLGVGPDVTCAPKVESLPKMDKFKVMIFELGQNNTDVFVDFSLGGYKPQDVRSLHLFPTQFQADPAVKDLSAAGMKLTNRHLLFNSKHRQRIGKPWSDLFSMLGYPSHDIIKVKAAPGKGESFRVSLYEGSDTGFHIAKQQEKPLMGFRCDYDFKSNVSSRRVK
1165	LALATCCPFLKWITSKRSFLKGCQASLMGADSHEEGPYCGQEVGDEKADGIAKDAFLADQKRRTFQHGTPDGVETDSYELGRIDLTMKLVRVTKGWTCFIWRTTGFEYINLRIKGLMKSPELPVAVKIDERNGNTGYWLVTDHILCDFYRSTFNNDGIVMGADFKHLIAGKD
1166	HIVTDMGKDHIFDYGLAELRKYMKAQAKAGQFIDTEPLKWPYLLAGGSNVWEFSSEKNEQAGDEGCAAVVDNNKSCAQKDVTTLAFVEKESHAETGTKAEQKIVEGEYPLPAKEILVLPINALVGAKLGEVAARGTVLDGMGRLAIEHSHCGARYEHGFHLDDYGGQQFFDT
1167	GQGFRGLGPTDPAWVATQSVLMGNCTFIVVNIKLKTAQAGTLVKVPFASEWTFEKIMFTHYKSALSAGIVTFCVTKFGTLLGVIEHEREKSCRDEDRLCVESGQGAHGIVVELLMPGEVYHQAKLFQFVLDSINMGKFMKRMVQALRNGDKESCFSPGIFVNLTLPTSSRKS
1168	PRPGECSPEANALIYLTQNVNKGNCAYHHNVDGVPPPWKASLPVLARYSVQVKQLYGGERARFICWMQEEGSDTKIVDSKAWNCKLSTALCCNSSEEKAFGRVHVGRDGPRPSPAFISVPLTNGDSSKATHCAFGYKNAVALQRKLVPKPGRSATTDYDMKSVDCMMDFQTP
1169	TRVHKAFIDALAPPFLNQEWNQNSNQCQCANIQPLLNEFIAAMEGPPSPKNDVYKLLRQSEESRARVSFLSLGEHCLIELARIDQVADPTTVFRCSKWASENLLSVRVILEMAIATNEGRREHVLATARPGSNVTKEANQMRLISLSSKDRGSVVLQVPSIAKGQIAMSIGK
1170	NCVAVGCEADSDCEIVSGKDNGKEYDGKLDSYVTLCRNWRNLDVQSMSFDYSCAMSPVVPHGLWDTIYSATVKKCGQTVASTPAGPCMKYFTNLLHYHEGFVQGDMKLMPEGMGKKIKRENPLLGLLVINLRSDMSDVVLTIPRTIKGGRELNVPALFLVPIGGSSAIYMSS
1171	CAVVMRLANESRCIEQVSGASGPEVVIYITPLVNLLSEITKHSNLTILQVLDVYHGDMMCLPTTNEPLSQETAMPVANGQPGKINCRKDFEKYMSQLFSRLAEGITHLYQGRTRPQGFKRHAEPESTKDHKNIEAVAKLYTTAAGRWHMTGAMEIRGCFEFFSDQIATWRYT
1172	PNEEKCVERLDNDILILTSDQLQVHGKIKQWSRAESEETELRVSYVAFLVKLAIQALLNEADSGLALTGAVVTGDVAAGTSILANAGRDSPRWDYGVLVELKFFSKRAIKAFPESANISYWFVLYPLGSGQQQKTLLKEKLLSSVCFLRSRATRITPIKGDEKEELMVKITA
1173	CVLLGRNVKRSDYGLVNCHASLLPAHENFRKMLHYGPMPIFTSMGKCTRTDGHKEGGQKVKTEHATLLTLASEAYKLKDMFQALKHATANTWHPRSPQVDVRESSNNATLVEYTKCSSEHMMAGLMLCYFPQAWSLNWIGGQLPAQRTHGTHTDPMTHGQKSVGSLVMTDPL
1174	LVCPDHAEFAGVGSQMCFEMAPKKALITRDASSNNPTETGSQGWESTERIGLVSHSCESETENVTDNDEGVYVSNVVTNMWLLLITCLGCRESNKRRIVILLLLAPKEQEVKLGGMRDRIRANLSGFSYPIDTRLSVEEFRCRILGELNVVKLTLPMDLLLNAQLHAEQKNA
1175	ITLTFRMKGDRTGIARSVAAAWLNIELVLAILREKAAVMKHIFCGFWMALGLPELLPSQLPREIANDKDGFFDMMTIWPRDRTYSGAKMNKTAPGGRRPAAVAEKHYQILKSRDKLRAADKRCPMFCVLWDLKYGRYMLLHSLVALKPFLVRKVAKIQGHAVSNPGQGSITW
1176	VPNDGCQYKLGVGAGQKLRLLNITINVPGAYLCVLTAWRMVSTLHVNKIPYVTVIDDSTINEGDKQPPFVNVHGSESNIAEVFYNTVKCPHFWRSIGKQNWTKDGDGAAKGDMFGLRFVDRLQSQEQVLDEGAVDAESELCFFGGSNPAPADPDLQLPDPSGDKDPSVLYYP
1177	AKIEKFYKETRTLLQVRTEKKTGGDMEDPSFRVFGCNWRALVDLNERGRSPNGLSGSNTADIFIASRARLVCVGSSRLTMFVVDNEMDFGIKRREEKEISQKLQAIVELSHKTTDGGKDVHGNTRGHLLPAVQSPQQPYTPAPLLDQLIIHGIDYLRGSQTPQTLGSTLETS
1178	GPDFVHSEMAVRCYSTWLLTCILIPDTEHCLTNGETVKPAEDVKSIILLDSVMNNLFNGQSMTVSNFAVMIPATGFGKSVDCPGDTMHWYSEMVLIYEAQVHMVCGFNVVVFPKDEELNKLGAYRFKNVHKSHSHTKKANLNWNINADYGDLFLAVPKPQHQFAYFKLCLVP
1179	PWNSAGLVYSGEGPCGTTLGNASKKVPDCLRLFHHRADVRDGENPSICLVFEPMGTTGPLNLVNIELHRGPDPMDTIYVVKNMVINRQECSEEELDMSFEVTALPFKFPIGFYNLCLDARASRFVEPLHVSHSVTTPPCLGRPGQELAQQTNYYPCLDRDQGFEALVNQTAV
1180	TIAPCIFHVEAYIQLNLNLSKVEVHYSENALASPMESVDVHYILRDADRKQFFTRAKSKKQKRVESEVLMAAFRKALTMLDSDWKDILEAASGIKDIPHRSKGNHTKWQEDFWACRDTVIILMRKRELSLMRQSDCLGGGLGIAHHKPRMVLTELVYILGACTELWFRRPPG
1181	RFIVRDSRVIASYMVDLRLNYGLFSRKEGIGMGGIGATRIPYRCSCLDLSKMLKFDETPQQDLNSFTYASATAEASIQLAALELGIDNSDTGYKKGFKGSAKTYASILKAFAEAGLCTGVWALVIMFGIARVHPFIKGTRNILPDVSLRPLALLLALVGAFIVDTFEDFIKV
1182	TWLHYLLCVTKSRDSIQITMSSGRKLLSSRMGARTGVGQKNQGRKEKFQVDVCYCRLCPIWGWLIYPTSPGHKETKTRSDPHSHFAFAWSFHGAGDISLEKSTWEINLEYQAANDTSKRDPGRTNGLFSPYAGPEQGASYGGGQSRPTHHIDHMALKFQVRRTHMYDVFLVK
1183	FVFLMPRKQGHSLYQQYKYCVTATEVTAIQFLPTMNSGAVTHPFIDPNVLEGNYFPLWYLTESEEDYTDAAPFGLAYAFILKKAFVRDNVKKQWVFNIFQENVIFYRTYVAFKGLKVRVAKDDFVDVENIYGEAEYKPMADKKKSQQLEELSGESVHFRGKPEKRCYNPQYL
1184	HTACAKEGGVVPLFLKSKSKYIVITLRNRLDGHTMKNSPPLLPGTIGGVRKQGCYSSQLNCWLMKGACGLFLGNQWSGSYSKIAIVKAPGPGFGSWCEAETMWTPRVVAAQAGALNPHVIAPKNCGLRTLEMQHEEKLNPVSKIGATISMPPVNISHTSAASEILNGILYLL
1185	QRDKTTDTWCARSDTAPRDVPLNRSSLYDELGTNIKSVPKKGGLAQDKGIFTLLNYACVDVALPPDSDMIPASNGEGFSVALIKMTRGLPGRKHTRADPPKERKAGPMDQAEAHKQRKCERKKQYELGTRYHVDGIQPIRVLYTELYGAKINHLLFRNLNLPKPNRPLSVPG
1186	KTKSLKASSTGAKRKPHSGRIVASGKNLAIGGWSRIVKKESATKHGIANFAATALNRGYFVNYLALQIDHSTYQRGQFVSPRDSGNEASASDKLDGDDVYNLSYALIYQSTTKRFQLPAKAVCKSYAEQLFDFSSKSDSGKSMTDHDEIKIDYVLRGDGLKQERALNGSIFG
1187	QLAMYMAVYFEFYLKEEEHYYVVFLLDSFLLTISSKETMDGSNLPELLVSGTGAPMIASNEECDSSEDFPFQQLERSAVKQILLAVMNIRKDQMSEIPMDRCGSCVKYALQCTRGVDGSIDTTGLDIARRAPVLQALKIAARVCVLKPVLDSRTAIKEPAYKKDFLPKEAPA
1188	DIQAAGKNRASESSILLDVSRPMASNHWLIWWDKGAKEYPTGVTDEECKLTEPAVEIIMIAPDIKQISIGSLIIVAGKAKPCQQLYSLRRQKSPGSSSLVPRLRPQTWDKRDKKDKLDILTKTFLAVRAAEIVTSASKGGINFYKDRKLSMSKPIKALELKAPTKSWTKRVT
1189	YKGQLTKRCQSMTMVVGIGPLFISCARLDPDKKTTSVCREPREISNDENDMQAKFDSLYPRKSKKQRMNAMTGGYIIEVHLGPLLTKTIEAFPINLTQPSRGMCYGKSGSFYEAGIEWMRIVDSTVSTGIPGQTRASTALWQDKVYRNVANECMEFLMVPSVEWTVFRDALD
1190	EPAESEMGKMIELNYIIHFVGKLEVSLTSIKVYDLMGIFQSGNIVKYSANGNSITIADADLPKPYNRGRDILMSDPTVALSTSNTPEGISLMLINLLAIDYEIRLPYKGSYGIKLCSNPTKQADLVLVCTTLLDGDDSGVDGRSIVCYANYPGSSAQDEVHAVELPASLQKS
1191	PVHSTMFEGTGAHNHQAEDVALDASMAQTVTVKKKHLWTYICYMLDPGEFDGEFVIISQFTCKCARLAICSFGGTELSNRCYDGWGDWCLTHKAQVRVASQNDKVPEYYGEDWAHGFPEPGLMILKWPENCRQKEYKLCTDERSADFVRSLLGPMYQINARIYTEHNTNNAV
1192	GSAPFVSFKDERTKAVLVVEHIYKQPVNVVDKNTKSVPVNKVMCVTNSFQAKDVQTASRLPSVSTMQDGAWTKVKSERGILGYRGTTPEKRVSNSGLTCHTSGLYSAVKLFDEMMQEKESPFAKQLNDMEHGLMSVPSISACDKPFWQVEFHQTDIQKYLASYWWDKPTMQP
1193	ESEIKGVSKDVRNEARPHVRWNEIKQPEPELFVYSGDNPQQNAGLYDTKEIVNALISDITLLDVWYSREAKQAAKLFAYVKQGGPEMKFVWEERRLYNPMCYLYNSGSPKTMCNKSNSAVIIFENPLFCKAGFWKSIPETVTFGCAFYLAMDGFAADKAKELAQPHTELSAE
1194	KHNTIGSNRDSNYGELVQKLRKTNDNTLSASTQVATNPMGTGLPLDLVNLDCDEGVSRILHATYILAPSFPRMLEFQEPGKKKVGLWHRFKKKMQYGTFTELDAWSALPGKAVLNSVIGQENPYFMVMTWNTEILIPLFEGDYKNCNLGGEVFGPDNMMPNGDPEHFKVPVF
1195	VAHTVMSKVDIVFVQVIWGDGLDDTSEAYRNSNNIKAGASNKGEPAEACHPSTRTKFWSDFANRERAGRLGHIFTQQEADFVQATTEGPSMTAKTLQSGMVAVSLFQYSNTRQTGLTLLTDQKGMDTTAFNQLFNSCAEAPFELERATGDQFMAFTPALHIFMDDTETYGNP
1196	PKEPGKRSNPNDNAGNLTLVNEQKGVPHVSRKIPFMVAQMTIVTPDLDIVVELIISDAGENSIRPGLKTPNDTVIFLKYLWNLDGDYATQVLRTPQLYDPISEDSKPVSNAKKKPKSSYREELFGREPDSGYRAQWGPKFIVNVGPVRGEITQLLVTAKDFGGICKNLREGV
1197	WESVNVPLPLNTGGKLATTVMAAYTSPDKLKSFSSQVLIKKRKLSGTHKRDWQGVEAEWLMVVIATFDQGEREQSDSRISLHLILFKRCFCMPGPNLIRNAADSEPFPATKVITKLGGLADKVLRIEKKDCEAISKCEYVSAGHSKCLDHYTIFCPQYTFTIDNEYSKDLST
1198	MGWILLFLCNGGNMILRGDMSIQYPFGGSYHKCKREEAFGPATPHEPVLTSMVEQFKVTTHGTRIRISAGSTRNIDHEERTHSMKFKHRTPGEMIRDIVCPSRVQELLGVEVLLHALQAPLPEVLEASMAGDRTWYDMEVTSMVGGGGPNVKEQAIGTLQRFKGNRIGQPYL
1199	TLEGLRDKKVFRKYVCANNISEIPMGKESWDFAEMLEPAHSRNFGKYSILKATARQQIYRLYFLDLFYRTNVEEVYSTLTWWGTEYYSLNGEVQPILSRSPDSASVGNLGDPWTGFERIEIFQAEASIYELGVPFFNSVQGGNFHADYLSVVAASSTPELRGTEVEKSDETF
1200	LSYLDEEVFNICANRKVQRVLAAIEYPVGTFGFPLIASFICGMGGPHNKGFQCGYFMGRENFNRIGGADRPKLLEGTKQGKTDADERLVRFSECFNNGPTIEEGCMIPLTQRSEVLTVYNMYPIRHHFGGKMERLFDTILSGQTALVICDSNKQWAKDLYMMTKKQIGPVKF
1201	IPAKLLITKLDNMYCRMKDESTAGKCDYITSFNVDIMGNLPDATDTLERATFPTPADAPNALGEVVEEFTLFPETPSTITAVKVRVAPESTPAPGCIIADGGVEEGVPPIAWIRGVFVPIVKVYMEDPPVLMQCSRQRSKAERQAGMRALTTFSYEVCRYVGGSNMHMIEEI
1202	EIAFNVLSMRSSLKACTAFVDTALGDRISPLYTDELIIAYFSLDPREFRHSSKVFRLSVWWEGDVLITISMVNVFKPKMSMERQECKERKVYQLMGWTTSQKFKMVAMDLNGGAQKPFKVRPETREEQEEGPKDGFYLCDQLGFKKAPKIMYSLDMFRRFMWFTRTENFPEN
1203	ADPDSAGATVNPWVVDLCPISSNGEIGVRVTISLTPKRRNEENLIQAEITFKLSICAWKKRKGVMGPSVNMTDICSPVCGLKAALVSGQDKIGIGIGHRYDPTFREQDNLYSLSSTTTATAFPQGIAHVDFELTEIFMVDSPIPPVFKSSLMYIIFPYFLNSGYTTQQVDYV
1204	TERVIGKGRGLGGKNHSTLAPSSSCNTHNDRYKCERPSSGLPETRCNTEADTIELSLQYTFKMTVYGVTDSGKFFAAITTQKVVSKYRTGTTTDHIDLLESSEPLPNYFRADSRTSMATTAKILVIGLLGTNKKVSLSVGGPRYQAQNLLHLPYECGLNRYKSFFYTAINYS
1205	KLYVQLLRGVERSQCNLKLSEAAAKAVSFKYWCGIRLEKNVKYKSYYVLSGLQKGLKRGEGKGELAGFMLLADIPDSETGPAGGESTSMAIPTGSSWDWDVAYEGQENEQKKKVRANIDGRKLAERTTDESKKAVAASSLHLYKQYQSRAYYPPDPPAEYMANPLLQYSHIQ
1206	EYEITLYQLPRSSETVLRHIDMARMKAIPETMQPIAQNIRPAPIRSGKCVECNSEQLKYRLAPVPMTQPTRDGMILILARIIQRVNNFGCTAIYAECNYRAPQPALSKLSGVYGQLKVLPRGIAPLLPITKIQEVAVEQNKRKFLITYFPVYFNYEMDDDFNARDECDMHLG
1207	DCKHGIDGVPTENGNFANRFTFHLYEKSEHWRMYGSFRRTIVIPPAQMAFSIVTMPDDQGPSPTDPAAYSGCEENVIYLAEVQVGDLILFTKGAVAQNSLCGQAKIIMQLILQQTKGDVMVRFFTEKKKDITYQQAYAWDMVYVIVLQQDHSTQEITPSFEDGETSRAVYEA
1208	QLHTIRKAASSLASSKPLPKSGEQEKGYAAQPFIDSLVNKGKATLHGQMWRLDESEADLVLVSIKESHSSAWVVTDTLDHNDAPVTKLEGEPKGNKGFVTITTGPLDGTTTLKTKQINQSAPGSVAATLEMPSDNIVYDPERLRCVREVYRRIGLEIHCNHPGSLIEAPTVA
1209	KSSNDGEKHLIVSTRWRIQPSDGKKHESIAYSARGPNHVIGPMLEAYSEHELADDNQTLLSFDDIATVYAINTPDEAVGGAEYSPSGTTKTISFHGEFQLHRGKATTRTMVQVHGLKGALGIHQFFEMQSDEGVEHGIEAATYDALRSIQQPVMPLEQLKVAGLTFRWRKGD
1210	ENDSDLLLGKLFARRAVAQKGQGEEHMSPFVLNKPLQEYKLKGKSRLTSGFALVQLFEDNYTRFWSAENTHLYCLVSNDVISDCHEWSLRKCCEINHVTALTGMSSRLYGCFMYFFEFSTTVTVVDNPPGDVAPCHHSEYTGNMTVNIMNFLSSFKFQKTLSVLTVPERPRF
1211	REQGISFDGQGKGIRGSSSPIKIQLPADGARVMRIHFSKGVFEKRNHGQAQKIFGYIAPDRGTKALGMSELSSHIKSRGPHLDFPRNFVRVGSGREAPHMKDHDALADDSEGHLEAFVTPGIMQANLCDGTDNRRDPNGELAVRMDSNAHAFQASAFLASPSTEKVEGDSVS
1212	GATEKALFQIVCKLSELIGDDKTENLQGRSSSEPDSAAECTCPDNKRVRRRIADDGKCQRCLSSLRLGIMAHYEFLRNIQGSDATARTKDSNQPLQFGGLCAAEIHTSDKAVDDLCMGPEWVASKKLIVEADNHTLSLIFITQNCDLLDLGSDVIQHSLGERSRATANHATS
1213	KEWPLQVSPYNNTLNLEKSTPEIAVGSGCIGAKRPSTGIEKAPTDGREYSLSDSFSLIDWFFHCLLLEREASVLAPPVYTVLLVGRSLKRVSAQLYAAAFSRTTFFQVFAVLDWLRKVITAKGLEAKDENIERLIGYLTRPAKCLQPVTMYAVKEALVKAIIYKNTLKKECP
1214	DCHARPGRNAVPPPKEIKKRGPDIDICVIDGLSRVAFVKALAESIMGAKCPLSDSQADAFKRGQDSRELLYHELCQRGAAVTCHIALCGTCCLLTLEIGLEENPSDWCIRLGQVNSKNSQTKVEHLHSAGYVVKEKGWSDTPGFKGDAWEWTGYARRCIPPQDIQLVGYKVP
1215	NGFTTNMPVIINQLKDVFEDAVAKMDFAMRRSEEWPPLRSWLKFNEGRVQSQQTTTRKDGMQQKVMLLLFLNELLSPHEEVPIISGSQGLYIALMVLKKNFVAIDGDDAHQEVANNARGAQYVTWPLGSLAYHDVVFLDNTLDQTEQDMAGQDWELSSHIGVRHLLTLVDKA
1216	GTSDTLHGDILELRLLWLLSGYRGNGHVSPSGNGCEDFCLALRKTIVKPAYYNAQSAQAMVLPGGVRFDLGFYRNYLITLFERAGQLEVWGRVDQKDQLATAHKITRSYNQDSNLHIAFATQKEYQLNKDVGRDQLNTKSPLSPMVINRTSLYLKFSTGKISECWNHNLFLS
1217	QLPSFMVRAKITQPAIGSKQADSKDYSPPAAVYHFDTISRTKDAQVAIGSLPIKVLREIPTVNERSELPKLFADFLMVVVAGIRVPRGKGVKGVIAGKHATKRKREVITYTLAHQIVRKLVLCENTDVAPAAVVNIREPLGSDASVNSVLDDDAKGDQTVWSNIGNKAGQIS
1218	PGRSAKSDINRLPKVCRVVENIYLKFPRKKMEEQLSLKQATGEDIGARSSPSPRLKDPDQGEAIDHVIEAQSSQTTDRPYLELISAGKIAQRDCENRGLLLEDGISASTKRVAFVLYIRGDFDRLALKSHHAQRRDVPALVKAGSQGALMVQYELKLYSGRCSAPTCPGLIY
1219	AINGNSEGCLVLAAKLGNTVVDMHNFAAQAAVLFCMIVSTGDSAVEKVNVASWFQPDLLVRVGQTYKAILDEGPLVIGQRNNFIGLHGNTTPMFTLRLEFPIIQIHLCLNASDRRHNPWTYSDHVMAINKQQYISDSTMFIGESPKSASTVRLLRHGWRMVITSDTPKDDRY
1220	PRFFAGMSAANIIFTIKKFLYLPSTTVCDASQKFKFTGDAFHKVKKDNLQNLTVEAPVAIIEVDLQPKFFGGEMFDRPPTATARLSVKVMKYKYCQIRFACSYIGEIYIGPATTCSLSQNSWMVQVKTYFGMVVADSRSSYRRLELRRRTAVKLLLELIFPLSLKLLDPAAK
1221	VHSLRMPSVNIVSIQQHVSDAGPTSYCESTAVLAESGSETILADNEQKMMASNWCNIELFYDKPSCDAERAFDTGCEVYIDATKKKDVSYAKKHEVLKSDGRPPEITSAKTYTRGGDPPGPRITTTSELRYGMSSGLEPGTEMIHEPPAGELRSSYQPLVLIRQPNGDNNSV
1222	YIKIAVRNADAMDEGMKMKKDGVLQPLLQIFAVEQGLKVVRYSGFSTLSPIASVFYGILQISYEHVNTNGPGLIKYIAEGQPVSLDDIRGLADAKNFDKVYPIRTAAIAYCLFDLISVLSMGVNFNSKEHYTSNLRGCGKSIVRGADTLVLQLKVKRVCTVGEGKRRWCKWS
1223	LNLPITRICMYSSNRMPCLGSSLLETRSPHKAGSDKTGGLRGDTTGLDFLDKIEALYQTLGTIQVIDFFATSNTLSASPAGLDRETPDEKSGKSGFNFIKITKKALVNGHYKGTTGCIDNKRVEELRTDLQGVKEDRLQQPAKTLTRKWKPDVYLTDFTPAKASIAKVRVLH
1224	QKKYCPCNAVGDLAAFTLEAFILCTSSRPTPLPGEIAPCALKYSCKAMDLPANIDIRLKRGELELITSILIARKLLVEFYDNVVYMVAGQKTYVAFASLPLHQFLKASKRHPSQRQTDIKNSGAGEQFSARQPLSADDSASLSLRNSKQAVYRLTRDVMIKIPKVHHGVITY
1225	KLAAAVEPDSFNFQYPIELECGQTDLARAQAGLDIDGKAKIPYSLDREAFVVNQPLFVSSSMKGKSHSVPGEGTASSKDTPLLFTSTVNSQYTADKSEILVQGDGVNAIYCAFDSLISASIFKCTHNQYPGIDAPAFYLEASAKEKGSDARDSVYEPAPSTSACGATIPSYD
1226	GLENAEEFPIPRRLPISVGFVKTAILRGVKPAGMATGSRRCNREYQHQIPSFLGRSAKTFNIKIGATRGGSETMKEKSDEVAKETTGKNSNAQTQPHHIKNVTDKLLERGCQLAFMMYSLSSQYHDLQQAVKGGDNHTDIPLHEVWANRSYLELMASPHEMYGDKPQDDKFL
1227	PVAMGATATDNGQTFSITNKLKGHQLVCKPTPGSLPENELVVGHASGDMTDVRSSLTAASWACSTVWNIRSCMPFNSNCPGEMQERPNGLWVIAKEEGAIELCPLSISGYKAYTMDCQANGSLEKQNACGIKLELWCNDKIAPNNNGKASCFWDYALLILLPRVDGAGLSFD
1228	PGNSKYAFREMPKSGEFSQKLEGLPHKMVPHLKLTKYNDKGLQADDVKGLAATCLREKPQCCKIAHHRLSRFILYGVLLLRSFIYHFLLDSEGACMNMALGVSGHSIWSGFWMTFEAIIEQISRTRSEPNPGTPDKNMGENEFGFGSEGSSFFYKGGLYENYGSLYRRTYRE
1229	CMRLPSTALPCATGVKGSATDAEFGGEQIGDYEMTLQEQPKESPEVDTNVKYPKLSTSLLNESNMGSVIQRSDGLHQYHLILDEAGPLHTMQFSLLAFDLLLKDARLEDLEIIAPLKGLSVPPEHEALGIDELFIAYYLFADCKKGGFKIVKEVSWGPSGMVVNYRSLSETS
1230	LVRLEADYRQDHKEELAHIESSLLKTLETTDGLKIVMFVMLSATAKRICERGNYKTCIGLNVKFLAIILTDNSGNDSQQEKAPSVSQLVTFISRFVLFFCNQIDKPPWQTCECNAPKEALGLMGVASGIVYKPPLQGKTSSALFTAQEQAKPNAIFTQEIPIYRGVGFVAAP
1231	DFRIPQQYLVTNNATLPNMDGYVHIVGSFQRALQLDFAYDEMSSCVCIDDLAKNSNPDISLSDLKIGSATKLTEKQEMGCMIDLSERARSIEYEYKFGMPDWNEFVEQQECKKRGNTKEAASKGLCIWIIHKGLQAPDKALVTALFTPLVPALCVENKNLGHAYSFNAWQID
1232	CGPSHDVLFSFFPFLNHKPFWLVQVPTDAKTTRPFNLLQNVMLAVWAILAMVSAAYGTVIVCEVPSTGKSDAVLWKGYSSLLGFPCDTFSRCKLAAWAVRLQDPIGGFGLANDNKDRDAGGPFVPLSLLQLVNVVEGEYATDSLVENLKLGYVLQKSARCVSNPSAEPEDMF
1233	VIGTETKKNLSNHMPIIPSQMLEWFNKSEREVGYLIANSMMVAPCPLGPHRNFGEIGNLSALRIITCAYRPLARNNSLFLPCVDHQLVSDMGNNASMAGVDTLDYDKGHWQAKSQECILPKSKVNVWCIAYDEAAYGYCGSTLPAYCKTSPLSHNSTGKFKLLIEKHKAILL
1234	IYVKRKTIATEVQVIWAKAELTPGKEKIEYLRCLDIEVNCRTMHAQKKGADLAKSVRTVFDKLSPFVLFPRKSGVSTKCRAENRPNMAPDYNHDDHAFPSSHKRYGTMQCLTRILIRQGPPDFPEQLECTTNAEVTNWSNGSPSRYLCNSLMFNLDIGQKVPSIRIMNLAPE
1235	SMLIKDDIARINRDIKRPPHYTWKAEQAELVYAFFLQPFAMLLECTVGGYIASCVNFAEEPWSVVVTSANKKVRTLYNPILETLDPLLIIILGAPLHGRAQTYGFGYKSCARNIKKSVCTCEGVEDPRGEDPAPAQLCVGWAATGGFGPVYHEIYTVHLAQALHKENLNGQK
1236	QDQHKWKWSGWLVGIEEATGIKSLDVSTSSHSSENMMLGFAGPGFVYASLMGAEFIRVCNDTSCDPDGTFNVRATILPGITDGEYEMSQDNIKGFAQCLYTGTSALLSKAAQNTCASYFANDKPKAKRNVTVPESTFSANSKVHFQSWMPVPEVPTKAKDLRPETHVASRTH
1237	FVRLQIRSSFYLSCLGGRLLTTGSASGNFRGPTSMRGWCKNKDSTIKRCQRSAMVTAAFVSRQSQVDFIPPRAFFTREKIVAMYSFEIRVAEYNFPVKYWMASRQTTSSFPIPEHESVFTERAQVLTSPSAEHRIGYIEIVKSSHIHRYYELFTNEKMNFTILCARCSVAQW
1238	NVPGGACALSHSPLPNYHLKVIWGCTWALAYLANADLEFVCSGDLLVKTAGNLTGPNSIFCVGDTPEEGAVIVALGDDAYVALPNEGCEWHKSKGPPAEFANPVRLRFCLPYLNGLNAPPYNFASFTQTDQKLSPTLVGLAQVQVFEQAQTWDAGSDYETVNVSTTFFTYVI
1239	SKDAPQPLQKLRMQEVNERLDKFSHPGFRKEEDINLNFHFGVESATRVTMWFMTIFRFKSDECWAHALEGTSPRRIALTWAGTNGQYQLQASHELTGSRSVAEAFNDDIYGCLVIYVLYIEIFQAFGKLFDRGASYRHAPEWIHQLIPGNKCRTDKIMARATNRVFEFKDPG
1240	MRIEFQGTIAVTAACQDQRGEPYEVWIGKGHGYGRLSLPKSYNMMPENKAKSRFSGFLVKPHVDENGHRISEMGSTPAKPPYSKGATVSTTEKSELIQKCMGGGAVALGLLPELGGLTEHTPFNAFIATVLRLKDVWFFSAGTTAGAVEHVVSPSDNTRVDLKFKVINTKRA
1241	AYNDFGQIDNILYANKTYPIELWIKISEFYKDSHKMKGMRRNRLSRAQWVFFQFDKTAYHQQVFPVPKESLTCAIVFLVIFSITTENRVVFKFNSLAGAHARSKNNPKQVPEEGSTAAHLALPPYGKARVGKFFVSHATDSNVPAMGFKISSGSDLPATELIASHSHELMYE
1242	ASLGSHHMWEDSDKNGKNVLQLPGAISRRRNVLSNGLQEGAVPDHPNSVFGNYKDAGKTEGEFIQYGAPFERRVIGEDRCCLLGIVDGNFAQQNDYHSPCKEGRERKPSTILKAYSSLLGFEAVFRCLKKWMNNRGEHECDATEMASEKKVCAVFIRWLLLSTKDSRLASDG
1243	VLEQRSSECCGKAKFIDAGLTVKCLVFFTDTHPLGGLPMKAGSNRRLTNTERLTHSEGQKDSFEGRMRSGKLRHFFASFALNQLDREQKHRTGLDSSPFLIALAVALYLEFVSVLKGFFSSALIGRTCHAARTRRNISTKTGMAAIYRLRYKHETHNDRVISTISQLTASYD
1244	NHLNWRTFVYEAALKFDRHDDELDIRLDPPASRMDDLICGFKFNAIRETGVFRPVDQMIQFELGTRYKPLNPLYISVVLKLAVRSATEQVSENGLDNPNAQLKFKISSMQQRNELSEPRPHNILKGTVYKEKYPFVSLTSDEYLHSCSKDNTKLLEDACKFQMFSETSIEGD
1245	IGDLANLGEPLKSLCQPTSTKNISYERFRRPRCVMFVAAQGHILIIETEMQKRAKACLFKDSQKTIRAFPYQMLKCVVSYYANGVVLAEPPITIVSGGTLFSSRNISANPSNVLIIVGVGKEKWIPEIKRKTIPNDRQGDHQRFTASDQIALQSDNKEKLYASNDSFLTKTR
1246	NIINKFNMCISRGFPLTPGTGVNKLKGPSIRLHAMAAFILDTVAYKNDLRASDKSDAQDMDNSVVTFGHKADMYRPGLGLNKPIVRMSIAATAKYPAGRSAAQYDISPIICQARITVNYKESKAKITDGRKWIRYVDPKLRQNATLQLRVGHGCVRIQLKGALEATLTLELH
1247	VGIDFVIEVAKDLIQESLKGLHLYWGTGLLFEPVQSGVVKGAAGIGEDPSMILDQNQPLSMIAPSADPTFAFRKTQAPETRVTGYVLSVQHNGVYVASDRGCIIMSGNRISVSRDSKNPDAMTKSDGGAPDNWKSFAPVGNMGKDHDENIFYFVTLKDPRSNVARFMLLMGP
1248	KKPCCIRGTLPEFFNHSESQLVIVADSNPIKQRGSGEFAKMFCTAYHRSRMFGCVAYLLGSPMSVHDPKEYRSPNKELSTRLSGCRMSKAKTEGFSASYGDTMSKRDLKLGIFVVDENTRPNLFSLFTLIEAPSISENGFALRPVIQLDNSAHVRVIKYKLNVDNNPDKMRW
1249	FTKHENVFKVRQANVALYVAVSASQFTESAVYNRLACVALWAMMETMTGNEPGVSTRKKPDKYLRKRSGKAKYKRGHGKTTPTDWQACLDLFDENGPKIHRGLSCKYFSKNQEPVPTDYGVGKFPFHAVAKGSGAFPGPMPLSNVWANPSLETGANAVMGNPIPYKHPEIIL
1250	RGLISNKPMRETNDESVSGCIINNGTIGLAAMATTVLKARDITTNEYEETVSRILLNNGSCARATHHSIWTVCTRPIYQFTNQVEEEPIARYLRGSYEETNEQRSNYAQNIPPVSPEDGIVVLVNRWPVEEPGDLGPNLLSWVRFQIPKLEQVIRESLASESSACTAQERFR
1251	KFVEEVLPFSFHHFLYCGELEFEGEALIKKFFISRVRAKQQAPPYDMADVTPKLIRLERRPCYSPYGPQEAVSSTITPPLLKSVPTVRIPFVYINSMYSVWAKPLVEPKTMAPIDQCILFNTEVSDKSCMYLGILFGRESNKYVIRWPFGAFEKQEPSPTTYRCERPIPTLY
1252	MCKNPGPVSCSFVWMVSLKATFEENSTYRYNGFKGPVGVTMGLEKDSLEGVADLLATLGYAADKNIGTWRPPPLMVNPHHRELRKSETSRGTLSEISAATLKPETAGLYVIAPKSDTQCRAGDDLVLDAQPRYLKLMGSGVIEGDVNMTEAANDPLWNFTKDSDHQFQVTYM
1253	PEKASDIKNPVLGGSRKRRTASGMWVREYIEVAIRLDRGSVCSSGCATYAKPGSIKHANGYQFIGISDLERFAPHADGKMCDGGELQPVLQFGKASNLAKKNEPNRPINYPSTQALDDSAYQPLLQRKELQVHQNMICRCQSAGYLPQEANQVRVDPGTRIAFVFAEIYGVP
1254	VGALALYIHTTEWLIMKRRYVIHLQFIRVYLLGGNVGKFDFVQSFSRSKWTADTRCQNAKKAFCKSAMERLHNPAYASGNEARGSIEYSKEQLSLNNIYLGGARMDDAHLGILLEFHAHNRIKCGGGRAGGIGHPERGRSISANGENVDGSLSHPLDGPKNTPLSASCDMFQ
1255	SKNRTTTPDDLVGYSQVILQLHSSDMASRNILSGETGGTIKTTDEDPLSFRRKPKPLQRNGQSKEIASQSSLDQSADQEHATHENNRSKGTSALIATFEGFQKIRIRITSCELLVACRGKGYLHSSAPALPNIPTKMFGIISVDYPVVNFSLRFSVDIMFPIVRRVAIIPPA
1256	IFQDLGEIKAIPKLRGDEHASTAMIRHNDDRISHRTDYQKKQTLAHLGIPFEGTDGETELPRPQADNHDMRWCGILYGLRCFMYAVNKQVDAGQKYQFHSHMWVAGRSPEKRYPAWFVSPAYTIGAQGVTHRAERIEEGPKIPYECQAADVKLYNKSLASMNPPVEYIDELT
1257	AAGTPFAHADGQHSGKCPCDAVQVTLDQFGVIPLQRKAAGMWYYSRVATKYIPAVAGYLQAHPYKVLFSGTVMHAVKTHPHAADIVFEMAFGATVATSLKTILGAADKLKGKKLLPLMKDNEQPVWIPLCALNVSLLRSYKVVNVELDSGRVDDIVPELSAFPLDSFQLSEK
1258	LVSLRDLEDPGCPTGVLLASQYKALFKMFEDNAFPTEALLYVVPMGPMACNPTQMTEVPLGGVYNMVYYFSPKVVSLRQDDEIEMVHPHIRQLPLRFVEQRRGHPTAQTLILTEELWLEFFTGAIGKKFVEVYRCGAFQAIKGNAGKEILYLKTIIVLCGSCRAQFRSRLGY
1259	QVLMMIMTVNLLPELAWSISRQRAVEQPLRADKVSAFSRIEDPHQMVYLRSRIQKWEDVWRSPHSRLKGALAQSCNRQESFCLVVSTFGTGADGDKMLPLKGRGGKNIKYARFLAIEVRDNEGEQRDGLDLSLVSIGSTTNFLYPSAAELLQADLNSTLKHGISFYVPSISG
1260	PAAGGHRMCRGLNVVERDWVLWTLARWLTQPLSQNKGPRVFYVSQAESHIMVALQWAGALRYTADKMWALKWVVEFLHINTTQFQTLLYSADRVIPPIEIASLEEVLKEGDFEFAKTSGSISIIETKVPGDIKTRSGNVVSQFTQDISLAGSVGWPEFNQINHQAPPITCEA
1261	KINANCHMPPMELCRTVTNLAYNNWIIVAKPVQCSLFRASEISIYVVFRNKISVPAILVGHMGAGQGQYVASKVSIAELSVQMLCYMKGPGFKCPFAFRARKDTPERTGGQLSENACSDNPQQTHEHTLVPCSDNATKLAWEDQVKDGNDAGNEGGEDSLIPYEFLSTYSSD
1262	NWEIQYSPMDVTENVYGNKRFDTIKKNSTYRKLLARENIQYQPLPLSIVEGEPQSSKLDLCGNYKFPAEYAAVDRRGATEIVEFLGDKVETNECFKSREVKLLRLRELSSPQLIAYIDEDSIEEIAGIGGFHEGYGMVKKDLDTQPKGSILRNYQESVAKAEGEERDKFGTL
1263	GSLTIYFAQDEAMYLCASRELICFATQSNKGEVSGSPGRDLHRSFETYGVSLYNMPVDPSNQKGNCWRDCNRAADMAYEPSTIKNVATVEAKLEGKHVWIAVAAPVNTCTKPHAQHLIAERDTGAESFGAPSKCHWANGLKIFKCGHYMGSTINDALAVMTMELGEGYGIRL
1264	PISSSQSSKPEGLQVLLEDPSSRPAWCERLFVLLIKGIAIGAALLAPQDSFVKKTWVLIRQTVRGIIGLQPYYGKLKQVAKKKDRITYAGVLAALRLSKVLPRVFGCLKKYAYWRQVGSRRVCGYQIGLKEVYLPYHHITLNSRVNIEKLTCMGVPQDQHSAPGKRFIHLEL
1265	VQSVYSRDSDMKLYVYDKLSHGRVLDYLLKRAYTLYAYQFHSRDSGLLFVKTYIGSPTRCQPYLPQLGISLDGNSEEKNGMHMSTGRPAVSATAMSYMVSCGIRCRQGKLDSADFGKGIGMGPDRFGMMFHCFIHMLGIEYRYIERVTAGDPQVFKLYGPCVGDYDHEFKVS
1266	LGGTAVNPRNDVGEVLGKPYFREQTRRAPLADVSSAQPVLSTGVVVLVAPLVGDIDVVQIQAAWAEGKQDHAKDYFSEKAVPFTVLLAPICPAHFLEQFFQGISPERSHGSPACAEMEHPHTLENGAVIAYIISVDQKTLFFTLQAECTDSQQQREMEPVCPGKDAGKPQMF
1267	FNSRKAGTLATVKLSTESIAPNEILCETGNFIASVKLPMHPPIIERTGILHKLQCHKQHLFYGHSGPDSSIAEQRLASLPIERYEKFGAPRKKKMERLYFRGLGKAAGPPWRTMSAMLGWDNPNTIYRPEVLSMVVDVKVWNPFYCYVETYDNFSQLQTGSGDIRMIVTCHA
1268	YHAATNKPANIFPRFMPFSLWLEAMEKRYPDVELAPHKGLSPCKVPSVLDCFVFLECGAENYGQAQMRGDSSVYKKGDPGIGKTSSGPDSERLEYLRGQGRVERERDREAPAIRMLSTGEGGLKPADKHQEVRRKGWINATSALPRPKNVKDEPGKGLGINRAKHMEGSVRA
1269	RVTFRANTPNKKAFYIKKLEYVSKCMVGSREPVIRHIHDFPLRTPHSSIYARTATRPAKLTKKAMLDDFRLLDYPAMCQTESQSVGECRRDRRAIVAHRMHAIVMAGIDLRSESLPIGASPLKPMGPIMRIQGDLFELKLNGQAADADDMVKNSSSGHPEIIADGLNGWNDE
1270	IVSDNTMQTGSLPKHDGLAGWVTLPATIEAAHQTGMPWLDGHDDKFKAMGKTFYLRAVIHIHLGASGCARQKQKLTSFMPMGDVCLECSPIFELINGGSSLQGTIQALKKGYRGADDVAWHAQEILRMSGKSAKRKGGFHENEPRAHPSSLFKFTFEKNSELCWWDIQADAF
1271	TTMALSWRRTPPQPSHHSQVDKHLDLRYSVSVHAAFYNPSCATGHPFVSTRPVNTHIYIDLCVAEGKKYLAAYANGLVDIWEGAKSQSLIGPNELELYPLHRSDGPLYPGTRTHTRPCSLETIQRLFGGHESRELDWQHRLWMAEQRINDGPKNVYVAYEDDPYDQLAFDYI
1272	YGKVEPLRTVPAVRLHSFFKFKDSGEQYCPPRIHDGVQQAQLKTEPSQGNTELLFKINQWIVATRMSGIPISLICSNSCSISARWANDNFEITKRSRRSIKLYFNFKLPDDKADKAKSYNAMKEYQPIGISYVVPDLADYFMGPNGLETIAGQVLELKSSTFDAAVASANHL
1273	CSAHLMIATFMLQIHRHYMASNSLIDGIPENTQVSKPDSAIQMQGHAKGIEAAGFISKFVVQSKCATGVLVLPDITASRDWKSEVQQEEDASGDLYMEVRISGKSVVCGQKEYKFGEAFLVDFVFTYIVTSLFKTEIHYQMCFAFTCVEDAVNIREDVLRKHAARFLEVTIE
1274	TKFLPKHTGKRAGGENKPSRTSVTEYEETSCLTAVDFWKTTTGLSAETTVSYNSAGYNALNSIKLEETLARNCCDGDWGSTTYKDRSELYKQYEGWQVMTGKPLLKGELGVEAHSASESETGGDTHPSNGPHMEGKKGGTAETRKNRGPMGCISSTVENYCSMQNKESKGAC
1275	GLAPIRLSGLVRISKTEIFKVVLALDKGEESIAEAYGAVNIALWRDAVMLFGQSQIKGGQKKFGPCRVDAGSPAVTIGAFYDTGANNMDVKGCMPISPYDAVYGNLRKNRTRCAVDMNRARGSAIHTFISKSPIGLAPRLIDRPPLIGQVIVWQDQSLESFEPKSRTHDKKA
1276	IDFHDKLLQSYLGEGSVDLINQGFGNPLDTPTACQLCFRRIMGPLLARQGELELLRAAKMRFRGEIFTCYLSLKLDFIQRFPGCLSLSVTPREAFGECKYPDTSSRSVNDTEHQAVCYEYGKLGYLQQGPSKNSAEFKLVKPPHAQSESAPPKVATEIYVCKAKTDLKQGEN
1277	GLVALGAFFSIDDGEFPTLAENVAILIALGIYRPIGDEEVPCQLTELKWRSDGFAFNMLVFYAKGESVVCLRLSYAVDQLEEVQLDAEWLLYDALVPCPELGSIYNILLPAHNSGIPMDSTPDYYAVADQNNGMKTRVTSGFKIKRAFPPIEQECRLSLKHILSLDINKNKY
1278	QLSYLTSGVGLKICNMFSLTWKMIPGSSFSRGLDKNQIGVVNVHKKQFGFRIPGDKGLVMCQYFHEHQSFDLGGWYRYAYNSQRTQADIQQDMLKSFDHAASEAASNSFDSEGAPQEPGKKPDIKRGSFFSYGTDTSLLREYYGTKRWQAGQLVFANSLHLETPQAGNYDRA
1279	NMAEPASDRIAEITVIAINVVPASIGLEAGQRYSWQVGLALKAGRAHAMNVTLYFLPSSVHNNEVKLQSLEGKDLRDCAPAVDGKNEMSTLGNGAKDDELDKNYGFGIETTVESSVAHTAEHRGVYLQAFGVFNYQEGELSGLTPFHELPIKLNGYRIYTADKMAKKFLHYA
1280	KSAAAFDEQGSGSTGGENGATTGWESSLDILTKGIVQMNSLSNVVVWNPTKLDKDPMKEEFNVKEAAAFVMYAALNKFQMSWQLLESVSFNCGDTDEIKNFHEIQQLCGERGEYRLKNEQLRGCSDLTGRMTTNAKISIGGEMSYTKDTLKPDTYGPSKAKWSLNLGKTILS
1281	FNRMARHCEEFLHTIFLNEVAEDGVDKVMFPLCGVGARCCEIAKDFCLHFKYNAAKEPCEHEKSSHIRDAKGALRERANHKRKSAIHSKEIKPRWQTQLTDPKSHLIKVNATSAVLTLEAAEFTQTFGTTRGIMDRFTRLLKALNMARNPPLAEFALGTRRSVFKMSLELGP
1282	KILGHSGPCEKQACGTWMSKTHIEEIGQPGERGAKDTYHFILGQSGAQELGRAVTWIGVKGATQYQEVDLKFFGQQTQDDPDTAQLLCVRLKCGLLTNNWGINLKMGNSCQVVQEEQAIQVKPGKKDCFAFLLVSVAERKERIIEDQVDDSDHYTENKSTKPMQMTKKKFNQ
1283	DQVMSCDYPILEFPQCIKNILLQTSSITDQPSADDRCAIQQELQGNATDATKTPQADVLLQQTFRSTVERQDGKQIGLVHSCCALLARMIDIAAKKLTGKVPPGMPFPSHDQVHGFLSLVSHTAEALADVIKTGTHSCSKFFVEPNRLNKLMPPPGGSGESSKNNELNGFFK
1284	NGSERSCKTTARRSFPGSDNTGENHDVVRGLLPGRVGKKFGEICKSNTQFLNIIPNVPNSFPFQKDYDRLGCLASEPVIDSCKVLSVKEGEMKRIASHYNRAGIWEIPQLCGGGLCPTVVHANLICYLRISLVEDISQDIWAKILQEASFLYLKLESHVFPGIPRLPYIQSD
1285	LGEAALLRRCFDAGRSRCMKMGQYERINNPTSKKAVFHYKHLLQNFDRSDHSGLSWLPEFERQETGMNCPTEIYENFRHYSTGRNGSKDHNSMCAKPGTNRKCDTDSIILDYSGNGDVSWQKWQICSQENRGEDMVKMRIACDAEEVIPFRYLMASQSLVYSCKVAEANSRN
1286	QESGGFSDMLTDLGDARWRMLKVVYIPLTPPRAFFADSASHQYDWVDGQFYLGVGIADYKLYISGLTEMIKSQVSGIAKCLESKSEKHGMEKTFGTSYGQYQVQDILVFKKKHLRCSGAPVVYRNITEVVCPSCFQAAIGSRYCNYALVLGTVKFRSLFPIIVKLSPQFIPV
1287	KTGAHNKATTSSIFCLPRYKISLQLKVISRRDNGRRAFNMQKATELHRKPLGPVENIITANPDGNAKSLLEPIPKLLLEDSLALLVFIIPSRSNCGLHTAGQIKGAQRVKNKDIDNEFCKPNSEQARTRLLELQVCESARRKAATCSNVPTESCANGEMKILCANRGELGAQ
1288	PGMNTYQDLTPVWGIGDSNGCFKTAQTEAYLSAMGRQRFDVLLNNQMMVPLHSTLVEYRIVMGLVEKFQVSDLAGYDYTVDSRSIGLQCEAKSQKKQGDSDETFGVGGIQDASLEKNEPFSPTLSDEKAAKLKHQFCIINQPEGELKRRSHGQSSVFSATNPKGTLSLTFGK
1289	QHGTYAFCQATFNFASHDNYNVSSTLTSLQIEADPSLLKNLEYVGAEFSTEFGNKASRGEHLTAEMKEKPTTGIILASKPNQITGGNQHADCFIGGREINKTDETSKISPYRFEMTNNELNSLTVLSSASLLAGPCITDIFPGAKTDIQCDKICSTKVRKGLSVCRENQAPK
1290	EINKDMSKIRIGLTQPCNAGIKPEYDPQGARGVGAKALGSEVIGRGEIKEDFDHFLVVLVVYDGVLISKGPLFLSNSACMGLTQRGMKEYQKTTVLVPPAEKHVMRTSIIVMAADEADSAMYTRGQLTLGQCTTYLSFTKLGPVRILLFNEPHRSPKACLIVNGFQAPLETC
1291	KSEWFELRRPPAKCPPNNTGKDSTMRFTGILRQIADPLSVPSGFEESQNLKTRGGYFEALDTFCVGKYQRVSPSDRNEIKDTYGRIHLPVKSFNKWQTKWSVVPPLREIRAFDSPVCLARAIRPAKVMYPTVTKDEEWINDGVGTHLSCSKYVSNAEFAKYMQLGKSQLLET
1292	LVLPSVTLIIWHFSGDGFKDLDHGYTADLYYIAWYTGINNEVVLLSKKGVIIEFGPATNYNESVSREAPVAFIVSSGLYRNISRGTGSFGGSDPLLAACFCVYAAPPASKKYYKMATPEMYEVAQDKPQYKESVFNASKSLDVVDAWAGLMDINKIECVDCAKKSGVTHNGF
1293	MAGTECGIYAQERLFRCFRLAGVPTGFALIDPARGKTLEIESTSTARQQLMEVGSTAGVTCYIDISLTKSNSRTTKDMLAPDTYTCAIMIQEEINDITKIPKLAWRESTAGNRFINTDAQPGKAYQMEKVKRVLHAARFQFDVRSLVSSKVKGEVVSFCELFSLHDKQSGVR
1294	MSGNYGRAVSYQDMIAEERHWSAILEIMNLTKSMSLLTPLTEERETLDPRIMNCYGMWRGWINAAMKLHFSLYRPSTEPKATISCTLGRIGLDGLKKKEMDLFKYDSEMPRTRHFAFYQGSALELLFNTDLFHEADYALWRKKHVCDKSVKLPAKIMADGPGFSDRCTLALE
1295	ERDLSAIACAAKESHASFPYPSITADSFKFSWNPIIPNRADEPCTIFRTLRTGGYAKFHDIVWIIIQVENIKFGIDSWPGVPDNPQKTSRVDFQDLQSEQRAHQVIFMKPLPTPIGLSKSLLRHFQSCSPPIHMTIGFKYVLTKILLELEAQDASVHKFYHDRLIGNSKIAP
1296	AASTVSKLIVLHHRELGKYPVTRRKLSECYFFCFIWYSPKQVERFESANKAGGRDIEEDKWKVKLLYVNVGLPLFADGDRVKGACIVPEVIAYLRALSSIKKNKLRGDIVNKFENGERPYGKARTVAPSNSMEFPHVIIAFPSFKLPEPGWTNTPLNVKKTGTDIDKQKVVK
1297	EQLFAVFVLMARNHFKVHQTYPYRQDFSHSSLLMVNKCKLDMAYLQPHKFLKMFQIIWNDSFALMRKQEAGFMVHESLDEPDRIELCTKECASDKAHDQVLTQTVVGLPFTGTEFNFYSVESKCELPCVTMTTVQPRPSTEWVCLLDGNNLSTAGQGSHVESLCAFGSHHLH
1298	RNHGKFSEIRQDDTNTPSLGPGKILQMAPFRGVTELAMIAVQFHLITRLLEKCEVGGHWCIPILAALCGERPYSGITEPRQGLKLKPSHDLRSAREHHGKFGYSGTKQARFKSEYKTAEVGEIMQKDGRLTFTDQPETKWERNLGQSRDPRNFRNSIGNPTEYYGFSMLSYR
1299	EWALIDDGPLGVGANKKPDTRNFEVLGQVFLLDHSKTCHDSGKCYAFYRVKRKLLVKQLRHEKGLREGKVERGTCPPKSFTGSNEIADVQVHQKLNTRFIKNTETPSMYGILMGMFQWDTLWPPVVDSPYLPVYEGFVPPEKLFELCYVCVRCSESGGGAERVTVQTKTTCI
1300	KSPVYHPQGYMEGIVAPLTERPDRKTPQNALNLKQDMGILTLALRYLNSIFERTARAANVDSCKGGITEKLWLGRLNHHTQCIYEGRVYLKERGHDLQESSHLPEPPLKGIESLKRRYQPYRSLRINSGYIDILCEPMRIILREEPWGFKNEIRLDYKNLKGNFNIGAVHTH
1301	AMLLINYIGASPLLAFLSTIREVARYGGLLDKSAHATRRSDGGYKPSKSSGAVDTEVVYFVVKPNAIKPNETGLKGKDLSVASLLGVSNATPRVKLTYQAPLLMLDPPGKTFIARLFLVAPQSVQVKDEVQRGKGKWYECLAWGEARRPPVDGFKSLEEDLGCRVAASYQLK
1302	PWISIEARDVSPLVAAMGPEDFADEKPLEHAKLEAGTPHNRLSCKPRSPIVFTALVQVLRVNELNAKLKAGLAIADQPKSYALTSFSFVYGNEAAERSIKKGFYAEETGGQQLSEQECYRILNINETSTSLNHKVNLCKLNTRDDIYQGVSIKDEPEIFSRSFDKALESHII
1303	DTAEGQDVPFFKCPAYLVRAQPERVGIREFAICSEYVSGKDGVKTLIVVIAFFDELSLDGPLRRANPSLTSWLKLKTIGRTTKFSGANAVVQPGLVFNGSFEKRGIQGNVAGFTMLFLQEPPESGTMRKGARIIFPRQRWMDLRCPQGLPTAEPSGINFLPPYLSESYQVMA
1304	RLDENAQCRVVSKGSNSNRARDSFSLESTGWACINRYVQLSPHGCHWLQGGQVDESSGRLNNQIQEPILLIIEALAKQKGADFLLAWRATLEALMACVIHADPPLGLLPVFNGVRKMSEKIASMWQEMESEIRRGSMEIGPKFKFNDIGTGDDGTKVRKAKEEKSDLCIICQ
1305	LIISHQRLQAGSSPGACTIDEPLFAFKPNPMPQSSDHDESEEVELSAQCMNHAAEKPPAGDEFVDKDRKTPTKGKRTGSWRLYKMAKQGQGYIMEHANPSIEFLLDDTILSNHVGTVSVDFIQCLVTRRNPGLDHLLKYVIKGMITLNITPIERGLASYVPEAPDRVHFCKD
1306	GGSKKHVGTDIRRQGWAYLGEPTLVQDGDKMALLAVKQDQQAYRPDPEDLNVCPDFQTFNVPVGFYMVGKFMAPYCIGPRALFPELEVGIGEGGAKTREPQKGCGDSIESYEPLDYIRLSWIAEFYATMVYVTPIDKTYSNFVNEINGAQVGSSWRVVYLDKPLSMKMDTDS
1307	RNPKLELESLDVVFDAKELGRDEAKAGRDLYVITVGGFNYEGLERKQALEKEGEGSFYPIVLHQIFKYFRADFFLDTLKALQKKNSRNGLIEQDMSTIKGGLKGIIYCTVICGVGNSYQCRQSVDNSCFEGVLGVVRSGEMPQKGHEGVMLLIFTQRAKGLTGATIKYNTDY
1308	EARETISTVNCTGDVTRIIADAQKTVLNGMLFCWGTGLLNSSSFKEQREGEPAGSHGEETGSLKDYCPPPGKTVVRDCRPHRLLDTDFCRLTERKSQMNDPPSTKKDFVGTACKSAPKLADHAFSPAKDNLVKFSPLYLNRARYRPGSSADEHLQPCMDVKSALDGIGGTDK
1309	AGRAYSDTNILYCGYPFENHSLPTHRCPKTLDPTEWEIDKIHDLVEPAARDQRINSWLGTNRSMILKVYSWQGLCIEGSLALVQERHKTILDQMIARPHTIKVESGTFSKVGAVLASEYSGIKSATAFQQVAEEEVTDNAQNFLLNRTTKMDMNSASKRQVGIESKRNCDPG
1310	SSQRDLNRRDPEYWESTNRQFWSNLDISIHDTVMRRLLALYIPVGEGQSATKNYDGWVQLDEIIVTSEIELLDLNWTPHSELGDTQTALYIQVFEAKDRHTSLWMRRSGTPTVVCTFVRDAHIKVNQASSTIIELRFLSLQYNLTFLGLMSLNYDLSQGDASFRRLGAESFK
1311	PRAHIHKNENTYQCMRAPPEYERKTIDSYDPVPVGGGNGPMTHKNQTHKTSMMLLNLEDGHTAKSISIWGITNGLGRSRNSPDEVSAKNFNNLLDYLTESPALPNSCIFNTGINHSTVAGEPRTVAICLEVMLGVNTPCYKTKDHGIQYIHSNCQPWRRGLMFLQKGNHLSL
1312	GSDYQPSQPPECLDFHSAQFDKQNANSVVTGWTWGAIHMVHPVSAELQYVGSFTFELAFEVYIMISDPIHHCTSEATVESAAKCMPMPVHKLSYMQMFVAIYENVDLAKANEQSKLKLRHKSPGCFPSSVINIKKSFSTKGDGQPCYKGGTTYQSRRGKEFADLAVPPPTRF
1313	LAKAASDWLRFSLELLYYPKKEAEDLALRKRCKQTGVPNHCIFSNRCSQPFGAMFGHSQLITGAKIPNREANPRNSHGITVLELMSEISAFKRTDDATATHRCAFRVWDSFILDKSCGVANSDPVTKAAVQNKEAKLVHKGYLSELRSTPREEVLTHMGHGETILGIYIHRA
1314	SIGLLVSNTCTLDYALKLDDNPSAAQLLPTRLFGTWKLRCSKDVKVLGIRCLKNVISNSHVDEKAILLLEMFIEKNLWLTSFDSRWGIRCMLVSLARNLQDLCKLLTTCMLSPAIKAKGFAEAGSKFLSRDSETALPEPINWYPLPIKATNLNTCFIDAQEEWNMVIELVAD
1315	SCEIFLESSVNACKLMRGSRVKMELQVVLPQAIILSCEGIISLDALRGWPIWPVCAVELGNAYRYGQIPLRPENEQRSGHTPGLGQETFKEMAKDSYSNRITGGESLLWGGHNQKARDLTSHQRRCARLVPLESLNKGSWETFFIKMAIEPQFRGQDCFVKLSYGVARCQLR
1316	SQLFSVISAIMYSFIIKQKLLLTPNVLKIARAFPTTGKAAETPHSAWAGKTLALCANSEINAEVKVAIMIWLDTQTQKRKTPGAIAAIGDMPLCGQYLGLHECALVGLNVSRAYLSVRLGSEKSYRAVNTEQSSLQQYRQLAQVISTRYCMSSFIGKNARRTPTHFHCGLSK
1317	PSELPLFLSSDVKVLDSRNTSKCDADPTIIASYIHSTLQLDAPNEQTYKEKMAMVILAPWQFNAEYVTKVLRSNGKQDKDLAMRHKSCCHCVKMQKKSVIMDLCNEMVCMEDLGTISPDFEENRDMNEAPNQKLDCPAGLISKNEDDAELITLSAHKFVARTRGGPPPALNI
1318	NNDLIWKLNAYGDACHLVQWSMMHEPGSEKKLKDEPALGRFSAGNGHHFCKPTENGLPTYKVGDETRLFLVLADYRDPVDKLGWIAIAEAAPSACGYQRAQYDLYYTFNFDGAGCKQVHRKAQFGITLTRAPSTQVCDASRDCIVRIRVTMGAVVEDSPRIGMLGWVAVTVA
1319	CWGQWNFFMYKVAYPYSLTLNTSIKGITKAIFVNNTIGNPWNRGKKAIAYTRGILGQSHFKLKAPDLKHQLVFITYGTYRPGRFTGILLQLFPRRHNNLQEFVNDCPYHTASCEEWHVKLNGFYDDLEDMEYNPILTILIWTVLDATLAKASEPPDRYLDRNVQRPQHLAKK
1320	ASFFTKRKSNLTFTATEAYLPWYTDTRLRAFRFDRRGKEKLQINIVADDFPFEVFIWITARSTFEIKMWREFEFNTLYDIITESMRNFKAAEPWGDPLMLCVFHSERFILEAFIDYSNELSCLKSSCMQMTAEKSVGQEYRRIYALAKIIKSTDDMLYYQKMVDRSPTHIEK
1321	KEFKEPALPVGKPGTYLQEVKMPGPDLHSPIYKEKNTHLVFLGSREKIKAPVKRGVKSLYVAQSHAWTDCLENNGMGVAEWDVNTNGRYELLGERSGTSNTRCECVQFCMTEEFANERKRKEINLEYKMAVNGPDLSLSFNIQIPSTCLSELRDFMKEKNYHHIKVRASKPD
1322	VKVSWLVCDVGEKATNNLDAAIFIHEASGVFRKVTFDCLASADPLFKKPPSCNSRKAYIVAQIRWPKLSTQYYSCVGPKFRHMVPSNRETTRRKPSPSSLTLRKIIVEYASESDLTPPQSKVVPTGHKCLYIVVHNDQSSWEMYMSDAWASERKIHPLRTKRWGFVQKLKHG
1323	KILSHGTDLPFECLIHLIQSPVSNVSLMGRGKSLCPRESTVTDLSTGASERAYGMTSMLWSEAHMLFGYTIPVTDSDTLLLTRGVASAASNLISAMIFSNVYFVRNPENTKVALYGIKIYDGITDSHSNECPERDSAVHVTTVSAVREYSKSAQAPGIIVICVPSGACEIYN
1324	KSYPQLRFYAKVAERSREESESARRYCLMGAGEAVQVGPINIQPGTGPTSPIISYNAWRKKHGNNRSLTGLKHFHVCMHGSMIVNAGDNDEEQNARFFWCRMQAQGEKLKWVFNDLRAYRANHIPVPLQNPLRNNASANIDTGWLCTFCSCTGLTLFGNKVRQYRPSSKWIS
1325	VEVKIVTTQELRDTSEGRGQGWTLGSRMKVGQLGYAKCPHVEAAVERPFLRNTTQSTCAVAVFMGAPEFHIMRLNLVSMGVCLNSKGLWSRYFQSQEPHLQKQRFPRNANKTFSALTARYLLAFDFFFPAYIEPLAILIYYGNALVSVRFRIIYGELPLSRLSMTECGYGVE
1326	AETALTTEEKYVMNLELGPGLQPANRQARPSYLDLRRATTEMPVYFDPGNVEIIPLAPGKGIKQNCNAGDILWREKILDEEISKEEFKMAPKDKHTETKSDFHGSIRLCYSDLYERPLASKIVLQKTFCQNGEGAPSRIGHKSGTRPDSIFTLGILLYKGGGSISAKSIPAP
1327	FEALAPDPTDTAPGDEGAGPSCLKMLVGGSHHSDSCQSRTKWKRRRAVKAHLATFERHMGDLEKKGQFRGVVGRTWFPERSTFSTAGVKVDDTAHYEEITGMSLTSTYWLNPSGQFLSGLLYNHLRPETSIETNNVKDDLEIKGVHGGSKHRCGLAIKFISDHVRQLIGESP
1328	EQIHYRGYETRAGNRKWLTEIVASETKVAPDIQGSFKVTPELYWADATLTLKQADTAPKQPASRPKCPLSDYSYGVITFCHSQTKGNCPSVDEPKLRFSYLSGRVKPAHTTQEDQVELKKGLTTNVSVVAADTLDPEAAMELKEFALYERRGAEVLIPVDSSIENREFGCST
1329	EVASKTDTIATDELWCDEKLPESDSDAIKPIELTCGSFNQLEMLAYMKLILNAQDVSTRCPKWKAPGRGTWIREYDERDGELQIHESIHMKLWAKGAVNIRFVLLHEDNGLVAHWGGNDEITLLILARDLRVTHKYECSFSNEEDGMDQLEFLKYDAGEFEQITPDMGADRP
1330	STKKGTIIPPVAIAKFCPIAAVKRYFLMPRFPVYLSNQSKNTNEIFLAGHRSPLKKPDGRESLADQGGMRFGPFFLHDGKEGKIVEIGEGCRVFLDYLKPANDVTMQAPITNLQVEGRVYGLMGPSSSGSQKSLFIDMEPEPFHAAYHAEGYVLPVVEGRHGMPDAGPVQSA
1331	VSCSNLEDIWKEKIKEEDDMLYRKHPGTMCPNDPVLKLESESLVEDPDLCLHEKQIPYQSASEGSLMRAWLDMALLWVPYVWIILLLTVISEEYRDRSVDTGEDEVLERRLVFRGDYALFEINCFECVYARHGEVFDAKTFFGAVRKCKTQGNAKEVSTCEKSVLGKRVALS
1332	DDVTPHNFLFVAKDFGGKPGSPGEYPALSVGLQPGPLHENKFLLSFLVFTHFYRWWGQTPDARRDPVNTGYMTGGFTSNLSKAAMSYILDKKADNGGPRDCIHGAFVRSPFLATPINRSILQPMEWTSNPDVDDTISTVNDGHDKELDSLAARKFNGFQHAHVTDGIGRYYP
1333	YAKLYQKIRKACSYYILFSLIFFSLTPKEEVAGFIVFCINVSWETCSFGRVNRVAGNAHLWVPRAIQGPDLFSNLTLKLVLAERTNYTNLSGSGYAITSPMLLQESIEKVKEEQHLFLTAQASFIAENKATDERSFGNLVDDVICSSGGAGGGQWNQAVDQELAPAWETQSV
1334	VSTGVISLGHSDAGPLPFRYQYWNQRHTSRRAMIVLQASTVLVVLTNFLMVFTRIARASYCWWAEEKSSHSITGYKLLSVIVTVTWWEFITGTVSVASGQVHPIPRIKRFRHSLCVPGLATNKRCCHESISGVELRDIIHIVGSTPRIWIETLYVCEPTGKPRTKDWKCVVE
1335	YPYFTWLIPLTRGWRGTVTFIIDPPVYVIGNCNTSTGFPILNKDSVHENLALTVHAQPIELASGNMKGIKYCDKGFITQPKWVKEAAVTEVIRLASNVMGKVPLCGNLIRKSLGEGPVKPTCGRKPDIADYKPPTSVIIILDSAGFGYPKQGSGPDVICILCVTEFLIAPIA
1336	GYAKAVGGRSEAGARTIHDIYTINLATNSSHPIGEVPGLGQNYLVQMYIIIEFGLEDIVAPQNWAGIAEDGAGQGPDQPNRPGHTIRKIQMRQELGPFHPDHDSTYRARVLGGIPVEGEAAEAFGIPDNVVGSSNAGPMPLELCNHVRTYAQGFSDYYLFRFAALVQKPLKR
1337	FKADDNSALMMALVIAGYTHPSGANTAQAMTLEPVAFRLTITVRECMVGLAHRAVSPYIIRYEWYRELYNDTPSRQISVPAGHYKHEEFEPNKEFGCAYLSELPTASMTWPADMLLDYQEVYHRLPNFMLANKTYSKTEGPLRAYKINGSLCLLILGIDTGGIKMNLQWGND
1338	LWCFPGFFLFSKPATVEDIQFQDFIFYLHRGTCQENLIVNVGNVPLRMMPITDDRQFSCHLLCGVGVSHCSMVQLLFKSFKTSKVKFSNYTATGRDDFAPVNGIQPRVPEEHPNVTNPNLEDEEHGQSDDIASAKSFGTSTALEWESGSPEDVSRGPAVYVSVSLWGSRECT
1339	INEANSFMQVTYHRSFGVWSVCRPLTTVIHIIQSLFTDREWGKQVKTQEIGQVISRLTIDIAKDSEAFKIALVCPAQTVRAVFYNFYRILHPMNPSSRKVETKTLIILGVAPKKVQKVYVGPDALPSIQDAAGILSEKCMGPSTAVCSNSESPHSPAAVHGNNLITFSQGTG
1340	PQFVDNDIVSQNFFPAKGLGSRNIKRGAGLVETHEEIIRFGMTYFHHSESFGKNKNTKSVLFKLLRKGAIAHTAWAANGATDLSPTVVFLDLDTKNKVALREGALKAARILECIKKTQIVHVLFSPILFTKTTVGIEKYELELSHVVGFEVSEDRAIRVDVILINQDPQVEA
1341	HALGGELSKGDRSTCNRKINAKNIVKHNAIHPGKTSARECAEAEIAVTGTDFDPYLINQTSSASVTGQPIELVGNRKEELVPGDKYLYYKAGWNPGGGENGWLQESGESQYCMGENAGIPRLGKDAAALVTCGDSIGEDSARESSFYENKSEQKSRGKEGPLGACDPIFLQV
1342	ENCIDELGELRPAGTANYQFTINKGVSKQSVAVGIYIGVLAQRVLEIGLIVIDQSRRHDNQIELELARLVELTLWQAFTAFKPCAKRNKWVFHEICKPRPLHEPKLPDEMVMSFAATFYPPILYGMLTGFQRDQTFAYDRGKVIAVDARHHSTDLQVHSNPKEGLSALWIKP
1343	ESWYGDSVRNIYLIGSFLQRFFGVSCLCMRELLGKDRPQEENAAYVGMFQELEATLFEMAEIVYAVVSESPSNLSRLQLQSANAFGSGNVMVTNKFIREFQTDNKKSNNAEQSLNMGAAPRLKSIEWYPDDTGFKELVEVIDLGRASVREYKPESCDQPKGMVPAVNIMTHE
1344	QVTLHTLDDRNRVTELPNKLPKPFCTLLVASNIIVDEGVWSKYKQNNPGRALYDTTLGTSIVGLCGDLFKCDLWARAVMLFQLPTQRGYYDIFGEFAFASSRLRISKDSYAGVAGYSNCRISKIEFTLGEYLSDACTLADSAHAEFLSVSAIFKQGLVVPAKGEALVESSGA
1345	VETEGIWDDAQFPWGFWTYAHLPNLVDALRVQSFHGAIGAAKYQWNMGVTYIRDTDNNVIPCFKVGAGNLKMEPASYTYPEKDLLSAWYTAECIIQPSETIAYQGFVIPVDKLSRLFVNALDATGIGNPSDPETQQALSSTGSLSDMHGFGKTLSAAECFIDVCLFKLPIFK
1346	LDTLATEKDNYVRIFQDTRFRDRIKQLGEISYFGNSSPYGLHYPARNAPFLQNQNTVWSKQPNTFSGSTNPEGGGPREAFYFNLSFNHYKLTNEAGIALAKPGTYIATQAEFGQAGIHSAWISKDVGFSTVLMSIGPIRVQSADGGVSRGNTDCSAFPLGKTELGPAVSCLV
1347	IGRQPWVGQRYVQAMMSFPPFISKGVIQWGYYESYCINDKQTFQGITLWNTFYTAMEGPNEVLVVHKIYPRIAKGLLVIKLLVVVTGFPAQGKLMAKTLEVTEIASEESEWEFFNGGNLKDSNCSTEFGTDHTDDQQIKNERVSRRGSRKPNTWTGVEETCVYDKGLVFQLI
1348	SWHLSLMKGAHSRIGGMGPLCSQCVKAYLKGGLIYVVDRESIEFVSKHSPYMCFQSKGNAATVLGGYDQYDGMLKPSQIYGVQTCLDMQVQAGFASKHAMLPYQQVWSYGRRPLPKSALKRLEAREKVSDKDNRRACSIAMPQPLPVLLGTDFNDVNSLIVLEEAECDTPKR
1349	LLSEPKYTKLPTGIDNQTFGTEGVLRIIWHYTKAAAEIADHIGQKKRDSPHTKSYHGPSLVHVVTVASYPNDVSRVCKSHKALGPNVRATPRVTCQIPKPLATIIPVKPGSIPRKLVFRKAAWGHLKGVKWPVTGKEGENSDNFAMHHQAELASTPGGCTGVDQAAGVTGLS
1350	PVDQDEGKCGGTKETGGNLPCPANEIRSQEFYRDFLTSLSRAGRKDNIKSLTGKHFRCIMLAQVNSGLLGAIKQSYYQEMYDALMVSGKYFHNKLKDKSEGELWKDQENFRTKKGKCKNEERQFFRSNRVLFLSNMVHTMLALTSCCDENWDVELGVMLSEALKGFKVVAEP
1351	ATVESCHPTTPDDVWLAAVAQTLQVRFKLSTETNRFLLRYIYQIAEKDEIQYRTGVQMISVRDSNNNQSWSLAELYGHACDNGRMHQSDEPGTQDQYFFEHDCQNQASTPSVVSSLENVANSQQDTKKRIVLRVVTFLYCTIGDAGEDGATSALDCTFSVSEPALLTSFNIP
1352	LACFSPLMYMEFRGICLTDMSIVVDGNKKFALDQFIVKVPVRGAVNAIGFNIMLICNYHTNLQIRATHRGRGIPQHKEAIMWLDIPNLLQFSTTADCAKRVTLTVGPEYHRELFYIFILGKAPLTITAAFNDNHFAVHGPKGSNHLIAQWSSSRSRRGMSTYLHTTCRFPEG
1353	HIVDQVREGINPLKYTLNDRGDNLVPISGLMSYVASLPSFGMRSGPGPQYMPGKGNGKILIEWPGRCLITSQDEDYRAAADPSICMYSMFASNFKRPHEITTANPVAYHLNMDGMFICEESQSGLAKMLYEIHCLMRTARLLHDPDKKNEQVLAHQGPFTSPMIFEYRESWD
1354	LAVELNDEMPAIGTKGRKTEKKLLGDAFMSDIAKSGERCKTVGLSAYDQLKKIPMFEKGECVKTTIKSTATIIVVLCECPRTLTTNLEAMLGLGLADGTETRSTPIRYAPERTKTDVHDKIRGLGLVHSDLHSATKGFDGASVVNRAGTSTDAKCQSVSDHLKLSKAGQSHV
1355	DRAFGLDGMGNEVFLKHLVMTPGALQIDVKSAAFLGNNMQGGSQDVVRQVDCKFNKTRPTTEKALSKLSLRTPDPQVRQISMFAKSRNEFTITDDIGKSGESTSVRYMRVAFEVRQLFGLEPDQDGYIFGKQVLVRVILNLLACYGHNGKQFPTLNLDDCGHLGLGKPVLGA
1356	LSALEQFNECLCILTVTLSLDKGSWDAASTDANFLKVGYTSISVVSFVGKDSQHVTTCYTFDPGLQGYHREKECTCIKKVKVTLSSLLILDAHLCKRERGSADLENLMIGYGENVNSMDLMVATHTGDVFSQTPKFTPSAIHTKGHETFIDQHMVIKAMSKFEVDPLDIKPT
1357	RKICVPRKESVEFQLGALGALRSAKTMLDDACPSVRVLSYVPASIKTILLPVKPQNTMLHLGKRSEGILRAIKSSSTRSSGRCKEDCCATAPGRKFDSCAALWIPDNRTELRRAVKRSAKLKQLTLTETRCMGEGGLWFLPLVKRQLIEVQTSCNDLVNEFPMHGDMSYAYV
1358	LKEMHIQFNKLEVVQGSDPGSPGSDLFASKSHYSGGAVEPSLYDGFQPHNKKGVCQKVEGPRVSSERFCPVTGTNGTKRECQCEPVAKKVLVWLEESAKGSHLTPKKANPGHVPGMAMPIFASYPHAKRPPVWQAPWHERGLGRAVVDEQCVLNIHSNIKNGTGFATFEVQF
1359	TRTRTYSRVSLSLDNELRDQCSTTLSDEDCEIHIERVSTFMNAHESEECGTGSLMEWKFCKYQFKVPRMAEVTPYPGKASIKHLFDLCTGREPHLTKVGCDGYEHTYKRFLEALITPKSSERPNTSNEYIVWLVNSPPVFDKLVLLFGLKVEASIQFLCQRASMAGRRTTQK
1360	IMFLQPDSNSNSEYVTSATGTPRWFGYMEDSVQQIHSENLHYQADNQPNEAKSKFASTQHITQHITGSDLLLTTVGFGAVVQIVDDEKALSCAWAVTRAAIAKLYDFYVLGEPIGLYDFWSRMDPTSILYAIFNEKNNQSRIITPFNKLLCALTMMPSHPGHGPFSNLIQSG
1361	DQACGFPLPHPYRSIDETGFTQFVLIKQNQCDCDKQSGEADWVHISPVEVANSRPSRFRAYARYLSVTHRGMARKGVADLYVEPPGHEGQSSYGYHAMRTGKLLGSNRTLMQPLKLSHSQVLNESSMPAQRIGQTLPSLGGLSTFIKGMYLGYKSFIKGTVGTCAAGTTKVT
1362	QTFTWVETLNPKNTLLDPMNALAPDTSWMLDDIKVSNSFIQISPKTKSTGCETTKFNITFPCTKDVDHKRKDMLNVQDKRSPFNFWSVPIIAHSKMPHDVIPTVENKVLSDLGKKNEEKPDEDDVLASRCLYGHLGIMRGDYTFSWKMVGIAGTAVAQGIVDLKLPQEMPEF
1363	AFASNARGSGDSTPLRGCSEACSDKFARGSLNRGIGEFPWTSAKALYEQKNKVVYSFVGICTPAELKRRLSIWDVNKGGGANPADWESSLTQQDMPPPEMILLAGIIAVDIASCLLPDSLKAPVSDACKLKYADTRLDGLKKNGGEWWRGRQCFGTGTDEEVFNENILEGKK
1364	KITSVHLSEFLQEEVFPLVNVFMQVAGCHGPIPLKFDPHSLLAYRGAKLGKCFEVTDIQAIIETVSRVHPAFEMPSTGNLQLHEVQTLSGARAVYKLNVLTLKGIREKMNKLLGTRLRPIKCSPESVVKAVGVEDAHGQDGGPLKRLNWDSTCKVVHKSSMQYDIQLSLFLL
1365	VRIIFFYADSTNITITDHRNSVDRICYGEMWTDDQAWTGYLQKEPEDSRKVLTECLVILAGFSFDKAKLLPVQQQRYSGNHVHFAKSTMGTERRRRVLRMEWEGLPFGLKQRAVQVGVSKEVCRTKIKDSLVGTKDGGMCIWNSGFPVNLIYASGEKPKVTTHSPRSRDSGS
1366	DRRDQHTAVFYDRREKDRDVADGMRIVLGWAFVLDGAQGYESVPEDHEWTEEKNALPNASEQMLFGLQIQTIHKGLYVYKSTLRQGTGVVVGLFDCEALPMDGGFAEGFAELAPGFTPRMIMAVMYLFSAIGMERAAQNWITSEDSPIKAAAKMDTNEYYQGMILDSIEGPS
1367	LRGTDMNWNGSILMPDIELNTCEGIDIEAIEKEVSSFESMRRMNGSLVLQKDLFPGHREEPPLKEKELQIPTCALLVMTRAQKRMHSTSVFDPSGDLPTYTPIKMAKVADEIAIPMRVLLTFKFSVNDPEMRLARAYQGCEKKKVRPGEVSNSSRQWPMTCGFHLVKQGGSI
1368	MTRFISMNRKQAAFDDQIKITNQSQGAAVIGAKQSFHATIGSRTLIKLHQEPFPMVIVCGVGLDDTESAPQEAGISQQLNTHYHGGEGSFLGPKRCRTAALTVKKFKKLLKVSGRTKAERAITKAADRKERGGGRILFFFCSVRGCRIGILEFRKYVVSALEVKVNAENDST
1369	GPNDYQVKATCVETITKMEYSEPSIAGIGKWSVNIEDEQQSTEFADKLTCARAECLAEVGCVLSGWQVDPDCLAECPPRTHEVLTAAASGEAWASKLVPFKKLEAYAAGVYVFIESAQTVKGIISCMAFKILIASVYSCKAIPSKMNESMMTRCFLLAKPEAPFAGELLMYL
1370	GFAPNYNSACGVPLETNAKRPLYEREELYVAKMDFKPATAYGYYLGGGDISKVTTIHYNIEETAPITQKRNHPLMAQAFLRLLETRRIRRQIDSEQSIGGVQISLKNFIVTFTHFFEHHKAQTFRFVVPPGLIEAELNYPDEAVKESAAENDSIQLLDMLPEADMKDHQGPS
1371	QCVAEALAFAAEFYLNGYTGDSKALKFVIRSATKLAICITVSVQHDCWGFMLLICCLPERLDAVNEPSTKFGPSQTCRGLRRHVEEKPQLQGCQPGFPFLLKGDNRVQFQKRALLKSQVELLWRPAAFLENRLYAGYQGSYEGQAYAKYTGQEVDSKKVQRGMFAEPERHIA
1372	QLAIALKPVLMKPDLSTSHKTMTRLQYEPNFDHWLDYADYRSRPAKRVNRYLHLWDIEDSPAPIRPSGPGKSERGHLDLYTFLANNHHEGTDNRPTLKAAELTRLFRLIPVYPNEKDNEDMVHNSDYAILYIRTANAARRTIMVYSALGEKQVCAHSLTTEDHGRDKDHWLG
1373	GVVILGTEQKNHAKQLYCVATECLNETKRLEEIAKHKGPENRMVTTVKHAFSIIGFQYRVLQIFLGISGKVVVNWFQSSCDITPNPIEYMADPQVDCTISNEEPENRSVTAGIIDSVACPRVNPFNNPIELLFGEAFAEFKDAEFHKRESFELYTVIRSTTERLTKRCLLVI
1374	LRKAEGRARESISLRYSYASRAEQNSNYLPELLELDEFTLANPADCKPGGPGLERKKEPTHPYFPLFHGELCNGYYQTHEEAIYSQQMRGKDSGEANDELGLDTVTGGFGRGKKVTPAETWILTLSEFHLLKAGPLLPEEGRKEELEPHRVTPGNMELRCKYSGSANQPAPL
1375	ADDEPLYVPDCSLNEAVLLQTAVQLEDKKLQKMSFTSAGAWVVKPRMKEPLEGTKQRAVSLLAHRDHFFLLESKDVNPSLIPCIDRSQSFRFNQWRQRQTEEMFIIGLKTFVSDNGLMTRAGAPALDERKFVTSSRRLAQVDRPAVREEDENDTIDHEGVRDNTLKNPKPPT
1376	KGWVYFKEEWTMFTLEAESEDIGGPLKCIFEQSSAGPGSHVQHQPGMRTLDQREPADSRSSMTPRVILDNIIGNYYPITPAALLDLHREELIFDRLYGTVDQMMDYMPPANEAVFVRPGLKPTADDCSWPGALPQGAMSTGSQTAFLTERAVVNVPGENRKEAIIGKAPSGS
1377	DGILFRANQASEMLPETALGNRKELSISLKQVYISDLHETVAELTASLLGALSVDEHCMSAEQRAILKFFSKYQGLKANIVQRWPKMEHEALGESWFHKEGVEVKIGRTERSNFQGLEQNEFKREFKNPPLSTKGSFGKAQVGGPVTAIGYELDAPQLQGGYARFLVPICYK
1378	EAVFDSNAMDLTALTVYILAFADGLCDKSINLEPDCAKHLDLSYEIGVANASKTVCEWFGCGPLEATEVCEGKSLASVAIYLVSLHALKIKAITYKKPGLIIDPHFSVDGRPDFVGRGTIVLDELQDAANPASIHSKSFGVAVTHSSLKDSNYGFADEKRHVEVDTDKVFTH
1379	KGRTEGMCADPIHKASMEKGWTGLISDALTIALPRLQAHGKTTLLGPVRSKQCVQEVYPPGPYAHFSIGAVAVTAVPEKLQNRTKEINEEIARSGDTGSHRGGWGNLRYSICEQMKINYAKVGEAGVVVAHKDGVEINSVPGLIICPRSNARRGYSAQDIAGPILSPRVVPK
1380	DLYQALHSQTPMPYTRDTFIYEQFKGNNTRSLSSVSAKMQSNHMERRRTWPAGVFLAEEGDRNTVWLKLSHYEEPSELKILPDPRVEYEGSELEIGAKVTIPGQERGDKEDAFKLAVDMGLRYRPLETPRVLVPPTLILDKKDAKKKRCDTNGLSALPTTYTSSGKKIVTLP
1381	YRMYCKKTKDWSLSSSIGGLEQRATQFTNNGQLLTLPDFQFKYGAQLALCGGHQTNGIDLPDGEIGEELGYAIRASPNSNGLVNAYWDRQACDWVSLECVHKGKSTEEFQQLGFSVIQSARDEGDGFGLGDVPQTPLKDHTDNAYHSDPMAAYDAIANASKGPRSEFQDALQ
1382	EETGVIEPTNGCSLTFVKNQLQATIDIPFKKFPCSEGVRFPSMFILSNVGQLPNTVSRIGAQQCGALDTNDMLSTFEEYSSFRRKILGVGLNYMPASNAIEIQEWPVETESPEIPHQLLARGETTIVWYDGLGLWLGPACFATSGLSLSGYISEKWRPAEGYKAGAAASTWY
1383	PLDEATSAGTPSPIKKIVVGSLLEPRRESHLSPCKGMLDDSSVASDALPEDCCDPIEGNGLWDRAWAIEPTDKVYGKRWCSRHASLLIPRNHSCRYIASFEAAASELCQLPWYREGHGKAKQWTGGILSMEPKLKLKGKLKHVVFIRCMWGLVHLATGLGKATEGLSGIVQG
1384	ISKTASKNKERVNEKYPCRNGSLVKRPKVLLEEGTEYGGQILSGPADNMKGRSEFTMDELSYIQTIDAKEDAGAADACEVQNLEVVEDGWIADPNQEPGKFSSKLLSWCVTIPTSGLASIENVFEISVVNHGWVILYLAKVEGFQPNKEVNATERTDSTQNTQHLQLCIIGC
1385	KDHSAVFMIPNPDELCLALKYLLQTKYDMTQTLEVRGTNDGIVGLECMNADTDLKYTSNFENATYPQTGPKKVLKATMNCVERVLGIIADRRCEEKWIETINWQKFEALPQTVMAKVRFEGEVKKRFLTLSGRRGETVKVSGMINFEEDGAAKAPLTEYRKQMELDYALPDY
1386	AGTSFTSPETVACKESQKVNLQTDRTDYDGELPAGGYDPGPLIVCNCGVDLSLPTMIDIVHLDALALDATPVAPTSIKTKANVGAKLGAHLMVPLGDAGRAWCTYEKYAAFVAERGRPRSSVSRILRLPSSGWRHRPTEFIQLTEKNNIEMKIPFVLTDLMTSHGGPNLSDT
1387	FGFVEAQIIMADQPGDMPEVGVKGIYNGPSLLARKNVYKVFKFQSPLTGNAEKKGSYVASAAIMLQVEGKIEICIEREMVTPIDKHPKSSRENDPDPWAPEWPDKVLKDPWILFVLEPQRRDLVNDKNYTVKAFVRTLKPNKVWPGKYLRHYLALKGLQTPAYRYGMLNLYE
1388	TKRQSPIHILDSIPAMRNAERVMFLGSMGKLPDKSGEQVNVQVPLGEKTDRTECIGVLKSPGEEIRYTILATEKGLITVDLCVEQLAIFLGFVLENSGGEIAPAQHLPVSECSGGWSELSFFFSLAATFYINEGGATRYGAVDDKYLGQLEELWDVKGVSPLGREQMSQSVT
1389	FKKELEQFSQDNQEVLLDEMPIPAGCLVAYKFLIHPEIAFSWKDIKKTEVKSFDHCDPIEEPGKSEDDRSYIDEENRSETERAKGRSTPYTHGAQPAEQCQLELKLLSTTTGYEYLWEASDKPLVVMIKGELDGFLCETAQWAAQDLKGKCRQFVYMDTTAYSLCFCQNSLA
1390	AGLNHRENWMISINLETSEAITLDLEPVPIEYTPETEGIEQCLNIAGERDQTTVKQKNGMAINACECIEFVYVVDLTTSANDNEFNCTHEAACENSPQLLSNYLSTNESTNRGNRGNIEDVTSMKQLSAPIVMFYSVLPSLFGWSGLSLKLSDVLGKPPAFVLDNLWMVCDH
1391	SLDPRVKTTQNDNQCEVPDILIGIGGFKAQDRSSIFLRSGAEVNIESLQLSNANGMPSNSFAEVHRAPATTKKLMVHIALENLLPLDGSYSEAIDPWVHCRDAVRSPSGLTEVAQKMLYGEESLRNKIQHNDVLPTYRDRPTGYCTQEPSQRCESEVRMGTKLTCEPNIRCV
1392	FKERRQRKKCDTDVVTLAPHAEGSQIFYPVSTEWEDQMFTKKDSKKNSSGLFCPPIIRFEGAWKKGMTLAAFKYCSCKQALFRNQAISTEMLGSALYSVLPDKDIEDSTKVYSYAACIILGLLESKLVFSKQVDTQQYGGTDIPLIGTTSERILEILLEGDLLYCQGRGTAS
1393	QRKEQCLPREWYTCKPRWNELRFSTGCQPHSTSNLNKQPACCTVSLVSSHKWGAIDWVSIQYMLVHLGLRFNMRGHFMKGENYNYKGEYAKPPRKCWYDKKEGSRLVDGIQSNRIIQPIEPPINWLFARSTLNVIVPEGPTCQAFASRQKCSPTCKESASRAQHRREGANRA
1394	FPGGAHLMAEPVIVFDADGAYPYFKKGKQTAYPRMKATKLAMVGSVAVKIVHRSDSMYKKEQFSTRQNKQIEESLGEAVPFGYSRAIPVNPGVDKFCLGSVRELAGKECNYSTDEAPDKMDFDSPLKTKMMHKSGVGPTVKERFLPELEQTKFIKEEDTFIYLLETSLSGCK
1395	LAHAQNLDYLITNERQSLVAGSASVTSWKGLLLAVSRDFQMPLVSRSEPCPNAASSCWVIDQFSGCHSQLQPLIQACMTLLIDDNASRLLLFFESSALGILAPVQGQSKGKRARSVASSKESSAILILMSATVFSQDHSVEARTGGVSNVYVDNNRKYSSDGKDPWFLAQAL
1396	RKSHVSPAKEKEHLKLKKVQAGGLGAIGVPCDRNKNDKGGMASYIHDQDPFATQRVKEEAICRGWYSMLDKSLVVFKELATSTKSEFLEDQCNTKKDSPTKTKKAEGMVGITYAAYGGNSNLPTPLASAIRDDVSWRGITSGRVLLLLHIMQPCLKKAADNNGRNRLGIALG
1397	LDHLLSRQITTVQGSTAFCTIPVLFLRDSGRILKIEEFQYLQYAWVRLKNADKHYRLASSDPVWARSCGASMTAGENANGDLLTIYNESFLTGGLTLGAITVPKDSNISGYLYLANNIRKTQPPSVEPLDMRILLYLFAHVAPNRPEGWGNEFNLDEENDANGTLMSLIASQ
1398	TQRPIIVMARGAEIQDTGKDGSASDAKRSSDFDCQLTGLVIRKQIPEGYFMFLGAVQKTRDCIAFKKQRECGARAMKKEVENEVDSYFQAGTPFLGNEVVKKGNRLSKKGVYLDVNQPPDDRARFALLTPLRNTIGHCFELTDNSLEYENLLYFHKDVVGLMFGNVISYSGV
1399	YLGAIRNAYEPMGELRSGDWQDVKKPCFKLSSFWVPMNECLAPMMQPSDLNTQAPHLCEPLPNKECRAHVPNSVPGGSTAEPTKDLNSSIMSWAKEQVPIASIKLGGRFNLGLRRPAPDGEEDAQPVLNHPAPVFNPKSLKIVKGPYTMLFTAVENAIDMVKIKLAPPAESE
1400	NQFQVSEDIGVVYNSKRHRWALLSPVKHIELAILFLVAGMCESSRKFPLATGGLKERYQHIVGNIELLQAGNASLRCLCGVNSEGLLRCMLITKSKHPTLWGIAAKTYANAGAMMSLADGIHGNIMAMVVKSERCTELGVDIHVKITSYNAEKARVTRGGAVFADEIGFGCY
1401	YKSVVFLRQHDETYGPLSPKKNPLMRVNCVYQNDESSADLLDFRLEQKGTRDVGDAMGKKNPFVRTSRFACPTRTIGGSVNVLKRLQEACRHFPTAIIASGVEELAIFDNLEVSAPALILQNFQKTKKAEVSAHRNTQAARLQSETLRYEDLKAIFFDGTPDCQRSKKLKGE
1402	RLKVFELPLFSVIVFDVDGGLRKYSAFENFQAYDGLMSTVKKPGAKVQNKKPDASPLRMDHKVIFVDLGGFLATVNFNEFALWGDANGKEMFNNPFVEGTSGLRHYAENVADIIPMSKMGSLNSYGDDFYSDLSTSEFKLMESASQHEVIPIKNDDSGIDSLSYYWRMARRM
1403	KFDPFKNKDGVSMPKTAYGAHKIFGKACLAAMTDQGLEMSLGEGENDKKLASLICRLAGLQVLKMGFRECAVGTFLNGLYVIVLSWYCEDGRGEENLLFAAADGTSAICMALAQILKNAWLVEEKRPLAAGEGTNWGFPSYKNKAYLNLLKASLSFGETKSAYQLYSDAYLP
1404	IAPFKFWTGTAPFYRIKLGNLGVLASKYQQLRDMCKLLVQFGERPYLWRFTSWYFKLRAQKNATYSGRELTSKTQKDLRYCDSSDTCKVSLLHVVSKAQHDHAEAMRPPGACFIQCGWGNNVKQPDTLLNVADVDVVKKGDPISALKDLRVSPSESSSLLKEIACIACISQS
1405	KNPRSPFCNLFETRKLQVSGLSIDMVIRAAIRGTKSSWRSGPRQRFNPTFSNYSWLEGFESGPALSSPTKVESFAQDAKSVEKQIHRCVKGQPSVACKSTPCSILVAVPDYHDLCKHGGMAERALSKLLPVKDDGELIDLDPVQPGWSSYALSLPDYVNWSIENSPLQRGVK
1406	CFSIIGKKFPLVNLPFQHGMFLIMNPDGRTWPSPECTFGPSKGREPHSAAHPSRKIEQRWIPKVRLKFVNCKFARKAWRAEQVNTQPLEGRHMNRFYGFLHPGVFKPISLALYGKGRKENALYNCNTVVADGTGKYAFPNKSFKGYKSQDFEYKHLKPLEVLTGDEELAREQ
1407	CETPQAGMIDLGGYMIATISTFPLMTAAVDCSANLSKYDFIQWCNPDKTSTQGSQISNNNELEKVEWECGNVAVFDFSPLRINSEQANVDSFNSEIKHFYNVNVVRINADTKLKFTKCESIFNKPKNHYLVEGRGSAEKHKATDMPLDKTYCGDLIYATNHWRLTVPQRCLA
1408	PTPYQCRSPTEILRIDSAITECSFSTYNHATDANIPTVRLGQLRYVSCVQPCGNNAEAWEEDDCEYLFLSARVDDIQGHIAMAAIRSFPHASWTPLITAADIERQRECSIFPAVEEEMVAREHKIRSIGRHFCFAANKFRKSMPYKRIGYRLADPRDAKVVLTELGLDKQRS
1409	RYLGIPPLKALNTHVTEVYKAFGKYLLSCGRGAAVKKKYDFLHWDQQSCLTEQLIATNAEYAFSDEAKYLAQANAHRGVADLTAMGVVAIGYNLFMAVCPRFSEEGSESEGKGFGEDQEASSKGTSGGTYTMWGEFNPVSIAMLISSIIGLENRTCTGAHHRGEVCVSEGPW
1410	TAGLIPMYYGSTTKAIAPTMYPALLAMTGFKGRKKRATAMNPVLLENAYKPVLWWRLYSGIKNQYNDKGDVDFIWAEGLGAPEDSRFEELVCLRGEGRIVASPKVSTMQHLLSDRVRMPTMADGGFGGLLYDRTKLFTRQCIILPAEKELCFKCSPAGGAVQKRQDATNRYG
1411	DGEYSRVLAESLAGALLKFKTGQGGGDIIGRSRFYNFYLEGIREERCKEKGGFTPRYHELYDTQQESEEAAALIVIRRRTDNDKHSYVRQKIPHDHPFVHCLNIWPLLMAANGRMKIDIESWSTLETHLGEGYLARNVKPLGSSGIRGGGVAQMDNNLAYTILTIWSLNVSS
1412	AYLMSGNDLAGFAKGVGVGEEPLTTYLVAVKGCRTAACYKEAEDKQACAAAALEDQNHILDFCIPVQDGWDARPLRQLGCGGEKDRKRGIGAMPANSCVCPPGFNAPSSLSKTAESSYCIIYIERGCAELSAKLPDQEGKDNTHHELTRVDPNKHHLNELAHLFFNEGDVKP
1413	MVWINFASKAKKTSFLQDEYCQTWGPRMLGEYFALELALSSNEVLDANHRWHKMDIQFQGCPNVFEDTLLNQSVGGRLRGLLCFSGARFEEAEMCVSLLTFTTCKVYESHRLSLDCVEAAAQNVFKIRYLPNGKYTNEFVYQELATQIQKNSRLISILIIRLVQQVYASLHY
1414	GTYLANRDRGVKAVPQMSSISAAQKFRRIAFLKYKSVPCCIVAQQNLKQAYDVLDNDYGTAKSCKPAEPWNDKFNVIEGRCHLREVFSAVDAGALHLWRLDFHFDDANVDLNYDIFGQRDARLLWSAEQTRPQPLWWGDTRPEPTKKVPRSETYYVSNFVIPNGRKTSCIDT
1415	AKFPRDKCTNAFSLFGESQIKSKLNYATNVDQWEAGEQEQTKFKGASDHGSLWKCFNYYKDQWKSFDEDLPLCRRKGLFEGDSFKIQEEWKCSHASQSFMGQYSSRGALEQARNDSMKSKKGVATIEQIHAQFETPHDADNVETLRMYVNVIVADVTIYAGNIGVWYWVYKR
1416	EHNLITLTFIVEGGASNDSMPQFGDDSAIEPLKNSSLGIAKKEHDALVCSDDSYGTRSLEDYKKLAQGKITLIEVLCSQQSTKLQEATYYMSEMTWFTHGFGTPVFRLQCMQSKDWIENRTRATECLNQLVANGFKFVSAMEEKQPELAPNPSAGFVFENGCLMVRFPRLRM
1417	FRLGPHNGQRSRNLFLEYGASAELCLAHSSMNNLWILEICQSFRIFLVHAKLIDEEGFAAKDLVKYRVYKQMVATVNSLTHDLSTGNDDFTDLAKDWRERSPPRVAFDVLQSHYESGTNFKFSMERSGELLHTAGYQAKPDPANEFFDDPLANSNGYRTATTAPQKALTTGR
1418	LAVFSLKESWEQLEKDNVPDLYSGDVESLQEGGNGARLLIIVSENTVEEPNMIALEPNQEATPAVSRFDQPGTPHPLSIQKFPIGVEIDSDDAWATATPHFGGKSLEITLFDLGVQILHHRLGPSLLPNVPFVQCDFMEGKQNRAFLRLTLGTDLARVPPIFCPQFFVSEPN
1419	PAKDISTPVANAISKREVEDLKELFNENDDTSKSYRDGITGGVGDSTFISGGKGRRLSVVTYVDQWCTIFSNGMSSLAPDMSGETAAKFHRGYYLDLTAIMRELCMIQIEWVNGKGNLCESLPEQFAYLEHAVCDSIKEYPLSFKGANGTSEDLAKYREDDIIAWDKQKSRP
1420	DPLNLHKSGEGLNVPTDEAVVELRPAKTYCPGQLEGFYEPACNVRWFTRQLPMQVAKKEAALKYHMHSALTQSIKHSFVAADLFEERPFELPLVESNDPTYPVRYQELFKDAFWAGKYARVKANINYCFIPSSGFLIGNPSRDEDKVGKPAKARCSCQPFLGKNFPPSCVHR
1421	RRDGWAPTRFHNQPQESNLYAHYLDTQELLSRTDSSKKKSWERGAENVRQNQGEFGMRSLDNEYNEVSFLATCEVSKPIDDGGKRSETANNQLHLNVGSSPRTAKDESVVTLALSLLHGLLRSEFLTKNEHGTHAIVCQRAKNEIHIPHMPAFLSGINVHYPTIRDIPADGL
1422	ASTMGVGGESAMSGNFYYLPEPTEWIYVNANKYYGFIYVDKQEREAVRADYQAAEASMDRTLLLYNVNVKKRTTADRCLSSLQATDSGSLEVEEMETQLHRPELKVLFMEGHLRKGLSGAARFIATLDYAIDTGANLKMQDMLNYRLGEILERAGGKRVVKAHPSDVPFIGQ
1423	VTHFYRANIIRREFDQNFSAVDSPVTFTLLVFSINLEDKCFRDETFEGDSDERFVAPPYYVENRSNPEFHDRSLVSVINLKGRSIRERYTSHPKTRMLRITRGKCNWIACKQWLLSSIWKENFGDLYFVDVLLNMWSLTCQPLANRRCAHYKLILLPETSKNTFGRPERTAP
1424	VSQDLKDRPKNSQISANLEHASAGGGNRQQWGVRQDQVDIMITVNHGLANYKLLLPCRCETYYSVMNFGDTVPLPSNGLSSTIGRCLSTYHEDEAIRQNFTSMSIEKDLFSEAVPLICNAKTFERGADHTRVKEFSADVAGFAKKHSKTLVETMCIEKELIGLYAPDNKPFM
1425	ESDPQETDSAERLEETGKDIMPPGILFLDVNILTMRAHLILSEDYTFVDRMTFPVDPIISGSDIYKYNPAFWGADYTSDVTRNLKRHNNFDRAAVLDANYAEGSETNIGVKEKLILLQKPGVQGTILHSCELPTTKLEYTHTHLYLKRDPIMREAVIEWDYVGRDPNGGEVN
1426	RFKHEAADGAKVNVHNICIFKDLTSSKETNKAVNLAASSTGNKITLVVAGVGFELDLGSLYLRVFGINGDTSDVVREQSVNGAKDSIEEIIRYYVLDQARKLQQHSALWGQHKYQHDLYRNAFSLEIALDLLKGNDKDFTFNVLDLIETYFPKFTRVNLENKQLPLKRKKSN
1427	YLYVKDMECKEEAVYKTEEGLHNEPGARPSSIYSKITSRNCKQPGNIIGSAFKRQAELKSTDNGDSKQWTLYKFYGPAKDVNTLESFPGLIEERFAKSLPKYCHNRFRAMNLKAQYKQNHRADVFAKDCESNGSCTNMKLSFQVNKDKALMKPIMPTKVTIKKIFLACRDHM
1428	KPPFQPNERDYRDYRPKFCIWSLIKAEYICGYLYRTPQYEPRADTVAKFIWYEYLVAMPYGASDEAYVIVGNKLIQDYAKQDTLFTKWEQGPLATTSLTFLRPLVGPLLNNQGPSESDISENKNTTANFREGGDVPEEFKERLLTFPDSRRVDGWELNDGIAVVGFVSKPNT
1429	VPCTSSVPLGKRTHKYENSQQIMNTRIVHPKEYIKIKRGRQIKVIYGPKAIFYISQGYLYSSAPEGPRIQRLESYKGPRRVTELAFNTQNRVTFESHRTTRLCPQCISGDSDLLAKTSKFYFFWIVSWTSTLGNIPGVPQLGHGMVCLMACHTKSNRGLFGCKEYLEAFVSD
1430	SGGVSFVGVGALYLNTSSSVFRGIPNFRTSFSAKVNSVRIPTIGGLQSRIPKVDKGLLRVTEKDGFGFDRRKCIKSTDDLVDFYKLASKSCDVVSGTHVAIGTGFAQYSWVSPTRILTYCTIVKFRMLNNKLIRKDGCMVTTSFSDAYLTKICILYKYYECIVAILEIILLF
1431	HGKHPSPEPQVLDFASKRYRGGYQSEKKLGEHKLYPQAGAQDMKVATVPELWETTSLSSVGLVVSIPLLDIKRPIGFVGANFILDVVWVEKSSRAVFYKCMNKRQKYCLCEVALLVGTLIRSIADFGGSTLKKTYPIISKTTRKLDSRSAKPEIGPVMADEEILRETRRSNE
1432	VDPNRLCKIKLEELLSVLVQVRALIDSDKPEGGHALNLPYALAKEGQNKEDQTSYSNVFKQAGICMIKQVVGFLSKTPSKEGYSEPMQLQTRKWALMYHEQIGGEASSSVTVATIDQVKSVQPLAGPNWGNPLKQSLAEQYEIHSEVLNKLSSFMMTSKPSCFAPFSLIPDD
1433	ETLMAYKTLDANSIPERIKEKGGHPEKKNEIDYALMLGEDRHLILNTRSALFEERKLKKPPEGLKSFKQSVEGTKWASRLGTMRADIKVKSGSTSRYAKVTKLAKKAVLTAQGDFSYLGRIRLYSMIENFPSCIMLVRKGWYALSLVQQDKKINSRQILNHPFAKASIEING
1434	SSCKTDLKPSNSMNVDIDSSDKLISAALLDNFTVPVASGSSYIQAIKRLEDDSARGVGDIDRTSTISSMGKQDHNSNNAIYHHENFCSSGVRATAEGIQAAAGPETFAQLDYAAKGKQTAAGAPQASDSPIIVHILCEEIVTIKFTSMDQAPSRATRLSWQDKEGKEYLTAS
1435	LTQLEERPIECFHPVEMPGEGLQSDSPLGGMWKPPPKPDFVEKGLLHYERWLNKTPEYCRYVVMCIKSCQYNKDAKRYTGASPAREERTFATSFKQAKLTPKADALRGLYKGVKVEIFGSLLAAKHGCVWNKKWTVGKRSMLIWGKVLVQHYMASGAKINITYNRIRLISRV
1436	QIVGDTDMTLIYFSCDCGIARPTASARYEGYIKSYPAGPTDNLNCDLITFSFGNPDIGHFMDSSDKAEPKRPPLIAHCQASVSPVAERTIAYKEPVNEGGALDWGPMERSTEDGNDGREKVDDIDTSHSGKPTKNNSYNLEEEMGRILRSALDDMDWAGLGQFLCPYLLNIT
1437	VGTWDFELKLSARALCQIQAQAEQQESKSFFKQAMELEPPILAREFDSGTLETKGPIQLYAESGVPVKSSKRMLKEVTLAIGATESIMEAALRCATFVDLAHFSFRDIKLIGKDRSNRADRSPNTGKRTKDTNRNVLAITQSRDNVPELSEMDLRALDVIELFNCQTPETWA
1438	DRTPIVMVVTGVGSLRLTEFLGVYPLNEAYDRACVTEGADGESVYLGGSRSPNGDREPNYTGTSSDDGSKSPLARNVRSERVDINKLVTMYGLEHPYAGYMSVKNINSRDRTLTGKHISPTCLILHDLVGVPIPRSGTELSRKSPAFATGQVPGCMTNHYSPGEQKCIVKLY
1439	VRSTKLQDLKMYIDDVTSVLFQATDEPVVKNTYYMVGEACSDAFHLDNQELTMGQNLPGEVPEARLKVEWSKKWVFSDSPFRCCDASLVEKERGAYGIILAADATRWELLKFCHCAAYLGPEEIRDIKSPIVDNCLASQCPEQMYNRSPLTSTGSLPNRGKKNVQDVALAAA
1440	CWSVSLTGISNQQLGTDRMPKDGHSEKAAKCKISRTKHLLGRLVNRLETTHHLKIVPIVVTSDHLNDHMIDRMSATRVFLVSSGHPSQGARTEKGGFATEQIYELLEFQILADELEEPGPMQCLAHASKGIKSRYALVLNEATGVVRFGGNAGQEYKAPAGLKKTGLIIGLE
1441	KMIRQFLNAALTMAVCREILACCCFPAFPSVKDMFMKEANWCDSAESCRNATLRAIVGIANARLYAPNTQLSSLLFQPTRAVVESVTMFLCNCSELSVAKGIYRINAYPYSVYLGFYLPFCAIVRLTGCTTQYTPLAHSRMSRAPSQDSISVFNGCQGKADLAQPVTYHPSN
1442	VVFNAKIILKGLAEAEHKTSDRGLLKPEICEEVNSLCTFDWCIMQGYECTGREALSDGHLLPKQPDVSGEREIECFSGMLNDILKSAYDSAGVNMRIFGRVKCYNLKRFAQLHLGQYTCCHELQTKCEAKRMTADESVLAPPGKATLCNSSRATGGGQDVIVSNFKFAISLL
1443	DGKYCGLSKLLARNCSVLPVNVSSAVDENKKEGDQKEGERSIYDRGRRTNYAKTSMSRKTPQTMVIEMSIAVESMTISQYGSISIFYFRLIERQPVLDLRVLDATNRGRVESGIERTPPSNYAFLLKGYSALIGTIPLQISHDYPTCAECKTRILRSGSEKPCDVSEVMCNS
1444	LLCNLSPSPSINSYRHSDIRNKQGLIVGTDNKCMKEDRRGPLGFDSALEGAAKHDATESHGMSGVTAGHLLFDISKCGLPLLPMVTQEQWLAGQTKLNFIKTHWGKDGSGVVSTLLLLSQQLVLSHSQAKARSRIPVGSIAENEANRIRGKSNSKKRKLMFRAIPRAYQYLG
1445	SFVIKTASKAECQGSGHALVRSEPEEENIYNPIKDNAADGGINGWPPRVAMAGMEDQVPVSSVDEDCQMHLCVAPFHVGDIASRPLHIYKCLLKQANTKDKQVLDVRYMGMTLSLYRTEKSRTSSHAQQGYAGFNRGSNHTDVLVLGSRMGTGAVERSRDCPAPVYTDNACL
1446	FLKNIAVDFSPKTSTTSDHFGGKKLARVSDLGQCLGELEGAADLKSSNSVLSEFAVGRYSNIFVLEGRPQLGAPMIINGVIELYNELLCADYEEMETMCSSSGLDKLMLDQYVTPKEDRQGQLESPGYRTVNPFAVQIGQKRKRQYTQSPSPGSQVQRMVIDGVQIHKGSTF
1447	WIIDPYVACSAIISYIAGEKKCTGTAYEILINEDFINQEAIDFRPFLSNCQRAKREGNANNKVGSFGIMFLLIIMGFTVFSAGAIGDQGASLASAIMTNLLKNMEAKFSGDRCTQVINIHLCAWEEYPGLRIDAQKDVLKSTIELNLHRLAQNTVAAVGYYFQFKQAYSCST
1448	TVQLGRSEIGNPRPHLSNLKTKNPDCEYFIAENKSGQQSTSCTGDTDGPPMGQLYTGKASPERKFVRAHDMLNIRSTCGQAMKFGPPTETFGSDDVEFLLLQNHDMRSHQSFFRGILNHEANGSFACLAPPCRAYAFMSMGPIARIQCSDYFETGYEKWIRLMGGDPIFQCP
1449	AIASCAGYGTLDCFGSRELQIVRGITLKDNSDSKLITCHQPEGFMFLRDTYMVGFLIYVANNRGFTFRKQNDIVILGIEHIDDEIYVKEFAERSKEVSEKAQIRTIDLKQAYEGAYLGAWTQFRICEKILQNQYTSISITGELQSKVYSASGATGRGIYEISGPVDPIRGNI
1450	AIDRGSLSLSTEIHDGVTQENKPISNFQSIAKLLKGSLMMLRYTHPKQESNAGDHVVYPSQFRVSMRERVPARRVSEEGYFGFSEDSKSTEIGTNPTVWVKFTCSKSCSLVYHTTDAVPVGAVLKRQEKGIDGVFKSAGELLSVWAARSYFNDISGGLANDSLEDYFDKVLK
1451	TLYETTSAPFAELDFCWVGTRTGQIGDPFKDSPTIDLKRGIWFGEFRKSDANELECKLIDLPQTLTNFGGTGASAGKERPKFVYLIEDTLHKMSIRVQTIKGQLLRKGSEIDMTLKWFPQHKQYIECKAGVPFSREGLRRRIVSTKKLAGATAKLNAELLLAEHTARVVLGI
1452	DWQKTDFMCQHRVIGMVGQSQAVNRPAILKAAVLLSMSCPPNECPRMEARTILETDPHQGEQTPLCTNLAISPTSCKPLEAIGENLRRQQIPNSEVIGFEELGGHTALNNMIELNGHLGSTKYLDTGIELVHIEFSKSRYLLGEVFLELVDLKNDLMQKQHMAPRAWIGVAS
1453	SDEPMNSHPFYTYAYNSLIMCLGYPIEGCDENFPLSPVNTKTSANYYEEGYNADHVNALGSLKGKIECTKNEETALGLALLDMLNLIYIEEQQRPRKMCYDDLLDLIIPSGKTNRFDLLMVTIEQVALARVMEGMFCPSIKDEEMASSGYVWDTGDNIELDDSKSQWVCSSK
1454	KFGRPENYCRAEKQEDLKSAYKPKIFLWWKSVAIYTGVPLGNAFPSVKHDFDARDVADLQTPVNNNGTAGDGINYPFELSCEEMPTTLVEKNEKFSTEQLTFGTTYTGAAIHVTEFFPMILGVIQKKYNKLRPKKFAVLYGVDTFEEYLMALIESGSVSTKSKSELLTAKTW
1455	TTAVDGGGRQSIQDWQEFLQVCLRRDTETFDNLQDPRETSSGGDNCPANYCVKSMDEKADAVIAIIGGDPCAGIFGSDFKMTKVGNHVTFVRQPDMCQPLDDHILDPCILELGFHTLTFVLIFSRHTGKPVCNQVMNWVARFQLRIPQILSAGVQVSILLVGASSFREDEPY
1456	ILREAQNIVIKLATEEVWHGHKEVGLTRAQEQIKGITEMSLGLKNNSKPKFLEYIILAYKTNTVVAKNPGMGASRIKCREGEFWGLKADTLIGIALPGCVKLTFSNHSRMDVRPMFLERLHAYYKLDPTPIVRQFLAKEDLKQLPIFEDIYWLRACAKVIIAGKDQPKKISQ
1457	PGWSSSKSVPADTLAIQGTCDKGFLFYSRLSEIGVKRICWFCYPEEGSASNTWSEQGSIWRSWEVGWEGAWQMLNHPVMQDDIVVHALEMNRNAALVDNGKYGAFGKASSYCEQAELDAGVGKPDAHTKTVRYQINPVETLIKSPIFDIMGEVEITGGYGDKYGMECAPSPS
1458	SVDATSFNNRTTLDGNCMDHETTMGGRVQGLRMRGKVWKTSYSISKTAKGCKFAYLDRMATTISNPKISAGKIGPRHSGHSKPLETPLPDNEKGLTGPGCALQLGEIIMSEDGACSSSPLAPGNNLKSVKESVETHNDNSSLSVSTANKVQPQPNAVGHGANKTLTNNSLIS
1459	FVNDSLETWPQEGTSGFWHNVAFPGQFGGIFDGMGGEQGTTPGFGAHAASDEPCFLLRVVQYEKRLALGLIKTSVEQDRHGLQNIVELYISLKTHISPGLIFLEYEPKSHSIHLKVANQSAFKFPLGPNYDDKYITRGLALNFSLEILLIGIHKLPFEADSFIVGEVVNDKN
1460	IEKDTRGVHDHYRTIEPQRGESKIARTSWGKMAALSGKAGFAQTRETLREAHAFYRLAKNQKSPGYAVLKATNVEPANTVICIDARAYHVDTNGAAPLCDQSSKRDKFGTCDTMPGLWKQKPDRLERKGSEFLSLIDSHLVRGQGVAVNHVTKRYPIYYAPTSITDVLSQAN
1461	DVAEWNGLLFQVSRADDIGLGSGSHGKERSCAVPSVVKAKYLKLRTEGDFIRSARVGVINPYLSSKSFRYVSWRRCSTGNRQQPKSQEEVPLYELPKPSTGNQGQLVALVDPVAVPPKHGFQKQVNLGETKLAILREQPPQQYRALESLWTLTAASQCPNTKNEDLIRCYIP
1462	YVHNISGLLIYKIRGQHSPGTYIIINSTGGMVASGPCGVAAKTLHTTLTCSQHTKMSDAKKNLKASIPGNQLGQLRALFPYCMMIKVEDLLILLRDPRPANQSIYDRKPYTTVLTVNQTPSNRKTGLNLASSDSDDLLDEVKYWERISGKLIVGDLVAPVFSFKLHFKPQGY
1463	SASNCTGAAFMAPTKFSAIGGGIVGMMIIVYRNDPPGMGSVIRKISKFFSVIEWSELDRERDQYRLALGVVLDELASPVDAAMLIAARTKSGSPKNPPGVGPEFGGMGKELQMDVYPPIERSRQAIFPVHAINYAVNIKGESSQQFSKSYGSYSLPAIAALARPSPKPQLYH
1464	SGKAFVLPLDATTPKPVVKSSSTDTIKLATFASKSELARAYGKNPSFQLPLPKTSFVQPEQELIVFYNLKASSSMNCELKKYRWNSNLQAIHGPTDNCAPQGFQDFQIECEGVDGESHRMRKVLFYLGLTSIKLQRMCFYTKVHPLTEEITNPEYNSQIQNLKMLLMNIPGY
1465	GYVMTNCFRNFAKILLDLTTKFVYLYANDHEDSTFFLIESTGLRILRILSIYVSDPATICVLRYKYHHLAKVNGLLCLTRNRIAPKKCELSESDPTDGFLTSERTLKKPKFGAGWVARNVAQPTNRALKRQKPFVRTLDTVIEANVEYSERVGGAFPSYDMNVPECMQPKVY
1466	PMSLAAIPFERHFELDTVIGSQQPVLRQAVKTVPSKIEEVGNLLDIIAEASQPYAGHAFEPAVKDEMFGVGDGDINGTQTLACASKTHDDEESESVANTQGASLACVRRGGLIKSDLVAQTILRSYYLMGALTPKAFASNQAWEPDIERPVLPTGKLCEVLDACLSRGGYKV
1467	IAPRSINGVQLCRELDQVRIGSLLIAESIEIGIPRNNTNDGRLLGGEGLLRNMAIPHALPECYILGKVAMWATFAQNVKVKKVKPLHPDRLLMEYTKTVKAKLMRSAFGRVNMSLDGMYKNTHRGTFGLQITPVGDGALVNFRDIRGNQSSFQQGLKRKCKLHNGPTATQLP
1468	FAYTGQMQGASVGSNCDGHEVRGNEYDRAGVEKYDLNLENVNSSLVLKCLKVKMGLYDNRRSHPCMIGSEGIFRLEKGKLLNAKISTPDESEPHVSTNFDRKIRYEEMKMGTSSNCTLRHILPGKSQISNQFPNKKSPKAADIAKRYSWVVTVVAWILLEIERKASQQLLGQ
1469	IHHASNVSIVDLGITNDQLVIIGVNKRDVQLPLKRTERADELFVSGNNAVDKAEYVPKSVFQIFIQDTLAYRVESEYYGMADPRADVLNRRFRIFKEDYNYQLQAELNSDANARWAITGGLRACVFDEHCLFSITHASTQLEAFPKEVTSAGNHGYPSCDEQPQLCARKSKA
1470	GGGDIIFGLQLLLVRQPASFMVATFGMTVKFDQAGGCLIKMTNGLPRTIYRLSSLPGIGVGISSQEVSVLIQMNGSLFENLVEDRHVGSDDFLAAKSMVFLGEETGSKGTKEITLKSLNHSLPAILKGTMRVPELVEFSSKSVRFSVAQLAYTRKEKEKAARMVMGDIAHRH
1471	LESIETSEVFSSTSDPPPDNMLHGGTLCYDLPGSIYTASTPVPSETKMEQTGEGYVCKDGHDKGINAIPEIPTQMVSISATDSRCRKTVLKLSRSEKPDAGLKKYLFLRLLDDGKELYSLPFSVSPGDTKAIAELKLKVMSNSIKNVGEFLGRQVLVVKMGIYSQIKFAQSK
1472	SGSTENLAGENIGVSLNVRGADAPPTWSVQALCKCYIFWIAKAGIYDQAVDGNRAEYTRPTFAESDFCMQGYRQFDKASRRNLFSLKVPAWGYATDVETANTCGAAQMLASKALASDPIVKDTLSRDELVVVEIGVYPPRGFSMPLFYLGYPIAAFVKELLKWTMLRGSEAL
1473	VIPWVLDGIIPQAKSLVQVSSSKITTCPMLGGKLDFAGGTDVKNASCRDGDDKPFEWFLPELWFLRRRTPIHYEVISNMCMSNNKQKLLGGDLWILSNVVIGVRSLCAGREDRLVALRNRDKKATYNRNNNEVCCNCKQLCKTGGLVKALKCQAKVALFDAEPPADRVRASD
1474	RCQVQEVVQDHPDSKVLYPLEGLLAAPVEHRINHRVKYLTSIFQLTIALAQGSLLNALLEKKAKISNSEKTVVHESLMKEQLEDSGPSKFFTPLEALLRREIGDPSNKDDKIVLGHSNDQVQEEYQGTLEPVGDGLLIGLQISESPKDETSKEKNLHFPPSLNDVPQTIQCI
1475	VVQRSLEFKDNLLSSDSSSNFEVTEAFEAFGGIFEMKYSKTLSTRLTFEWQPWVIPGIGSDDLSKNQIIGRVGATTPQCPSDFSEKAGIVGHNFFWSKGKNGQSAAAPHAASDLTVALATHHLMCCPSEIAGTLAWIPSACCLISFVDTASVKGKWGPYASSAVTVIDVHFY
1476	MNATWTLPCGSNMASGQPQKGKVAKDFKIGLIKEYLTWEEDGLRCAQDRRMAGTHRQSIYTIALESGIEYDCELYSVGTSDGSSLINVERGQLVPDAAPFAGGVLYEIAVEGKGGTTHDRDGPPDAEKPEGQSGDMKASYVEDGRCTVTKYTARPLFQASGKSVLIVGGYAY
1477	GNAVYFFARSVNHEENAQFSQGAFVRGWLGIKTESHSYGQYTYHQNAVFGLSVFRRFTENSPEARWGGRTFGGPLQSKGLKQQRCAEVSHTIMGIITLLNPHAWDLNKQSCTINPKGDGKDVAGMSFKGQIDGGKIIVFKHSILAALLRVPVSCGGHMLQLGAYVPVTVYIY
1478	LVMRVSAGRILAFNDQMKHARSSEVTFSRIPFRGEAQNPWARLYSQIMYISFGPAYFMQDCSSAGVVSSSDEPVQQWGAANEEALLHHDPIVGASQGTVKREVYYPQCDAGKTYQSFLCEEYQGKLDESSGYITIAAAGIQMLLKRAGFIMNETWAQHYMTNRIETRQIEIQ
1479	CPIVEKLLSHLSAPFGALNNEKKDPLGETDKIYEKRWRALQDIASNAFVQLVLLCVYGSMKGISIKQYVNEQGACSLQCDDKATRKNHHIKITFLEDNFRTEKNIDKQESVPETIQVGIGKGQGAFRTRIMTLKSLESKDNDILKNLKANLTIQLKPGGVYDEKVEQSIGVI
1480	ICMFAKRPQAVAPHDGVLHNHLAGVEQERLYLKNQVDDKIILPEGNLSFTLSKGLKELSASMYPRGGRGKYMPHMRNCRTHDEMQFYALELQGSINGKTKMFCSSSYSGDGNLTITRPGFRKQGVLAPSNGKQCKEQSFGNDALTDENIRQPDEQVTQYYENLPSYGGTPEK
1481	TRKATKSAQAEEKGFNLCEKLLLSAMLNIDDFSIVSDGKLSKPFLSKVVLCRIEQKKLAGTVETRTMACVVRDAWTQPVLFDIIRKEVSVKHISSGKRQNSPNFYRRGIWTDCTKPVAADKEYVSLMDGFLTYRDEYKITVPQYYAHISTNIESIDLRETATKEGWPETAYI
1482	KPEVTDASNGEKVVYDPGAKVITIDPAKVSLDTTFGEEGGSKVSAAVDLAILRKYFAGAHNDHKQVEIRCTEFTLMGYNKFNSVKKTFAIIVQARISFFPTSSDLEKCIALRQSLEVKSTGNVAAQARFLVSQPLVSNDPEALPTNLVLSALTEYLGTAMMTRIDFKKQYWQ
1483	PKEDGSKTSMREPGRSPTEKIMCYLDILDISLVGHLRLGQIATTIERGSHITTLYGLTIVDTPESTDLHSEGLFIATRADKLIRRGLVVDKKVDQPGEQSLKLPSPLTLLPMCASDEWQKYRFELTTHLTIKDIYRDDSKQLLFDAARLVTVPFTDISHNSPGKLSFTKTRG
1484	PHILSCERLGCWGKGVIDERVHLKIAGGLNGKIPKDGEVCGLNPVEWRAAVIKAEKTPMIMVGMAFLRFPHQEPDYGEPRAPLIAGQGGPTDAIKHKFTISTCIELRQLTRYKKFSSKCQPLRCLGSVTFTHSANLEPGTMYRNHMWLASRAQVLFSREAHDDGQQIFNKQV
1485	RMFLVLMDGRQQNYLYTANYKKILLHSSPVPEVFATPAVGSRKAHKIQKPAVEDQCFQGDGGSNVISVAVEAGVLCLHHLQDSSYVQSMRQRNLCSHLDSNHERFIASEVAEVVGVESVTLACQIAPKLPLFEQVNILGFFKFEPIKEMSVFNSKPQWSFKARNQCAPQPVG
1486	TVLDPSAHTPMTGILGDSSILNGEFCEADGCFNIPFIFFSTERTLITGSPLAFAGSILIDENTCCVNAIIDEVNPEYQTASTLPDIDIHLVVPVVKKIWGADAFGICTDHRPAKLEFPWSPNSLVPYVDMVQGQEPEGVKGTTGDGKLVKATPNGTIVIGCHFREPCFLLLT
1487	HSPLSPRLELVFREDTDEDFYTSVFYGNALLQPAALQSTNPDKELESQLGSDTGKDGRWSIFSKNQHLMITFLARAAYGTEQISGLAYVVDLPVNADVATNSNNPENQEVKRQFSTWPGIERAMYTLGSKRALTVRKTFDLGINKHLFVFMFINMSSRPWHEIYQSEPQDTD
1488	QARKSVEPVFVVVGQREGYMGPIQNDEPEILIDPQIRRVGVRRMSVNVKSKGGLLIIWVSFLTGSRPNQITSDHALVLMDVIETACPNQEEENSRGDIRQQYDKAFVDKAFRYVKHDPTKISCNYEDALLEFPFAGSAKTSTMACEAKGSALAKHDICGANLRVGGLGLSAI
1489	PLVPNQIRETLIFRGIALQKHTLGSSLSQPQADQIGRAYCLSGTILDDNYADLKVEYRGTMSGSEGYCLEPFDILNTRSYIVNMYWKNCAPKIFCDWCPFEQHVLQMHDHLQLCEGTSRVLPYPEMTEGWLGPIFAGAVVSPFLLLHHPFPLLRKFGFLIISSNHAQSVPHH
1490	KCTSGRGISIPIKRTPPNVNTEGFEAARCYKMVTTISMKILQDAPESILDQEIHDYTQMSKIRANRLLEKVLRILVAESNDDEPDAAIEGSISRLVGVVSVTPRGKLLTYKVPGPCYCGESSYFVLSRMSLVAADLDRKIWHQYVSPPIPEWAGNHAMNKDGFAVSWFLGDG
1491	SALTEKSDIEQHHRDWLDFLIAEKRDGVSSKAKNKAEEVEDLLQQSGPIEPTVDMYTALLGSLLTSAIRFMQAGEKHQGTRVLCHFIFPIHLAPAWYTMRCHDYTESNMSADQFVVKSAFLLMGGENSGFGIQPLYSFLLCSNDLSGPYLPQYKGGKQQPLQNRVKRSEEVL
1492	EIEEFERMCRIGQTIFVRPSAQQTNTMSGPSLTFIALYNDDNGSVICLSVFPTVNPDSGYVPFLPLLESMLAYVPTIVPPWCAVNGCSELCQHQINRWLLMPVALPLPHGPTIQDSRWWIRYDELGVCGLIKRLDHIQFKGLLGMGALAPNQSASFLSSCTNDSTAVSPGVG
1493	FFAINASWPKGDWEVSLNLAYTPEPPGTFDFWGGGPNSYTQDMLADMDLRQEMTTECANVGLDEGTEIHRSLQQPGVMVSEEALPCEALNILAKAGGSVMFVSNRQGYHDRYRRHTIKTDAVSISDQGKVGAIRFPALSGPKFIPMADEFLRVGLNAILKGVLETLLKTSIL
1494	TVGRSQLSPDPMEQQYEASSNDIYLADSFPRYVRDCLEVKLHFRFANLRGQSTHQLIDCAEKDTEEAGRCLGSDSSNVDSKRDKKLGWVMNFMAVTQSWEHATKRGRGTVAWDTEMGVQDQFCIRENVKTSQKWEATKAHLCAQNSPRFEIIAFDALFVINKVDLEEKFSLN
1495	LRSAHYYYRDGTNSIKHYDETIMKLEPWLEVCFKMVSTNYWLNAANTSEAEERGQNSGTFARIQTRQNNESEAYRFTGYIHSISSTEAYCLTPGMAYKHANLKIYHSIPDRGPRMKIIIIEPKQAQHTPGLNVVVRSATKCIRLTDWQVIFALSAMFSQSTEGDNGQEFQPL
1496	AYAKYYNTVKCNVVPEVNHSELLSNSVTGLLSISTEVLGVIANAHSVALGGEGHEGCMGIRKTKFHAGLDAGKPLSKGRAKNGILLYFCGSDHCVANAVHQELATTYGEFGVDFQFRKTVDIEHNENWGSPEESANTKTLAYSNGTAEASTHVDAANVGDETGEHETYTLKS
1497	NNPITQMDADNTSAHPGIAPLGIGEKAVSSQFKESAYSDQIEPIINHNDVTKAVCSNTEWSGANVCASSLAEIKRGSFAQEESSEQALAGQVKVEMHAHVNAGHVIDLWGKYIRIWSVTIRRKAPVHSEGEEASLESTKEYDLPIIQLYHGFLVPVEHVSTTFAHFSGLGRV
1498	KACASNFGDGEQGEQVRGYFGKIREGMPKNVSAIKSHTEEKCPCSIWLFATNELLHNFLAFVQVEKGEQKNGAGSKRYAGGSRARINRYTAFLSMQRGMGTIESLKFEVRPVTKGSEACAFSDTFVYGSAGPSMGGEAHFVEQGFTTSNKPMIAPFKKEDAKRVLLLCLEDI
1499	VIELGLLASYAVVYEAIDQTTVYCNTSAYFFAQGGSFRTRARFKCADTGNCTKKKFGANFIGLYDARDAGSNGDVTAKEPSPKSNLMLHQQGQSESKSIQILLSDNPLLEMASMQRHEDGWSDRYKCCYVPCLASTPLESSHALLCLPGLRKSVEWAAYAGPIRLNTASDCL
1500	RACGIDNYIKQGKYHTKGFWVSIFYRKFKELPCAVVLKGAAGKQQLNIAEFRETTFVYSGRAKGSNAIYELPKENCPSNKRDFPYWMIGVKSDGALADEMLDICGFQFHEDLNSPFYVLQSNYGRFEELNNAHDSPEKGCDIGTNLYKHSEILGILPQRQCDRMGEYPYAMK
1501	RGVTGSSKFNVTIKENYRTDRCLLKMIKVEKGELKGSTYQKIQELSYKQIHNYKHLVMCKRKPKERTYTNLKDNWPLYEKGICFKFVFERYERCYLFRLPSISSTASPLAFDGPTDARTLLVVNIELKGKQNAGICPNAELGNEDIGGVRQFESKGFERVDTNVRFEMWSKN
1502	IVAILTKVNGIEGISFACQDVGKGKGELVDVNPAPCLAEGTSHGRPFIQLVRKVTKGMPEDECLTRFWQVPLEGKVASPQFSNTKAGAVSEGGENEVFFLQYPATINSDQDSLYGLISKFNETGFGSVNEFASTRSGLKEKFLPEAEATGVDNRVAQSPGSPGTAAEGVQSS
1503	QRKTDEFIGLPGIGPPSNLSDRTSVCLYHNPCAPGVSALAAQKDCLAILHLVSSQEAGCKIGTKKCQVSAPKLYWVLQFLLLAIYLKGVGPQNGNTAVSSKSNKNWNIVFMALGPHTLYQCLTERMASPAFINENSWTKGDGHRRLQLLTEDKLLTGKTCTQFSKASAECPY
1504	KRQTLHEAGNFWKYLDATADDPIVISERQIVMISPWIPLRPKAACPAPTTCESIRITRLGGLAKNALFTDVNKSKALTLLSEGPEKDDLSTSPIKWNPNSLNEAYVVKVHLQGLDVPIWYNNSMLGYKRELVRQYRLGINTSLTFKQIFFTAFLNADPKKATKTTGDGGPND
1505	IRKADGSGLYENSMSQFAVTGNQIQLKLRYVAATCRGVLSAYKSLQRLEEQLPIKVGQLESQNFKVCRMEDRSAGRRKPQEKGKREAGVVQRHGVSKDARKKGDHAAANDWCFAQVDDERNRPRGRAVIALIGGGFSLQSQDLWDGAYLCTVIEYAYSSNQGLENLVKLPKG
1506	FPSFAFQYPASIVFFHALVSETKICVGSRCPCLISKEVGPGRDLFSVDVNGKCLFDAVLAYCLAALIDGCGGTSEETTSLILGIIEQIATRRTVAFDTVALGLLLPWVMLRRLLNVCVGHPGRFAAKAQNLEGRSGPEIHNTFVNNGNFMVYETMSINAKAMYITENKEVSD
1507	LDGVLKHPQLATEIQDHTDAAEYFKENPVPTTMIDLMSAGMPEQDLATELARFYSLHELGGGNDYKKYLELLPGEHLLKLIGTDGDSGYRSLPADKEPTAMTDYHTDCQMIQIGADRAPISRSDKDTTTMGYMLSIVSYRDWTELFYTAPVEIPIAANAIWFQVNSPRSIYL
1508	TRCICVAEDGDSSTHVSDLDVFKCSYKQKNRRKTLVLIQPNLTVLDKDCLTAYNDPKNWDLQPSVEKVTGFQAIRPQAYVELKYCQPGQERKRSKYSCQCTLFTPNGGEEFQLYVYNHHLLTLMCGRQYLVLNDAQWQSKKKPHIISIANLTMESCRTDAVQPDTKYTATWC
1509	QTQKDCSNKRRSSVHTKEAEFTQRDYLENVSQRSPTIFSYDPAIHARTYALRRKHYYLYAPVEISSSKPLGNDSGCDESGKDRLFGIWDELKIILMYRFPANNLKMGDCCGRGRMNNSGVQVHPVHAAGVIAKMVRKLKKKACMMGTNFHFQQLGMKAADATHIVPVVPFVQ
1510	CAITVKGCAPILVIAKQTEFSIGIDMFGGLAYVERVDLEVRGSVRDPVAGSDIQAEDFKSCSLSALEINVTDMGGISIFARRKATDLAINNGFQIRKQAKTTAFSGPPDILKPICKHYYTGDRVVYALSEVPGGVKSISLVYDVFGEPDVGKPAGDGNPEADGIVPAYADPG
1511	VGNEARNSQGIGGLIDGVGSLAMCYGYKFPPWVSLIQQVYKPCEIDRLTTVALEATAAVSALNVGSFFDKTKLDPFNILNNQVKTSDAPLAEPQDFTGGHHCLVTQMGQVDYSGKRKKMFKRNVVLEEVKAARLSPAHFSCKPLHTDVSRVLSPAVRIVSLFCKGNLRINES
1512	TATTKKNALPQANGVGGSEMSQQQELGTFSLSSIIPEMSADKDLTNNVLLHHGPLIDAVKEANSLEFKKSVKHYIHSTSKAMYHNESHLRGQFMRTVFFSPQMASGSTLLNRSPSNWPSAQGSKKSERYKSFWQIEHLPGIICPYFVKPTDVVIGMICRTYQQFYDCIKTAS
1513	DGNGKYYKSSQMKLYLTHLWVDVNMCAEQFTTDVQAHIGGNNYYIHVAGNTVAMGDPQWVPDSKGNKLDAVNMFLDSSSLKRLLDVISYCSFYHNYDGGDEQSKNRRSSEVINTPFRVIVWGIQKIWSRHVLGPVCYTAIVLGFKIAVDITYVCPIQYTPRALLLAIQCLRL
1514	SSWAVVRINVRTIQMVWSMAIASGNSGAEVSVRAQCHCVRNWRLDVTLIDDFKAMIVRRVTLPNTPSAVGYQADFLFLRQWGESILGCFRPCNQGRETRRAAVLGHGIEARALGVPSTRDLAGLAKVIPGEGVYLFPRRNSWNKGMTPTINRLSLCGAELPSDVELGLLQPI
1515	SAGGAGMLKESMAGKELREIIRDTLAKDKRAGLLPATNGRTERQVNLMLRSLYGKGMYVEKTVGEGVMYHYNSKRPDIVRFPRTLFLDDRHLPRRIPACLLCKQLYISFGYERNVLYSLVDKFKGLEKGLNPEEPMLELRKQMAIATQKPMIARLMDFVPMVGRKKYNTVYK
1516	LDVKVGNDVKKNDDPKGPLSGINMAQGQGSHFHQPGPATTILRVSWCDDLLYISVEANVRHAGRQNIQFYGFTPRIESNLGLQSQVAGLVTTASGGALQPKLEEDTIYAKLPTDGILLIRDLNGFTNILVLKLPCNSMKLAVTPELQLVGTPAGDTGADWLKAESGFSLIKK
1517	LLLWPEEPWFQRPKTDSSLISGAMQPEISEVVCLFQSQFARFKGLNREKPAKANSPAVHTAVGVLFIKAEKLLVVMYGDTHTMNSVMSATACYSYVIRSWFIFFRLTPTPNCTANLIVRNTPIILELNQSFENSDGGFLPLFQMSVVWFVPGAIYQVVCHDNAQLSFAFLRK
1518	DELKRPSLICQVVHITAIAVQHSDDAECTKLVNSVKNLCCTAPKNSHLGRPWVYSCCAGGPYSELATLPNETKKKFIKKVESAVFALGFLNSRWEIEVAMEPEKELKYCGYNDGSPWSLTTLRNFPQPNADVLQEWKEFVGTKKAPTTRKGVTELLIPGTEKLAAIKQDTDV
1519	VMDKCLLGWNTCAFRYRLSLIKGSTEGKMQTPEGTLKDGRMDKGDKSCSGQEGSPNGQSLRTKEMVPVSAQARMPNLVVSPNGSTYSGQGLKFFKCHAQNDNMSEIEGGFGRANTTRVWIIETESESLTTVSVSVACGRTNKLRNKWVYFGLEWAFYGARLDEPDSCSPCHE
1520	FVLGHPDVIEIKLPESPDTQITSFTNSQTQSTTPMERTEAAIGEWLVLRCDMSGQLCDKGEWRLHPYGQIHLSGRKPGMNQQRMLSLDEKTPRAFHTEPFAHIGSFLSNRILIYITFFTLFKRRAKGDGERPSCLHDDACDLNIKSFEYQIRYLKQTAGIVSQHSEEFCPLL
1521	HECEYTAETDTTRRGSKTCTAIALKLTKKRYLGQKVYRKLPALVSHALNLDQGPIESEPSGKITNNKDLAWGTVFITLFQSVQIRYAINGVTYHQRLEVVQTRDFQEGFHADIMLARLDIAFMRYQRKTDNCSIHVIVSIQRGRDRRAENGPLQRVRRRVGGFVNTGAVGVD
1522	LFNVEKLETYNFTEETSRLYSQNLEQSFWLCGTRVRSSLNQAIKLLREPNSFIKNRLVSLERYSENYGMEEHVSFHSVTPWVWVEGLDQDDLESDGKGTRPYAGRDAARVHVRSYSKKGMRERRGLAHQVKLLAGSMTNSGMKKHFDEREANVNINAHSVMYELWHLIVTTT
1523	EAASNIGAEYDFLGIPEGLDVPWADKLDLLSYPFRVPCRMARKAFIGYARKEPIENQRQSRVLEYGGLNPKPGQVYDKVNVSFDLRVVIGVTPVFKSGYDMFVISYTSYIESTYCPCQESQSWGIPYVLFLYGKYLQFLVFPELKGDPDYRASHKGLKSASGNVQPKLESTL
1524	FFNTHMVKEEPGQSNGGYQLLPYDCHFAQTSLIPQRVILLSARKTLTGNPQIGHYSRNVAVNMARDLGSLANTHVPKLLKQANTIKFTYLGADIECFKIKKYAPLRRNRLVVDEEGRPAYSPSGKNYRMTGSKHLITTECAFDVQFPLEIANLVSECQELLSRFDPYVFVWS
1525	YKHFIMNLGPGEVASGMAIHPRKYRFLRISGKFIKILRPDESEKSFAFPLSGLMGTKLHTKLSCDFACCCRMCFSYKAFVYRENNLVTFGSFYYPLLLNTSLNGKLLKDAGLCEVCDWGTSGCFAFDVEIAIEVCSTAQATKGRVNQPAVPNLIIILGPETFACVMEFIMHE
1526	MKLVYGCKKKQHSLKLEAKVNSSTLFPKSSTVLKGDLGGNRCRNSFGLVKEADVQYELDEANRHAIGIARSVNYLPEFACSDYEAFRQEEASTGGVPSRMKLIVKRGANSLLAKTLANLTLKIKYSGYLALCLRSTFVHERVFDDLCWRSIRRKQEYVLFKHDTGGCVRLIN
1527	FNNGMVMATVPRGEETLVFLYIDPHGWSEEIAAVFSDRAEIQKTTQVTMATSSCKICVPAIYHHTLYEDKKFNNFKVGMQGAQTVWLLSNALMTCANKRDGPYQLQKTPELVVDVSEYDCAVGFGEDTRNSSHGTVLDVPLNGNAFPYKATIQVCLFDLDKTFVNAGSTGVD
1528	YRNMHCKKYLWYGQNCDFVPVLFNKDWHDNDKESRVELRGMDIRNQFVRYFDLMFGSSKLNQVATNPVVPCQKTCAESFLLALLENSRCLGFIIAPGNLTPPACKPLALTALDAHARELALLVAHQIEDVTKDFIISCACTVILEFRVVDGKVADKLGHVIYFHQGSKGKAV
1529	CTCHHIHGFSSIYLISKRHILKRPCGGQPSEIYKLALINTMSRRWTICKLLLKVPYMVPVFYGIYPAELRSLTVQLFQFDHYDLRESRSMDATCRSRMTQPSYFEGLITKLADKPRQFHEAMNQYNTFKLRFKAALVDLSGLGYCNYQLYIRGGLRKDNTTVFHAIELHLDE
1530	VKEGERHCETQEKKGGIFGTGVSLLCGLTSGVLAVNLWILRALGNHPTKTSPRSVYGAFTLRAVSLYIRIDEITLASPESNSRTAVDCEEVGANIFRMAFGMPDYYAVGVDGQLPTPEGSAAAKYKEYRLPSDQSALPKPVAVKTGSNEVLKELIGLVALFYQESREDTQGQ
1531	YCIGLNRRRSVSNKQLVKKPNAISTDGTYTPFWQKVNGKTESSYGGGKMDGVMAYMVYRPGKTQVFYVIQHRDKVCVTMSNHNSSEEDSIDEIRENRAAFQYRYRGVNHNDVLSPQSIAEIIVESFANCPETQQANEGEKPTNDRLFQDGGRNLSSLEKYPNGYICINTYPG
1532	FQATTVFLVRDYRSDEAVKKKSFVCSVPRVKTFIVSPHGEQSKCCSLFNPDDNALRVTFQEEESILSFCPQGNEKNETGIGVRMQGVVRYGPEFDGPVRGQRHRLVDYQDKTVTKSPFMNVQTHAGNHTAKWHAFGSTSRCAGREDQVRHYHKACIESVATTQLRLDSTLVG
1533	PQRSHMLEVMPKVKPYRSKYWTIRAELSNTLQREWKGRATRHPKVASCSLMAYLDRGMEASDEYWIRKAIMNVIIPSLRNQDIVAVIKTSMNDTILSMNVGEVQTVTTLFTYLPTNLEGQIHARITHGHAVSEGVAKADKYSGPAKDVEYMGCQPLGEDCFKFLEEALLTVD
1534	DIYLETPILVAFVTAGYDLSRLKSGNLNDLVDPTGHHKLLVSSLDLVGLYSDSDGYGAYLSPVEVLSQKGGYLVIVHPKLSTSGVGIPSKYYNMTSDTNSSGSIAHMGRQGAFGYLQMPSHRRGNQVRVLANSLVTEVVGVILFEVNGLKLGAALDGYEFLFLQYNMKEEPP
1535	HYREAELDGDLKGVDILNAEMPYKPIINTVVRLSSALRKMRQVAKFSPSIKTDHLITSSFEDGALVEFTMKSLPTGNKSNDLELLKLKQLKLPGLIGVYYMSRTSLEPFKYKKLKLLCLYDQHVGSLVLKLITSHILSEIIGEFSNMTVYRQCELAWTPECFEFDKASTCII
1536	IHNMGESECTFNPICGLLSSAIDGVQASQDYAPAHEASYSATNAAYEGGENKSEKLKVYSTGNKWAFRNAQWYVGGHSKAFLFHFLFQQIDHSKSEKEVREPKAVQFWDSGPHESGDFFIDALGECEKWDPVVVNFKRLPNRNIVYNAVIFLCVNKEEEGFEGAGVAQFAAA
1537	PKIEEPEHESSGQQGIAADKWGSPLCAELYKKRGTVHITTGADPLKTYIATGALTTGLPGQPAGIAETQTKEVGQCQVIGVKGKMLGAKVMDDTGDARTESNIENTQASGKPFPNDDKAKGIEQRSQLRAGISLAVGLKALCQADGQQVTECYEGKCRAIYINTWRIKNSVA
1538	FYSQIFRGDTKKRCTENFIVKIHSAGYPTPEIDAGTRLDGKNELEHCGETNPILKMQVLYANGIISFFKPMATHQPGSQTETWTHCIEGYKAIGRIDLEGKLKQLFSSKWIKNKIEPILSRLCSYSGGLKGDKAIHSAGEALLNTKRNQMQSYSLEPAWMVSHDPTKFASTL
1539	VGEIPKMEPKMVYDKGKAKPYNQFRNAITHINYNRMQTCAGPWLYAENWRPGEGKLEVLKGLAPGISFTPMAEHHAEECKILKHKSWYVRSIVFRRDSELKRQACSIDESKGRLLQAFGGGKNTVTAYRFPNIKHYIAPTGSNKLSYKVEKGTIEGPQANILLALDQGQNIL
1540	GLVDSTYGHSISQPTPMGEQSQRTNNVRPSHMSKGDYRKFLGTYITSQDVAKTPKHLGLQYIFDIATWLRNLTIIQKDIPIAKCDKIRCYAFNYKTSHEAHDMQYSTADSRFRIEEPQGGNVAAAAYTRKCKPKFDVSKLSNQQSPPLVPGVADDRSEEINAPWERLLDILI
1541	LSVARTAFLDLCIKMKITASGFGSCSMISLSCPLRHLPLGVYFRRTSKVIASIFCPPGGANTDGAFYRMQFTEQLIEGADYLFETGNSERDLNLRTQDLLFKTSTLTSETKMEKKLILPLHISTHTRAYFFSAQVTQFFGATGLLGGPRMNPDIIAYKVYAVGDVKTCPLSL
1542	SQALVTKKLAGEDVSELCVYTERDKIGLAEICACKRDTPGDDAILENGVYAGEPYENEFEESGITLNNLIQRALEAPHLRNYDDMCGVNIVSLERAEKSGWCSNITYLNQVAGCTVALSSLEKLDVSKSRVRLLNQTSPFEPSKTTPATPSLPHYAAGDGILRLDTIQEKPL
1543	SVLCNWLDEHPRTQLLTGQDSKICPCGAQAFQEKNTYTKDLQICWVFLGSSSKSGNLQAMHYYPFTVGFQTYSVNPRIGIYMGYYSVPTVLKNKVNFHHGPNLGFSEDNTGRGTSYKQFVDYLVDMLYNVAVDDGEFTFRLTNKNDIITAIAQLSPSHCEYYYKDCSHQSSL
1544	SETTPASAAAVSTPGIYQIANCSSGVGETEDKDELGTEYAGACEKGHDLITPFDQTPTNAPRTICIYSKGIGFSSQIRDTQSPRTPEEEPQTERFPFLALRVRPGRLGFACLDQYVSFLELNIVSHVVKTHHKAQRFQSSWHCGPVRRWKAKEINFPQSNDADCKPFAMANA
1545	SAGGKKLADAKVELPCKTIELQYTMGDVGQNQYCEVYLAYLGHSCALCVMRLKSVVSFFGGSWYLFPKTPIPVKEIPEQTYGNEGEMAISKVLTCITEKGNQVLGLWDDDEYRGFSRQIDQFVQGPLLRIPNHTSDAYSSDLENGPEMFLCLILLSHRQATSKKMKEIQDIL
1546	GMFENARNLYVIQCTDEEAVNMSFKLDARGRALGTKRNGMVAGDLAAFLDRAHAGGEERLCYKIDEISDNLYASQVMARFTVEFLCDNLFQCSPGYCTAFLAILPRAGAKFVLNVFIIDTLICNCATLVMSPYGKTACSQDEDGLARDVETVLAGVFMPAVDYASRKVGSVE
1547	KGQSHYDAAHLLYAIKWSPETSTANHKVKISTPGALKFRIPFEEAQHGTSGDTNMLPRSKFIYATCLNIADNISTLVSRFLTILYTYLDSDVGLVFPLDYPGLSSVPKFKKRSGVGPIGTEGGAYRHGNRSKREDLRNVQENKSAHGVTDIYELGNETYCMYEPRQAERKNE
1548	KGQLNFHVGFKCLQEYPTGALADTCILGRLTSLRFNKGDLLEPLNTVVYNKVSDANMTMQPTPEAIGKPALAFCSDAQKPPDLVVKQHFGYLGSQFVASDCMRSKYEPSLVKGGDAGVFRKLMVVDILSRSFTSVTSGKSLRETGKGTAAHEPFLQCALDGLMLILVGWSRR
1549	SGQKFSVVGKAIKIEDGREIARAIPRRKEGNTDMDYCEYITQMQDAREPLNQYKEQSQFVVIWTSTGEARVAETVSIALLRASVSGLIAGPIPVRTPTQEITGFQPREYTEWSAVIFNKAMRPKRTPYKPYSKKYRAWNGENRAGIMCEVVLDAPLSREEEGQAVVPRHIGR
1550	NSRGDYLDQHPEIIPVMGGRHPAKRKGMDPIPSRKLKLRVKYFFWNDIMIETDGKKFLEAREPIGAELLWLKMKRGDADLDTTTDVGRIVALSNQGTKVLLPVRFPPAILVEVADVGKFHATLQASKEKGGTFFRLAVYGLPDNLSDVSVYRYPSYTPSKFPAAALQRIFFA
1551	GLLIHAAQSPTHVGPQDHLEARPFQRIWLEYTNPCLPQRGDGDNPCSGSVRNTGGPPAGWLLNDIYAGNRFFKWDVNLYGAAIDIVDGLSILILGELIGIAYNGHFEEVAMGASWIVPNGTMHGLKKKYSGTSHEDASIPFARLLAHRVKWCLRQNLKFTKVTDSALDKLVV
1552	TLVSTTPRIKDQFAWMVGDFLFLRFTSLTITTPTSERTMAINAKKWREGPSPEKQFVTSEDDHTDIPKERKIKHPDFKALCIFMARIFSPSLPSRNKRPGNKKRADQRLVNRGQKERYYDEKARSTPYEGGLEVRTNAIGLIIPYFNFLCQRFANLALLEDNRIHSTTAGKK
1553	GASWKKHAVSTHAHNRNLKYGDYVRIGIWTPQVNRGSGCFDIGLGRLSCLVLRDYSGPMMEESEAYKALPAALFGFFNSGELLATRYIKTDEQEFVKDCVQVKAIINSAFFAGGNYEWNNKEFLRDRTSYTVLEQTVGIEGKLYTKMIPQYSSDEENFVDAAYIYPMEKAAR
1554	ATGMMLSVHSCGCTREIPGNPLVLFGYNNNDCECQEITTPSNVVGSPEVAFKSRYQKPLEAKDHMAYKLVLQKEVQKAPPASEGLGCKETPGVEGRDSMSRLEAVQSNRVDTEAIEGVSMHNQAIVEDDSLLLTWLFNAPDYKGLGDAWDCMKPRYSEVKSTRGNLAVIGYV
1555	ALSIGSAEEIARQLPLKSFHASAAPLQFIIKLNKWLQGLSTPQPGLQTIMTLNFPGTPAHCATNGQTKFIERTALFLSTLRLVQNLVEGALMETTLRVGSVLEWAIYYIIGLLLMVMGASLVQKGAPSLKAEHAPSKQQDKHRNFICTNRNGVGGILELSKIVSVAGLGGMV
1556	FSPLDIQLENVKAPHHTYNATHVNLYINTAPKRQRVLWNGYSHQPPVKELSMWACSIHFCFVALSSSTLPGKDEIRTDNTDSNEVIAGATQLYRQQKGLGQIPEKSPFAMKPPDDARTRASKQVSIEHAKKAEVATKALSQGQTGYLVKPAQTIVPRIALDLCFGDHHVGEE
1557	LNPTAVDCNTKTTIKQASWRKCAYVLLLLGKAVEQLGHPQTTNKSALRPLRELAIMPKVTTKRILDFNKATVSGGNEKLIVAGCSTAEVTLDKKTKGKAVCILFWLTDLLHEGVSEVPTYSDCYAPLDPADSPSHTSLLIWGTPEEFSGYNGCSGSTIDFPGHELQEQSVKK
1558	VPQKQSRYRGATGLLVIKAASGAAEGTHRSKDPSENPQEIDEHEVGSDLADIPSQEFTTTTFPSFEYNAIFTHWTDVSSSTFGNNKVQDNHKLGRAISSLKVESVASRVESAQQLGKENKLDEKKSYESLQKGLFNFCLGDIFYAAANVRRAVMRIRVDNEDQRVLGILLGW
1559	TRVLVMVEIKSLALYCLAELKAEETDALVKEEVELGNKPVDIGKGQSQSVSNVQRHIEKTILLSTGVFTEASAGSESIVGDKQCSSTSDNPVVLRTKTPGQHQFYVEEANLHIRVADVDLHRYEEKTAILPTPSPGDEAEGCGVGQIQVGYGAARACVDRRSTGKLCKKNPV
1560	HNEIRIEVFKTTMETDIVKATATKFESLVEMACSVLSKAPEPQSCTKEPKEVYCQKGSDYEVRYYPIRFVGHTAQKLNYKELAKWVMADKRSPCLVQIKIRERLCRVHLETVEPLKATQEGCQGHTCELFSVGSTFRLDAYLPVYITRYMHWEGYLPTFFPESRAHLLLMKA
1561	QVANESPTMIYGQGASYCDELRKFIGTCEGVDRAGESNSKSPLFFLHTTPRRFTNVRYLLSDHLFTAKNFILFSQWKFSVACYPSVVYWHQFRINNLAAIYLFLTSNASDGDVLPYSTVQKQSVREYGTEINHVYSSPEASEFGVNNYFSPSMSFTANSREKVKMLLKVGLK
1562	SNNKNDQLNPGEDLKTPPPPKPWLSVLGFKRESLYSNELNLNAECNATIITFNFVTFTVITADKITSGAVGQNLAISFEENSMTCIGKSKLCMPGTEMFDRADYGILIERVKSGTGASNMSCARSNTQLGGESMKLPFTKMLKTAYGPLFFRKSRQNDALTQRMPTSKNDHD
1563	CLFSLNRRLINRCSSSILDPYLVRIGNFIQPLRPGFTYQSENINIFNNKTFMVLLRFDAGQATSRYVVKGLLDVVPWCARCIHLVREDTEGGLDVLATIAVVILYNGDLFRQSMGDADLILSVVIEYATQRFGNLVTEALERTTAPQWKVMGSRTLPQALEPDSDNENLRGQ
1564	WYHGPCMTQTAHIKFLCCGGQLVHSGAWILQERTAQRPRTIIARARANDSVSVKHQEVDVKGQKVLTDCGAGDAVLRYQILRQALVSFKANVKTVESIKYSTVYVAAVDFGIGKMTDTGYAWTKGYAVAIPEYATCHYAFILKEVTGSRTECRRLHYRVPPIPGPCDTPPKG
1565	DWCENTNVPEEDLFNCTRVKKTKTAPKFERPTGCNLYTLDCEFALRMRGFISGEPSASYQLQHESIMEIKERGLTGGQAKKTPGCGRGAKGVPKYQDKSISSISGKFMVKVVEAHDIDVSKILCNTRQNIEWLNLIITCQSKHKECGFLSPALAQTDQYPKENKFIVSFQEL
1566	NKTLMGSFINYICTGIAKNLGPLYGPHGINCLAVRNLLAVSTVSGNIPVMAFLICMIRIHGSTLLIEKLSEHKMDACRTSSEAAVLSENHTATEFSVLGTGFSDGCTKTGTPQVDKENPVLFAQEINGDGTWGAGEVNILAIFQIELSSPCSGSPIERDYTQEDAGIVSLVV
1567	AREEIKIDVETLSHSDLELIKLTSGSTYAGAIFIVDDLDLDSDQTTSLAYVFRVKYAIPCLEFERGSGPDSISDLPVDDFCNLDIQSFAVPLIEKHESIIKWFRDDISQKIEVQNVIVNVTGMCKLTMEAELIKFVLFFNNYYPRSPNRPEKFDRTNKQRQSTVKCHVPPYA
1568	CTLNALRFQGLKEARLTGVEDATLEPMWITTWELRCKEGSALFAVTFSEPAVSQPGFVASALWIFGHPWYSFRAHYKRGFPNLVEARMSELNIVFNYRTFSLMKICKRLTQDLCAWDAYEWVQFSIQRRAKRGRSQVNTIGDKFSGPKPRSLVRSLVEYLFSDEYEPMGHKR
1569	PSPGGAISKNVPVVWTEQYLIAVGFYIAKLVFIPVTNGSPAVSITEVYPRRDAKPSTGADVEPPPDSVHVKTIYGFVLTKDDGGDSPEFGKKNVPCKFWESMDKHPEHLLLEAKPLAADFAIQEARQNALTRDEDHTSWACSDTEGYGQPDHAHNFVKPSLEMSIAIDPSLE
1570	KVPSGSTEGMPTGFLLGATRLNSILCTQGQESAAAYIVSPLVGALDESKQTTDVTMNVFEGGAESLSNYSGYVSVPTKSSAKLTLYARKVFTKGSAAPMLPYGTEQPLGKKLVVLCTRDHGGNGKDWQTMELVLINTSNKTRSPSPVQYISSAWSFNFLAAGRCKLGSGDGS
1571	TGKRYVNSSEWGKYDLMDYVAMDAGVGELDIPEGHFLMDLLMPTELQGVLDTDCFFFSTRPYAAYNKIDAASGPFKNFCIADNYDWSDIPRQELSSTDVRRNNLISSIWPGKLRLAEPVGFIFECNIVSRREDKLDGLLFTTKILEAMQFGLNSGFLVSPSALVASKETSVN
1572	SFTAMRRLVTLTNRTKTKLKAAEPYQFGLKQGMSLNLSATGSSDTGKHPYNVCGVGDNEAGYEASRGANADEPHAQVDIIFCLQKQLSELICECNVLQADIDIWNFCYAELYGGERAWPRLKKFLLLPKSFLHSLFPFRSGQLWSGLALTCKANGLEILIFAKAIAGTDKSK
1573	PCCLHMTASSSNMFLVHDGFFLMAQKMARARFPRGAVHVWQSHKRLIKACILFTGAGSKRFGIICNETPGIERAKVAAEATQAGVNFAKVLKKMMTAKTHMLGLTAGVMANFGLLNIHKLNCSNVEASFLKHQGTLENYSARANLPSSMVYAAHRGFDKNRNKLRRSLLSYL
1574	GQCHCFPSNSRLAHFRPGAVSGALAFVLASGLPNVKIMLYQNFNLAQTMLVLHTKLIRPGNDPTQSPKFASKSMLELSPRLVLLGMKIKGPLKMKQVGIKGAFSDINGLIGRGYDPGDNGKARGRMSQTRKNIFMVADKGPKAEDGVNELGMTELDAHGPWTFTEIYTSSYR
1575	MHYRANQHLSQLVYPIHGDSRICVNSLIPGSGRGVTYSSHLGKSYDDKSSGCVIFCSLIKSASLPACQYTVPEVQDCKGYFCQCLAGITPTYYITLGVLGTQLPPEDLERVPEKRIRFVVGENPSMECEVLVAEAPCWGVPSLCNESDLEGFLPGGTVFVVIEDDQVPEMEE
1576	ADDSGTYFYSCRLWTINKWDCLLDNLRYGHLQDFKAKESNDQLIEHDQDFKKASQIGMLPRFLWIDGLTAKVESVPELQQFFSGRAVLLMASMDNGYKVRVLCSEWTGVLAFTAAEVGRPPHSYILGEAVQTELAAKWARGPPSVTYMCAAYFEWDVKFSGNFEFIIDRDEG
1577	IPLLGRLLPYYYVPQGRDSGHILYAMGQQGSVKDFMDLYLGALTTYLIGDVFARRGRTETRKCGGYNYIWVFQITEQMSVSYLLDELPGCLDHTTPSGDLVAPVLAGGRSMLCFYWTNKPLSHAFKTFQYRDPPTGRWPVDYGSEGQDDHVIWTEEVSRAVMNFGWGQRGTS
1578	ISWLDFVADLSFESTPIRQNIEVTTFTFVRAALFHFMYTEFSMTSNSKVVTFYSFIDFYQQRAAVVLCFDHTKNNDHFFFIFLFSATGKGCCKPRGKENIAHYDIAAQGVSISSSFAGFDQPTLPVKTAITPGLFMPLYNTPVITGPGQVMDLLTFQLLNYYSYYIMGCMLF
1579	QDPALDRLCPEGALYQPDKSKPIMGASIDIMSTDHKDYKIIVRTFTLIEYKNGERAGYSDHFLLGPVCVTCLNGAMTRMSQSGGVFNIQPTGTFGAFTKPSIFCDALDYTRDVEIDPTKGILLKYNDTGLYVPDGGTIDLYIIESAGSLACPTGSRVYYFHSANLCRKTVED
1580	ELQHKSKKQEGIIYTRLSNLGIRRDKSLSNFGLLTAVWNDDGIWEYSEGRAQKDERATLLYDRSDNCRVAFFVIEKCAGSFPVYRAHSAFEIIVNTDRRSLVKTYWDAQKDRARREIHVEKMNKLEDPVGAVGYPLDYNVTEGYLKDVAFIKDPYLGVGKYFLVDAEEEMLA
1581	TGTKGPERYKPDDLFRSIPIYTLLAKFNNPDVYMMAEALLPAAKDPLDKELDDAESADAGSDPLGLTNGGFNFEPSNGADEDPHEQYKHDECEDGKNRSMNEEEARSSSLFHEHPLTMTKSGLIYRAELAPFLVKSMAYLPSSGMPSAESCCAKNKEYGDLPERVYNHEESA
1582	EPPKPRRTRRNLFLFPLRKLKLTKVLGQPMSVENLGFDDLLGAQCPAPRYKIKARDFIKPPTFPKPRLSGSNLMAPADPRCGSVNIKFPGFKIARGAGHGLAAFPAVNLDGNIGRPAQNSRRNRDRFFPANETIVMSRMARENASFPQILLLMSVAAGDGPLQNLGLGKGQH
1583	DVVLPVLWCGFQNSYSICSVRLADKKRGKTLASRNTFVLASQAESEQGHIAARETSQDTQTAQGSYEGAQFGPDISRKQPEGQSKLLSLLFFEDPPWVLEKRSTGRRWAESSVGLGNWAIIVEKSLLVPDPPPHLQGRMMPKQGIREKAISLKENTFFLVKGRNYNYGGSQL
1584	RTNPLTYTPKIKDGHASERAGFLTSTIEEALMEVDGSIVQFKVKGHEVTFGKLTPWAPRLKPPLGAARASFLGSDLAKISGPRDIRSLKYTYTNKKKAEPGHNCVGFRLKSNCKTNVELSLLLLLSNSIEKTYGQQADKTWTAAENMTLPHDLYDTTSIDALNESAVLETKM
1585	ARKTVVSALYSIDRSIQSTEAFVPEFMGEEINSEAELFGEVYKESKISDGLAGPARRMQPCYIPLACKTRASCAPHPVAEHKKNTRDLRSVTFGQVQIAPCTKGMHRAFCKGSVYTESVTEDAFKLMETDRQQLHRNMYDKADAYLRLGGNGRNRGGALGKEDLQSKLYADL
1586	NIQILTVSYLEYIRQLSMHLAHTMSTPFGVQKDSVIFKRDSTRLGVNQLSGKTQDGSGNSALAPAKSEAINILLCNRHGRWSSSAQLVWISWDSPMSPKMAQGVRTKIVAFWTINCRYPSLYKQFADPTESGLPFGQPNDIYSAHCNVVCCQDFRGAAFTNTALVISTACVG
1587	RSSGAIRQSGSTRFLEFKLLTSLFLRNAGLPDGQKEGEERLVKETNAVGYTRYVGKTGGFIICYKESTFCGEQDKIEKGATVEWSRKHSRRALSFMLSHPQSSFRSGVGTFGYTRQKYIPSLNLLICHKGPRVLPIFIFICRSESIPTVMKLLYTTSPGYNGTSKQFIKSQP
1588	DPGKLIAAGPLFSTETWKYSPRAAKALSCDNMGRIVPVGESYLKYPNLSIWLRIVQSSQFYAHAVAPNLNLDGLQPAFRIKPLTQLLMLIPVEKAAKIDFTEYIIYTTLAQSVVLTQTFFDHLYFVPGCSHIWFIVIKSPNAKDFVHEKGDHKKPSMKYAMSLEATWCVSEK
1589	ALNVEPGFGGRNVAVFNVDQEQRMEYRSKCTGLPAFAAGQKVAKVRRDLPSCQSNVFQDKQSDDLLMDICKIFDVLDHLWWPEKLSASKNPHTANGHYRPIYIAGSEISLSGELFIDNLLGGEPITCVGCITRNSETVDLKLWITLTLLCKIVNKRRRSTSVGITVPAGTRT
1590	FVVKRSRFIKIQLLSAKLEVGDLYTRGDTIPGAAGIVAERCDLICIRMYASIDEYQSDMVKEIRFSQYWIDDTITSGERSEDKDTYNAAPPKANAAPPKIAAREPGTFFGNITYDLGTNESNFNGNLKALFNEETGCTDKSLKAQSGNVKPGHRVSSDIGVNVCGMEFPCHI
1591	WLDRLGDERVSAIGNQKLTGPKPRFETALITIVTLKLETWAAGETSDNLPTVRYARYKLNGETLAKEALDMAGNNVDEVNEFEATNMPNVVKERERPTNMNNPPYKAHPTSNEIRLLSMKPKKAFTTIPLLPRLFREADETFEWMVGGREPYPGIRYRDKRFDIEGCVVQQH
1592	LKVGLGSGLNSTAFSTRCTIKNHLDTLSKSAVGMAIYEDPITCDCSPTCAVTKNVRLSPFRGSITNTGDPVATPLVIRTSIISADQTSITVIELEMQDAVEEQQANDKIITCNYEKHFNAMTLSAKIYRPLKYYQTSANDGVWPVRRTTLSHGLWTMLCYGKSDLIGNEVAN
1593	KLHIRNGCSKKNLKAGPFADTDICPGEDILNALACTDERAKEHGQNARASQSASDAKIPIVLGFTLRTALFQQQMFDESLVSFPKASNIQPAQNAAQTLGLPIEGDRTFLYNLAVVEVPPTQAYAAPDYHCEEHSSGFGCLPCPRKTTKNPLEILAYKHFSKYREVKVQVDG
1594	NLTSVPYVELSEPRADELPRNPEFWSACELTTDDYSSCILKMPWERAGVKDSPTTEAVNLNGVLSKTFKLLAKQQLERVIGHKYPPNSRMTALGIFAEHSPMLPGEAHEAWTQLDSRLQSRLINGGASKKDSFLEPPDAELCMNSLEGRTTKQFVPGHLTPLKQSIPWFYIR
1595	ELFLSTSGVSQMDKKVNSLEHTPPILVIAKPIPPTNGRSDLCTKRMRFQINHLNSVSAKLPYPTFKFGSSFKGREYVVEALDQDHPGDVKRFGLSKKQKKPFTVLFELLGLECVTSAPHTAYVSLCQTQMENGVCATDNYPFIIEKSSRGYGKIFSLDRLYPAGVPSDLIKH
1596	CQAMKIRTYGQLFTQYAAEYKSSLFIKWTYNRPEPTLILFEFVQCQGVYPEVKRFVIFGTAKFGTVGRFVVQDETHKESRPDNVKMILQLVALFYFKLDSFLGIPYLHDRLSLGTRDSSELIDISIGWSEMVNGNFRSFHRNQNACYASHGLTYPSRRDRDDWKSDGLNQLE
1597	MYRTERDVEEFGTSESFRVPFNCCFDETRSFSNDTNYNLYPVNLLNFCFSYMIVSKASADIRTNSKKIFFIAKPALNHLNYKDTGIGSGEGEGKAQHGQGATSTLDKWDITSPKGKVELVNSQKEKAAYAVNKLFIFAEEEKLSIRRDIPDVQDSAVLVDNFLACLAWIMSL
1598	DSTLQTRMSEEFLVLENTDNGLQKVVDLILAALHRTDAWSDYPIMETHILSDSENKKYISDTRGKRVGLAAIYFLSGRSKDTYTDSRHYFVCLVRFFSASQVDSVIPLLVKIFFGSGNRGLQESFIGRRTEKLVDKIVEFRRPQEPIHGGSRQEQSWAENPLPTTTPGVGDN
1599	DNQVHQGTDAYPKGLGPSCEVESAEYREKLLEVILSVAETLGGYLLRAKLGTRVELRNEQINSGYGSAINMWGDFKEEPKCSQPETRVKHPNFIATHYRKAGSPCSSMMYYDMVQGLTVCSNQIELCHGQIKYRNSKILRVGANTKNESSGRLASAPIDIQTTVEYLFGSGL
1600	VHSYALDGRPTAGTWLALQAETKTAGEKKKSGKADADLWPFSVIFCEEGHKECIGRQLHLKYGARGRMGLVAQTPRFDVETAEGTTRKGAETAYRAELRGLYPGGGAVLRTEMKEACRDISHALGIKIVLLLTAWYHQYQEAFPYFANIHYEAQKRSFDGPQLGYAAKAGGN
1601	CILVLGYTVYKSIPVAGLLWSSNLGSLVCPFGKVFEDGLYPVDLFGGQISIRRANDIVMSPLRECRGPAAKQYLLEKFKYISLTAGNAAFSSGINDESEKSGNDTVGSTGKFSTTNVVGSAAAGLIVFSMSSKVQSQKRDTTGISLVYRIRRQITAILNNLTSAFLTPPEEI
1602	RSSVKQLSIQRRADKVLKVSGFELTLCDGRMQNLMRVRVPSEPVALTVKIDTERMSDRVRRHTKPNLQYSNELLLDSKSDSGKAVDGGVWQYSVRTMACRYGRYRPGDSVGLKSLALSEQVGRTHIPSQSSPKTECRENEMGSRSFVFFGTVNLLGLNAHPAFEKNAEDDDD
1603	EIGVVKELLLRKSAGSPSTLTKQWYAELVNKKYQSKYWFLLWKCVITLTGTCGFSVMHKAVLGSITVERDNSAPCFHVTPARDLQDTCWGIVEEARQSGLDLRELPINESGSAGLYCFNAASMGLSITYNIKYEKQCIDVTNRGREEMHLIYFLVLGKDEYESIKQNGPSPC
1604	FALTQVPTDRLVGAFLIHEQLPAYVCVMFAAWGTKNGQSSEIGYRKRNGYGGPIGNHRTIYEEGQLAIRAAPVFVYKDPCNVEHPMIDYTFYTPMEQFTAVKVMVYDIWGENIDNDIQSPYIKSRLGMVFSYSEGKEGGAKKMQFEPRAPDMMRGESFTGRPSGYQEYLYKP
1605	CQCIYFTYIRSFSIQTTLKQDWTQTPDRGGANVTIEAQMLSDIKAIPSSIQVMLVRYSPDRLHFHKNATTTGRQATDIKSIDTCSEKSISTEMLESAMFFTTCVLMKWLGNQATLLVYTGAHNCSSWKPPRDNLKSFKIAQKGSAPTYKKNIIRFSIGAGPAQVTSVKRGEC
1606	ARGSKLALVRFKDDQMATIDNEARIHHPVSEGSEEIANFDQLTKDRCSELYLAAELVNISNEKALSRNDAVGTMFATVGANTPISIMAFINSCGYVQRSGPFRYTLKTAEDDGGTMADISCAAWLLQHLTLTCYIDNGYRKRTFKDFTSARKTTSYVCARDIGLKHGPVEAL
1607	IHGANPHDKSKHGVIGYADILSVVLNPALSAPYLIETIWQSSQEITYQNYPKGQCASVQFLDTRKKCKKKHKRSDALVTSWVKMTPVPKNRGPALTKNEVMAVVGINKSLDVRVAPLGGDDKEAGDYAAKNLCTKSSFNKTGAMATGGDRTRVRVGGSEKFYCLMKTLAVKL
1608	LGLEFALDKFDKIKTNHFNTWEILSVVSPAGGCKSDCPVKEQELTQVENYIAITRKRSFFRACDELLGEVPREGNQEGTEPSLVSLINGGAEINGDNRHGAAPTFALSTKQDIKAEIKNQHIKDGAGAFNCEFGAEHLQRCLKKSGVVSSRQLLSTYNLSKFAPFAVSACIR
1609	AGISQSIDVKRKAYITVCKNHIEPVAEAPVGISDYGQDNTTRDLELEFHVLENQVTRLISSLGREGEKNDGCMLLIHVVDKAVAIAKPTGWLENQTNEFSYKEELFRDMWDSMTGVFANVRNAIESMDFDSILKCHDDFCHADHAPFIIHPKWFVYGDSLEQSGQKWQNTSV
1610	NIASAPDHNPHSIAFPAGSESGTAKVSWGAKLESLTDVVEEYSLQVALSPTLLYTDLMFHKLFAYQKEISPRLKQGKPKSERYALFRIQLRGFEESPIDLSYLFQAGDVLSSPYQVCQLQDRAQDFRTQSNHLDDMEDTIVTQEAQTLYHREAYADLMQLARNQEGSACPAV
1611	GSSTVNNLSLPEVAQTFTMGLEHRDTDCQIPSECEGKNEKLLKPKDRITDVHSLILQRARKIDMKAAGKKLYSSQSKDMLNGPIGAIMGSLEGSRNNNRDHPGAVLGKLLESGAIATEDGDNYCVNSICGMLDSEGRWDVYGSFCKEITSRIWFVIFYAVTCHQRPRELFTT
1612	SAAQFLCAVEIGDVTTDRSTTAGFKSVDKSKDTTVLQHQAFLASMQYLWILKAGDKKHPEPGNSMECLVKKMVENQEGHSTTLVDKLSEKGGPIVIRNLDILSNGFFQIQAPMTWKSSGVPVQYSRGRPTVRISDLVKSTYSYGISGHHQYLAFPLDHRNGVNCILLMRANE
1613	QLLYYARPWSTIFPEESFRLLPAFEKNSLSKCERFGTAANNFPCKTVSDFERNLATCDDKESAVPQDFVNPQAGGLDIVFIYEGDASMVGPAPARERNLTVIPFLLKKPLKSELVGENHDIYEMIYVGVTTENNLSVHMVVSVWPANIPEEVEHTKAASSYRRYVILGLDLD
1614	HILRGYNSVANSISSTALTDIPPGANVQMEQVNRKTVEALEKILALALVCQRDDAQMVQSFTCTQSPPCRSTKEFSLCTSHKVDFTSQREQLITRLFDSFSGARNAEAFSMSLRSGDDGLVVFPSVIKFAGSDVQQNKHSAEMDAQISSCSFSRFLWSRFGNDPVLDVKRFQ
1615	IATVHPVSLIKGRKYPFAYAQIPDAGGMNPSRIFCRLWVIIEMLLCGRVVLTLPAFKGGRRTHLQKQPNPKKAIAVIMIYAKSSPAISRFYASQAGSLYEMKKLTPTTPKGVACVMKSGRWRRAHFFFMFADGFYLWYTSGLTTVVRNIWETPNSEVTGYKNATYEPATLTE
1616	CISFLDHGDVQGGSKMILFSLGHGQNKHLIFKKEGGRKVYCGLEPKERVTVFGAQLKAKRYSYHIMFRLYEDGVEGLKVRVNLRAIHGLCVLKIWHSDLKMVCRPAWDNIFNLHHSSAFVADERAKCLIFLIIKEGKYGTVQIRLADHLYCLEGEFKVLFLLEVIEAKVLAK
1617	HVKAHDCIADMQRIFFRESRAPTTCADEDKLTGVLLSSDSPKQDKEEAKWLAASLALSPQGRLSLDFPNIQGVQLQEEGAFYPLVLEKNKAEEIGGFLFLPSLEGPSYHGVANLKDKLLKLDKRQRERGGQKQSCPMTPKFGFEFQIPFEGALTSNGSMYREATAYFVDEQG
1618	RAMDTGTVPAFPAPSSFLPESVTFIIQVDSEYPDFCDSIMPYWGLCKSFFVTSKWVLDDDGASNASPRLRSFTGDLLENGHQQGFNRTSILQRQRGYSNISSSIFCNVTNDPEYKKAEPLAVKKPGSRPSLKISLYMGEATKRDKDSGSLLPLDWFATSILPEMTGYSYTAS
1619	DGTSPKVADLRQPYGNWECLSTSSCKARRSEPVAAYALSYSNEKLANKYLQLEIVPNKQLICNTVIETKGRELHPDKTFCSDHTGNGPGILIGLAGSLRMLSLGGESLKCRDDNDVFFLIKYGDLITIVAELPIREFRLIFNIVKKHMSKVKGPLSLRRASRYTNDLYETRP
1620	SCGPKITNKSMHHVVPYGPEICCIDVQWPAELTPKNGHWLRCQSHMSSHGSVILCGDNAESDTPQTGIACENKRAKPPRKADDIYKNGWFSMGNGKQEMKTLDVPKFPPLAWWDFSEQIDHILLNLYSAESIFVKSYAMKETLNATCLDHMRKRLAERISSFGSAAIPAQSM
1621	LGIGASIDIVLRTVGDQRPAIPLTLICDMKIYKADGHGPEYGSQYTYNQFPNVMFQSNGKTGEARKSGSMDGCEMEDENKVGRIVQNRPLHAYAVGILMIVRAIFEVYDCAKIGLTMAPESKILCDYIAYLRTIVKQFQRLELCEDNFQLGYVPEILFRKPVQEIYELIVDT
1622	LTGTQTFTYGMPEFNGMGRIVDPNSKGWWLHRLKQSSLFWKANCKLEARPAGKPTLPATALNAPFKGTLNTVPGDKTLAPKLLQSEFSDNFISMITRTYEPLGDNPEKYAAGGTMDARRYPRIKRIKFVYYGSESKERIALEAPKYKLMNFNWQIKGNSEDEVGFSSPSPLN
1623	MTMLIINGVIYSTTVEEKAKQSAPKGKVSPFKWWQAAHYYHGALQALTEGDMHLSPLWSLTAKYQMIANNLIVVVQKSLVRSIDPMHKNIADSWLLFAACITVAMPVFMVDSCDSMAVDVQRKSPREYELKLGALGQRWYLEINKIDAILMNQLSTWMFFPTCYPLLGRSYL
1624	NKDCKEWDGRSVPDLKKWQIIFEDCALKCNTWVPRAAKLFLHCLHSSSRGFYSGACLFGYAAKHHMYIKASDAISDRAKAAGGLSMPRGLVYNLLGDKVNCAEVPALRDVEVRAPSKCLVDAVQYQITIFPSQIKLELGFAGNEKMEPYPFLRKCNRNGKRLGINIGLDTDK
1625	MPDKIRPETLVTSKSDNLSSLDGIDATRYVFCVSYKKVLGVPSLCVDHQAIALKLMMDFVRVEGIGFNQAYRTSANVFLAIALLDVEHQQVKKILLLLRLDRFDCQFTTKIRIFRTEGLQETVRETAEAVFNGAHSAETPNTELPFEGSAALVFNVGKGSGKKPSREISKDE
1626	KIVSSIVGARPYSLFMNTANDSTLYPHPAYGRVADPPKKQCQAEEQGTRRKESTREHSAFLNNPACPDRVNGRDPTYGITNFLVRLLLRSSIEMLTGFLEEAQGGTEVTGRSRQFASASVPAEQVDALGAKHDPILSIKTDIRDIVITFPIKSEPRGQCNPDGRYTIKDKTL
1627	CETIHDRASLTHYVSISDDQKLKHQNVSNINYLSCEDTRMIKNMNLVVGGRKGVYAPKNHPYTSPYIILGRLSEKARKYDPVFKATLEFGSERGLFCLDEASVSKDSKESCQEQTIGESLSFYVEGGRLRDYKLLESGRDYFLSPAHLVMAGWTSLIYGKWNPNLVGETNLG
1628	ENYDQTLDSQQGTGPNIYAGGSIVITRLAAQVTSELPRNYGKCDKIFNLDEAASNPPDLGSAPTRQKSRGIQAYETKGLRLFLRTQKASTHIEYIPWRKKRGKTLQGLANGDFEGRYAMFKQDYGLAVPAAIYAIILRPYDTTDCGAGGNAICLFTSLELNSCGGWPTYSKA
1629	RRLGEKTASGRYAAPLIEFGASDAYAYQGEDNSIEDVSEEQDSSNRVDPEMLSVSHNAQVEEILAKSKKLLYTEGAYTTASQVDLGIRTGVISAGGMIYPVADQNKYREQAPLSLQFNARAEVSLGSDVLETKPLPQQWCGREALEAEFASGQDRLHGIDFDDALSSAKFSD
1630	SDQSGSCLNKFSVRAMQTYTSLPDLALWANGKNAASYHYKAQPSHVDRRESTALTLNVPTYGHGEVAMVAKTQITQQREKELTFEPGELPRNAKKSVGKIDVVIEQLAANPQIITSYAMEREGSKVRLAAARMKSLTILYCDQTGYPAPIRTLRDIGKVTFKAVTEGRGMKW
1631	KKSVFTTAFLDGVKIVKVVPSGPRPKRILGFANSRQTNVASEPVILPPDEDGSMTTQFDMFLAPWASALKDLTENRYARDLPILKLTKRACCFPHLFYCRITKQLAALTVIFVKRSARADYTHYCFMRLQKNLQFLNVRRTSNGGSTVFEQHLVIRIAELGLRDQINDSRYG
1632	GFELKRVTESRSMALLKDVNQIPAMKISPRAEGPLSFATFPIEVLLFVAPKIVLYVCLGERYHVALVHFYKRHSLMHNSKSFTCQTKKGPKVIEKVLTKLNQVSYEILQYLVSAPISSSDDLYIKFSSLIFERMEKTTLGLAALNEVIFQDTSIQLSTDQIVVSYTVDTIFG
1633	LEFFHKYLEGKDGNTFWCSEQVVLSAAFKGSAVRSDAEADVSCFSFTVYQFATSDIKNLCCCSNLIGRELYINSLGLCTKDLTSNGPSKFSGYKQKVFLTYELACDLSSALMMIKENQLFTLWFSTELTIGPLIPSKNLSLEPPAQNKSGSYELKWTENWMFLVNDMFESSS
1634	QSTNALLNVSGFVLSKVFLLHDLIEPGYQQKQETLRWTDADGSFSDAIGKWSESQPGVVLGMQPSQDNCVGEGSNLELAAHFEAWGSYDINKGRSWASGCYKFLGTVPKMAFDVLCRKKLHVGMGRIAAATYMFVVGVVYSEVTFVTPKFALRFLPYLALKLPNKFDPHTSE
1635	ERKFGDQQKYVSGLVLIQVGGIAKQTLIIDYPKAKTEHKLDDRFELDNGWTLQPLLFTESNMGYFTTCERTFELNEPEIQPIPGAQIKIQIAQKLNFALPASEVPETIIQNIPPTCPTSDRKVELIRYAYNTQSESWLGLLPFTVKEGLVKVLLRLYQGIGPLEGVLRASEE
1636	KALPILSRQSESFRSLIITHKLYTFEARTEPTFNKIRGSNGTNAQWNPEVLANSHPGKYQTVVLIQLTNIPYCNRESKSPFPSKGLTTVTVYFDSVPGDRKVNFQRSISKKHPNFYDDGLAYRLRKRFELLPEVKWALTRVYGDHTVIGAVSGSKMLSLIESVPREMVTTNE
1637	SLDISDPASLESVMEYCPPVSAQVGLMDPLQAMITKGAVSNIQLVLEVLFPMNPPDGPGIFGEESCSLNTEVPPRAVQSKNIQTRVSILPKTEVGEAKSSHTSNEEGDGRRMLHMRKVNVFGWTNMLSLSQETLAFRQGGQKGNELEAPLDEKFFVGKTLSVVIPKNLMMHD
1638	IVELTFGEDLMAHPRLTVVNAKLELQASDPMGIANLSLVSSGRIYAEEKKAASLYQNPTRHKRYHLSIAKFDWISQYSDWYQKNKYLSPAIENNLINTAKLASWRKTVGHTAGTPVTHGRGIGKDGKIRASSVVIQMNKGEIHHLAPSQAFRELGFVLSEPAGFLREQEGNF
1639	NGPDGENPVAQSYEPSQIKGPQYSSTILMSCAELVRDDAGSDTFGQVGAMLPILITLEKILLSRIPKGTAREQSMQLSAKILEFLNVDFLKDNCGGRSEAATCIFGEGRGSLKGDGKYNEIRSIKENLTEEDACDYLGVFRYRMKSLTSFFKPADVDYFHFDLAVLNDPDRP
1640	ALPTTTPSYPMNNLPVSDVKSDVGLSLYSHAQAWDDPPSFLSFTEIFTFPVPSGLGEHLSLLTALNKKEPNQDHDVNLSDKTGCLTKPEKQLAAITICAHDVFALLTCDIVSRLDGQEHAMQGNLRDTCFYEDLSRFNDAGKSIDSNQPGTQHANSTVDHYFNYTLSMKEGL
1641	VETLLSEESQQFETLYFISVTGPNCGIGYCDPSERDSDDDCEKERAAGKKGRFKVYLGEFEATPRNKSLSQCDTIQQTKIISGAPIGQSPPDVHIDANDLSKAPSGNGLNGVHPDIEVGLASFSRLITGFPCMWAMCSAVRSQCSTFGPEIRWGPQLPCNQTTSKFAEGPRV
1642	DNIGCVVESGGLKEKHKNDAADRNKEIQDNVILFHKKGLQDLSQGGMEHLLRELIAHGPKHPNNARFQTCTPVGTDAMFIQVGGEHVRVGLSPVKLSAPIGRVPTFAQVCVGQASVFGANRPSKGVYKLCMPAMTSRTLTRFQPAFISIAKSGAINIYLTFQGQAASNTTGV
1643	KVACYLINTKAIKQSFSSRSEKKLAEGVATFRAGEKSFSKNRELLRASNNRTHAQKLNDYSDHLLAGVPMQDCPKRLKRRFRQIYEADSESSVKPAKINVGNKMLNNRDLDQFGQIGLLVGRTNVDNPTADIILITDPPGLVKKKRQKVRVTLKPQNDVVKDPHVQDCFGHN
1644	FNITRWGSVANKPAIDKAPVEIRMEPYCIPIVDYAGNDGYGDLDKPDAKGAKAAKRGQLKEDPYGDGSQKALERFIGSMKPKKFRWSQQLLPIVDRLVSSEYTHDKGTYGAGSNDVHHAKNKSDSPMDANLLNVHKFSREMAVVMKIREWVAGASPLVAGHCDGMRGPQKFV
1645	HFEELLLDGSPLVVLGGVRLDQDNTCTDVQIMPQDQTADAQIFASSFASNSKKRDNKRIGGEILSCNLPRSPDRAAQILNQTATLSVKIHTNFLTEENQAKYMINVNFSHGGEFKPAFNAKVQEGAVFRDLLDVEAEKLWKNYDKPGVQGWGAGTVQPPANACERKMSYEEG
1646	IGVSGPANKKSSKQSKPIAPEIEICDAACNMSKQSVEFYGAKEVNERLGSGKLQVPLGTSNSESQAGNWNEAVSTDEKKKEVNDDGLDTDDCRIEKAITFTVEPKTRMYTSGQEHDAKAGTQSVGCNLGGLVQVQTAGIPMPALIGYSDATTGYPKLSSKAGEAFSEELGSK
1647	QNGLAIAGKVPDNSAEIMINTENMVTSNYPNQSSNRAQCSLVWYCGKCAWQTLLSHKIPRTDTQNLATGPVNVNGGDIVPLSIRSKQGSNSLAKTPDVTTIGNQPAVMSKERTWTDLQEHSSTSVKLRLYVICGGNLAQLDGKFNLKVEGDKMAEWVGTKNPCLSCIKKSGC
1648	KLQTPVSFYFVTLGSTKKAMHAATAYIRPVALLNFINNFSEIKWKRVVEAELVQMPNVATAQFHMIDKYSMQNTSIINYRQQRLKEFLVDFEKLTINDGSWSYYFRGLIVSDIVLSTHKKGDSNPQVSFESVDYQEREYYDIILTGSFETTFLFAIFGKAILKNPSDQGADT
1649	DKENRRRARVPELGNFLLDEHVEGSLATYTVALGSLISRTHSFPTVGKDSAQPWENAGADQDKINHIAACLENPDFFGENYQICAAVGLRLFRQDMDEGIIPVRQDCTVRPLCKFSVTWLGMQAFDFVHVHTNDETKPVEQLSERFAILAKLSYRLFIEIIDRQSLLVDIVA
1650	SDHLPAVQTVKHDLFAHQVVESEPKEESGCLSEYAFLTGADSEILVKPPQLGCENKYLQPYYKQIEAEGLPLDKDITAAKKKLKKERNACYAYYSVQIALKNIFFEAAGKVVGYSLVSDKVKYNDSSDKTTNVYKKMNKKLGYPFTKHRCGQATQKDNLGGRKVSDNENMSD
1651	PQGHDGFDTSIVRQTLANTQIYASGNPSKMIMGREQDNVTAGKDPILIALFIQSIVTHLKAKARPDKHVKFEDYWLNIDHAAILGIEYDKFSIDKYGSILKFSSESSNQNVDTEIRGPCLGCRAQDKGDFGEMGLHIGEDSIYVNISLEIPGAGKSEQTKIEFRYCMELHKP
1652	VVPVVSFIQALILTMPTSDASEPTPEGPWKFGSAAALFVHEYLQLNILPGLDMATSDKPIYSYESMFFIEGCFLLKCSDMIDIEVFFTESFPKKTNTKAVAFDSLNATIKPIKIQCGRGLGSPCYHLQKLVQRNARPVMWKGDASTTCDSKNKDVFSELGAPGEAGITAENE
1653	DNIDAQTAKERNKVEKEWYGFFGLNIEAWQAQHYITFKCPYKNEFCVHAEILSWQILHYSVSSVEVEVVPEITAKGRSERSLKCAAESEEIAKVSEYQSSAKIVTALLERASLYPSEQGKDLPSMGKGSAFFRGLRCNRCWKFRIIALERVRLHTRLTRKIAQSKGITQSRW
1654	DLTRPGIPSIPEWFDYVKKLQRKARSKYGPLMNTPWSSVMDYLIGKSQSQNKLLFLQQLDADRRDIWELEFFSAEKLVSRKIKMTSKLSLDPVVKRDPLILACFELFNHDVMFIEMWKFDHESKFFATFAKYRREPEDQDERHYLEKWYEDWPKSVIAVARLSGLVQVETGE
1655	TMIMNQWWILHATIFINSRTVVQYKSITASYTKSSKEGPTKGYEKWIRPLLTLKGLKTMMSGMCSKSAPEIEVHSICLDGDYDHSKQETTETGTLSSAIRYGTTKSEITGNACDCKRIEGYHPFIIFGKLAVIMFVHRPEHQEKACPTALGHQNGGQAFMRFSSEPHEGCAE
1656	KYKELGQSPIDRLPVFPFMRFTNLLELDSDCAEPGVSDLHDYISNVKAMRIGDTRIGPYLLMRGDACGYSARHLCGQAEPDSKRFLYNMCALPSHFNPGPTWVQLGNFLNNMYVARVQIRGKNKAHARVNLALNHGCFTPKRDCNRTRMSYGATTAHYLNGDPKIVQSKMHK
1657	VGIIVYKLAVQTEEADAELLQMGLYEASTDNVFIPEDHYPKWGIGPRLIKRMAGPGLSVPLGAAAQRKESFDIGPDPGPSLGSTACDLGKFLIQPKFSVAPALDLLGINVEEVGAANYIQFRNHGFAVVADVNDNRARNWRKAPVQSDARGTSYNLAFPESPGYKGFRYIGM
1658	RRIEGLPMIVELNMSGRLRNLGAGRECVLETGVTNAFDGKLKLQALNYEVLRIGFYFYKMRAQWIISLPVAVTNRPAIFMRCFIITVVSPDECCDIVWSRSRVHKGDLLDPSPIQCYDGEITGPKLKPEHQDCVVHKDTPPLGTLCQCPADFGTDDQDLVHANTKCMASGML
1659	GRGTSVYAQDQVEATDETKQGAHYRTKTPSRDPRVLALELSAPAQVVDGMITFRRKSNKKYIGEKMQNMFGPNAIKPDISRCCPDGVWCVLWKVPTTEKVKNAEGSVKARVETNICGSCCKTYTFTQMICESQCTALKKGDEKSFKESEEGEMRGAQNKMMARCEESGIITS
1660	KKFALLVDDGETEQLTMIMTSHAWGERKLMGSPSCTQIKGCTGCSGIGKGINKAVTLLEGSAIPSVRNEKAKPGYFLRRKNDTCYRGSERAKVKARHNFIEMVLEDESQLLIVLNAAFKQVFHMALQGFTAGEHICFDDELGIYGSALPPAAYGIRFKVGTTHLVYDIQFHP
1661	STNFGYEIKMQAEAVPGPKRKKPIVELEGLSIARKPTPFTEKLGGTLQLAHRLMAKAGSTECSNGVPNAESDGGRNMKNAKPYATSILLVNLLVPIMLSCPSIADTTAWMSAAGEIKSVGPSTELAKMTALGQNPAAFFEDMPAKSMTTNIVGILCHFLPGPGLDRDRRVRL
1662	TGAKINTKSTLRAKLRIAVMKCRKLKAVNHSDETFLSVANKLLFTSDSPSGCSRVKPALSGEPHVEQMSDAGGPTWVRIFIMVKRNARAAKPEYFSLEYYEASNDHKKIGRGISFFAAIQLILLKRVLAGPLSFSIGDLSPMGLNPYSITSFGVYDKSIMAPADLTSEGLAS
1663	TPGPTSEIGVPDMKEIPKTGPDVAGMPNGEGFISKRLQDRGRLTPDTDFINGSVGKPNDPTSMSPAVIFTEIILDFPHFSSAKVPIKILFTRSAIVHVYFKHENTCKCLPSRKILELTGGFKSCRYVDKNSRGAIDDELRQPAEKLIGLAPSLRDDAGISQTVAATYKDLRN
1664	VRAEVLSCKALGIIYLFNVARRFILCAENASDWGYSGIKKPYPLAELAVTLETDSKAYEELINNQKSGMPQACPATQLPEVYRPVDIHRALQFNQLPGFKCFYQCLCEEEQEQQPSRKQAHARMVSPPKEGRSVGPHDVAPPDADKKTRCIREGLPVLWLEHMFGKRPSMLK
1665	SIGVLFGAVWVNTAIRDSAHNPIIAPGAMLKAGPAFRLPHTPQLINTATDMVWPRRDASAEDYFSISNANTCANPGAGMPCNAFWVEYAPCVIHNISALHVLNDQDLEVKQLCWSSFNGKRTDQDMCDCECVNFQMPDSHFTSMETGMTGVRLLPPGCGQQCQERGGCCMDY
1666	LFQCYHEAFQKAVCQQAQASLFDEVPGESDKPQDECNFLITEGWSSKPGGVRGHEEMGVEVRFSPTPSFFAGMYALRAKQMTDAADPARQEARLHYGHNNGEEHGEDESKSQWRGEATLGYQNITSGTELRQRGGLVDTLFGLIKPKCTFFAASLVDGEENKIDGASKAKKK
1667	YQSAYVAPQLFQLVATLPQKATFRNLILFGPPLVGGAEDEEDGFEKGALKVDASEEAKQNCAQEAQSCNQTLIVNLPAVLLTIIGQQQPNGNLIFLLKFGYDGSANDISGEISNTTVDAVFLQEIQTMNLIKQVNQEVHLCVVPAMGKEEYFEANNVAEDFFNAFLFLLNLG
1668	PYANGYETTRGAQVGLMNLHKWEMAYAYGGQQSDPSVAMYGAGVDHVDELEISWDGPPEGGLEEPMSYVGKTKGGASDEQIPIFKPSRTALYDIGTFFEQCMWAPQLSILQQYNVLVGPVHTLRQLDANQRPLPVAIRAHKLHNSAQVRLKNADAATKLVSDDDQKVLEGIA
1669	LFAKINFVNVMIIVTEGVIRPEPSSMAYARKLCDRQAPIVKIKCGAIAVTRHLRTLQDKMFANFLYGQAAFFTIEQPQRADLGSFLPARSRRTNEHGVSNALRPKWGMRDHKNILTIDSGTEHGCGQNEAKCGRYRFPKSEQTALYRPKVYALKRPNYVTICNGLAGKKGNT
1670	GPSEPTPDSQARLGELYLNLEMLGKREDWEHPAEMDCISGCAVAEELGIIPCDKRIFASAVPEGVEKEKTYNQLSAKRCDIQVADPHLSIGNIIGMRELALAEVIAAKFVCLIFDTQCYKKTTMFLCSLILSCLKLKIIENFVVASTPTMLVFVIQKCENVPCLPSGSRNLT
1671	KIDIAMKRAGPTECLLRPTAVAMIGLLKRGSYGELSFFPRYVLGYLGPENQPAEGKTIAPNVVGYKPASVPGPFAIYFTIRAKAGNEAVKFFQTAACECKSNQQRGTSYGERGIPFNITYLKVLFANYGYKWCYRAHIDTGSYRYDVNKDNSFYGEKDIKSTFSIWEVSVEA
1672	MYKTTKPGDVSYPHLSFVWPSDRVGNPEHGFLQPGSENSKEKFYLGAVRPAVPQHAETETSLLILLNDDRPKNCMAQVCYEQGDVVNYVFIKFKSKDPNALSTPNKATTPKFKIACNDDIGFAPGKIARDSCRSSGLLAYHWECSDYMRSPSVECLEADPSNHAVIDLISVR
1673	HGDFYLSICSTLLTPRCLIQCNRAIEMLAKYEPCEIDRNARFKKGGTGVRNPPVGQFAEDPSACEGDLTYELGKGSTEEPCKRSELRLYPLHWGIFSSVTVFCIFALHNKLKKGAGSSIGWGSARFDDKTLIVPFIPFCPWAKGTDIDTGFFAKVNLQLLEGYLLREDGETN
1674	EVENFSNGWQQRGSHQDDQKRTGHTKWITCPNIVQNRCSERHTMSKFMGVLNYCQLHEHLHKDTHAARGDAPNVNTFTTLLTSCKSPPISGGLRKFRNDVNTGMYFVFVEGRGVLLPHATTGTLHFQSCNAMLTMSASSADVECLSAVLTSGGGVPDMMAKATKESTTVTGG
1675	KELMAWDLSWSTILKQSPMKRLNINSYIPVGLTAIIPNCTLNKGEKPLRQVKKSISNLIPYRLLFKDQGSMQAYRRKQTGESVREMPAPMRRANRNPFSSEFCYANQCVAKEAKTYCPRMAFAVRVVRIICIFPSKDYCSPICERSGDGSLIMSSREENHYDESLQLPKRNQ
1676	KRLQMTEQEDATAPSLFQDQLVNLIVAETPREEGKNIFFHEIKYGRWVVVKFATKSLTKESHECASDTGDIQRLEKQGMTVQIFFNFQWFVAYSFAQTFNNVKEGDTDKFKQTCLTGIELKISPPATSKISHEVAQQKLDNDSPDVQVLSHFKMSGLQYELLNDGCTKEMLE
1677	QGFCNASKTKPEPEAPVRFKQVPAFAGELELMVNYNTLALEVGVKLRDVIQGFEIQNAVLEKFVAMVENQNFYGDIAQSCTGFGTILQVFSRSGWAKTKILKQRCQGEDSRDDLTCSPVWESCPQISKGHLPSLRHIVSFGNEMYPASNQLNPTPDSVMPVSLPVTMGAVEE
1678	EKHEKAHSVAFLTDSVEHIREPGAMPPLCEVEVKQCSALLLWVQSNLLNAIYATPEKVAIKQIHGRKSPRVWWRTFPDKPKFGIKGLKTIEEIAAPRYHASALVAFAVNKFIGYGVFDQSHDLSTFLTVRSAERRIIIGFYESKYEQPSADAESGAINELSELEFPGYSYEN
1679	RAQRTPPTINITYCVLILRRVMNMALMFRFGMKAAKNGVPTITARSEVLPLLNSDGCSYASMMAVNEAPHETMRAAKACKCNSTCFGSAQDYVQDTRVLKKGNIESAQTWQNGDSVTPLGPKTSLPSRCAVYSTQFVFLAGELIYAYVGAFNSVPDGTSSTGKDVSVLYSCG
1680	EKIGNEQDPLKNHMFVGLYKLDTKTANFAIKLYELPSLNEINKATALQFSSSAYLYFGKGSIPLIHQAVSDFLVAVMSADTKCQVFSQWLKSMANTQTQSSHQVCTNPQRKLNWAYQNCNAGLCETPALGQGGLLEGFIRGYFTNQGFASAYFISEKLHLDSASLRQDLRSP
1681	DLGLLRNYTQIERPAPAVTEQISICEICSPANGGVVPLRTPFDVAYNGHQSCFNPMYFLDTSPFQFNSHDEKQREDGLYTAMQYSSPIVCGSCLLKTFRGFEMLCPTAYARQYWLHILVFEIVYALAARGRQFKHGGDFKAKTYYCPLVYTVELNLYDILVLLINYVALKYP
1682	TPEHLVNPVLQALVIIQLHHAYAGFVGSHMLLIKNDEVGVAEREASNLNDWRYAMIVKLPRQLTSYAHTSRLETSRPVCEVRVELNPEHPGTLCNVNSAKAWVKAVDHVTKLVGVLLWIVKSCIEPDNSIPSSQLCEDLFGKKKECKHQLVLIDQAENYRTLAARLFLEQNL
1683	KMINNEEARGHNKSESKQGQYMESRKFNSISSYVRDEEGPSERVLPGPLGVAGVPPDPVSTSTRPAKNIEATPKYRYIKVYRDENCTLVHVVQLPKNQNDHHRYNIVEWVNACAMAQDQVGAFSPGDEGSVSRVQDPFNMQDLALQLKSHQSEVLWQAVTFYRAGVKKRTLG
1684	ASTVLGILPLTGLESQGKVGNSPTGTRLHGGPADPSEESKVHPPAKHDEDLGHCSAVGFGGAYMTHPWIATSVVVIIQLVKVTVVPSSAQSPRCFLKLREQDDHMARIGNLFSKYHDFIVYEVGYEGSEKEGVLLGPKMFPVQPYGILYMVLCPNIHSQVENQGGPQFSRRL
1685	KTTLSVSATTDTEDATTVLSIYVLYIQLKKVANPQEREGPNLPTAKDKFSMPAALYQGTGKNNVIRLCYLKITDGPREGQNKYKPRHQKGQLDAAGMRYCTEALKHAEKPQFWKELQTPSYTGKKGGSFRTVRIRQWLNITENYLIEVESGNGGKAEFSKIFVCLHRGRSVD
1686	INPVAIDWPKLHCTQAKESWRGSNLGDLYPFYKASNLQTSTPPIHLESSIPHEHLETKDYGTHEAVMPVPTILDVVTSLGMFLGIEEGCLKSSEKMNLAGYDKGIRNYRCTSKEHNVPKPLHFGDAQMGEMYQQNLAALPRLLSIRSQVGADAGSWLKLAAGTSASGGTAIL
1687	EQLLFGNGELATCRVWRHITPHLYFLKKRMICVSKQQKSIVMSRTSEIMKPPRTVADYKYAHFLGHDALSPLRVVNGCDLVDSLEMSDGSKTKLPVWHAVQEQKAKKFKFGECNLKEHDNESRRLKQPLDQLSGPQLLYAFDPVSGALKNVSPGSRVVIMGADPSRLFSCSE
1688	QRTQNDCDGLGIVKTNVEGAMASGASTKLAFSPYAVYERKSRCPNGRVYWCDSCRGRLKELRLYLRCSTPNIATFESRSGRIRLLEKAGNFELTYSYKLSLSSAAAISMPRSIDRTKLSKSQDLCSPAHGAPLTSVGDDIPSKVSIGAEKEYTCVADKGTRTSANSAGKIHI
1689	FNIGSAQGSLTCSPIANYGNKYINQLSQFHFLVETKFHRGPLSNTRTFLLKNFFHAKSRLAKLDLHFNDLRASNQRNCEVLVCFRQSRSSEELCALLGIEAASHNDIVPERYKQSPGFAGPLTNNVLDFTGNVCSKLKDELGPMIFHEVEHGAPTGNGSLASPEIATPPGQN
1690	NRQSSQVEAIRDVMDKVDLLLGLVLESCVRAFVERFEYFSMYFCTETTQTCKCDLQYVLTFYSCIFDIINHDEQPRKVKFQAKGGAQYFPSLSYSAHGQGAPVRKTDCGGVQARQRMADHDAYFRYNYRLTLVGAKPMNLDEIALVPEACHELYMNACSSFTFSGGRTAHLA
1691	FPRRQSGSITCPGKWSSKLAKNGAGEHVYENILKVKAINTHMLLPNSHAAITTTKYKPLAKEDHNILWRSLRVHSAGSCDVYVTLGYRWGISEISSNMEKLQPWSGKLFFAHKIAPSLEPTALYPYFVEYKKAGLDVLCSLFPGCGSKVNPRYRHTGLSAKSGMKLFLRSVK
1692	DGDRQGSSFTLLCAYISDKDLVMALIWGDSCLNFPGDLEETMPRSCNIGIGPSGVGAPHALEKDEREKGWSRWAANYIVSSQSKSQGQCVCPFKRCVNPYGVGHIMIEKTSLGPLINIISQSRFKLALHDEHMSAKGNGVEVGLMHMIEEVWLECRILLVNIRHLVFNKLLG
1693	SHLARIIGKEITTKQMSNEKSAINKESIYALCFNWLSERDQNPDNTSLSEEEIDKDLDARAAHASYFDPFKSKGGDTGCIPENSVTALDLMDNKTQKIPGFGVWIGSQEWKGKEAAYGNKLGERKWACTESGLASAYLWETREEKPSLRTRFIKILRVVQGASEAPCSDALY
1694	PVINEYQGKRSRLLDKFNDIKFLSKEAQSIAATYGFCNVCTYVGAKGPSKLVSARVTITKTSEMDNPGSAGHRVGQRNVALGLIMHVTEIDAPESIFLTDAEVLGWQKSGDDGFRNNIERRATWPCGEDDFFDVLQVAIVADIQLQKMHLGALQSSCAICDDETPGSRDCGL
1695	GGRTIARTYAKELQLRLTDSYTVSAKIKIAPLMSLARPPTPYPKSDLYGKFLYDRSANRLSQDFLHAYLSKKPQLFSPLPPFKMKVVDRSLFKCPHYCSKTIMNTIELQNFILKLLLKPSAHNGSVKQTSSHDQLNPIEVRVTLTYLGTDDGGDCYFAAECPALSAPSQMAD
1696	EDPYAAIKQRSYDLQLIEPGRVISPTGASGGTIAEEFPATRKTQVQPLILRHGSRGQKSAVSNVLKFQGLPNLYLTDHGDRFAQLYNPIKGKQHKGLSSKLKKKINPLPHRFVRVPATCSPISDDLAMGQFGLGSLVVHRNLKAPGQPAKAHDSIDEVLAALNSTILLLVKS
1697	HGGQWFTNFLKGGGSAADNTVAPAKHFRQYNQMGQCPVAGYCLRVVPTGYNIKTLISCPHAQENGDELDATSLEHDNFEEVHTVSRANLSFLRSLPALYSSVHNGVRASTFSIHRDGQYITTHDEIIEPKPPPSKLKAKEQLEYVSQRLKACGSFKKCLAQFVLTEGSTDGV
1698	VSVYCFAEQKLIELHEGCSYDEGINSWIGAGALARIVAFTTEPPGEPPEVLAIGKPRPAKLIVGEVMENLTKRVIHKTILGKKWGEQLSGSADTKVSQLKRRILVAAYTATTSNVPRVQNFLIVKGEVQGYPIAFAAKLFHTDTSLHLPGTRNTGKLRIIKVGEPFCKLTHQ
1699	LNEVHCSVDEGLQTESGEEDALLVNMTKLASYPDVIDDNMCVKLHTACYLKKKDNSKRVVRKERRNRLVHSEKISGDLRNRDPAASEFAIFSNPRKENAARLYDDYLSVGTIQGINDGKLTKTARDAYRIVKMKLCHVLSVIELRFTYKFSGEGLTPSYDWTNQLESSYFRE
1700	FMEGPCLQKKNLGRFLTYAPDLKFAEEWKTNKLLAARCFGKGNPFGIKLMFYGEHTGTLFQYILEAAARIFKTVSQEGAFFITKLWGMVENLFDGQVHNPASESVPTMQLWTDNEGVLMDTSVRVKLPLEKASDLNKGMICENNARQTSTSKVSTVINEESQIDKGIETAIL
1701	HTMHNNSAPNYRAGSGLAEEKNLGQGNFLRISPPVGSVIGDNTAIIFQNINTVNEELHNDDKLNNGWESQQVSQIQTSREAKDADGKVSGMRNPVIVGAERGISLIDQCEFFEYASGVRYSTHAIREFIFELPSAATKPVARIGNNDTSPASLAEENFGITLPLSYNGNTLN
1702	PGPSGLVPSSKPPHNFRKRQIGGLDHLVTPNFVVSKSLPTTLLEHLCAGCRFPHQGTANNVTATECNRDLNRKSKQLSNDVRDPPGRDGEQRADSAKILMDNEKRVMTVSNVYGIAIPQNIETEWVLRAGWKNYHTFMTKLDIVVIGRITIFSALNLCTRMDNAVIQGRGYV
1703	ASSPTGTVLKGESRCNSRLTFQKFLRSNSAENLSYNVVAAPGKAISLNLKPLPESDRVNAPGNIVGIIVHELETHSKTIIIMLADIRFQNGGVKDEVYISSIGEPVGGNQDPFSSINEVHDDYYVMYILNVLGSIVAILGDIKCTAIVLYQSSDYDVKLTPNEQKFAVFEMK
1704	IIINDVNSGNKLVVKPPKQFLNNFPIIGRDEDSFISFIHADLIVQTKFKHNIQPPTIFLILEPSEDTLVGELTKAYGVLKGIEEEGKEWQAQDDPCFDVVLSDWIFRLMNEEGVMLGQSGAYGKQPNSLSEEASPEPLDDTDKKAFGIMNQMGRVAFKNYMEKAKIEQQLEE
1705	FGPILNECTGDFRDVFLAGILRGALSQAHFHDDFRAVNDLSANYKDAGVLRNINLAGGEGWYHHLTHDEKVEDSGGVIFAIREVVDIIDSHAEYINLVYGLVRPGVILQSLPANLWYSRTEKNWGDVPFGGNIQKEQSLSMLTRALAIPEVGCVPPKTGPAVLQKLSIKPYG
1706	AGASVDGDTGQRDAAFLIRCDLADAKRWAGNSQLLFGLFDLCGELKASIGGYKFIIKGVGSKMEINPIRNLTTKADEKCDIEFTENKDKAHPEHDTSFQGVLFLAEDTQFESTIMQVIERAAKMYQALKFKIILAKGLEVMQIDPFKGISGIVKPRLKELGRVGFRTVSFLP
1707	MNQFADIDRQPSKYGCIKYQIILRSMDVSSKLVNLNDTILVPYAAAYEQSTIIELDMYLMIVKEVGLEHKSYGAGTNLVAWCPGRNLAERNKFAPVAAFVKSDRFRYSGNKPSSGGKMESHQDLEKKLRENVVYKPQVKWSPLRRQKAEAFYNCKLIDQIEPGVAPRLLLIV
1708	TIWRFLGGTLAQDQVDANSRENETRMVWLGLRALGVEFHRVSKAQRQVEVVVEVFGPRTLRDRQKETMRLQEDKCNAFEKLEAKWRTFALQYIPPSPAGQTFFSDFVLKKRNSINSTEKWPLRAHTPAKIKHRAKGHHGKLGLNNVTKVPKKFYPKPCFLDLIPGRTISPAR
1709	IPCRIEAIMMCKVLKAGPGLLASVNRKCYKGLELRYTGHSEYASKGSRGKKDKKEYSRLFEHDFKRGKETAKKCLPDHFRGTAWIERRWLKIQSCSNYLDGYGAANHVHGMFFYSKKGRNTNPQHRKRLFTTHLISEHAWVLSYSTRNGAGECYLWFQRGFRVKLRQNVRTD
1710	VNGINEVRYRDFVINLYLHFLGGFPKSAIFSYSHMRAQILMRLVQATSDTWGLFGLETLIKHSVEMRHKLDFFRAVGCCVATRQCDFVYKNLFVPHSGQHLVNGLCFNQAAIKISAVSGKEPGPEARGRKPNRASLPLKFMNLLVWSGGFRFERSVDRKAEDCITTNNKLDQ
1711	LIRQNGKEKPEKISLWQEGWTLGFKDRCYFGAKNESFRYYFEADRRTGLGLGLNDCSRTYLMDNGTFGAKEQYPRNHYVGTCINAKMKEMIAKINPTTGPLNAKARGFPEEKVPYDRWLVCYALLYFMGTHAGAQCAYNFEPRLNNLDDESVKFSADDSLVIIWYLGPENLW
1712	HVLSYASVASGFCYMFEASLEATPMFEDKIGSLKKQSSLASGPTSRHFLGCATLRKNCFLKSSPRLIWFSWISLFKTLLLKECKAFRQWRKQGWGIVSQQLTEGLRVKGIFEIVEATPYKEHRDTNPRCKEQSTTFYPRTSLFFKDLTGTRLANNVFMMDCDRECHTRTRSG
1713	VHLILKVSRRTIPDPEIAHIAQKQQYQMATKYPCALVEELYWEFLMYDSPDDVAQRVLGQYLERWSSQSGLSALIASVESLNKACAEVRFAKRNVNIVRPASSLKDPFWEDEFAVFATRKEGNAWCLIDTDPHQKAEEAFMDFNPIEDRQSTGEPLSVNIIGFRSAGVAKCR
1714	QFPTEGVAVDYQSKSIVGQWKQGSELLTSGAMYELKAACGETEPPDNSFDGANEAPGKELVQPMQVETQKTSLENRSELDLEFATYLPRFGYVRGLQSVRAICKGIEMKRCLTDSLAITCAAEIDFLFAGQGGAGQITESAYFCPSFMQPKQHVAVAIEAKLALNGTPGINN
1715	SINALVEECVVNEELNPPISLSIGLIASDKSLTTLVSKVAPICFFEGTTIRNRYDDGVLAAYLICTGTLCTIQKIAWAKGKEVVPPRGNGSVPTNRTAETPDTGAFVPRTMRAPMEAEHLNGNNSVLKCPVHSAEHLHTPTWSGLVVPAYAIPAEGCLIPNESNMSKKSSVP
1716	VYIERFGQIGENKDLIQTRLLKSGTFNPPDEMYFYVTEPDWCIYWAPGLDTPEFLDSNAGVWTQKVYSGYSFMVAHGVAKFAWSKESQNELLKDSADRCGKEPPIKKHTSEVVFDPVSRLFRSEYSQRHHDFVHELDGNVQPRSVCKPSGGDDYITLELTQLPPPWTSRAVF
1717	EPCLTQQTGAQPKDSRIAHVAGYLNLFEGAKKLGGLETQPVFSPSYAPLLAFPVPGSGGAEGAYMQVGMNEEVAKIAQCRRPHCYATAKTDKSRRGAKAFEGFNISTHYGEAVTTGSNFLLLQKQTIASSFVIVRKPMCSKKVILRQEQHKEEQNYAIGNTQDHISVVQPNT
1718	GLQKRDAVHIFCLFSVDAVDITACSLLRTSARITNAAHSRSFSVLGYLCTVSCMGNYSANVNTAQDSRNEIGCAVLPNYTSKIQTANFLSVELCAISISLGHMSNLSRSLFIKATLGNMEWAFKSVMYQDEYPKEIELGSELRKTTPAKVAGKWQLSLPTIPPRDTPFKALL
1719	GVENAELYFLKAAESFGASAKPSFVMCINLISITATLEYKSGAFLDNVKAMRSAAVRNLIFPEAYEVKKDLRLLPRVINTTNGDDYMIEKLGWVRFSNLSEQVRVYQSYCSLERHTNENGNTDNKVGYKVSPEPTLIIEHKFITKSPFDQTRKNVNWDVKSSAFPIVPFALL
1720	TYGEFARDACLYEKADENISLEPKAENYGLVPKLPFQFQPVFCFRDKGLKILYCNELKPQVDYKICTRYGKSMHVSLVGKIIQLERGHNSIKSVTLQRSLLNQYSSPKLEKIKTWEPSWEETHLGPTAQVIMYFPNTLSIHLQIVLNFSAMQSLFPYSGRPWGPQTKSIGLL
1721	EVKNVEQGLLKERAEVSVGKHDYSDLRSSQPNLADRRRQFKNGLASAKRMEKPGAGLFFKVGVYPRALGLEMAWCHGISQIAVFSPEPERAARDMFFGKVGGLYKQLQMEYYFKETKKVILVGEYQWGNELIAYVSEFGETLIMIGAVICSTLVAEFQDTMSYPIVRSSGRH
1722	QGTALSEKGLRTCVLRWDDVQEAAATAQGGFTLSASSRLEDASPGENALDVCNPKKITQKFRARRVEATHEEQKFQVINCPQQGMLYMSSGCKKPKYGTSECDSIKIAQNQTLVKWAKQVSLALQHELRLSEEAELAIKEPQKWKKAPGRAHGLQKCAYGVRFRKYFHGYKS
1723	RRIYNTFPYKDIVKCDTEWTKLPFADFLNNATKCLGNPDDLVMMLKCTLCHFHKFGPLWVNVNHDIMQLNYLVLELLGIHFNSYDEFAQGDRHISKVDPPRSPTDNLLYSNKHVNVPGAVTHNNGINTFKDTEYVSTNANPPSSSFLQDKLMTTQEPLLGTPKLKDGSVKSF
1724	RYLKLIKPFAATLGSGLKQVETETESKKSLDTAVIVLPTGALDLDRDGFVAVRMHDPILYEKRTKNPIREVCNRAERQTIGNIECAIYYNTDYHFGELWYIANRDTNKDPRLVSCISSGEDPEEQGEFQFKLRTHVFLFATLANSGSALGLFASRYYKLFKDGKHQAGFYFK
1725	ARSKINRLAQPSGIELKPDVMVLLKDNGNPIKCVVRNIGDITLLDSRVTKLHYVFREKYKKTLTRFYIRTCKFTKLKAPAFKAFIALTADPTAMLSSVAAENWRDENVHFVEGVRRVKCPQQNIQGDLHKINLAYNWWVHLHVTLIIKALSLRSTEENRELINISPKFVDIT
1726	SFKESKLADCAVRDRMSLNGECFIEDAGPSNANDFYGGQVLPERKMCAREAVEDSSAYIKACFFKRPVAADKILPLDANCSGRSDNEVNHNYIPTQCADKEFETLYMGIAAIRHPPCAITPPERTTSRHLNTVFADFVRYGTEAFGRYGKTGKGALAQWMKYMDKSWCGSSQ
1727	EKHAMISEHIDSVWPYTTKTGLNSNNQTNSVAQRDQMVITKPTDDYLDSRNIIVMGQNFEPTAASCLNASPGLGRRHAMDWKDPVQTKRPPCKSIRPAALTPSDHCTPYVQKASTTAKVAGTSLAQAGSLLVPGEKNVYERLVKHLKGAQMGLIALPEQEKCKLEADYIKLD
1728	PRPHYNPTRITTTRYDIYAEVVFVATACYGFCKCAALDRSKCPRKLVKRLENPTSHPQKHDLAAEKSDRFKGRRPERLQDLTQFGEQVALFEADLFHEDIKANKQFERQKLGEGKLPFNIPSIGLEGGECKDVKNDPIFHLWEKRRKQETHALKDQIQHRPIKVSFPAVYVR
1729	CATGIISYNSSAVTFMQISTEWGIIGSMGEHNAVDLEVMLLMIVQRTGGVSWHFNLDQGCKIILALYICFVLPVEVSHIDPIVAFLHHPPYISAQPGIFQIKYVENFNIPKEHKITLYFVDTKYTTETCMCFVGEFDALVELQLFIVSEDDKRGQTKWQKVEAAVKIAQRSV
1730	QSATCPDKYKAIARIDPYETTISYVRAEANTKGIQNNVVYAKDRQNLIQYDARTCPYGITGWAKISVQMAYNNTFILTKPLAKVKKQRQDGMKASKERSKVGFIDPDWAKIYLMAAAYPQACKIWDTIYMKIRKAGDSDAKIKNVKVSADYSHHEASTEVTPPFQALMHGDS
1731	KADKMNDEGDQEYCELHECRESVSFDKTPPNLPSDDVDTRCKVTVVEKFPGLAISGPQVKECMIIKNCVMARDVINKFDAAVGGYELKGLIYLTSLIHEKVKRLVPEVQRHFISATFTLRGIVDDQLLVEFTTRTIPALRIKNTRKFSQELTLLSFVEQVRRKVTKVLSACE
1732	DLDCEIPGIDIGPEEYSAADAVSGREFVQQAKYLGNDVTPWEPNYYFATKMIQILDDWKEAGGTILGTIVPGIESGALDRFLQLELRSPGAIRFYLPRYCDSARSMEAKNLNSKGHVYQLLDEGPIGFPSWDKVTTDNECPVDQPAHELMRADALETLEGGVVELQGSYLAL
1733	GGFFPLEEPGRDGALAVQIGTSRELANKNSVMIRCTVLKREGFHILLDALLFANGDAEASMSNSEVLLNLYQAKRGDYANQKFTLAPVTDLSSIPNLCDITSPALQAGTWLSFSKTPEKTFELPDVDTPDTVLLGWALDNVTMTIQETPIRMHNVLTLNQQTPLQEGGAWKR
1734	PCASLKCVRTKSEKGCAVPNIGADGPLNKLNARVVHIERIDLKYVDTCLLIDDNRGHAYNDMFTISRACVAGRLDPLPLIRLRAMRIKVVKCGLDSQFLAFANRTSIIEENEDSDKSGGGLHKLESNANLNVVDGCNLIGCFKKQEQEKGSILDNGNRMLGRQPAVRAGLIY
1735	QKLSYPMGVTIVCMSRKAEFVPTSNIGLSSNAPIEMWGVHRCTFDNKLDAAVALDKLSQDDTGDWKNKVNMFPLKFSFDLLNDEDTNTNIKTPKTQVTAPKLTLNFDEAWGSTGGTISMENFANRLRRETVPPAKLAVYSCEKHPLQCDVGNLLERHPGGLQVPLFRCLVFT
1736	SSWGNETFPGALWIDNNVQINMGSKFVLFFSTEQLEILSNEVPINGETQYTVTLQHGQGCQKVRKRLEYYNNRAQELAKPLEAFAAIDRALTGRSPPVGIAADKSKQQFLERPIGLRRCARSLDTINPACFSSETMLAQNVVRKISKPSSCLIAIRLPGKVVAVLTTNRSLN
1737	AGSFPYMCSQNTLRPQSFIPGISLMQHLGSFSGELYLVPFVMMYIAGHARVIVFKIILDRGFRRGHGPSGIVLATMDGVCDVRVEAVTVRDEFRLDLTNGCYLQILELEITDVAVPRLSIQATEWSPEFAAYGTASYKTGIIDGAVWLLLYPQSAEAPPQFNTWPKVLNYLP
1738	HYAKFNNVVEVTQTASKKDGRMGAGGFNELVGLPEKVGLINPNKRTIHGVSLETSAVMEPGVGSNKSLRCWSLSLQLFQLNNYTSYPNAMQLIFSQFDSKTVQEQPECLPSRGAAGASHGASLFTRSDITTTKSEQATIITEFYVPLTVLGLVFYLTLTYIMKSQLSLVDIS
1739	VCLVDAAVFSSYLPNRPDVWQLERFHILGKEYFYFQLPEQEINSTEQSSYFNMEPGLGNRHGPVKTTGIPTVANAQYHPGKYAITAKMTISHHIYHLGKYIAAIPVFIFKRPSITVSSKRIYVLHPVAHGSQCRVGMCVCDAEVQIDEKAKLEEFHYSLHKETSVALQNMSF
1740	IHTESSNAKDNPTRKPYGMGRIYLEQYLRQPSKINGGNSTTEIHFYAQQILAEAISGLGGPIFSAVYALSYIQLRMTGRSREHEEADTCVSNEEQMIVIRTDLFISEEYPLKAQFKHKVVGALQRLVRSTLALVTLQNLMTCIEIPIETLDVPTIKHQGELNFQGKTADILM
1741	KLLQTLAQGLASSEDGRESRGIPMPRQVTIRDPKWEKGSYLKESRDYPSGGVLQQKGGAQETIRKGPPGQFATPGCLAFSQSNFQLETNFAKWIGDFFSLADCSWKAKSGAQPGALLGIALQLMINGSGKGNNLAIHPIRPIVFLEDCSKLRKKHYSRANASMDWKLLARKH
1742	SPDAFEKQLKEQMANALKEKVPGKLERQTGTAPDTLFRARCEVEVEAGQSLVNMLSTLEEIYIPFCLSAQPEELSEESQAAFREPHNTNLILRRNRRKEEDQLKTRSLQTSSAAWVNKLYEAFQTANWLVIMVSKSINLKVKTAMARTPNKDGQELLENPCKTTLPFARIGK
1743	EMHPEICARANAHSQDEVSVQNYYSKCISKYYLIFAYAVVLKNSAAVTLPDAHYFHILNLNFKRISVYKYCGAATCCADSARGADRAKLSRKSQLSTIVQTINHDKSTAIVNVTFSPDKPKQVAESGEQEVFSPEVFTYSNINQDLFAVMGGEICGRARRDQPTRRDTGIQS
1744	FPGSADSKEVGTGSWGLAQIIYDKFVLAFKTDTNYNEQPCGNDDIRTFLIIKFQFQLMLIEVAGAFISVQVKSCMRVCPGATPDAIKYRPPPYILTGAFSVGINLSNSDKCVGRHFCNKSSISLSGTEAIAAYLKNALEVEFDSCASLEWKFHILFYAGDGSHDTGTRVSPE
1745	KADLPAGGFPSLLISINWGDRGRRVIALTTLESFFNATMFSEVLDTTEPADPPNGCSRESLYAEETVTFSQKHLEILAIMTATVTIEAGKNKFWSSLWSFIHKKASLFPYAPWVWMLASTFDETVPQVQLMESSVNLGKVDMKVTADTEAGVRAIALLKHRHIPAEPELSDL
1746	DELFRDANVFYGSFTTADGLGGDGMSTGHGRTTPESHEESFLAPDPSDEFGLFSDCIIVQLYVQANFDFECAQRITWAAFRQDKSDTLAPIVSRTLGQIAHNIFSKQDVTGPNLMGCHPHFCDNRSREPFQIDTVDKTGDPAYNPPVGATKFSGVTDEQNNALPANEHTKGM
1747	FSEAAELPWYTDPEAAPKSIAYLMKFFDKSETRFLLVEKENHLDSGTRSTWGAQSDIAVNFLPVAEIFHDKSTGADQTIDKKGLPANLIDLDLNIAACSSNLWDSDENADEKSQAFESDGPPKPRLQLWYGTEIDDLFQIRDDISVREKANKNQRQGFLSRARYGQENAQHV
1748	VKFRPTTDDGHVPNGGLRRAMKPKKNSELATKNREITTQTNGLRTDTGRSLVAPVDNSCEAKFIGVGLDYGPHDANSPKGVNGRWKPSGLNSSISDGDSDDVLKHRPTNWVAQKFLCIEFNPFNPIPRIRYSYNLDLIGDNPNIEAEKGDKPPLFRTCYTPDHDIICRQPPK
1749	HIFNAGKGCPQTFSGTADEESKWRFAPLESNGTTDKAVTSDIGNKKQQDPLGKKTTFHRPNHPHVAVWSRARNLVGLSVGHLQEAHVDAGDIQCGRNPLHTFDNSKTNLGTSSLRLAVAAGCTRDFFEDPFMEFRSPGPGNIISRSKSANESLKFPPPWRNTQLGVIELRAV
1750	DHLNKGMKDGTTRARLLVPAPQDAAFGHSVVPTHVNGFIWELPTMEFLKSGLLPKDPLLGTLGADERNNIEPGSKQTQPWECLANRPTSLIDLNTCAPEADKDPGADQQEEPEGLSPMLVWPLPLDFSGIAVKLFRLSSDVRFDISFPESKIANPKAGIRMFLQWKFVELHT
1751	LPHKLGLNHTSVGFLALKTINDIHNCPYEVPLDSGKCNNGFARRTQDLTLASHEGAWMRLEEAMGKFMKHWATYDYHYLEGKRGLYRRNSDLPYDCMHCGDLIKKESLSTPEQAAWQDPNSCLLSTRVTNSYNCPFSGSGDVNAAMLARTVFPSWAQGCADLKQKCAQEAVV
1752	AEYNRPKPHSGQAARTQVSAKMVDKNDYADTMLREGSFSDSGLPPYIDAVYEHTLKTMAGVIIVALGQYTTVSSPEGSPAETIIYILIHPPEVFDLRYKQSDKKSLIKCEYNWAFTIAKLTVDTVPDLTVVGLAGSAADVKVDKTMLSAHPRRLREVPTDDAHVAALKPVGI
1753	EAETSFQEKANEIGGVGEEAAATNTIGLYYEGLVCRTRIEAAVIMRRANIKAVVIPANLRLVYILSRAQRPKRPGADSDANGLTDSSNMNSMRELCVRRFRREYVGTDLNDYAPCLFNCPGDKQTYQPCTFAIPMAGISEVWNYCFSLQKTNKVPFRNGAGGEPPEHSFVTC
1754	RVPVFGAMECVRYMKLENIVELRFGECCPGHLVCKGTDAFQTGQAARPIKINDTPSVARDEGCEFVFAALKRDKFIELNSGFEKLVVRYLKSKPGAHPYICNNPGTVRGFILAQIVIPSPATKKVRSFSDPSAGVADTGTEENQWTGLDVSIAAYLDEMSKATTYPKVRYTP
1755	EKSLLERGVRSQPQRSSNGLTTVELGNGMGLPSSVWQRCDLYPVSTEYLDVLGGLNEVLGLTTGQIDQPCASYIFDKMKLKLFHWHLLGSVFKVKTASSGPMDRQLSGLWAHVHANTPPDLGQQTAGEETFSMHEKDVSMLCLILQQLGPKVCLIVNGKRYAMRAKQCYRSC
1756	TAGNAKKLCGINGPADVDPIYTETDSILRLICIIVDQGNIVKYIKAWGLDIPQLQHYHSLETRTEWENHDDFTTRVKPIFYIGAIEGGRKSSAFLGPNKEMFGDGSKYVFPIEKQYFEVKFLILTKLQVWRKPVVLVPQIRIALADGLSYSHAVVKRIKKEISKVTKFGVGL
1757	ISGKDISAALYPKPYDAAKVSKSMSPDSEVMLERSALGITVMTSVSLQQRLNLQMPLVPNERPILDYTIQTGHLGTHSKPVTLNQRAVLKDNSSRETNNAIGGNWGFARIPRMRNQLGLYMDLTIGAETLKSESAVEIHAVLRVDINSRFVCPDDYAEEETTTTYAGAIAQF
1758	EVHNGAGEMLVHMGALVWQGQAISAASAKVETGRGTAFYDRLAPAESSHHQLAEPMLAEALVLCPINTRYIKVLAVLKTDPFELPSSSDQWSIAIAKTMGNLMSIIVQSGRKIYAISLLTLKHRSGGADVADRGTSQLVQNVTVVANPPLDPAQIIPYLRMLSQVGNKVCAA
1759	DDTWVYPEEGVTQLEAQLLICNLLALLLLKKWRGFPKAGEASVETDYEFPEPHKRIIQQRMQEADTLGLLDAFWANVENRHQGDDKIHPDIGGANTWPIAQKRTQWSPEEKQSAQSRQQCDTLARLWIDEKLGTLFLPECQSQVHAVTHQILGKVYANVKVRCWYYVISCWR
1760	SLDSRTAEFFSKTSLLQWNGLAKFARYSQDHIDYLKHATKKGECGTMKGNHSKIKTPVPLSPTVPSNSKHIYEITIIWVKQDDGPVRGMADLCANKILIELKFAPGGHGPDFANDNGQDIPKKSPSSATRNDQKSEEVSCIFKRIGEFKNLLTKELKDIRNFSEYKKVNLSM
1761	DTLIASGIRGEKQIAFMEAYVKSSYKQAPLYGAITTLDGKGSDICRGEIATDYTDLFSDYTSEKDPPADNTAIMQLESFCSVKRKTILTDEMVHDIQEDYKSILRKNFEGLWAMLTVTVYKPLFGGGCAVANQNDLEGVIKVVVHIRDKRIMDRLKLRRPDRKVLSEHWNAP
1762	DNRGSLDLLSLFVEGVKRIPSQLRLHDKESAFRPCCVLSNQFSSFALIKTAITQTEQGGDEDAVASLAENRPMPHYGPATNLKEKGLRFPDKSGVSGLVHMGLSANKPDYTNKSWPWQWRFMPAGRYEFDTRAMIGESRCIYASDGLFLNFREPMPEDLAHLENRFDAHRNQ
1763	ELKLSKEIMPFLQGLACPGVGDVVCIAALDVELRHEENMYINALEQMMRGDDTCCRGDLDGRLYFADMRAPVKFAGNPNMADTPPVTSNGNTNCHYAEAEIPPKSLPMAVYYCDAVSKKERSKCVVFIISFAGVMSTFEGGCLVKNQSSPYCGSIFLENGAGYSSAIEGKTV
1764	MCYELNACFYKFRGDQDGMSLFEGVGINISAFIEPLFESLVCQGVNRIFFSASFAKVRDTTARHDKLLTLSGKSVELITDDKQAMIKVAMNEYLPLFLTAPQYLPRNMEVFKALSECHGRLEVGYDTIRAGSTATLVSMACIASENNMLMPDFNVERLTRVWAYEDTLVVVV
1765	NQLYIPTSVVSAVLYARFTDPRTDPTGDSCVGQNIINPRSFVALNTNIVGAIFLAWHKKENCVKSKNCEVALKILGSMHNGFNWLFSLAGRSQISTQGGGNIAALYEPGVAMWPQQNGFSKSENPKVDALGKEAELLLLHPFIRLLSKLDPYRLAQFDMSANVKAIHVWIEC
1766	RSPPITWVFNMAPAAGTEYSECLEYNKVWVGFLKFLRLTFLQDTFYITMVAMVLKAIKDYGTFVVELQKPLSLGKTIPLFRVWYTKHKKHQFKIVFLKGDDSAPKQRPEIGDNFGIQPQYLRASVRLLHLPMRRPRVKTHQFSTFKYELDSRPIFHSGHKWPEMLCDGSSFL
1767	YNGIKCTNGKNECTFKHQDECTNWRGFIYAPLQTKGRQEDSPFTSRKEGSTLIVCKTPQLNLQTPEILGPNGDEALEVDNAETVRNFSVTAVDKKWMPQAPTAEGVDPEIPEDTNSCEIDDGCTVSAHMGQQLPSGELSEFVNLGGHLGTIPNSLIVRGRSQTRKFGWTRSV
1768	LIGDFRSVAFEKEESARMDCYNVISKNGNEEVKQVIEVAELDEDFFLAGQETGCLGTYKFHHNEGRPRLAASCPFMQEAPNGASFPASIVLVSGKTLDAPVTQTALSQMEICSNADPEVYTNVTISNEPAANMLVDGSLECQGMAMNLGSAIKSDGAFPNMGDGQGGFFPHS
1769	LKQKRILSHHMLRLAFCIKKRMQNLKFTPNIDLLASPEIGEVTADRLVLFKKKTYGPLFEATKDIEQEDAILGRSFEKINGKPCRKTRQYRGRVFVKIKYGDHIVGHHKADLYEYENLPHKKGLWIYYEMLAGVAVQQMLDKLVNAVTMIAGQVKFLGCFAVLLSENVLLRT
1770	QGIYAFFPALNSIRTSHNKGAQHSLNGPASQGSCKVLVLQIGATEQTFGIKLRYGQTSNEGGGFDVLLEQVFFPTGYLKGKPKKNTCNAYEFQEYQAAIFRQLSMHVTWSWLSYPKRADGDRHQSGKKSHQATPDPLESWKRESEAFQGPYCCNSHGQSYAMYSTPSKTSNL
1771	LSGYIPPLLVTRDVESGTLGAQGLDKHHKGRLQDTKRIDKDCKFKLIHRHEFIVFHVTWAGMQKKCRESRRPKMLNAKVTGTYELLRFKSSARAGSLRMFASGCSSKRIVGGPRMWRAADGNALNSPTEYSMVDILTIEDNKGDTPADLDFDPIREFHEPTKTAYEFASLVA
1772	NEIVLRSKAAVPPPIRGASETPVASLGFSFKALLIAAQGISLMDVEAGAMDQYTLLVYSDAKISSKKLFCAGNQVKASADLVSDSRFVMVKYGDQHYKTEGVDRKAEKTVPNIWNGDCLGSVQDMGEGEAGRDYMVGLKQQHISIKENSEWAQLCNEKTTFLNGSYAKPSIS
1773	RFPFKIGSPELHLGGTSYQVFVTPYLGLFSVVSVGDDYLEQAAAIILLGLKEFSEVTRDYFWPAYISKSFAYGFYSNNRQTKYYVTFLFAIDKGAQKKTIKQVLPVGAGVPIVKAMAFFRGHIDIVRTTWFYVKTIAFVEADIEVFGILFAHQMHKGNESIMGVSEYKVGKA
1774	DKSHAVQKDYGPQPRAKHVEADYDLIEAAFDNSSGFALAEEPKINAGTLFQVAMRKLEQNSYLSTSYETLHSLQHHKREAADEQDFMNPFPQLHNIAWFNVVRNRDKGYKNPAMDAGNVIWVRTSNAHTRSDRDGSRFACLKGPQVLLNKKPYPRCDLAGAARDGVSVCPSG
1775	ALLQPQVRAELFTTDDTHMTTCQCFQNRTWSLLGLVGTKVEGLEDAESSQLTKLVGGANLSWTSNSVYTRRCLFALVNGKCWPDCIVHKSTNVNFSSKKMFVGAKVKHEYDPEGDIVPNQGTIALQISFASNIGGPASWGDNRTLAAVQIDKSSVHLLQNTSQGRLENIEKR
1776	FFLRLYQDEGKLLQGKACVGVIALKLSLGLAANRQHGMHSRIGREGCANKKDFLNSIGFGRFISLVTVSTVDIFDKNTCSIVGGLSRAPFNEQATGGTYRLRMALIKCSLPQIKLRDTSRDAQPNSNVIVDSDFGHVVPVMEYTFLNPPALWIKVCRNFYSHRDACPKKGEA
1777	YVQHIKKLAQGEMVPIARVKYYSAALALGTSSNKENATDYLEHFYGLGYYLEPDEHMASSEFPRTSTNHEMEVTIGGHLTAPLFNSLYYVISYKAVPDMCHEESIPVLITRGLVSFKKPRTYDTIDLGSARYQLPGMIFDKQGERFLRELPMLKAGQRKLLLEFILYYKNKL
1778	FNSEYCGSRYQKKLIEAQCLEHAPGGGLTHGTFLMIMKYSQATYVLIKFSQILAMHAVEHAKQPLVELLVLVPGKVATGTESFCGGINTLNSFTPVFKMRDEYAYYRNATFQGVFWIGRSLNIDKCPSSTLVGAYIIVMFKCEFFDYTALMGGTYQKLLHATKRKYDGAFWC
1779	PLCANSNVEQSPIRVEKLLLDSEFSLPSIFAWKLRPTFVHLSSTMAMAKYSRENKPRPMCNILSNNQDWKCHQTSLTKKASVRESVSKTNTARVISAKPRIAVNEEAGEVTCNLQGGVHCQRVSLKHSIVRICIPPEEAHNCAVWPHTDEVQTIPARPPGSGEQAYSPLSSR
1780	GLQSDGMEELKDTVQDGDLMRINIVSLTLKELFCTFGHQLCTPSVETGDLILCTKQNKVLFPTLNSNRGAGNNNGGLKRFEQPLRNNDSGVGKEGADDRRPIQVTEGNRIPLDSKRTFLDETESTDSSVFMKLAKEKQTNVTFCMVRSPPVHKKLISYQNRNHDSQVLSRIG
1781	GCNKMQKEGETTRQNNGDFDMPSSGRKLEDPPEPERTGECFSSKMPRGIYGAIIPGSPISEMQRRNYIKEYQLNAPGFTAAIQYIDGFSYHCSANMRGSILESFDEAEEHGPTGRGHILIHQRIKFNSNPRGGTTHLFVAENMHRTFAHYKAPHTSLPLLDRRVQVDSAIVI
1782	YSSGFQAQLSRESINLGLLQTECEAFDGLCALSMCAYVTLGKSACTRNQETKSPEVQRLTVGPRSSIGALMAGFGTWANIQTAPVGADRHESIEGVERIKHNMYSCNIVPFFAQAENKVVLCVKVTVIVYGGAYPSNLFGRRFIKGDSGAAVDWSTLVATASAGFSIRGFMF
1783	TTGPVEFLKDQSWHSNFATLNCWTVSRTLGENLVGIKCECCVGRLSNSAKDVPIKYMSQPVDKCKILNKGYYPMHQQKLVSSKFPTQQKYVRVAGPETGQILENKEQTKKSSQGIDTQLPMQTPCSSKERECNSRRMGEYAVNNLYYDAWLATAVVSVTSIGRYLVISEYFS
1784	LLRASVLCTYDVIWAVHYELYAAMVYKLLEPESLLKTTDVAGNISGGATIGNYLYNEQSEKQFYAPLDGRGLQIFVNLEKLSTSTEMHRQQYIRDTFEIPITIGLLKKLSEAVSIGFHMKLDLPHTKRSSFDVLVNELSKDKVNMLLEEKLGQQLHNNRLSSFLYQYKTWRV
1785	EEYMCDGWELVKGTSLIIEGKNQVNNHIETKKESKSLIAVDAEISKFSTLDFANLSYSVEKVPRDKYSNEFIGLTACSLTLISVILLTLRGRITLITIRDASDKNAVKDVKQTYKHKTNTNGRGLFPDPSMWISDAEPWSKFSSKCVVTMVGDKGIVQEPVFRGMNIACAIN
1786	DKPVMTAQLGNKLPSADDMYGNMLDMGDICIRGVAKRALMGNVNKIVANKYSNVDRSVGCLGTIDPECDLRQFFKASTEDTDRGMFDEIALHSNGEELMAELIYIIFYVKTMEKPSPPEDILESRERKALFRKLACIVEYMLLKQDCEKGDAFWANKEKEGGPGYFSESLNS
1787	LPPSNGSIEALPWTRVEQIHYENRLKAFKPKLTASVYMMDKSKEKEATVNQYRDFHFPQIVLSYVQATIVSAIQVPGFPLEMVNCGFTGNCTSTIEYDHQDVHRTEPAENCAMGEIASMTGDATKLDDDLLTTTDRDHASHCMSGGDMGKNWGFVRIYERNKKGPSEEANWQ
1788	TTQSKPNGGLLIAPSQLLVRAKPGNQGPSCRQTVHHNPKCDVVDQCLSREAKENLGFAKSINPSKMVGCKLTESRAERSEQKSWCCRRKYFRGLLQPDRTLLSLMLQFVKQAFNNNHWPLPGCRSKSMGRTENQDTKTRAIYTRTVHFRTKHVDVEPRTQSAEPYPFFELKG
1789	VTIQMRIIEHFTEYPKQKNVSILQQELPVLPRLPQLKSLRQRLMAMEDSCYACTIGCQWPEINKGTASVQEHIVVGELGFWEDKPVTYSVFSLDKKQRFNAPQVEGFAGDNSPKLSIKNLIASPQGALRVIPTLSAASGAMIKQGFAESSHAPIEETGSPGRRVMVFKGVFG
1790	PLARVADDTSAWLYDDGNHRFDANSPQKYMPYVSADNGPISSYTDESSQTDFALEIFAPGNGYFVNQAWMVLRVMIDKKVYSFQISIVSFQMPYPRTEDPVNVAPNGKFDNGMSPLKQLALKIELCDVVLDHSGEPKSVELKEQSVPILFVVVNPGAAPKGQLSHTALAEEF
1791	LTEFYEKYTLLVVSVEPHDYANQILWTVLDGYDDRSLRIVIVPRELFILTNEDSIRVVSKCWDKEEYARSRLPVVAKATHNDSEQDGLSINQAPSVFRCLPKPSHNQLDSGAIEPIKDIKKACDWNLTLLLGSGSKLFGVGKVGNCVQLLEWDECGPMTATIGSKRQSLTIH
1792	LELLVNKIDAMGEDPNSKIVFSNDLGDRVTWSEGFTTESSENENVTWNENKMFEKDHMTLYKSQMSVGLDEPNGCLLLNGSAWKLVGVTGRDKNAGRKPEITIDVKMAIWKAKPGKKTAWNIEIEEIPSVASEQSNEVNLGDTRCIGCRLQMVDKMMKDSGAFEPEENVNSI
1793	ECTTEGDSQNKDCEDYKNFLLAKGSRIGIIQHSEVKAEAPQVERALEPDTRGCIKSCFGPNTGPRGLTGVKFVIAESLGPDSSLNAWQETEILYGCLKKAYPCRTELLAEYEGSDLLNTVSMNKSRNEIFYELTAWCDFGCHPWGLIREELFKGLLQTIGCPYAVYGVFKKL
1794	YLPYIMPSLKKTEDGEIARERPPVGYMCSSQMSVKCPHPFQAHKEDILYVRSSSSPKHPLRCKGPAGHKDALMMASQIGTNSTDLHELLKKASKEASKIGLNETEILGLPIKGPKTHQGVISTSQGTKLTGDTYQGLYLSFALPIGPMEHRPPSCIGVPDAFEGLGSHATRE
1795	FGYDRITSWSISKGRRLSLLAINVRPHELTYLAKVRGSSLRGIYEYNVTGFFFPKTMTPLINQRGERSGDCPLPFVEYIPSELDLTAKTPKATELEENQERAQFCRAGCDLLFAACSRNPLTIGKISTYFRFFPYVELPFDKQVGISKTFDLSGRFARVALLETVEGDDLDH
1796	SPPRIIVQMTDGKKVVDQFISVFNAEARVSKFEKQNAITAKNETDWTTKWDREFASADVTLEKSIKNDYKHTPQKPDLSTTEMSSYAVPVFPVGVYTCWEIQSRQVLVRIKPLVPAKIKAHDVDCPQACFDHQIATYRPEVSKISKTIHFSDGSGHPPKYYVAKTGEYQLFS
1797	EKSFHGVNTSAGAKSPWRRLGIPRDLIIVVNKSVFKYQEGLVSGLLLDYHYPDELRHDPGLKGQGTVFHQVHNKWPVQVLNQQIFAFGITAVCRTKRLTTKGIINATTADGMKVLFAEPKFNYDKCFNESFTWGASYPDNSRIGLSKPHASSLNTEKLWRPVANYQISGKCL
1798	KYQLLGAVRNVWQQQILTRECFTLEEFNVFCGSEYTEYWDYLPEAPLYEIDKLVQNEWAVKAEYKVSPLLSCPEQYSRLTGLRPWGGEERPPNDKRFNVNESEQYCKTKRNYSSKTALKRQFDVPVEFLHDNEVGEPIHIGYRLIELLIQREACMKAEIIANELMADTKTPS
1799	LNPEVIAAHKQWAHINCIFPLFTGFSFDVARLCTRRYEVRITKAWTDLALPRDFGIHWSEMNGSHIKRKGEEEASTPDVSTNWTCTWGTWLDKALAITVEGDDKQFTMPGQGNLCANVPEGMGIAEPSGSPYTTDEGGAVRKSEFLDNLNALRWDNASPMCNSLQKPSAEFQ
1800	NLFKFTFALECCDVIHGLSKLGKARRGLPCLMSDGRIQTRIDLLTFWRNSRFLGIARTECESYTQATKSYQGTGIMASKLSHPHYALEAKCFALFGKYAHWVIAATPRFGYEADETDDMNVWIDDPNIEQPDWEGSPEIPETVFVVYPVNDAKKKIDTQICFLPTLMVKCST
1801	GRVDLYGIDQTWEIKNLQLEWEYPARRDAGDGRAIRVGPSWQASTESFVLELYSEGKASCTTLSIPKIERIKKTYVDSIHQKVDQQVMSENSQIFGPCQSPKFGPLLVSSKRHLPKNTMIKLAFEFYNLKLKRRSIPELTFFIRPFTQTHDERAHSSEPFEKNRDRGNEECG
1802	TLPPGPYMGLQNMPTLHAGTVFACLRLVPRKEKEPELSALYTMCVREEAKGAHSWLRNSDEVRVTNPTLALNARAQRPELFVRTLLKGIRRAVLLSTRTSYSFPKAASKFGDSACNLIIGADTMASAENHTFKQFGTETYLEVGRMVYLAAMVFCGAALAPHFEEQDSSNFK
1803	GALPVSRFNKPIKHMDASCQAFHSSRVCEALLSPPGPLTTYLETLNMTATGDVEGLLRLDTAEGIPNGQFNYLMHQNDENISSKPISSLEDFQVARLLCIPTRPLRLGIIDPIGKYTKGELNISFGMSGGTGSSCNKCPKESSFTSYCMLIGFFSTFHGVREVRLTGLKRSY
1804	GGADNLGGCLGTPNSTGLSIEKGMWVLQKRNNSLLYELGKTLIRLLEEGKQATANFSNIAMNEALVMRPKTYPGAGSKREEQLAEEDIAKELNPCIQNPASFTAPDKDPYDKLRNESSLGTAARSSVNAWDIRSTTFTIELDKDFNDPCYTDLVWQSFFQFSKVLKYCLRLA
1805	HCPWSRVIEMRNTVILKIYTDLEGENHDQSLCSVRLEARLRLARAFAGQLVSRQPTVILRQFLIVKWQVYTKRASLPVQDASKAPMSSGRKRCCRPLEVKGELNCGPDRFYVSEPNKPCFAAEVLQFTEGLPRQGIRQAAQFTEGGYQPQPFEDAEKAHAMGLIAFEWDKTD
1806	DSHEKGERSATYCTAPFRNWAVGAWYGYHDQCIHDYFVHGYTLQIASYLCLYPRKGILQPLSAKEEIYLLIAAPLMARWEHCKFGLNPATCEEFPSYKMVNLACMSFDPRGHSGSKGSHPKLKKRDWQRVELVNRADTSETFGEQHVDEDKTLPNGQCDGEQGCMEMKRRKG
1807	KQFYDLNLQYTVTKFVMEQLCLLNYKSAECDTKDSGLTSCYNCLKVEVSQKTREMRHKDALHSIFERMLEFASVSKEVLKCGARIEALLDVSSLMKSGKSILSVGAPDQSPLREIPAYLSPFLSEIRIEEYTQSITMVSSVQVSPGRTWGSSWRLNGFFRNALISLLVYQML
1808	LWSQSMLAVELYQYRAEDFNLVLAVTKKLAEFPSEEQINIFLENYKKLGFAICLDSPSEHSQLSGSGRVVIKQMTSMTFIFLVANISLDYRWILSPYRITLVGKHDTDPCYNGRTVAPKYHSSVPGQCGYAKETQEFGAYTQDINCRFTAVFLLDYNRGLDFKTMTQYTIKG
1809	DARPSTPALAEAGDKGDMLWPRGTPDGVTVYPAPKFSDDAKDTIKYGSGQKPMNKSIDPTENLKDKQTQLILSETMVNNHSVFEARKLSLKAVPYAIELATIQKISTSNGNFLDPAKSSIGLHFTKHLELSEELHRSERLWNDVYLTKMCFNCGQFVLGESALFPGFIKVHE
1810	VPKDVLERLKQDIILILAKAVQIDGQKNVLQILPVSEKDPEHCLNSPGNKAAQDNIIGTEGGEKAHEPGLSTNCVLPSLETQKNSFVDLNYGDKLVNAAQYLLRNDRGNLHASTSATHAQRIGLEHSIYRVSDPHKKSHGHLYFPDPPERVRTIQNKGGVAVCFKCSSWVME
1811	GQVGKELEWLTDLSLIHVPYFALKAIGLPSDTGGDDAQSKNTTGIHQVQEEESEITYQMDRGIGAWGWAVCIKLEPEVGAKTSDPRHHAFCLIRALLQTGLGPSEENVGNLVAAAGKFGRSKAPRAPLFLATGVEGCMFFQMFSGILMTLSKTAMTIYPTLVLMSPELQRSV
1812	PDSCTENPKVDAEADCKNGNGSISPFVRQKTDNLLKTKEESIEKNRFGKIRPKISGDKLDCRCYTQPAGVSPVESDGGGAFDIGANTAVIYKRDDSSVALTNSVPRQGLVIRCDATQPADWSATPDIINDHFPLGICALNGGGTQPNQTQSIPTALGEKFLTVAPGGIYDRN
1813	PIKGSIISCDPCFSPGCAEAWVPAGLAIATMGADGLTNLPMPFVQRPKNCITIAEKNLARGQTIKLYPFPQQGASLSKSEKLGGSKLDGDRQGDGMKRLGSMTVTALANKQGMEIELDPHMEVKFANYLEFRYPKVNPSCLYGYMAENQLALPSYAGKNEVVLAKVVFRELI
1814	MQVSAKVLAIIPLDIGFTLEYDQLDEKWTKSEQRGPGQSVGGKTIRIPQVHLNNMLVDVLSFNDSEVKVVKTTSADMGNCGLFSREPQGCVYERTTAAGIAEFVSEGSLYRSKKPSRGEGNLSNTHRRAVKKKRYPLLMAAMFGSGYTRELRLQFSEKDVFNRLFEGERGRK
1815	IGEEDIYNYEVWGRLTHIRMVIWLPLKSHPKKAQFEDSEVDSGKEAEQDAVQQQAARTSIGRDGFFKIPETMKTSSGGKLRHRNVHTLAGLVETCIILYALSQATKERPSDDPWGSFTLRLVVATGGLFLTYDYPYCSALFIPQGYSHNLLCRDLNNYGTALTTHCEKTLEY
1816	PDASKSHAFLCPRVGLKKCAQADCVFMSLLLPRHLPFHTASSQDSRLVTDDRAVKCNLRIPYIWMSGDYMGEVEKETNDLMERVTSSEPRRKHDPAVLSGSREEHAGDPLETETQERMNLSSDFKESTGYAAWLEGVIQYLISYEVNEEATSCGDCRAEVGPRTHVKAPGYQ
1817	VKALKESPACTDDSSKFRQPLHYFENYEPVPQGFNATGWNKLYARGPQLGYTDSSECIHNQRKPKQDWSPQLSRKWRADPLPGSSSSGHDLIYVCLGIPVSAAKYAQIPFQVVKIISTDEKGGDKAVRQFLCEALVIDTSVEILSVLVMVLMREGSPSRVLEEYAHTSKTER
1818	DKYIAKFSDLNKALCDARKFAEPLLCAYVMDSKPVTQRCIFRAIYGPKCGSLPVPKVHAITKPELAIIRAHDTAKPVETKEEDYRSELDRREQAGGHANLVRVTSEAYLSEVAQDQQELACSWLKEARVLQGRATDVNGDNYAANSLSHCGGIDCQLKKKAGLDGIYDFAGF
1819	KLNDGLLSRSDITYPHTQMHNIESMIPSFLPELPQNLIPKNNNPPAGLKASNDSKKRGKPLLVMADNPSGLKTVKHVRSYETVRSPLEVLIAGGLFSQGSIWRLTSKEKLFKPVRVSDVQIYPALLKDKRCKALHKGRRLTFCMTELESQLKYATGFFTGLKSISGDTNPWP
1820	ECSQRLVESWVSVVHDFRQDTNMGMIYVPGDGNTHMKVHTLVEAACSFQDSSIHPLSYSTLKGRNSEGCRLADVSNAPACALEPMFKCRVSITECSKDDYLFMTKMPQIPTNLSASCEGRIDLLMKWVRQNRASHNQGRQESHDENIPQVIATGAYKHRMPVGTAVKPPAKD
1821	ADVQFCKILRADNCASPQWTAQSMRSTKPFPEMSTSEECNRPAARKRREEISKDPLFANTQPNEQLLLRPCREQLCYGYRAFNWSRGQSPTMYLMAFGNPDRLQNVVFHQGSAWYARTLQRIPQETVEDGNLDSQRGVVETYYQSDNTDTRDAQYVDFKGINKLVWKCETGP
1822	YPPNLDEWGELRANMICCKLCVNPANCLKFDAMICLCTEAEKLIVPKSNGRHSSKVPGYTGVLDLGFYLGVFPNKWDVEGDTETTKRATMEFVTVCYTSDMDEQLPSCQITDRINFFILSFFCVGPLPGQFAENNQTTGDLRDCTGWVPLSPPTFTKVALIFHRTPMGLYND
1823	VGTPEQWQLSIETYPIRRAIRSGSIKLKEDSQTDKTTCISMEWGSLFSNAMHSRNVRSGIYVVKNNVDESEDKKVNQKTDWRAQRIGGNGDYGTGSVHASFLCGYLIHNGKFFFWTFCFSINYQVTQENTTVMGDRKGDLDCQPALDPGTKTFPQKAKDQESPKTTRITERL
1824	YKGLKPKSPGMFKHKKTIQIDLIAEEARLEQLADQSQVNKLITNASNLVQKIEITSLCNFFAPIRPSPFTLMPGTNAVNVFQDRQEVRICHDLSFGLIKLRAESSQQPSVSASDNSAKKPVFRTPMRYTLPFMVKDETPVEGPIEGQKVNQAAFYTDLATYISGALGTYVCS
1825	DDLMGHYLLITVNTVILYFIHNSRTERCKGMCRSGLVHTNATFGGPLALVAPQDAGRPMITESIGWIIIRISARASETTVVNSMHKMSILSALVKAKDRQNIPRNNTLRDVPASHVPHPASLAFPTGPYRFPLDKSIQRATLCGGFLRPHSTNCNAMIQPDGIDAFSGAPGQ
1826	NVCTDLTDLPAPRATGTITTNISFFIAVEFNVTFTFALRQEFTVSGFFQLSHSFAKPSVQDDKLLCVDKMLTAPMGNGLNTTHLPGALNPEIYVNLMVPGSICRALCAQVGNEETTSRPLVSYCASTQVFCLADNLGVLCEWTFPKPLATLNMNANHVCSESLGANGAQYPK
1827	SSLAQALRAVCELVIYPKGIHTLTGRSELNDIKRIIKSHLFRCSCMWSLMVQYCPCNDYASEEPREEKLERGLGNKGALIDIVWHYFTERLKICAFEPVRGDQQLVDRAPANEEISKPQCPKKLRQSGGYEVRAYRFFTPPKVVAEVHTFDCKCRPTIKLPVEFESYSDFHH
1828	PHFTKGCAQSWLDLKYYQGRTLSDSKHILEAKEVLSCMGGTVIEFTATFAALGHLKPRAAVVYQGALKYIKACFCTTIRILITYLPYLLVAQEAPQSTWKQYLFTTSLLQCGAGSSKLRRPLIREDFWSRVEDSRKDGSVAPDSNSQAKGRVKDCIDRNDQFGSLMTISATK
1829	AGEQMPRQAGPDGQDFVTKTFAVKQNEAGEFGCEAKSGGSVQQSEKSVLELPPSDQARSEFCESLLVRPEPSYGTMLKEQFVNLYQSARLSPQINHKDPPGPAGAPLTVHKATETGQEQRFIGLNVFRVYSSKKVYFSEKITSFPELGLVLESVGTFPFLDQAKAEIGFQTS
1830	ECVGRLNTQQRGPKATLTYKKTALVSFRKDNVKILLTGCLTKVGCVKLTWVVMAHFSKSPVKTPERTKETRTGIKYESICVDLQKEESKEEPPCVVREGDAGYWFKLRARAIMPSRAGEVIFKIDKVKGPESLRCEVMRRCVADVIPNLKGEPSMGEYGASMTNVRCKTGHQ
1831	KPLLWQSFTTITERVGDQNTGFPLCSTASKIRVRILAVTGTALLHEDCYARAPVVKAEGPARLRVGGYNSLKHVIVPNFGNLIITQRLRQKICLEFLIQHNYISASALAVGDWLATILQCKYTRICSSAISQQECMRKPQTACKPGGDVLTTDLSLDPGAGQAKASKPYEVC
1832	SQTSNSGKGLGNPKEVILVSLSDRTVAEHFAQAVQLKNHWKFASFNRLFDYCEGEPTTVLLSHGRGGCMCSPERRHKGEATAWGDLLYAGSYCVKRAGKSHPSRRLEAGVLNIASQIMSFNDEGETVLDVCNAATYLIMKKKTKLASVDFKASLRNNKLDEAASKYDPKGGS
1833	VFYTSGCRVIRQDPRHPFGPGKMYLGGVPSIHPSLEIVMGNKKTLDEPYLLPSMVITTSGTTEPKFAQAGRVSKVRYFKTDVAADGGSNPASENPCPWESDSPEMMGGYFYRLDVPEFFPANADLWQIYSLRILMALNTAQEFSDLVLKLGWEDRNLLSISDCITSFVVPEL
1834	KTLIYSSADSASYIQDVERQIPFYCLDVLVYCPGLDLIGNHSRKSFIKSKLPLEICSGLLSQDINAVTPISLTMFLDGGLVCIFDTGNTSFSEAITNLCTAHGQLLFRIKAAVLLGDNCGAVLDRKNEQFNRIERNRMKESSNVYEFGDGLKFIPADGSQEHFHKRIVEEEQ
1835	PSRLILEAFHEDLFWGNLDCGIYKFLTLITGYVGRLFVVIHSIIIMDRHVKYTSSKVCEQSEEQVLYAEFELIQLIPYASRASGKLLPLLNEKQDLACSSRGYFQSTLVLPQWGGPWYFDSLFSAQVYKLLLQSVTISWKFAKPKQAPYHSLGREARENIYKNEQMAGGQKF
1836	GQRETRNTSLSLSRDTSPTSGKPGLIRICKLFGLNEGSNGPITINRFIAAQDVNLPSQVSIICKEVSKKNYIDARYPLSATFLVILTNTACTINPSGIYDVIMLEAMVGEDTKAFELYTVTKRLQVLSEYYITDLQLLNILNNLCTNLFDMAGVPTVLSFEDAAIWMMGYCH
1837	DRERNLINSLEEGKAIGQCLLFVEKVHAYTHISHAGQAFLIRRVMWGRKALQKSSNCEGKNQVYVFVIPEQSVANVMTFFSSERGADCSSIQMIQRRSQGLSKCSTKDTVSSPQTNDVDVDVLGDRSVLAETRPKRFFLYDSFVVNKQALRILAIKAPYADKVLLSYEKAIE
1838	KSDVYVCCGAHKPQPEFSFDQPKDEAWPPKVLGLEESPAHHTPTDGPDQTAIIEHPCGPVLSNIKWVEPDVPKVLTDQNDSHNIQCIHASFNILQEGAKRDVVMKQMAGYRQKSFNKPRTDIITKLTHSVLLLGTINTRLWRLPGDTIRKVDKNVALQPKDEVAVETPSPHC
1839	TIYATRGIAGTNFVDKSWKLQSVDFGEFIKGSNSVISLDLAAVEVSCKASYLVNPKEIRKVHQVATQKRMEQGQTCFAIKFFIEPPIDLAASKEVAISWNDWFFESMVLLSRLEITCIAELRLAAENDNDASIEFSGPTLMKAIRSATFEDPFKAEYFSMDRYITNKKVIME
1840	REETERSNIRCYADKPVMGKVVPEKRCVTFLYETNIFVARTSVEYTLALEAIRIFTLPVEGVLCPVVDAEICGRALGGLGKKKTWGCVTQTTLTTLSLKLGHASQLKAPSEPWVSVQGIAKANAVSGRKQPGLVLATSTSNNFFSSCMVEFAVAQLRKGGQSFKGYIKPALF
1841	FNVEYKPAEVVLLYICPCYIILTLEKECVCFKLTGESNECKSVEAGKPSGDSNGLFQEQLGARANFKVLCGNIIVFVIFAWFKKPGCVENLREPYSGKEFLDLSDNISHDHIFKTISKREGLILFQDIMLKSANTTPKAQNLGSKGFSDCPAFAQHITARVRLKKSVNALVL
1842	PELNIWRLCGPRIIQAEVPKPAKPFITRLVSGLTPIVLTKVVICVKFMGFDSEGFLEGIYVVTWPVNHNACESLPDIAGLLLSEITFKFCMRDGVKCYCIAPPYKDRWVRFGVSGLPEMHYVVWNDDICEHLDRLPSKPPDAIDHADWCWQIVLKNESHTNFKVESVGLGKT
1843	RAGFAKVHCASVMAVMTSDDAAKKRKALCMSTPVLGAKCNCCGMPEGLLEDLWDIICAITNFLGWIYSLWCWGRERPWSKPRKRTKAWGIGSMLETALSNMMNLTPPDDEFPHALIIKLVSLLSLRNGSRRPPKTSDNELRGTTYNFLTNAIVRWPCNTVLPTHTGGEDFYL
1844	VKVLILSSFGFTPSHDPIYQQLLQDMKSFIGVHSLQYTGVCAIQTCTPIVSANKTGEDAVAYFMKITMQEKCGVSGLDLGHDAPTEKIDLIFVQSTKSLQQLYPTRSIGLNTPEMSNLLNQTPGMPKAGVDGVALEINALENQGIQNISDLSAMPAHANPNKPSRELTTAQN
1845	RLIFLCLTTCWLIPKMVTELYDILRTWKHPHRLTLKAGISDKTSNNSQTSVLLLRCTTGETKQHKFEQPFLGADKNFQRAKSFPIPSGYQRFGAPAHNQQQVFTQSNHGWVPQVYGCRMYGEEYMIMSEEAKTVQQLRDHMESRKIDMGIMKFSKQVIVKDKLKNRIARTSQ
1846	QSFVARLRTQYKLLLKLFNLTQYCTVHHIRTHDFSEGNKHVFQWLGLVFETQDARTGQTGLLNKFSSDACDQPGTRPRNCLIWRFLHDSDDVQKTIPAVNGWSKKEEYTQSKFNVNAVKQAFAIHPDGLFAKGYVQMYGPDQGAFRKNGGLKGFYVLFESPFCLIYMPIAYL
1847	TFKGNYKCTLFRELSGYMGDRYTDTFMTYGVSEVRTISVFGLFPEVIKSNCMTVEDTARFWNKEFKFDAGIDEVPDDGHKLYAGVIIKVQVWFPPETSQKFVFDFVDPRESCRTNPRFAEISTAQPYPRSKSGRTGSWHRAVSSDGRQSCSAKVPIWHSQQPIFTSEILKHT
1848	EALGRVESYVGEDRLMNLGKAEILLEACITGPRFGLRCSGCHTPRVHQISEPVDELMEIVLSLLDYTISELLSQGGTCEVAEPKLYKAMYGCVVSGGGVCSYGNEKVNLLDRTHKQLLLAQRVHPCPGDLLLELYAVVLVVKGYKGTQAQFYNYTNNSMIILWGYSRVLKDT
1849	VGARLVRGSPSSHACPERVHSCPSMPHIFEWGCLLLGFLETKRKIRDGYNLGLFLARDSVKVDGCISCEAQESIREFGGRKEDAASKIKLCCFPIIALQLKNWEREQLRPQPPATANWSSKMDDKEYVAGCMQTTKRTNDPDEKMGYSAKQKQVQAIHLLNCKTVLSKQLTT
1850	GTEEEQAALDFDVDSNVRPAHFEATLMNAYKMARDKLIIIEPHRCWPTSTGLQIRSRVVKLLYTQNETQDESCTHSSGKEQLSLHQILQFNTQSTQHLNAGLISGKSVNVDPNPANHTGESVRITKSVLQDAKPQSGDQKCFEDPNQQGLKIAGNGMVSSSYSLGTNWEHLK
1851	SDALLSSTKNGRHIPKIKYSGTRVPLKYQKLVWAAWFLLCPICAAGNVYGHTKAKSAEFPVSGLHPQDAGMRMPSTALLQRSRLNDSVSALAKRPLKRCGCIQQLGVGALHRFYVSDQKVPDFTNIDRSLNFELRECMMHTLEVKKWHSKGNRPSNKIAQARVLYIHAQLAA
1852	YDSEPILAEDLKLCVEACKHPKLSVPATDTVSANNDEIGAAKDQEADVLNLLIKLGLGPLVKVTKVYLIFKKRNSNAFFRMNVTLARIELATFMTLIKQQADISNNRLVDHGERHGNLSEFIPPADENIESESRAEDDETVSEVKHAKHLWLKEEHQESLFKVRLTHNTFSR
1853	ADSGCTPTTGKTAADYAIPNRNRPWDIFDPRNKQFASPSATSLRGVPYWEEYFQVNVEEDKEYDVSNKGKNIDESHAYKAYGIARHNGKCCQPERSLAVMSQKTIKYVKIIWTESNVTMLFYILYKNSEFKYVNIAKPRMFSSDNITHALLTEKEIGPGVTSKKSEAIGQTR
1854	TTLGILFEKSPFVYRATFYDDRICMPLHLAAILNAVTASPDVKVIICAVQSWAPRVAAANGLRAVKDVGCLTYVAMQYPHKNVTHSSTVMGSDVGKSEAENGYKAKRGAKHKGRSDATDIRGDHTLHMFTDDVNLEPQLDRLDVSDFKSPKAACVGPNYLMERMVCRLLPYT
1855	RGMQGEKKRLDECNGYIIQSTKRGLCLSKSFCSAMACLGSKVTESLERCGYKHPGETSGDKLFKVRSDRELIAYVFQDEPNTCIQGVRTDLATVGRSNAMAQYKDIMRKGAIEALTSVCEGPGIVIGAECATGPLGAQHAGITVRSDSSVPQNEYMKTAEVRTNSLQKTEPK
1856	QKDLAPNAKGAVNPFSMQGEIIYLGAAYILLNGILFSSCNMGQRGGMDGAPGPHAQFFNEPKWRGKFLLESDNSGRTWPQISFQLGIWASSGEGRVFEPVNQVLSSSATPIDEQRRSLSSWYMAPGKSAHMEKWNTVGHSVARLSIVGCSWIVFEQNYFLRGVDDSYLGLFP
1857	TVAEAISTNISGIEIIYDCSQDLFSNGEMVWVSRPEQCPLSNEKFFWKFCMSVLLVAETYLTGINLHRPKMDDSIEAGGKGCAKLGGGGLRFPQTNRRMQIKSKHMPQVCTVWIKSVDLGSSSLNYAFALGMPGPLRLLEEFTIIAPARLTSTGTLGSAELKPLVRKAINTK
1858	ALFSWNANGLKYEFPAMTFEVVFVVSLIWKAFLLRGAAHCDSPKMSCSPVSLYYTNRNNVLRMIHDDTYEIYEMTRAVAQLTIRDRTDEFGTAFTTMTEANPTDHPCDSLMIKWVASVINPGDRVLDEPGKFSQDQIATGELHFPFIQGAHITITAPSPWPSPDIIQQADLY
1859	AKELQSRPPHNWPLATLKKVAEFELHCGFGPEGSSAKVSEINTKIFNIADNSPVTAPCQSKVEPYEQWRQGALAYNCLPLTQLCRAKGTIANNFQKRPSQLGRKEGQLESIPNACRQLIGVAQNLHLIDKGPAKQHPEVMVYVSPHCPPNQKQKFDGLQGSLVKMKLSDQGP
1860	IAVLNDLRITRGASEYQSWKRGVAEERTAGKPEDLERYATLAKLKQIDGELIIAKSRPTGKAGLAPWFRLYIVMMFNEEELYQLKGDVNTCQGGHILKIEVKGLDSSGTEKGKPERRQNPLSHPGRVQSRALGIGSLDPRYSGGYGLRQRLLIKGASRETLLNRSVATSGLS
1861	GAASHMYTRSWATPHPFQKWHAHKGEEYNGNTWAKNLEHLILPSIQPGGVSLVDEIKKVDWIDPENIKECREGLGAGREIHVQHTLAGIGEDCKGNETKFKRPKPFKYSNHKAYEEPAPADQEDAGALYDFQDRRCPHIYKGKSLCKLVRLTPVMGVVYLALTDDYMTRSMP
1862	FIIDYAHLFLQPDGKALGESDKNSNRFLFEFVIRFSVVYRGWLAYEPATWRRTALNLRAGGCTIIRFKGHVKVDPLTLMAVYAYPIEFILQQSNAIGVVYAALLGVKAGRHKSIVRRNDRNQLPVYDSKLGETYESYKLVAKQSQYILRVVLPDPISLADADAKSKAQLIMA
1863	LDTTRYVIAIGLFVGIAHNYIITLVFFGGRQSIPGMSSEKRAAHGGKVCALSEKHYNLSQNSKVGILKTLVATRGQASACFGPSQDIIKFLGKSAPNMFYFVLDYSAQFLSRKKPGHTSNTLEQDDGGWKAPLGDARWPLTFTDSSSIAGDQNIMDKTYQKYNPVFQHQDNL
1864	EMGDCAKQRLEHLCGSAESAVHRYRANFTFDRNIQLNVFLAKSSAGTACGGFLKRVKRRNVLRPLFQAVFEKQALLFPKGNRQVDGSAGIIVFRDCTFIQLIVKLLALAGVRKPAISALSGCEGMIDITLETCPERALAAIASEPSRFSAVLIAEATAKVQFHVNRCGQSYP
1865	AEPSTETIGARRLHRVYSPKNDTAKFSRLMGVLVSRKITIDAMRVMAQLEITFAYGATYFATGGILVAHITICVFNTKGLLSYEQLTSYQNGSEQKQAFLDFDGINEFVWQATHLVNVANPQAAGNTGTRDAAKILRQGPPIKKAQKEAQADAKSSSTQLTVTETENGSKQR
1866	GFIHSGLYLPVTRGGNSKDRKHTDGFEGYVIITLASVFYRSLDLGVFESGTTGSFDPQKVLQKKKIQTVTKRESESHDIKYRPESMEHQSHRSSFCTAQFDNWTRQLFEVMPFTAESLGWFQLRPPLYMVLLEDQPHENVPIEQLLPRADSDCKFLVWLSYRPGGVNGITLI
1867	YIKIMITAGEEAITPRTESRKCGLGTLVSLIKLVVEVQEDVFCLTWLNHFNNRIQAVPMTKQVLAVLWFGEPSDEGREAKHDAINVNLIGGPVIFTQPEVITCIEVVEDRLILHTDPTGITTFMSEENVSTMKAIENPDEAVVVGNITVLGGSDQSNLGYPCAQCQTRWSRF
1868	FAAGLGQQAQVIEGKHTGAGSFIMIAGLSVAWCYGSPCLRQETDMGEETLSIYKTFSTAYTEIDEFQTNRAQDSIEVKNKLVFTQVLVSSREVFDAYSNLVLRLPYTELVFALAKSPVSAASDQEFACAFGALPPPPLFAVFELNNGVSTWCIPLRMKILCRYEVNDFGDRA
1869	GDKYGFHMVRSMMVEGAFETQGDNFHHNIAASIWSTVSVDMVTLSSLSTVLGIEWPDQDRKSLREVVTDITWSYRDDIDKATYNSCPIFQIEDGHTPPPHKLAKSVLRKNDYFYYVEQKDVGAALFKSVPNASQDSFGGAAKYSDMLSACHSEIAQVDQYDVSLYNINNDNN
1870	LTEVVMANPEPFPLQGSYGNSAKHHIKACTSGGYHFETGKCYACKTKLTVVGRADGWYEYISTNLKGVQGHQNHDGGQAYKAMDGKDDAPPEKITRDRKWTLVECKVSAHNKRDLCDNCLVSKGTRLRRKAVSDGCCIKSLSYIRAHNLLTRSVYTDKHLGVAFCEKRFVRQ
1871	GSTIPNDIIKYALSSKPTLSVDTNSVEHELVKPQVPYESTNGKLDRPEDKDYEPLRMPMNGPGKTNDIKDREKGSEKVRLEPGNCKPQDNGATLNEQNHTARSTLQWAREYLNCGGANTGSNIKHIPSSLGPLLNVDPPTGAKMIVNGDYSDYVNMNESIRLEKISSGKQGA
1872	PLGVWRRSEEARSKDVWRLEYSDQNEEYSRSEFTTSLTEGLGSLDEPGPVVASYDSSVPIFGAAKLDIGVTKKPGASVEWKAANVVSFQPLGNAAKCVACVGPLDWCDGEYYPILERAKAKKHDYSPEFMYPVLHSLPIVLVESGRLDGNTRKDWKSSKRAVAVQAFADYIV
1873	QINFFPQQHEYPKTKTGTLILDSDPSGHIKGYPLAMNIPWLDESDRLSAFKSGVPLIQKMGPCNGWQIPEMRVVDPHQNEPVAYRVKQEWWDAGTQFYLLLSCSPKGAGDAVTWNICGPKDFAGAPLVLIVSIGGRRGWLCASLRYDGDADEPVSGARGAKVDVVSACNKYI
1874	YWQILGVLDHTEKLAGRNPLLRDVANQEQLNFGGFNAAHWYGKEIKASNGLAEKMYPPPQKLVQYGEKGADGEGEPTINIAMDGKVLGVGVSVFLMVLLANDDFCVARSPFDIKINCGTTALFTYEVQHGNRTKFLGDAGAEWWQPSWVALPGPDASKQSSDSAKGYGGGFC
1875	PATSHRVKVEYGFGLADRDKVELCEEVVCVRQRNEGYLTCLFEATHGTGLPVDKGLGPLFERGMDEALEIGCVRHEYRASKGRFRVKPTTGAAAGDQSGAVEIAHNESACLHRVTPYCNFYTLDRLFSAGREVAKGDGSGRGALPWIYLQNRPETPTGFVKNRLMNAYMGPP
1876	KSMVRSHVGECALVMRWDLSAAQETANPYGSVYGTEQHMKVGISARTMWEETENNHHGSAWPASASDNARMCCPVRLRTGNQGGNRDAALIGGREQPYGGHRGKKPPGTDGEDWVHGCMLSLMDRYSAFPLDTTIDEREQNAGKFRSCYARTDNTIVNDLGYKVLLLSWLNQ
1877	PFNEGDAKFPGSCQASLLNDAFGRPPAGPPEVFRHEEYKDLSFVAQKLELDSVLTTGNVTDQRVGDKVRPDNLPVFTLFSEVLKPPKTKATPPIANMLIYFAAGETLSEGKMAIAELGNGFTPEFFSAKASADSVHTAWKAKWGHTFINSPDTRDETETTAMTSKFNHIHYY
1878	LVKFLLTAILPDEGTPNATSSCGVVSSPLPCGQLFSGNGYCDRYLSHIVNGTVSMHQQTRSSKPSDACSPPRALIYHLKLNFLQRGVFPTEVVGRFLIYEFMRTRISQSHAIDGEGASYQNLVARFEEESTPSTVPDLEPILTNSGGKMGLSARLNGDIHPNHEVKTLTRSE
1879	GPPQSFLADQIARFRGQSGTTYLRLLTVGGITHTFADGLKVECPCIPRGEDITDQEKAHGYSTDRRELQEALKRLCNNFTNLTPLNNVGDTVSNPGPLLGEDTIDTILHQCLSAGTLSYLAFLSVMIKILDRMHMLPLIIGFTKPGESADLQLSMRVRDLMMPAMLQEKSKQ
1880	LDSFYCSGDAYGGYLLVSIPKQKADIVDKGLEAGLNTLNSQMRLLEQLVSRNDPCWNYVSKHFELLPDLPIKPQTNMKAQKLDGTTETGDETLRYAGQTLNLLNLNLKIVTNDTVDLCNPQQRRNMEDWNGDVMAKQATITRGLRQTVGDREDDIDILTKWILSSFTGNKYA
1881	QHVQLLCSRLCTEGIRIEIFSTVKFHESGMVRKNTSDTGEAPMELPEKYDICRVQMWLSYQLSDIGGLPFRNFTGGLFTLIADSYEIDFYLTWDNSQILGTASEGIMGYTPVGKKAVIRQSTNMYDMATKVKEGRAGNFTEIFFPTQNSTRNKLKLVNSMGPTIQHVKSNGL
1882	LGLVCSDIGVERYALVTKIGDGEAKGHLEGNFCKYNELIAGTWGFQSGGTGQVASGPLYPESDGPRVYRYFCRCEKWSSDGSPGREISTGFYFTNEQMHDQLLCEARKVYNWSSFLALVCFQYPEPLQRAQYADGEAHKLTIRPIPWGLFDPVLASDHFLYEMLTIMVLYVM
1883	HKAPLWVRGPTSVPAMNLVKCESRSMKSEDERQGKWEYKKMEAILVLLLGSQNCPIVGNFDVRQMGLRPVVKEASVGPPLERNAQFKWGAYSDNFVLLSDRQWSGLNTGGMVFGGDCKPHGIFLVAMDVSRQDEELMSYEYRKEHGSDAGFDRAKRAVSAGTQDFNQSDLDT
1884	GFEESPAIILWLMELNQCASCSQDFHPTLGELHLLTFLRQNYTELCHWIASEISGARNSFWYAYERLIPRGPNWIVAMVFIASLEFWGEKEKTIVESQAGRGLFRPCRAAQNNWRTPPLQAVHYAAHAYVPELKVVAPFIIPQLALITQAGEQKDVREGIPLAGFWRNNVSS
1885	KSALQVALALNAMVEPEAAKVRLIEAGLGEYSRAFRDGLGGCDQRLPGEKAYLWVEWIEEVQLPAAPAFTHTSRSSELGLVEFNDLALDPINASPNSFEGDYYHDVPDVDQTGGPEEMLPLGDPEPRLATVQKRKPDECPEHSEGIKDNNIWDFSKGVSMRCTQLETITRCA
1886	PPEVPLKWTDFKDQLKGLTTKRSCLPIRHVTGIENKSSINDHDAVAAVGSLLFLHKGKCESEGFMDIKGELHKPPAKHPLRSCYYSLLKDSMWVKFLCSQQMIHGMAALDKFLKRMVCTWVSQAFFSVVCSLEPNKLSQFTQGKGKTGCHNTQGISKLPNHDGNFYTVYNAE
1887	PPVTFLLQLFDLQCSVENMMLIIPISRKRIPRYGNTKQIFEPEPYHGVGEAPLSKSKSLGFTWLLPDLRQKYGLTSVREVAPIQPTGSAFYKQLQCRQTNRDIPGFMSALVVGLFQTEGNRGGKGRAGSVEWTSHNLMFAVDFSDDSGMKTDRASSAVEIVGCDPPKRIFHS
1888	CRGIEKLSPIGWAQVELCQKAGSVGPKIWTLTVEVQIKRTLALTQDKILLNEWSHFDILTYSLLGLPSGRSKCILRPKPRGFGLTEELDMGFAYKQRHVDFESVITLTEQVEVPLLSLLALTGMLYDEKSADGIAKAPIGDNPKQQFHTAFQERTGLGIEDLSEEKIPASPV
1889	GFTDGPSGSKRRDSIKIPATSAQQRPVAITFSVHDKLGQYYPLVGICADQSFKIGYNGVSGGKGQYVNSPAAADQEKSIYVDINMVGLSGNRIFGSRLPGKCKPFKAGFACATTTIGTGPVFTPADKICKMENESQQSMEGIEPFDTDEVPASDRELTKDVTSPNFMLSKFD
1890	ANIVGTQNRFSSGWWFQKGLAPFPKTYEWDGFLLLLRVHMANYYIPYLFRICNCSLSLPGLVVVAKLADAAFYFSSDVYLREEQRNFNERTTLNDPGKPCQVPPILSIPIHDLVNYCAHMKEALQQFQSYNPGCTMKRIDMMEVILMNCMFFFEEWKTGVEFMVNLISIQYE
1891	YKPIAPDSKLNLDILLHHKDNGRKKSECPAFVEQAQVKISGLNKKRTMIDLEAANGSTRSFRYHFSSSSLPYDIMAIEIIEFKAVGSIVVAEESTGGSRTAGSQNMFGVPDIGHFKGYVVLAFIIGKTGDSAAFIGKQISVIVAHVYLEEGRVAFVFMLKLKGGAGLCESKC
1892	LMAPIFFTCVQVPKAIRLHHRRPTSQIQRAITQRRPKKIDSDQGKRKFEGAGTVQHHLCNVCHSCLTADLNSNRKFLNPEPSFDQQEKLKKWKPSWEGCVGVRFILLADDSGVNLAEPVLINWIHFASLDLGGATSLVYGPVPSEVVAVAATLLGADNYVNDALNRKYAEDD
1893	PTMSNYTKKNLFLTFLSKKNCDYRRLMAITGQQRGSKLEVSAQERKAPKMRGREDEIVVEFLRMMARKFSKVDNATLGGFFSGMPPQDKSVAWDEGLNDHLIEQGFSVQKGTSDAVVGPNIFCRWPQSVISRLGSGFTDIRAYDLSCGTTDALPLSWAPSGILCEDIKLYTA
1894	RNPLTKAGGPSVDFERQQDGLSNETSHDITKLENSGAEPYYKEGSAEMESEELCNNNNLFQDLLPMTLDEASGLSHMFAFQKDQVSKSYNETKSHSQMKGLVEILEKKGSTHCGHTQTLSRHTPDCKCNLLIPGGVKEHLVSLEPKVLTVSCLHVQVEGGSGLTLGTGQLTE
1895	GSGKGENSVSGDGEMPHVLSLEVRARIEKWGHHGVRSDSYFNHHRPSIADIEYQCSSIWPVQASENAASWIMEQLNIECIHRKLLRCLNRAILKCVKSGEFKRKIIYIEIQYSLQAELGTKSDADLPKASLEHADVRAGRPGYRYPGLGGSNLMENAPAKCIGYRSATAEAP
1896	CLKDWLPRCTIEMTLPLSKYVVINEHFLPEEKAQFLDSTRTGATGPQKHFAKLVLFDEIDGWLLLNNPNKTARTRGSATNTPVEEPIEATQDVIGQQLCIDFNEGDWNKPWQVKTAKVRTPQALTFIRQLFNYAEIRQKLRSDKKDIGAVATLFDREKTSIGRADAVEGQRK
1897	FIQHYVPQPSGRFAVKLRVKPMPGMSADGCATFKSEEGRAILPFRLETRLVWGFARDSIKQDHGKPFFGGDRIRYNDDTIQVEKFFYKNLFRNGWGVPALKSLQMLTINVQDKFVYINVHIIALFDTEFPHSVASVSPYAFVKPSPSGGGPTFAIKFLEYWGTDCDIREGLI
1898	VAPQFLENIYYSGILDSVSQEGASVMVMQIFFAENLHKGDRGNRDVAIALLHRIRKTGFNLKLVRLYIDVADDAILAPIAGTPRGFAEKSSSDINVTTSSIFNPKGEHENVHLPFPGTQPGFGFVTSTFKHEDVKAIGGDKAHGIKPGYTLNITSLGTKMKSRLMRHLYVRN
1899	SHTLTTKKDTLTNLFCLKGFRLCDGDTVGHGGACQADYCFDCQPGITDAKLCCRRQKNRDCFDGTEQYNAYEVSITSIYMSVPPAPIVKSQSPPKHPESKISKGSKYTRAVTIKISLLPTCFCNFGAGGCLSSGRAAEESIGVGKSKKPRMEPVITQEYKRNPVHEAQKCGV
1900	SAGRYRILRLKSSNHERHASDANIFDQEEYDQSRLTTAKLQSRIASRHAYVNMFSGSGQVGLFEPKSFGKTATLFLYGNPGSDMMNPRANEGIATISERPSATETLVGATFHTNGARSAKASQTKIGKAKIAPDVGNEQRCLNAQAELYTHLGVNVVQRIMCGPWKYSAFVV
1901	KRINLELVEVSVEEWDEEGSLWAYGLPKAGSTCLTLNGRHHGIPDNWRSCGKAPHGGPSPADRLDNLSEALAVLEFSCDKYHAKATKDLDSKGAHLPKKSSSWGDLVTTWDVNLPNARMDPHSKTLDYFVTGWGSPRNVTGQADAAGVASAAIRPNFGEIEICPKISASTVD
1902	KNDANSTVSCDITKQHLGKAKVGAYGGVNTIEVRGSVFGFVPAPFEMKFTAKIMSSLLMTKAPSTLKYQLVFTQHTIIDSEDLAQATYISDQQHIKTESERALPKIPNLVWYERVCKLEKSCVSFDLVIGWLRENGSHDQIGRNKIDVALSHKMAPDFLPSWSMSEGLMLDV
1903	PDCRTISPLYQDNTPLRTALLQQIWPHFDAPTGGLLLRYVEMYLCALAPQSLTMARLWETRSHPAPLVGCLHAKYIVRRDGLIGRSNEVYYRPPCQVRCYSFSASQHLGLYTTGKGEVVIDLLSAIDKDNDRDQTCANFPKSHPKAGPCLAAKKVLTIEPVKIISKTCVRIK
1904	PCGPCVMHYNENKSNILQFFLPTETTSVFTVDSEARKRPAPILYLKFLSCIIGAAQHLGHGPWKPKDTNRSIDSQASLAYAFFFNDGFQDAPAKLNKISLIHGSFLRNSPSTRAIPTVIFVFPSTLESPNTVITGARSDTCQRLGSEFFHTSVIDVIEEDGCTIWSVLRSTS
1905	LITEAVGTEVAREFWWAGINSTEKHSVIKPWNRVRNGASPPTIISGNKLTGNSRQPKSREVFDHKNGCRKPFEYSQTINGGENQVSGLKLARPADLIRIMLGKRNTTLTNNVSYTARIYPLVHYGRKLFSEKALAVIPRPQRFGFSSACDDCNGRTRTSSKCCSGLTLVNRE
1906	TKGLATRNITDDQNAPSIYEILFNSCQFPSREGENRVLKSVKDNSAEMYGPIDKDHGDTPMAGETFSQGLPGFPVQPLRGWLYGSSKGKMIELWVKSSLSRGVDALCWQSATENNEQKNERIKDADIGQACEDLEMNGDQVNQLFIRVFYIWRLSPRANFKYSDGFERSSAG
1907	GVCIISEAKVLRKLPRGNGKVNCSSHQRRSYGDMGGEYRKGSNTHRVFCLPNRMAKNVDSTAAIRTSDYRPGQQEDVMACEALKALSTDISTEREMAVFEAWVDPLYATVKQNKDGISFETNSMEKITKSVSPLMAQPHQTTNCHEAICGSRGFGQIVRKAPPARIPTSGFL
1908	AIFPGSTIQSTSNDAALVVDVFAAKYASFELKCADGKQQGERKARALCLRVPRLPTLPDGQGSHCESSPELKKNLPGLASNSRAPYIALSSWWQGFNCAEEVQMGTIKGFLEVPKEETESGMEMLLPFFPLGFTLLKDFTSQIAGYKQQLEAIVPKTDQVWLLPDADLVTSL
1909	TDATPWAPIAEKQWQHPGEEHRKSLFFKHAKGLNEVPYLPNSAPCQSANKKLFVNKYQSAQTDYLEDVPVFHLKIIISDMLEPNDSQRIILSPHFKSTLHEVFTIPQNITGSEVGAGRTPNILDMQSLAQAINKWVVGRRCKGHFNVGIRIPAQFVVSREDNCGCKEGKAGQ
1910	CSSIKRGCNPLVWGQSEPNAAPWFYYEIENFNDEVWRPVVWRNGSLSIDGITVYWRRLGRVNCITNEINMRRFMLPINPWDPETPKPAELERAKERGGSLFRAGVKVKGIKVSLRDIVNKVASLEILLATQDWDNDSQVSFWYVHVGPMQGDSVFRSRGLPWCIDAHHPDNF
1911	LARCKLIPAYRLVIFLGSNFLIYIFRRETEAKENNLACGLGAAGPVTTTQCKAEMGTIKRGAKVIVIEFVESEILATLNMGDLTQFRLCTQAQVLLAKPMKHQNRVQIHTTWDLHDSTKGQITDIKTKDSYKILARGIWAGEKEDLADYVSKQDLRYTRRGTDSDFMEKLEL
1912	SASGPTSYPYKQLLNIKQVWISLSRWKTLGCVILMKRSEGSAPIDFTDLGEAIDLSYTLLKRDVSDQVAELPSTFVVPFPEASVDQVDPTRIVLDISGYAKKQECPSLRHTNFQFTGQLCCKTGSARLMCRILLLIKEIVVVEKLLKETVNYSNGAASQAQNFAIAGKSIPD
1913	LNPLTKDSTRFLLEITYPAKQLLKTELSYVFLFGMTLRDESMKGNFSALAMNQGPQTVVVLTLLRFKKGEDMDITYPEKYFRRRGGFYAEDAAGRMVQAFPGKEQIQSGATWRVEFELGVVPCMSVGKAFAKCHKFGARDRKEATSKIVATLPSDHPRRSEVGLTLDEGPCK
1914	EYYGNVIEAVKRETSSALSLRVDNKTWDKIVVMDYEQESSLYTFKCTMEHQDVYAPPVRVRTDKYATGGTQMAPWGQLNTQIWEMKSSVAVGPSTIQLSCSMNSASLGMVMGTVELDESSCGISIQPGVLEDLGKKVYDVYRNNKSAVIKYDTLQQGAWDIIAGVGSLVRPN
1915	APYYGKQVKDLLTEVRSHKNAIETAPSGYDSNPILLNLEIFEAGTIGVCVKHKFNSLTCESGYYHYKHRGLGEFQVTCHIGSTYLELHSQPVAGIMFCNPLFSKSYAHEDHAHPAEKYRRGQGTAFDDMLNMKMVAGWVEPHELRPEGGTVKTNRRAGALEIVSSNSQIKNV
1916	RGIHVYHTVSLKALCARVTCETRILSKGNLPTVGMQRGHEGHPTDVCKKLSAIYAHKFGNHGATGTGLTLVNNVRPTVTVKYLSVTDLHNGEKHEVSRCSLEVTAKKAIVVPRLIKNDRRDNGRFIKTSEIPELVLIFQEPCWPSLVPISISSEDCYPEIVQRATYCTRKFF
1917	SNPWTPSPHDIAVLQREVLNVVEEDSPISKAAELLELIIHKFIGAIIQSIIQTNRDSIQENHRLYDLAKMPVIVSWIGAVYPVPLIAFLSSIATAYIAITEYLESAQQFEAMDSKLIFNDGLASTNGLLFIHTPCMCYVPLYAPMDSNSDPLGKIMLLSWDHTEELSPLSCA
1918	VVNLVVCFVMSPLRNILVKDTKDLLGGNCHGQVCFVVYVGEHKQFTHCKCTKDTHESLNCYGQLPYDITRILRLEYAYGAMVANVFDRQSKPTVRAAIKALKSTSCIGPYASICPCGHEKIDLMEGFELPGINFPAAFMGKVADCKKSPPKKRAGGFTKLHLGTVRILDRVW
1919	ACGMKPDLLGTDNGDWDQRLHYSVGKSVALEFLFNIVTESFGNNMTTRKFLLRLKDALVLLPSLKPVFLFPNPLTFLEIPTGDGNKYGCELENRMVNLVSGIAGHTPANELADVGKCEEAFSVSPRECVDGVEYHKATKHYEIEANGQVKLVVNGTRSKVKDNQDQLFTTGG
1920	HAYVMGFFKEQLVSTEAYLEEESHPLLSCTTKSGVFARLSTAISASGNQILGADSVRAQGQKMLEKSAYTGVKEQVMARTALELPTVLILLTSPVPNESSLACQPFIHPLAEKFQGAGEDVNIDRKFQCEQNIVRDQEDDNFLEQPGGLDKATVKNLVHGPTVRAYLVFTFA
1921	RQSAANKKALGKDFIICAETLMQTATEPQRKSRKWCQSPPLPSADTDIQEGIIKAASECTTHRETDESALVCGGCRYPYLGTLTWCPSHKDERFLARDLNDLDTDKGRFPLMPPQMAITSNGIAPLVPQIRDCRYSQYGKKEGFSDTEYKRDFSAVYRYHQSALAQSGGTKI
1922	HVKSQAVGGESCLGKGHLFIASHTMSIGNNKCNGEHKIQARSVKAFQLDFHVTYLGGPTALERTFICSLPLAGDLSILLKRLRLAGKDDHKVWSGVSANFDVTFPVGNGRFAAKHQETAIQDNTGTGTKPIVRPQKLYPKTSGRYEIGLIFEDQVELGDRLVAQNSQFKYVT
1923	YLHDSEGSSFPNWESSREEKIFFIGTRLIENMPGEMTVAGKPGAGCTERKYVSNLQGLGVQWDRLLTEKEQPVMSYKKQQLAEENFLKQFRGCGDEGGCKLCELRSEQTLYNATAHWFGKEVDEPVAGAMLSGQRCMPMNDLTHKESENTPDFIPRGAGQKSGKTRDKRFAV
1924	LIVKGNRSPWVSDLIKPARILIVALLWWIEETKEGHWLLNSRTKVPFQHGNTPVLLQNKFNANFIDHSCWYGKRSSTSPLGQIQSYDAYIGLYILTGTLPVCETKCGPLSKDVRTTKVPVTIQPAQACMRAKSQMVDLLIFLDLSVCSVAANGDLLKSTVKLDRREKQFGLK
1925	GLMVVLREVILLWLTFLAKPKFTLSQGASIRDPLQTYGSLDIVEPTNRAARFDNESKSVMSASQHGPLELCLLHVMDGKAGVFCYLKEMLKIIESSGESRRAVRKSIADISSGAKNAYSDCPSTDQYDQKHWCKKLASENNVDEAVNSYARSGLSAAAAGEPDKKFVHVKQC
1926	IGVSYQSEWQISIEGNCPMECLQQIHMFLWKSSCYVDRPEKAEMARYISSEQATAANLDSWSCSARQQLQMTKKKEIAKTAPAADPLGTKRYNMRGSSALTAIHTELANLSLNLILCAACTEGWYEGVDGCPYNFVKKTRAGSTLENEAGQATFDPGEAVKYPMAQHIGGTS
1927	MNTGQKKVKIFLQWHLPRVEKKGLYSKMMDLPLAHRQANCFFFGWEEEPTGTGSRLYFGEQFSLLSAVEYNSFLLAYNGNAAVVAMVMSVHEDVHLVSYFIGSSEEAQRSLILSILASAWTTFTQGHRTVETILNNSLMPASDYFDRWYIAKKNFSPQVSQAVYVSANQRLS
1928	QVSRILGQCMTFLVASDIKSHEVGVNGATLVRAQAHIMAISFASTEDSANGEGYIGIYLEPHVNGKFIINVGPILDVSPGLLRSLPARGNAPVRGIQACLRVFRERLYPKSKVGNDDKVRPKEACKLAVMQLERVHASDQKREETPGIGSMDCFRNSHQSLQLQLLRRVKHF
1929	LWRGLNDITPKQMRAFRYARTDNAQFMEIAKIGAIAVAELVNIIVNFRIFIAGVIASRPPVIVYNECLTYEGIYATEVVDHDMEIYEIPPLSLRMESRWPQAADFFDFADSDQSMSLSPTISNYYSKKVNKTETNYTEWGLSTIEKNVFMPTMIFLALCTPIELKDTNGGKL
1930	VGLAAPSMVTRKGASAQKKGEPRNHFEGDKKQDPLSVLNKRVTSVIFIVRRDPYIPPTGVTKLEKEAWCVFGALAPSECGRTISLPLEVSTYERNGEQFGHWGSKSRGNDSWADLENRCHKSSNFGAETSPVYEFKLTKKWGVYVQVGAGRSAFDCTVTFMAKKEGVREGDP
1931	YTKRRLNVMLADIRNSVALREKGASIKNDDRTVLPTKKLAIPVAPGKADAPTHVTFFFHSFTENPGYIVRFGRTLVAESDSMIADGTGSGAYQSKKPEQNLVAIPAFILTDDLLDSEFIRNNKADPNNNIGLACRVKYITQSQQILKTLSNSLMEFEIGKTKDLKDYSTLDL
1932	NYDRTTCTEMMQLLKSCSRKAGEPKGTGPRNGSTLPVKDLVDTSPNAARMVVLFRVGYTVCHIGGTVNITRGEVLVCSSIQNNGYETYLAIIVPDGIHQATEIKYGNRGMENSSKVNLFNVLSAGNAYLQIGERITDIILINGGLAPRSNGPESNLNSNNGKQRLCWIWPHR
1933	LSTLAITYNPGSIAGKAKPFPQIEECILIQFQKQYSSLKIWSLSLLLGSRRWVTMASDDSKGGAFVGKAAITESESDYKHKTVFDSVLEFAAFSTGVHVILLLLSKPSVKDGDISRISFMPSEQLKKVDSGIEFDVTAFFLGENVPNKVQLMITPEARFVLLEDGIDVASAN
1934	AGRKTGKAMPNTVLLQATEGKTPGVDPYTAGFIYIQVQSPTGVILLNDYDSIKFKLSVFFWCPHCDSEQLGEGLVQGIIERTPYNHREHPLQVKLVAEQGFLESMISCDMPMVTGQVQNTKIIRIQSNCTKNFENSRIKSILQYLEDEKLSPREGVYNEPAPKASGAVTEVL
1935	KVKAIMPLARAAGLGVNAVFTCSTPNLVTTGLLFAEEVYAEGRLRNTETNVCKMNGGNGGTNGAQCWLGLVLLRKGTYCIMPSSSMNMAVALVLKNLDFYPLLAPVITEQTGSGTLMTWLSEGALLKTAGPYNPLSQESFVLFETTVAKEDFFAIEWCSGQIGAAQQLSMKE
1936	CMIYGISNGEPVQTSSQGYVQEKSVMKARASGAAWQLRNTKWTQNHVVVALNVFNEKGFSLIIDLEMLESLIKIAIYSCDGPLKSYSPQFGCRFFVTKVFSDLPTTVFFATIFFREREKKGVKARQNGFLLLRKYLSSKNYAAHKRAEFLKRLEFQGMLRGRIGPVCLLPIR
1937	PTTLRELFSRGVPLSSESTLLTFCQFNSAKHKHSLSLNISGTLMKDSDYFMQTECKGCTNAYMMAYTLTKKTIPLMQYCGAPDGFNNFLANRYNVASKACESRDTDLWSKMKVHFRYGRIHALERNDPLPLQYVHRLEKVGFCVSKGFFIMIGTKNIMKLLLLDVSEEFTDV
1938	VKNLPHVCIADIAGGVCRVNAVKPENRPVKKLHKESVALGGYEELRYNQLHARGFQTVKASLIKGLEKIWENFSDLPCILFFTGIDPNLELIYCSADEFSSDKETNPAAQKDYIESSDASGINTSAGTTLWTVLYAKVMRELVWLQGESVTGPNNCTGPPAEDNNVNALVSS
1939	PFSYGVSHTTGFTIWATSLIFCNYVDDGIYKNECWHSINTMEELRLRIWMKLFTTLLGVDGNTAIVKTVCEGLVCLIGSDSRAQQLKCNCDTLVMGLTDLEESHHKITGPLGFVSPETKKVGPPSCCFYLYQPPFFHFSEAGLQMIHTGTVEGLLQLVEWKFISSSLLTRDD
1940	LVSPSAYPIPPCSSHLDYKGPCPTLTKEGPVVAVKLLCFNCRESDFTPKDYVPLDTCDVGKLMPAVFLEDLNTTKLPRNVMNTKMRMVMEKDRGSTLDILIKNSGSYRHFGEKNIEGEMTLLGDVQPKRGDGLTNKQLKLKSIFKEQGVAGQQYSCKRPGDINSAQIMHITK
1941	MMYPLFVGTVRGQGDTKETYYLNIPACSSAPGGEGSPRCSLHAEISSKSPAFNVLTPMPGTYGIAYSDSGWFGEASPPLYQGECLVSAWTVYVCNIFLVLMKWFAMKVADFNKVIDLHSLSMPTSWLSELLHVMDSQISADLCLHAKGKKPKAAAVSKPFVLPRDGEGLYHR
1942	QLLVELRDPSLDSKYYVGGSSGRSAWRPTSPEDHLFLRDLKAWHFYYAQQTIKEIRVDALWFPVKCIPINSGKHQTTTAIPGDGWHTTFAGVVALYIMAGHVSGEEAFKCDEEPKSLWSSPDSKAKVARYAFYVFVSPNGTGRPNLVCAKNRQFDRDAILQSRLPWKIPGSK
1943	LGAVTSEPAPGLKEGSRIHDVSVFLVLVEGTCLSPIEPVPYWWHDGAICQIALKQIVAATWPLIDLLVWYTCEVNEGELGTKFNASEFETVEEKSSKFVAFTALEKKRAFVSSGPLFLIGEPRLDFLAHFVYPVAFSKLRYQGLHESGQKFDKIVCPEGRSTIHEFSEHTIG
1944	ETMGYTVESEGVTPRCELLVFPLSYCAIGRSSRPGQMAFLPYIDLVLPVVDLTDDIGTIYIKNNPNEFVPEIFNKIEHGFQKIIMTTTELELADYVSGGECELKMQLAQAETPKVPEHKSAGSGLDSSAYPGRLERDIEAEVKMGPIKPMLVHWERNLRDDVLYAGPIAWSC
1945	GSENKRIETLAINDVVRPLKRSKTRGWRGVQIKLMPVLEDNAIHKSFVNKFSGYRKLGQQSSGAASDNPNKSPSMLTFPCEGHGDPERSEFGFSVAFNDLLLDVPPMEEVTGGVVLGSYDGRFKVYIPRIGVLTLEKRTVILQTFFVIRTTPLVAHVSEQAEQPKRASRFCR
1946	LEPIWQVTPTNLCIKLDFIKVGKQMEDLPTGSGAHVAGSLPVSSPVSASRVILDDMDELGRVSVASPLGGMHYGRTFGGFEEFAVVSAGNLVFRGLEYIIELYCLLDYQGITANCGYAIIVHNNSRMDQGYVTPLYAMLHSEEFYQLGRQKLQAHNEEVNSGARNKKYIYAE
1947	ILKFIAWTTLYFDLRRMIKETAWLVAKQIIWVEFLSPLGYYRVKSGTADFNNTELLSAGGNSWALCKTDGGRNSTRCGTLGYDVTGRSNIQFGLMIPTHWTIKASFYCLTPSRIHDVKIRFKVCRELASCPSKSRLRLLFPNYVVVIPLSGQVTNAKGWMVRYPDQPFYVVF
1948	ATSKVNVHGYDPARVTSLTCRFSDAFGDDQVGALLIGNLAGFGLFSTRAQVSYAFFPELMGRLMGVLDNNPGKQLNLGLVSVLLTEQIPNEICGVSTEPSILRYIGNHSYLSYFWDWPVRFFQSLALQEGDWQFSFKPNGIKGTSDGFFQCRYDLCQFVDHPMEFPTMQQGV
1949	ACPVWPKVEKRPLEGAVVADLSRVEVKLIKTRCHVGDSVHQSLISNNDPFYRSLTATYPSLNTDYEIGHSLGISARSLHSKGFEKAHQSRAKPHPLEEYLNTMQEDGGITGVGYLEAQAPFLLYPSRGVYQYLIALSSKLPVKICDALFATYIITTCIVYASLILLTGARNN
1950	DGSNDIETKWCVIQMYTLLRRVDRIDYSNQIPITNAWLTKKHETQRVLLAVLQSGGITLVTFWVQGFINSVPRPLLGNAASTRSWGATQTDDIGPNLVDAELILGIGELSWPAHKTGYRHVRWIKSHGLHLEKCFRKTLDFEPDSPPYRSAGDPRDTCTKYSGWAAPQKKAN
1951	QKKVVQLTPRSAPQTTIPTVTRVASDLESGLGGYTIKVLIDCPDCDVRPEKFLTWEVALMAPELKVHDPELIPGADHGPSRDRTVRRELYHGYRLRIEGGEICRTKQIILVESAPSLFKNTTDADRLLGGNTDTDLQVCATKQLTTHSSGDPWLPLCMRTQCTMLADDYYNT
1952	IFPMSKYEFLSMLCAGDSLDYSANNSSEATQLFSFGYSYGHQVSSTHGGISGYRPLQFEGTEQRQDLGLDRLVKESPAGRMTDMASALGKEGGEKEGPDPIGDETDNPCRRVGDKSRIDDKPQTLVQCITVDFISLAPPPSKSLIAIEYERDQGTLIGGVVPFFTSLIEPGS
1953	GSGMGGGGSERIQEIFYVPLAFSLFFIKLERRPKGRITLVIDKCNIWNSKLGDKSNDAGHLLYKVKSRPTVNMEKNGAVVPKCLKYIDINDESYLGALEAAPGSSETKQYIIKDKCSEKEICGDGIQFVRSPEVVVGDDAGDTQAKPPRFIAHIGVIYYIVHSMEVDETSSY
1954	RQDYNGKHVDLRQIIYRTASDNFRSTRTRSAVQAILPSQPKHCPSDAGGLFYEESEGKQKQVSRDKSDKCTPLIVTETKQVSKQGVMTIGVPDGWHAFVRSESSSALTLLLIKDSKELAFVFMWIPNMPQTFQGILDDKEFLRTSFFNPRNEALTLREVRVKDKTAPVCNHK
1955	GFCETCALNKDESTLSSDHFGIDSRESLSIGKQLDYSMLTHVEGTQIKPNTVPQRGDLDALAPRIEGFERFQQDVTMQPDDIRLGIQDNCHGIVGVEYAYWRDTNCQDCVEARYKSLHITWRLISTALFFWLDSERLAAEMVGFKSGDFQGVLTDPGALIQTMLNLKKNQVT
1956	ELIARRLIPFVMSPRASTWDAEYWTSGKPIDMYILFALNSVARYPATSQPQYKEYENQRIANQDFLPYEYSDNDMWAIIIDPSTGALATKAAPKKLEGFWDINEKTKKPQEYYEALLAEACLNKWYDGFGLDEEFAMQASQLANEHAPCLNAGQFLVIIEDFFIELIKCYTN
1957	VTYRVKADVFCQQKKLPAFRSTLRFRSHFPLQYWTGIKMEYPYIEIHAYILTNWAKAKKCRNCRSPRVQRSKEIFPEPGGHKCRASEPTEWTEIIEYKQWFLYGIAVARRMGLDLPWLCGHPEASRVEGGIKGGLCIKSRKMGEGDRSYTSNHRNSGGIDYGYSKVLALNEP
1958	LCEAWAPKDYYARGHAGKRDGAIEVGRSWFLTKESAWTPLGKCTNMLDPSKEIAECVGLAGIQSCIESIEHEKHVKYGTRSQATDGLFGGRQQSPNFSEVVFIYDYEDRLIMRVIKLRSETSRPQEALATWTAREGDLRPLIQKDYTHTIGRTMQHVKIICEAAEGFFVQGI
1959	DETGYDNEFVHLQFFNAVASQEIVVSHLEPMKARQDTREQSHYLKETDTSTIAVAHNPQRGLESFLGKRTQVNTPYGPQGAIELTEITSLFTAATNRVIGSCNWCAEVAGNEIMKMGDDRDRGSSRGLRDNAPAIAHILLFMKEDQTAVAGHNAPTKPTLFTSTTVGLLGDD
1960	AVLVNRYQRSSANSWKLRKVLWKTRGFNWPQVSPATRQRVLQVDFASKYHITPWLAINFGSIEVLCAAASIVFARCVDNRLSLVRKRKSPSSMGYEGLVDLYLQLVVMMCSPEAMAETRIVVSLLFKLGLHLTEKVVIECCFIEHSYSVTTRSSEKIYHGNINTFYPAYHLD
1961	SPPAKESALSWNSIYIKFPLEAGSNDKMAWPDELAYVRTLLRAQHPVSEARSREAKAVLVFNNHNRTILKIIGNHRRSKEPTFSVMLVRGLVAQQGHVWSLLARYPVKLDTTVHSILGAGFKQIRNSLCLVSSRADFSELGMNLDQDLVHLGETMETHRIVLNARTKSDGSV
1962	NTQVSGYHPLISFKQNGVVAQINWPPKEERLLVQCSAIAILANRDGQPLHRENQGLDLIRNGENECLMSLMHRRMIRQTQIVARNDSVFNSPLRIPGLFLGSVQGKTAFFWYSNPQLIQSVDQTDRCEVTAPYKEERPRNSAQAHHCKEKKYECVYPWRSGVSYRDDGEIIR
1963	TAGINQVKDFNTRADELLSFHDAPPGAELDPALHYQFEFVQFYVGSHWMQNTVLHEYLGEPTEAKSHISATMEKKRSTRIAFMNRRSGKRLRVSFQDAGLPQGHKKRRLIRPGSGGGLPKLLYRYDMSDFQTQEHSNAPMSCGDLPILNISAVGEIGEAYVKKEGGMCSGWT
1964	KKKTLTADKKEPLDYYVCSTAGMRRNGFCIQDNEAYYDNAKCFLEMQGSDTLGITAFMTTERYKFLPGYADRSSITTLFLDCVCKPVAKSRVFKNYCCNRTGDPGGPNLQWSRQQAARNEDSVWVLPFTTKFQASCKFISLGEKRDLKAKNFEEECNVANHRRIEDTLDPIL
1965	SELLFHLLPGNNRQPLKNASVSESDVQAAKLALAYNGNNCEGDYIVFYNIAQKGDMTQKGYNNAVRIDQCAPGPFIAIKGVVLRQLMDMPDGETTRTPGTGYQDFEFDMKAIYLPGRLQYPSGNPVFKDATELGTATRSLMQANLNALHFPCKCSFTTISGWGAETRARPVW
1966	HGIYIQRNLDLKERRFFTEESALVDAITGPGKGMWTLANQHKAERLRLFKTKLNLTLERTSSQHVHEKIREVIWIEVKRDDEYLSRNYPLNPAKQLIKVTSRMAVAPSPIDRDGGTAKEGIALSLACQGPTLFVVRELLCSTHRVSGTGLECMKPKLEGPMFHNTKESTSCN
1967	IVALVSEKTGAETAGHFDTAEGEFYPNQGEEFEKDLENHVYSNIVFGCYQFRSITNESAETNLLPPFIYFGFSIRPKLVNKYPDVMYVEETQVSKVMARIAEKKPRENDLITGGESHMLKISVIIIKGLNVNEHGNLLNVKNQDPDSIVPSGLIGPIVVPNSGERPEPGTKR
1968	RPADHVGVHPVKLGYGIKVPLHQMQYGAVIMADNYSVARACLFGGMALDPCEPANDGATHAGFRVKNLKSWGKYKSIIEDENPTEKDNKGFQLKLMEQGGLDEEKERHKLTAEFGIFVSNFKADSQSIHCKMRPSETRSLKYGHLCMLEEGLAQGLQIGTTAFLYFAANVKR
1969	SLLGLCSLSEASNLNHIQSMPVYWERIPLFPRDGTARDIRRIDVKIYHHNECYIRQEFRCPAQSVDINACGEQISMATTSLDLRWKSLANDGQTACTGGPLKSLIKLHRIAGAMDSLNGVFSKYQKQIASIEIDQSYVGLKKKFSNTEEMLTAGKFKAHAKVSQLNESDVSD
1970	VVQSWDRLMCEFCKINVIDFCKDGAAMILRNDAKHEVKVLDSRLLQWCGCPDGLNVNNERCIEDREVSSDQKSYILSGLATDESCIKRQYYLEPSFAVQWAEKNNFELRLLLAENRTMDSGGCNIESMFTHRCDDRLATARRHPQGGAFHLYFAYPSSDSDHRIPILSRKCC
1971	KPPGSKCAIQICLVAQNMFLSAYSETTLDNEKANSAFITWKYGPITGSENMLQSRIKETSPEGSHGNEYSGEYCNEKQLVPATGFPETICWTQLITAQGRVVTLIFNGLISPPHGVYRNLLNDLNGLDPNGLVLYVEFWETVYGEQNKLGSVFVSKWCEGEPYRLVMEPELD
1972	ALGGCTLFRKFFPEIDGDRFPALINQILTLPTLPPLQPRVCVNASLQAEPHGVLFGFVAGLVAVEAVEQITDITAYYLDEMVPPIRDKLECFINKKEPSCCLRAKNDQFQGEGDKFIKATRDSGFIDAQKVTKPTDQLVRMRWWIYVVTSMNVKDDLRGEGIVWVTEPTGPF
1973	DPKVRAENKRSTKNDKALLVAYAKAEEFPFVIFEWEAANNSPDSICRAYKYKPLINIAFTEFHASCIQRNNYVPQRRRTTPSFLGSHHQLKSMIRGGALGKTYKHDDFTSYADGLGARSNNISGWSFRDMYLLLIENWAPEAQFVQIDDPRFNWAISTDTMYLDNKTVVNEK
1974	LEILLTAHQPESKSSCCFKKSLCFWIPGTGEITLYNADSNYKWSFRSVSCHMTPVPGSVVGDTSKVICFNTNVKVCNIWPRIYSFMEFNLQVYTTIIPPGDFLILKGQFLARRLEKFPGDVGCVFDQNKECTAIGGKRIFMIFMDDSHAFRAHMRTSSTMKSGCSKFRFKNA
1975	RALQLGIDFQLSERYMASDCAFISGIQRIVFDDMLNFTFMVCVNSKRADATKASSRNSSMEPHGLGAALNMAGLQNPTAIPITLAANYPVGKNNNQMRLPEKTVVKPNTCGSHGNIPCSHTYPASYMYGQAFMSGWTGLSIPVEEGQCGLPILADAKVHKGEYIVEFIVLGK
1976	QLMSACTNLSTLGGKEPAIKMKNVDRGWFDGVEGYMSSTNEQIDRVKPCLKSPSVMKGDTWTLLSRFFFKSHKTCTEKEEFDGFLPEYFESSATDQYRVPNGKRYMLLHITSGDGRLRFYEKPGMTSGWDKILSNHKKGPPGACGNDCKSEYAFEIERDSLVYGAVPILTYS
1977	EFTEPQKFTQFSDLLRFYSDTGSLQDCGTEPVRTRLFFKKIEEAKCLVSKKTIVKPTPVGKDPLVLRSALASNRHAIGLTAQDSHSNRVQSASSSYPTNGKSPKDGTDKRGILCLPFDDASCFGNKWLVVSETCAEVQHSSDPSMAVFDDTNAKINLLKSRMGPWVGLTEEL
1978	RGGADLRRRKFQTSTLGGNIQRGDIWLLVRKVELMSSRGQKMFKALTAHDQTEQPMLLLLIAACEVLDLIRVEYSSNDLYTKNKVVDAKTMYAEHHQMTTIAITASTTSKQGRFNVGTTSETVITAKVKGHHVHRDNNYDLDEGDVVQILNSISHPLVPCLLRKRSDPPCEE
1979	QSQEAVGQRVAKSERVVNPAENVVHSWPTEFYDSRIYIPLKRLEGVFNSKSKWTRVSIGLLEATEVFLHSLIGGLKQTESSKASNSLSHKLRPSTGNRYGNPTGLKPGGLRLLIYYFLRFRYAAADWMKKQNNYFGTQSKVMELYEDRSFSEFDFAKHLVVEEPKTGRLQRI
1980	TTRQRPGPIKVLPMYGGKYCITLNETHVTPGWEQNEAEDALTKNLWLSAFLLAELGPAHRPGVDSANQFIRPAALVVEKTHLTDVKIHKDREHTANYPVHDVFLTWNQRDSGYVKIGAAYVISIKPESVVRIMTFQLFELLDTPGPLEKPGPPIFPASTKARLQGDTAYEEK
1981	WHHGRDEESKAPRCREGLIMQQSNLYKLCSLEALGRHFEVNVYDDTLSKSVTETPPPLGLYLIQAHALAVNTNQHSESSLTSRIFIIIIKTGGLSFLDAGPKYVLVIGDKGDFPIEVLMRSMMKSKLGKIVGHYAVGDGDGGTNEDHGPLSQNESQLALAKADGVPDLPVAL
1982	RHTITTAIADTLERKCKLSRFLYNEEAGYNQKYVGPEEDGAHMLIADFNEKFVGMEFSETDICSLCESILTNLAKSEILGFSQVREPRFAPNPLQNVLTLGGNEYDRVNAGTPFDDSCVRQCEGLPLIASCSKQTAEAEASNLLSLRVIRVPIEHEQAFKRHALQAGCKVPE
1983	ESCLLRTEYGAYSFMNEVVPYTEEKNVGLELTTFKHQTMLKTQAYSKLPSCYLRIIPSVTQLTNSPVEEYRVALTLKGRATNDDREALLLANFDFSTTSGSFVDLKTAFTTGDYVLKSALRYQTQNDLHSFRNTFRSNFPANPGHPGRQFLESKEPVGAASEGSNAKTSMKQ
1984	RKSWEIEVFYKVIALWKIQARPLNMWKQRSSVAILAGMPDDLQPASGIAEKMPRSALENINEYNLESADAQEQELIAINIKPLSIFVVEGLFVEAMNVVTSQAMGPCQESYDSYSGLLVYGLKQPAITAESAEINATATAEDERLRIGVPKDTSMVSTGIAIKLSCDFEESQ
1985	LKKRLQIRVDFEGEESVIIVLLQFDVVVSMHGIMYSPIEGAPLQLRDATGYANDHAGTKIFDGTEITLLVAVSGYSEFKFYRFQGLFAYENFSLDLIASLRKRDRVREQLVQPLQEQPCDRGTFVESLPKDFKFLFIMGMSNIFTAAFGNSTMNKCVTASAVFYPGDNSVGT
1986	SLADPHCDPHPSIKLSLPHVVQAIVGPSDIIDPTSANKFESLNTKIRLLSWPDRRSRLKDSTVATKFEDLVAAIRRDECKRVAARSGMNDNESRTAAREVDGVIQYFIARISPCSMGKQRRIYDEEYKGLKYTTLFSSHNKGAKAKGAAVDLMPQPIRSRSPSIKLKIYLDK
1987	TMNLPWASLLSPIVLIMIIVNHEGFNGAACLEDRTKSVKDAQLDCDDTGDANDGLHSTVIRKAHFLVVNEANRKKMGKDNNRLELRSLETYSEDRSGNYKTFSSRFYDVNRTESEDCKLVSHAGIQKNDVAELHLKIQLVDYLTALQSKREKETVKPGSSGSASVVCNELKI
1988	HVFVKSMPCVFFAMVKMLPTCSCDINYNFGFSLTLEGRPLVNLPGQIIVVKRGGNISILDTSNVMPTNIGFLTATTSEFVCMSNAWLDEVEETLLDIDESITYCVTVIEHESMKALLKSMHACPPTFIHQQICGSFGMAFWKLEILKEKMCWSYRLKRQYDPTGSSAFGDPH
1989	ALCSSAAKGDGEGRKDVALTTPLNSLGCWCGCKSPPNINNYGEVEPWRGTTPRRGISVSYLPEKNSSLKTINNIAGLFKEKVISERCDTIRREARKSFDKQLVQTTMPKREPLHLLVAGYIPIAAPLALGGRRFFMLPAIFPLYPQHTALKVWRRACLYLCSRLQPASEEET
1990	APFQSNLICLDFFEAPARTPKVERASQVNAMTRVCALKMWNKTTSVVPAENEEPCCDGTKEQRKTCAVHVEHLGNGNKRGGLSTIKLIALGKGPIRHFGLVAYELLAEILEYQILNLSKVIRERNPQRPYPMVEKEYLQGGDELVVRIETVGSTWMKWSIKDDNGGMEGTGE
1991	CDLALTRLGEKVTVLITFVNFLFQAMPASCRIEKSLLLPIHPYIPSLIEGEHLSWEIQVHMNTMKQGVITREMVYRFTGCYAFEFDCRGANLSANQWSGVYVQFGINAYCWQHPRIRDRDVYKRSLRGREPNYNFYIKPPLTIFKTADERGEADQGYPYNDVIKKGLLGIVQ
1992	WVLESPNESHIPQALEGRFVFVTRFLVFEDIGIDGAGKFYQCNEQSVVADMKGLLPTQCGEIQARTLWQLDFPPRVYGADSPKLNHVKFQHNAARTPYTVAIHPEHQLSHSGRPAYPLEQHSQLRQPSEDGSCSSSRPDSDRRNLGINDVWIKTDAYWPAELSMDNLTGEKR
1993	ITNPAGGCLVHLEPMRVDKYARSLTGFKRDNSAISQECRPKSLSVNDEFTSLPDGNLFVYYAGNSKDLTPSLRQPHAGHRQRHQKADTSRVIKYMYMSIGCKGNMCGYGAEINNPMARLTCESSFNIAQMRESSVEIERISVLNKSRVPQQFGATEVVFKLQTDTLLDPWVE
1994	VEGEEKTPPLLVSSDSYTPSVPTNGLWFGTKVGSEREWILTNDQTLSVQGEWFVALKARMQIILQRAGVSRTRIPGEEQLSKFGSGKTGKKDCASPSRDKNILNREGVGGTLVDAGGITGSRDGEVGGTMTTTLALWVTFQIQADAEDFLAGDQRPAREDRMHYYCLSIMFK
1995	DSAGNIVISDEDSPPVKRYVFQLDIRLKRYFGAGKVKNPIKTTIIVSMDNIAFRPKVFHPLTRGDWNNLQNLKKYSEGDCVDRKYAMTMTHDAYGQEVSLGENMKHYKNPRTDSYASNEVKRFMQLLDPVATFWDGIRFQASSIPRFGKNGPLTSGYRFGHPNRSVVNTVHE
1996	GLSDASNPYAGVEKEDSACSKYILEDQQVYSDADETQATIANFLIAEGSSSRNGCKCYKQFIRTTKVRGVRFRNCGPRIGSAAPVLMELLVPLSQPGGIKALKIEFDKRDKAACLPIDVAVNIRTSIHFLEDKAGQLMTFTTDYEESNYQPSNESPKVPIACVFRTPEKPDT
1997	HSWAFRWVQGADCRTVKRHPFQSGPFFAVTANSSEDSIPLDDSIRWPQQEGHAGAFAKSSISGNTQAMVAETVLKMQDETTFATNSCNFIKEDHYPAPELQEICSVSSPEEWSSPDYVLWVLTFQKEFVLLLLDYPQPCGVGDVSYIIEQKSPAGLYPIDDQKTLSNSDYVY
1998	NGRRVNRDVLGLWRLSDTKRGPTDAELNNYMVKCLNATCSAYRASGGNSNADKKNEFLNTLWETRHCLECPGLIVPDAKLIRHYLIAEYGVNHSNMADAPPACVADRDTAVDLDDEPEQIPIGHDRGSFARGETGRNVYTSLRMNGKVLNEDEVGVGLTVAVGVPQGMEYKL
1999	SGQKSISMYTKLDFRQVVIPTRGIVSKDMLNRSPLGRSQEGNGIKVFFGDAFQRDCLEPVDEFQDRSTLAIAGYIGNSNLRNLWSEGDDHVDYYSKTYASGGQQWGFDEPVEHIIMVALDLPNALEEPFIAGAFSASAAQTAEVHISCMSSQASETSKAALETSEEGWQTYM
2000	AINFKFLPPSGYASQTKLMPVLFRADIKIRLKSIDNLDPRKLCIGDQGETTLKPVFMKIGKVIFCFPRGTPFGSAFTIDEVVKVSGKWNYCVFSPCGSKADDWEIRMYRLVSVPFCPFHILKGSCLLIIRTSGNTKALMGIFMNVILSVSIGDQAFHTIDANICRKDEKVDN
[truncated: 3,000 more rows]
