# Supplementary material for: Evolution shapes interaction patterns for epistasis and specific protein binding in a two-component signaling system
Source: Commun Chem. 2024 Jan 17;7:13. doi: 10.1038/s42004-024-01098-2 (PMC10794238; doi:10.1038/s42004-024-01098-2)
Supplement: Supplementary file 8 — Supplementary Data 5 [file 42004_2024_1098_MOESM8_ESM.txt]

 Rec Domain (3DGE, Chain C)	       Server example (4ZKQ, Chain A)
ResNum	F_server  F_customized	      ResNum	F_server  F_customized
  1	  0.04	   0.921	       14       -0.078      -0.303
  2     -0.405    -0.643               15       -0.672           0
  3     -0.776    -0.889               16        1.163           0
  4     -0.703    -1.114               17        1.223       1.042
  5      1.131     0.947               18       -0.562      -0.847
  6       1.33     1.972               19       -0.685           0
  7      1.318      2.09               20       -0.302      -0.399
  8      1.111     0.903               21        1.051       2.281
  9     -1.025    -0.866               22        0.938       2.182
 10     -1.091    -0.939               23       -0.531      -0.583
 11     -0.694    -0.802               24       -0.941      -0.768
 12     -1.409    -0.537               25       -1.265      -0.887
 13      0.037     0.908               26         1.24       1.452
 14      1.447     1.993               27        1.093       2.168
 15     -0.153    -0.503               28         0.35       1.841
 16     -1.088    -1.214               29        0.095      -0.743
 17      1.859     1.387               30        0.496      -1.486
 18      1.259     0.913               31        1.853      -0.904
 19     -0.753    -0.761               32       -0.708      -0.794
 20     -0.163     1.561               33       -0.195      -0.721
 21     -1.169    -0.863               34       -1.003      -0.519
 22      1.096     1.974               35        0.589      -0.533
 23     -0.605    -1.173               36        1.297       1.496
 24      -1.09    -1.364               37        0.143      -0.858
 25     -0.421    -0.877               38        1.456       2.271
 26     -0.391    -0.615               39       -0.867      -0.585
 27      0.008     0.442               40        1.349       1.492
 28      1.031    -0.437               41       -0.646      -1.373
 29      1.295     0.939               42         1.51        2.18
 30      1.413     1.334               43        -0.96      -0.726
 31     -0.502    -0.635               44        1.362       1.033
 32     -0.014    -0.235               45       -0.814      -1.017
 33     -0.628    -0.994               46       -0.777      -0.991
 34      -0.91    -0.869               47        1.659       1.405
 35      -0.26    -0.569               48        1.668       1.554
 36     -0.815    -0.629               49        0.186      -0.478
 37      1.592      1.42               50       -0.645      -0.764
 38     -0.243    -0.196               51        -0.25      -0.423
 39      0.916     1.988               52        1.291       0.685
 40     -1.265    -1.164               53       -1.302      -1.022
 41     -0.879    -1.154               54        -1.48      -1.295
 42      1.141     2.075               55        1.228       1.582
 43       0.67    -0.803               56        0.008      -0.513
 44      1.145    -0.709               57        0.442        0.61
 45     -1.087     1.574               58       -0.284      -0.667
 46      0.001    -0.545               59       -1.509      -0.707
 47     -1.002    -0.606               60        1.533       2.252
 48     -0.635    -0.635               61       -0.495      -1.064
 49      1.195     1.925               62        0.886       1.899
 50      1.378     1.413               63        1.552       2.323
 51      1.185     0.957               64         0.32      -0.938
 52      1.273     2.043               65        1.401       2.455
 53     -1.197    -0.968               66        1.255       2.236
 54       1.66     1.426               67        0.123      -0.838
 55     -1.141     0.537               68        -1.49      -1.263
 56     -0.692     0.751               69       -1.607      -1.084
 57     -0.132    -0.907               70       -0.427      -0.549
 58      0.865     0.702               71        0.393      -0.132
 59     -1.022     0.828               72        1.286       1.121
 60         -1     -1.02               73        1.615       2.249
 61     -0.451    -0.585               74       -1.015       -0.63
 62       0.54     1.545               75        1.234       2.344
 63      0.156    -0.454               76        -0.31      -0.818
 64       1.45     0.867               77       -0.192      -0.511
 65      1.206     1.966               78        0.641      -0.654
 66     -1.032    -1.153               79        0.097       1.458
 67     -0.739    -1.308               80       -0.382      -0.567
 68      1.155     2.033               81        1.915       0.737
 69     -0.591    -0.695               82       -1.245      -0.737
 70      1.755     0.008               83       -0.027      -0.309
 71      0.508    -1.636               84        3.658       0.678
 72      1.632    -0.086               85        0.662       2.255
 73      2.115    -0.661               86       -0.275      -0.638
 74     -0.863     0.712               87       -0.595      -0.905
 75      1.937      -1.2               88        0.743      -0.209
 76      1.837      0.21               89        1.221       1.035
 77      1.653     1.363               90        1.471       2.291
 78      -1.12    -0.691               91        1.241       1.181
 79       1.19     0.892               92       -0.617      -0.679
 80      1.336     1.427               93         -0.8      -1.324
 81      1.125     0.939               94        0.734       0.896
 82      1.325     2.075               95        0.069      -0.936
 83      0.155     -0.46               96        2.049       0.707
 84     -1.954    -0.484               97       -0.852      -0.551
 85      -0.25    -1.354               98        0.052           0
 86     -0.744    -0.703               99       -0.782      -0.153
 87     -0.109    -0.804              100        1.317       0.951
 88     -1.256     -0.84              101       -1.203      -0.514
 89     -1.023    -1.127              102        1.372       0.895
 90     -1.171    -0.855              103        1.072      -0.826
 91     -0.855    -1.176              104       -1.071      -0.949
 92     -0.745    -0.763              105       -0.299       -0.73
 93      0.799     2.132              106       -1.737      -0.863
 94      0.275    -0.252              107         0.85       2.236
 95       1.01     2.126              108        -0.28      -0.487
 96     -0.601    -0.761              109         1.44       0.987
 97      1.296     1.962              110        1.046       1.941
 98     -1.115    -0.595              111       -0.447      -0.682
 99      0.708    -0.119              112       -0.743      -0.611
100     -0.807    -0.628              113       -0.118      -1.015
101     -0.785    -1.135              114       -0.827      -1.485
102      1.113     1.012              115       -1.172      -0.979
103      0.555     0.938              116       -0.183      -0.807
104      0.199    -0.656              117        0.931      -0.298
105     -1.396    -1.152              118        1.235       1.032
106      1.051         0              119       -0.712      -0.615
107      0.749     1.562              120       -0.751      -0.713
108     -0.354    -0.788              121          1.3       1.772
109      -0.24    -0.717              122        1.371       1.005
110     -0.183    -0.714              123        0.158        -0.5
111     -0.665    -0.749              124        1.197       1.006
112      0.966     1.607              125        0.187      -0.605
113       1.18     1.295              126       -0.859       -0.77
114      0.891    -0.734              127        0.269      -0.775
115     -0.748    -0.841              128        0.092      -0.739
116      1.248     0.989              129        2.172      -0.923
117      0.114    -0.999              130       -0.005      -0.634
118      0.428    -0.106              131         1.23      -1.013
119      1.152     2.141              132       -0.826       1.018
120      0.613     2.124              133       -0.611      -0.742
121      0.195     -0.73              134       -0.026      -0.728
122     -0.863    -0.822              135        1.292       2.265
                                      136        1.465       1.828
                                      137        1.171       1.905
                                      138        0.646      -0.133
                                      139        -1.02       -1.56
                                      140        1.358       1.774
                                      141        0.436       2.355
                                      142       -0.034      -0.481
                                      143       -0.072      -0.518
                                      144        -1.21      -1.122
                                      145       -0.832      -0.721
                                      146       -0.536      -0.768
                                      147        1.236       2.205
                                      148        0.749      -0.077
                                      149        1.014       0.949
                                      150        1.292       2.241
                                      151       -0.824       -0.59
                                      152        1.187       1.051
                                      153       -0.209      -0.819
                                      154         0.15      -0.643
                                      155        0.835      -0.827
                                      156       -0.871      -1.092
                                      157       -0.303      -0.519
                                      158        -0.14      -0.181
                                      159        0.175       2.246
                                      160        1.544       0.624
                                      161        1.571       1.483
                                      162       -1.078      -0.757
                                      163       -0.919      -0.924
                                      164        0.517      -0.068
                                      165        1.257       2.251
                                      166        1.335       1.558
                                      167       -0.351      -0.274
                                      168        1.006       1.806
                                      169       -1.363      -1.448
                                      170       -1.281       -1.19
                                      171        0.747       2.143
                                      172       -0.256      -0.816
                                      173       -0.094      -0.782
                                      174        0.432      -0.325
                                      175       -0.223      -0.645
                                      176        0.921       0.909
                                      177        1.235       0.757
                                      178       -0.741      -0.845
                                      179        1.201       2.448
                                      180        0.632       0.923
                                      181       -1.154       -1.13
                                      182        0.165      -0.238
                                      183        0.197      -0.974
                                      184       -0.774       -0.88
                                      185       -0.051       -0.86
                                      186       -0.592      -0.748
                                      187       -0.126      -0.871
                                      188       -1.164        -0.8
                                      189        0.004      -0.656
                                      190         1.29       2.377
                                      191        1.228      -0.999
                                      192         0.97       0.915
                                      193       -0.422      -1.388
                                      194       -0.751      -0.799
                                      195        1.086       1.071
                                      196       -0.502      -1.046
                                      197       -0.841       0.911
                                      198        0.382       2.229
                                      199       -1.439           0
                                      200       -0.734      -0.499
                                      201       -0.362      -0.434
                                      202          0.8       1.013
                                      203         1.34       2.265
                                      204        1.081      -0.982
                                      205       -0.941      -0.913
                                      206       -0.731      -0.769
                                      207       -0.348      -0.533
                                      208        1.558       0.658
                                      209        1.515       1.525
                                      210         0.72      -0.226
                                      211       -0.282      -0.411
                                      212        0.596        -0.5
                                      213        1.359       2.349
                                      214       -0.545      -0.758
                                      215       -0.707      -1.367
                                      216       -1.649      -1.284
                                      217         0.67       1.534
                                      218        0.761       0.497
                                      219        0.438      -0.292
                                      220        0.229      -0.511
                                      221        0.123       2.244
                                      222        0.243       0.762
                                      223        0.377       0.532
                                      224       -0.307      -0.776
                                      225       -1.106      -0.852
                                      226       -0.405      -0.545
                                      227        1.104       2.268
                                      228       -0.876       0.989
                                      229       -0.496      -0.519
                                      230       -0.833      -0.713
                                      231       -0.726      -0.659
                                      232       -0.657      -0.713
                                      233        1.317       0.905
                                      234       -0.873      -0.829
                                      235        0.119      -0.457
                                      236        0.853      -0.509
                                      237        1.253       1.021
                                      238        1.665        2.29
                                      239         1.24       2.164
                                      240       -0.402      -0.507
                                      241        0.546      -0.164
                                      242        1.281        2.25
                                      243       -0.383      -0.641
                                      244        1.062       1.784
                                      245       -1.468       0.431
                                      246        0.327       -0.99
                                      247        0.144      -0.854
                                      248        -0.37      -0.902
                                      249       -0.225           0
                                      250       -3.206           0
                                      251        0.187      -0.509
                                      252       -1.177           0
                                      253        0.819      -0.349
                                      254       -0.274           0
                                      255        0.259       0.999
                                      256        0.938      -0.792
                                      257        0.386      -0.953
                                      258        0.153       -0.66
                                      259        0.849       1.105
                                      260        1.601       1.093
                                      261        0.538       0.499
                                      262        1.347       1.109
                                      263       -0.414      -0.226
                                      264        1.265       2.145
                                      265        0.497       1.531
                                      266       -1.179      -1.073
                                      267       -0.076      -0.798
                                      268        -0.21           0
                                      269         0.45      -0.892
                                      270       -1.352      -1.603
                                      271        0.565           0
                                      272         -1.8       0.526
                                      273       -2.397       0.984
                                      274       -0.282           0
                                      275        0.131       0.523
                                      276       -0.582      -0.893
                                      277        -0.48      -0.707
                                      278       -0.311       0.628
                                      279       -0.282      -0.872
                                      280       -1.411      -0.931
                                      281        0.668       0.991
                                      282       -0.466       -0.62
                                      283        0.047      -0.734
                                      284        0.027      -0.639
                                      285        0.448      -0.739
                                      286       -2.005       0.593
                                      287        0.908      -0.693
                                      288        -0.07      -0.955
                                      289        0.858      -1.506
                                      290       -0.942      -0.744
                                      291        1.417       1.433
                                      292        0.412      -0.846
                                      293       -1.832       0.519
                                      294        0.521      -0.501
                                      295       -0.675       1.901
                                      296       -2.337       0.569
                                      297       -0.167      -0.506
                                      298       -0.879       -0.96
                                      299        1.128       2.265
                                      300        0.572       1.728
                                      301       -1.241      -0.767
                                      302       -0.405      -0.574
                                      303        0.179      -0.226
                                      304       -1.048      -0.904
                                      305       -0.176      -0.706
                                      306        -1.26      -0.917
                                      307       -0.871      -0.633
                                      308         1.18       1.084
                                      309        1.122       2.303
                                      310        0.582      -0.149
                                      311       -0.444      -0.719
                                      312        1.281       1.005
                                      313        0.577         0.9
                                      314       -0.462      -0.654
                                      315       -0.399      -0.556
                                      316       -0.675      -0.804
                                      317       -0.195      -0.482
                                      318        0.245       2.451
                                      319       -1.485      -1.206
                                      320        0.058      -0.986
                                      321       -0.358           0
                                      322       -1.348      -0.351
                                      323        0.288       0.485
                                      324       -1.336      -1.048
                                      325       -0.361      -0.801
                                      326        1.976       0.689
                                      327        0.284      -0.223
                                      328        1.511       1.769
                                      329        1.304       0.987
                                      330        1.664       1.472
                                      331       -1.306      -0.685
                                      332       -0.351      -0.435
                                      333       -1.035      -1.344
                                      334       -0.032       -0.69
                                      335        0.384      -0.799
                                      336        0.747      -0.832
                                      337        -2.18      -1.716
                                      338         0.78       2.332
                                      339        0.531       0.987
                                      340       -1.263      -0.617
                                      341       -0.874      -0.874
                                      342       -0.564      -0.884
                                      343        1.191       1.455
                                      344       -0.617        0.92
                                      345       -0.235      -0.885
                                      346           -1      -1.871
                                      347        1.166       0.747
                                      348        0.266       0.517
                                      349        -0.75      -0.665
                                      350        1.221       1.769
                                      351        0.807      -0.588
                                      352        1.071       2.212
                                      353        0.188      -0.445
                                      354       -0.563       0.507
                                      355        0.028        -0.3
                                      356       -0.598      -0.595
                                      357       -0.023           0
                                      358       -0.329      -0.536
                                      359        0.172       1.073
                                      360        -0.17      -0.633
                                      361        1.592       1.039
                                      362       -0.162      -0.655
                                      363        1.347       2.281
                                      364         0.21      -0.892
                                      365        1.321       1.019
                                      366       -0.602      -0.738
                                      367         1.21       0.941
                                      368       -0.834      -0.954
                                      369        0.608      -1.513
                                      370       -0.222      -0.267
                                      371        0.153       0.002
                                      372        0.259      -0.719
                                      373       -1.076      -0.487
                                      374        0.213      -0.473
                                      375       -1.065      -0.885
                                      376       -0.597      -0.784
                                      377       -0.159      -0.597
                                      378        1.159       1.849
                                      379        1.599       0.958
                                      380        1.205       1.893
                                      381         1.17       2.201
                                      382       -1.247       -1.41
                                      383        0.944       0.927
                                      384       -0.981       -1.07
                                      385       -0.764      -0.782
                                      386       -0.312      -0.691
                                      387       -0.144      -0.545
                                      388       -0.779       0.625
                                      389       -0.944      -0.868
                                      390       -0.947      -0.937
                                      391       -0.541      -0.651
                                      392        -0.53      -0.705
                                      393       -1.239      -1.052
                                      394        0.186       0.546
                                      395        0.872       0.499
                                      396        1.394       2.288
                                      397        -1.26       -1.01
                                      398       -0.508       -0.67
                                      399        0.993       0.987
                                      400        0.795       2.361
                                      401        0.731       0.996
